# Supplementary material for: Evolution of monkeypox virus from 2017 to 2022: In the light of point mutations
Source: Front Microbiol. 2022 Dec 14;13:1037598. doi: 10.3389/fmicb.2022.1037598 (PMC9795006; doi:10.3389/fmicb.2022.1037598)
Supplement: Supplementary file 2 [file Table_2.XLSX]

## Sheet: MPXVgp001
MPXVgp001
	Codon	AA	Fraction	/1000	Number		RSCU
	GCA	A	0.455	20.243	5045		1.818
	GCC	A	0	0	0		0
	GCG	A	0.182	8.097	2018		0.727
	GCT	A	0.364	16.194	4036		1.455
	TGC	C	0.3	12.146	3027		0.6
	TGT	C	0.7	28.34	7063		1.4
	GAC	D	0.4	32.389	8072		0.8
	GAT	D	0.6	48.583	12108		1.2
	GAA	E	0.727	64.777	16144		1.455
	GAG	E	0.273	24.291	6054		0.545
	TTC	F	0.5	8.097	2018		1
	TTT	F	0.5	8.097	2018		1
	GGA	G	0.571	32.389	8072		2.286
	GGC	G	0	0	0		0
	GGG	G	0.071	4.049	1009		0.286
	GGT	G	0.357	20.243	5045		1.429
	CAC	H	0	0	0		0
	CAT	H	1	16.194	4036		2
	ATA	I	0	0	0		0
	ATC	I	0.789	60.725	15134		2.368
	ATT	I	0.211	16.198	4037		0.632
	AAA	K	0.571	48.583	12108		1.143
	AAG	K	0.429	36.437	9081		0.857
	CTA	L	0.167	8.097	2018		1.001
	CTC	L	0.167	8.097	2018		1.001
	CTG	L	0.167	8.097	2018		1.001
	CTT	L	0.334	16.194	4036		2.003
	TTA	L	0.082	3.976	991		0.492
	TTG	L	0.083	4.049	1009		0.501
	ATG	M	1	32.389	8072		1
	AAC	N	0.75	24.291	6054		1.5
	AAT	N	0.25	8.097	2018		0.5
	CCA	P	0.286	8.097	2018		1.143
	CCC	P	0.286	8.097	2018		1.143
	CCG	P	0.286	8.097	2018		1.143
	CCT	P	0.143	4.049	1009		0.571
	CAA	Q	1	28.34	7063		2
	CAG	Q	0	0	0		0
	AGA	R	0.5	8.097	2018		3
	AGG	R	0	0	0		0
	CGA	R	0	0	0		0
	CGC	R	0	0	0		0
	CGG	R	0	0	0		0
	CGT	R	0.5	8.097	2018		3
	AGC	S	0.103	12.146	3027		0.62
	AGT	S	0.103	12.146	3027		0.62
	TCA	S	0.242	28.412	7081		1.451
	TCC	S	0.241	28.34	7063		1.447
	TCG	S	0.069	8.097	2018		0.414
	TCT	S	0.241	28.34	7063		1.447
	ACA	T	0.238	20.243	5045		0.952
	ACC	T	0.286	24.291	6054		1.143
	ACG	T	0.143	12.146	3027		0.571
	ACT	T	0.333	28.34	7063		1.333
	GTA	V	0.25	20.243	5045		1
	GTC	V	0.35	28.34	7063		1.4
	GTG	V	0.2	16.194	4036		0.8
	GTT	V	0.2	16.194	4036		0.8
	TGG	W	0	0	0		0
	TAC	Y	0.4	8.097	2018		0.8
	TAT	Y	0.6	12.146	3027		1.2
	TAA	*	0	0	0		***
	TAG	*	0	0	0		***
	TGA	*	1	4.049	1009		***

## Sheet: MPXVgp002
MPXVgp002
	Codon	AA	Fraction	/1000	Number		RSCU
	GCA	A	0.625	14.286	4820		2.5
	GCC	A	0	0	0		0
	GCG	A	0	0	0		0
	GCT	A	0.375	8.571	2892		1.5
	TGC	C	0.111	8.571	2892		0.222
	TGT	C	0.889	68.571	23136		1.778
	GAC	D	0.316	17.143	5784		0.632
	GAT	D	0.684	37.143	12532		1.368
	GAA	E	0.75	25.714	8676		1.5
	GAG	E	0.25	8.571	2892		0.5
	TTC	F	0.443	11.372	3837		0.886
	TTT	F	0.557	14.286	4820		1.114
	GGA	G	0.7	40	13496		2.8
	GGC	G	0.05	2.857	964		0.2
	GGG	G	0.05	2.857	964		0.2
	GGT	G	0.2	11.429	3856		0.8
	CAC	H	0.364	11.429	3856		0.727
	CAT	H	0.636	20	6748		1.273
	ATA	I	0.429	25.714	8676		1.286
	ATC	I	0.381	22.857	7712		1.143
	ATT	I	0.19	11.429	3856		0.571
	AAA	K	0.667	28.571	9640		1.333
	AAG	K	0.333	14.286	4820		0.667
	CTA	L	0.318	20	6748		1.909
	CTC	L	0.182	11.429	3856		1.091
	CTG	L	0.136	8.571	2892		0.818
	CTT	L	0.091	5.714	1928		0.545
	TTA	L	0.227	14.286	4820		1.364
	TTG	L	0.045	2.857	964		0.273
	ATG	M	1	14.286	4820		1
	AAC	N	0.29	25.714	8676		0.581
	AAT	N	0.71	62.857	21208		1.419
	CCA	P	0.357	14.286	4820		1.429
	CCC	P	0.286	11.429	3856		1.143
	CCG	P	0.286	11.429	3856		1.143
	CCT	P	0.071	2.857	964		0.286
	CAA	Q	0.286	5.714	1928		0.571
	CAG	Q	0.714	14.286	4820		1.429
	AGA	R	0.583	20	6748		3.5
	AGG	R	0.083	2.857	964		0.5
	CGA	R	0.083	2.857	964		0.5
	CGC	R	0	0	0		0
	CGG	R	0.083	2.857	964		0.5
	CGT	R	0.167	5.714	1928		1
	AGC	S	0.146	17.143	5784		0.878
	AGT	S	0.098	11.429	3856		0.585
	TCA	S	0.171	20	6748		1.024
	TCC	S	0.171	20.056	6767		1.027
	TCG	S	0.146	17.143	5784		0.878
	TCT	S	0.268	31.429	10604		1.609
	ACA	T	0.293	34.286	11568		1.171
	ACC	T	0.22	25.714	8676		0.878
	ACG	T	0.171	20	6748		0.683
	ACT	T	0.317	37.143	12532		1.268
	GTA	V	0.353	17.143	5784		1.412
	GTC	V	0.471	22.857	7712		1.882
	GTG	V	0.118	5.714	1928		0.471
	GTT	V	0.059	2.857	964		0.235
	TGG	W	0	0	0		Error 2007
	TAC	Y	0.471	22.857	7712		0.941
	TAT	Y	0.529	25.714	8676		1.059
	TAA	*	0	0	0		***
	TAG	*	1	2.857	964		***
	TGA	*	0	0	0		***

## Sheet: MPXVgp003
MPXVgp003
	Codon	AA	Fraction	/1000	Number		RSCU
	GCA	A	0.294	8.489	2055		1.176
	GCC	A	0.294	8.489	2055		1.176
	GCG	A	0.294	8.489	2055		1.176
	GCT	A	0.118	3.396	822		0.471
	TGC	C	0.357	8.489	2055		0.714
	TGT	C	0.643	15.28	3699		1.286
	GAC	D	0.479	39.049	9453		0.958
	GAT	D	0.521	42.445	10275		1.042
	GAA	E	0.625	25.467	6165		1.25
	GAG	E	0.375	15.28	3699		0.75
	TTC	F	0.522	20.374	4932		1.043
	TTT	F	0.478	18.676	4521		0.957
	GGA	G	0.611	18.676	4521		2.444
	GGC	G	0.056	1.698	411		0.222
	GGG	G	0.111	3.396	822		0.444
	GGT	G	0.222	6.791	1644		0.889
	CAC	H	0.438	23.769	5754		0.875
	CAT	H	0.563	30.56	7398		1.125
	ATA	I	0.4	33.956	8220		1.2
	ATC	I	0.26	22.071	5343		0.78
	ATT	I	0.34	28.862	6987		1.02
	AAA	K	0.646	52.632	12741		1.292
	AAG	K	0.354	28.862	6987		0.708
	CTA	L	0.262	28.862	6987		1.569
	CTC	L	0.185	20.374	4932		1.108
	CTG	L	0.092	10.187	2466		0.554
	CTT	L	0.123	13.582	3288		0.738
	TTA	L	0.2	22.071	5343		1.2
	TTG	L	0.138	15.28	3699		0.831
	ATG	M	1	30.56	7398		1
	AAC	N	0.4	27.165	6576		0.8
	AAT	N	0.6	40.747	9864		1.2
	CCA	P	0.176	5.093	1233		0.706
	CCC	P	0.235	6.791	1644		0.941
	CCG	P	0.176	5.093	1233		0.706
	CCT	P	0.412	11.885	2877		1.647
	CAA	Q	0.6	10.187	2466		1.2
	CAG	Q	0.4	6.791	1644		0.8
	AGA	R	0.24	10.187	2466		1.44
	AGG	R	0.08	3.396	822		0.48
	CGA	R	0.24	10.187	2466		1.44
	CGC	R	0.2	8.489	2055		1.2
	CGG	R	0.08	3.396	822		0.48
	CGT	R	0.16	6.791	1644		0.96
	AGC	S	0.089	6.791	1644		0.533
	AGT	S	0.244	18.676	4521		1.467
	TCA	S	0.244	18.676	4521		1.467
	TCC	S	0.067	5.093	1233		0.4
	TCG	S	0.089	6.791	1644		0.533
	TCT	S	0.267	20.374	4932		1.6
	ACA	T	0.28	11.885	2877		1.12
	ACC	T	0.2	8.489	2055		0.8
	ACG	T	0.24	10.187	2466		0.96
	ACT	T	0.28	11.885	2877		1.12
	GTA	V	0.333	13.582	3288		1.333
	GTC	V	0.208	8.489	2055		0.833
	GTG	V	0.208	8.489	2055		0.833
	GTT	V	0.25	10.187	2466		1
	TGG	W	1	3.396	822		1
	TAC	Y	0.535	39.049	9453		1.07
	TAT	Y	0.465	33.956	8220		0.93
	TAA	*	0	0	0		***
	TAG	*	0	0	0		***
	TGA	*	1	1.698	411		***
							Codon	AA	Fraction	/1000	Number		RSCU
							GCA	A	0.294	8.489	2055		1.176										2055		1.176
							GCC	A	0.294	8.489	2055		1.176										2055		1.176
							GCG	A	0.294	8.489	2055		1.176										2055		1.176
							GCT	A	0.118	3.396	822		0.471										822		0.471
							TGC	C	0.357	8.489	2055		0.714										2055		0.714
							TGT	C	0.643	15.28	3699		1.286										3699		1.286
							GAC	D	0.479	39.049	9453		0.958										9453		0.958
							GAT	D	0.521	42.445	10275		1.042										10275		1.042
							GAA	E	0.625	25.467	6165		1.25										6165		1.25
							GAG	E	0.375	15.28	3699		0.75										3699		0.75
							TTC	F	0.522	20.374	4932		1.043										4932		1.043
							TTT	F	0.478	18.676	4521		0.957										4521		0.957
							GGA	G	0.611	18.676	4521		2.444										4521		2.444
							GGC	G	0.056	1.698	411		0.222										411		0.222
							GGG	G	0.111	3.396	822		0.444										822		0.444
							GGT	G	0.222	6.791	1644		0.889										1644		0.889
							CAC	H	0.438	23.769	5754		0.875										5754		0.875
							CAT	H	0.563	30.56	7398		1.125										7398		1.125
							ATA	I	0.4	33.956	8220		1.2										8220		1.2
							ATC	I	0.26	22.071	5343		0.78										5343		0.78
							ATT	I	0.34	28.862	6987		1.02										6987		1.02
							AAA	K	0.646	52.632	12741		1.292										12741		1.292
							AAG	K	0.354	28.862	6987		0.708										6987		0.708
							CTA	L	0.262	28.862	6987		1.569										6987		1.569
							CTC	L	0.185	20.374	4932		1.108										4932		1.108
							CTG	L	0.092	10.187	2466		0.554										2466		0.554
							CTT	L	0.123	13.582	3288		0.738										3288		0.738
							TTA	L	0.2	22.071	5343		1.2										5343		1.2
							TTG	L	0.138	15.28	3699		0.831										3699		0.831
							ATG	M	1	30.56	7398		1										7398		1
							AAC	N	0.4	27.165	6576		0.8										6576		0.8
							AAT	N	0.6	40.747	9864		1.2										9864		1.2
							CCA	P	0.176	5.093	1233		0.706										1233		0.706
							CCC	P	0.235	6.791	1644		0.941										1644		0.941
							CCG	P	0.176	5.093	1233		0.706										1233		0.706
							CCT	P	0.412	11.885	2877		1.647										2877		1.647
							CAA	Q	0.6	10.187	2466		1.2										2466		1.2
							CAG	Q	0.4	6.791	1644		0.8										1644		0.8
							AGA	R	0.24	10.187	2466		1.44										2466		1.44
							AGG	R	0.08	3.396	822		0.48										822		0.48
							CGA	R	0.24	10.187	2466		1.44										2466		1.44
							CGC	R	0.2	8.489	2055		1.2										2055		1.2
							CGG	R	0.08	3.396	822		0.48										822		0.48
							CGT	R	0.16	6.791	1644		0.96										1644		0.96
							AGC	S	0.089	6.791	1644		0.533										1644		0.533
							AGT	S	0.244	18.676	4521		1.467										4521		1.467
							TCA	S	0.244	18.676	4521		1.467										4521		1.467
							TCC	S	0.067	5.093	1233		0.4										1233		0.4
							TCG	S	0.089	6.791	1644		0.533										1644		0.533
							TCT	S	0.267	20.374	4932		1.6										4932		1.6
							ACA	T	0.28	11.885	2877		1.12										2877		1.12
							ACC	T	0.2	8.489	2055		0.8										2055		0.8
							ACG	T	0.24	10.187	2466		0.96										2466		0.96
							ACT	T	0.28	11.885	2877		1.12										2877		1.12
							GTA	V	0.333	13.582	3288		1.333										3288		1.333
							GTC	V	0.208	8.489	2055		0.833										2055		0.833
							GTG	V	0.208	8.489	2055		0.833										2055		0.833
							GTT	V	0.25	10.187	2466		1										2466		1
							TGG	W	1	3.396	822		1										822		1
							TAC	Y	0.535	39.049	9453		1.07										9453		1.07
							TAT	Y	0.465	33.956	8220		0.93										8220		0.93
							TAA	*	0	0	0		***										0		***
							TAG	*	0	0	0		***										0		***
							TGA	*	1	1.698	411		***										411		***

## Sheet: MPXVgp006
MPXVgp006
	Codon	AA	Fraction	/1000	Number		RSCU
	GCA	A	0	0	0		0
	GCC	A	0.143	6.993	1020		0.571
	GCG	A	0	0	0		0
	GCT	A	0.857	41.958	6120		3.429
	TGC	C	0.125	6.993	1020		0.25
	TGT	C	0.875	48.951	7140		1.75
	GAC	D	0.444	27.972	4080		0.889
	GAT	D	0.556	34.965	5100		1.111
	GAA	E	0.667	13.986	2040		1.333
	GAG	E	0.333	6.993	1020		0.667
	TTC	F	0.667	13.986	2040		1.333
	TTT	F	0.333	6.993	1020		0.667
	GGA	G	0.273	20.979	3060		1.091
	GGC	G	0.091	6.993	1020		0.364
	GGG	G	0	0	0		0
	GGT	G	0.636	48.951	7140		2.545
	CAC	H	0.5	13.986	2040		1
	CAT	H	0.5	13.986	2040		1
	ATA	I	0.188	20.979	3060		0.563
	ATC	I	0.314	35.102	5120		0.941
	ATT	I	0.499	55.807	8140		1.496
	AAA	K	1	20.993	3062		2
	AAG	K	0	0	0		0
	CTA	L	0.2	20.979	3060		1.2
	CTC	L	0	0	0		0
	CTG	L	0.067	6.993	1020		0.4
	CTT	L	0.067	6.993	1020		0.4
	TTA	L	0.533	55.944	8160		3.2
	TTG	L	0.133	13.986	2040		0.8
	ATG	M	1	41.958	6120		1
	AAC	N	0.5	6.993	1020		1
	AAT	N	0.5	6.993	1020		1
	CCA	P	0.833	34.965	5100		3.333
	CCC	P	0	0	0		0
	CCG	P	0	0	0		0
	CCT	P	0.167	6.993	1020		0.667
	CAA	Q	0.667	13.986	2040		1.333
	CAG	Q	0.333	6.993	1020		0.667
	AGA	R	0.75	41.944	6118		4.5
	AGG	R	0	0	0		0
	CGA	R	0.125	6.993	1020		0.75
	CGC	R	0	0	0		0
	CGG	R	0	0	0		0
	CGT	R	0.125	6.993	1020		0.75
	AGC	S	0	0	0		0
	AGT	S	0.111	6.993	1020		0.667
	TCA	S	0.333	20.979	3060		2
	TCC	S	0	0	0		0
	TCG	S	0.222	13.986	2040		1.333
	TCT	S	0.333	20.979	3060		2
	ACA	T	0.667	55.944	8160		2.667
	ACC	T	0	0	0		0
	ACG	T	0.083	6.993	1020		0.333
	ACT	T	0.25	20.979	3060		1
	GTA	V	0.556	34.965	5100		2.222
	GTC	V	0	0	0		0
	GTG	V	0.222	13.986	2040		0.889
	GTT	V	0.222	13.986	2040		0.889
	TGG	W	0	0	0		Error 2007
	TAC	Y	0	0	0		0
	TAT	Y	1	55.944	8160		2
	TAA	*	1	6.993	1020		***
	TAG	*	0	0	0		***
	TGA	*	0	0	0		***

## Sheet: MPXVgp012
MPXVgp012
	Codon	AA	Fraction	/1000	Number		RSCU
	GCA	A	0.411	11.094	7077		1.645
	GCC	A	0.119	3.2	2041		0.474
	GCG	A	0.176	4.755	3033		0.705
	GCT	A	0.294	7.924	5055		1.175
	TGC	C	0.111	3.17	2022		0.222
	TGT	C	0.889	25.357	16175		1.778
	GAC	D	0.264	22.157	14134		0.528
	GAT	D	0.736	61.801	39423		1.472
	GAA	E	0.742	36.449	23251		1.484
	GAG	E	0.258	12.678	8087		0.516
	TTC	F	0.263	7.923	5054		0.526
	TTT	F	0.737	22.187	14153		1.474
	GGA	G	0.235	6.34	4044		0.941
	GGC	G	0.059	1.585	1011		0.235
	GGG	G	0.118	3.17	2022		0.471
	GGT	G	0.588	15.849	10110		2.353
	CAC	H	0.231	4.753	3032		0.461
	CAT	H	0.769	15.849	10110		1.539
	ATA	I	0.534	74.484	47513		1.602
	ATC	I	0.136	19.017	12131		0.409
	ATT	I	0.33	45.957	29316		0.989
	AAA	K	0.7	55.47	35384		1.4
	AAG	K	0.3	23.772	15164		0.6
	CTA	L	0.203	19.017	12131		1.22
	CTC	L	0.051	4.755	3033		0.305
	CTG	L	0.017	1.585	1011		0.102
	CTT	L	0.068	6.34	4044		0.407
	TTA	L	0.492	45.957	29316		2.949
	TTG	L	0.17	15.849	10110		1.017
	ATG	M	1	17.431	11119		1
	AAC	N	0.269	22.187	14153		0.538
	AAT	N	0.731	60.224	38417		1.462
	CCA	P	0.333	7.924	5055		1.334
	CCC	P	0.067	1.585	1011		0.267
	CCG	P	0.267	6.336	4042		1.066
	CCT	P	0.333	7.923	5054		1.333
	CAA	Q	0.9	14.264	9099		1.8
	CAG	Q	0.1	1.585	1011		0.2
	AGA	R	0.263	7.924	5055		1.579
	AGG	R	0.316	9.509	6066		1.895
	CGA	R	0.053	1.585	1011		0.316
	CGC	R	0	0	0		0
	CGG	R	0.053	1.585	1011		0.316
	CGT	R	0.316	9.509	6066		1.895
	AGC	S	0.051	3.17	2022		0.308
	AGT	S	0.282	17.434	11121		1.692
	TCA	S	0.205	12.678	8087		1.231
	TCC	S	0.077	4.755	3033		0.462
	TCG	S	0.179	11.093	7076		1.077
	TCT	S	0.205	12.679	8088		1.231
	ACA	T	0.581	28.528	18198		2.323
	ACC	T	0.194	9.508	6065		0.774
	ACG	T	0.065	3.17	2022		0.258
	ACT	T	0.161	7.924	5055		0.645
	GTA	V	0.233	11.093	7076		0.933
	GTC	V	0.067	3.17	2022		0.267
	GTG	V	0.267	12.678	8087		1.067
	GTT	V	0.433	20.6	13141		1.733
	TGG	W	1	4.755	3033		1
	TAC	Y	0.182	15.849	10110		0.364
	TAT	Y	0.818	71.319	45494		1.636
	TAA	*	1	1.585	1011		***
	TAG	*	0	0	0		***
	TGA	*	0	0	0		***

## Sheet: MPXVgp016
MPXVgp016
	Codon	AA	Fraction	/1000	Number		RSCU
	GCA	A	0	0	0		0
	GCC	A	0.5	3.155	1007		2
	GCG	A	0.5	3.155	1007		2
	GCT	A	0	0	0		0
	TGC	C	0.3	9.464	3021		0.6
	TGT	C	0.7	22.082	7049		1.4
	GAC	D	0.143	12.618	4028		0.286
	GAT	D	0.857	75.697	24164		1.714
	GAA	E	0.667	31.546	10070		1.333
	GAG	E	0.333	15.773	5035		0.667
	TTC	F	0.222	12.618	4028		0.444
	TTT	F	0.778	44.164	14098		1.556
	GGA	G	0.571	12.618	4028		2.286
	GGC	G	0	0	0		0
	GGG	G	0.143	3.155	1007		0.571
	GGT	G	0.286	6.309	2014		1.143
	CAC	H	0.6	9.464	3021		1.2
	CAT	H	0.4	6.309	2014		0.8
	ATA	I	0.606	63.091	20140		1.818
	ATC	I	0.121	12.618	4028		0.364
	ATT	I	0.273	28.391	9063		0.818
	AAA	K	0.75	56.782	18126		1.5
	AAG	K	0.25	18.927	6042		0.5
	CTA	L	0.12	9.464	3021		0.72
	CTC	L	0	0	0		0
	CTG	L	0.08	6.309	2014		0.48
	CTT	L	0.08	6.309	2014		0.48
	TTA	L	0.32	25.237	8056		1.92
	TTG	L	0.4	31.546	10070		2.4
	ATG	M	1	28.391	9063		1
	AAC	N	0.281	28.391	9063		0.562
	AAT	N	0.719	72.568	23165		1.438
	CCA	P	0.167	3.155	1007		0.667
	CCC	P	0.167	3.155	1007		0.667
	CCG	P	0.333	6.309	2014		1.333
	CCT	P	0.333	6.309	2014		1.333
	CAA	Q	0.667	6.309	2014		1.333
	CAG	Q	0.333	3.155	1007		0.667
	AGA	R	0.545	18.927	6042		3.273
	AGG	R	0.091	3.155	1007		0.545
	CGA	R	0.273	9.464	3021		1.636
	CGC	R	0	0	0		0
	CGG	R	0.091	3.155	1007		0.545
	CGT	R	0	0	0		0
	AGC	S	0.136	9.464	3021		0.818
	AGT	S	0.136	9.464	3021		0.818
	TCA	S	0.182	12.618	4028		1.091
	TCC	S	0.045	3.155	1007		0.273
	TCG	S	0.045	3.155	1007		0.273
	TCT	S	0.455	31.546	10070		2.727
	ACA	T	0.36	28.391	9063		1.44
	ACC	T	0.16	12.618	4028		0.64
	ACG	T	0.16	12.618	4028		0.64
	ACT	T	0.32	25.237	8056		1.28
	GTA	V	0.316	18.927	6042		1.263
	GTC	V	0.263	15.767	5033		1.052
	GTG	V	0.211	12.618	4028		0.842
	GTT	V	0.211	12.625	4030		0.843
	TGG	W	1	9.464	3021		1
	TAC	Y	0.421	25.237	8056		0.842
	TAT	Y	0.579	34.7	11077		1.158
	TAA	*	0	0	0		***
	TAG	*	1	3.155	1007		***
	TGA	*	0	0	0		***

## Sheet: MPXVgp021
MPXVgp021
	Codon	AA	Fraction	/1000	Number		RSCU
	GCA	A	0	0	0		0
	GCC	A	0.333	7.874	1018		1.333
	GCG	A	0.333	7.874	1018		1.333
	GCT	A	0.333	7.874	1018		1.333
	TGC	C	0	0	0		0
	TGT	C	1	23.622	3054		2
	GAC	D	0	0	0		0
	GAT	D	1	31.496	4072		2
	GAA	E	0.75	23.622	3054		1.5
	GAG	E	0.25	7.874	1018		0.5
	TTC	F	0.333	7.874	1018		0.667
	TTT	F	0.667	15.748	2036		1.333
	GGA	G	1	15.748	2036		4
	GGC	G	0	0	0		0
	GGG	G	0	0	0		0
	GGT	G	0	0	0		0
	CAC	H	0	0	0		0
	CAT	H	1	15.748	2036		2
	ATA	I	0.579	86.614	11198		1.737
	ATC	I	0.158	23.622	3054		0.474
	ATT	I	0.263	39.37	5090		0.789
	AAA	K	0.818	70.866	9162		1.636
	AAG	K	0.182	15.748	2036		0.364
	CTA	L	0.555	39.37	5090		3.333
	CTC	L	0	0	0		0
	CTG	L	0	0	0		0
	CTT	L	0	0	0		0
	TTA	L	0.334	23.661	3059		2.003
	TTG	L	0.111	7.851	1015		0.665
	ATG	M	1	62.992	8144		1
	AAC	N	0.308	31.496	4072		0.615
	AAT	N	0.692	70.866	9162		1.385
	CCA	P	0.333	7.874	1018		1.333
	CCC	P	0	0	0		0
	CCG	P	0.333	7.874	1018		1.333
	CCT	P	0.333	7.874	1018		1.333
	CAA	Q	1	7.874	1018		2
	CAG	Q	0	0	0		0
	AGA	R	0.25	7.874	1018		1.5
	AGG	R	0.25	7.874	1018		1.5
	CGA	R	0	0	0		0
	CGC	R	0.25	7.874	1018		1.5
	CGG	R	0	0	0		0
	CGT	R	0.25	7.874	1018		1.5
	AGC	S	0	0	0		0
	AGT	S	0.25	15.748	2036		1.5
	TCA	S	0.25	15.733	2034		1.499
	TCC	S	0.25	15.748	2036		1.5
	TCG	S	0.125	7.874	1018		0.75
	TCT	S	0.125	7.874	1018		0.75
	ACA	T	0.3	23.622	3054		1.2
	ACC	T	0.2	15.748	2036		0.8
	ACG	T	0.1	7.874	1018		0.4
	ACT	T	0.4	31.496	4072		1.6
	GTA	V	0.333	23.622	3054		1.333
	GTC	V	0.111	7.874	1018		0.444
	GTG	V	0.222	15.748	2036		0.889
	GTT	V	0.333	23.622	3054		1.333
	TGG	W	1	23.622	3054		1
	TAC	Y	0.286	15.748	2036		0.571
	TAT	Y	0.714	39.37	5090		1.429
	TAA	*	1	7.874	1018		***
	TAG	*	0	0	0		***
	TGA	*	0	0	0		***

## Sheet: MPXVgp035
MPXVgp035
	Codon	AA	Fraction	/1000	Number		RSCU
	GCA	A	0.231	6.211	2841		0.923
	GCC	A	0	0	0		0
	GCG	A	0.231	6.211	2841		0.923
	GCT	A	0.538	14.491	6628		2.154
	TGC	C	0.075	2.029	928		0.151
	TGT	C	0.925	24.845	11364		1.849
	GAC	D	0.259	14.493	6629		0.519
	GAT	D	0.741	41.402	18937		1.481
	GAA	E	0.81	35.196	16098		1.619
	GAG	E	0.19	8.282	3788		0.381
	TTC	F	0.263	10.35	4734		0.526
	TTT	F	0.737	28.986	13258		1.474
	GGA	G	0.609	28.984	13257		2.435
	GGC	G	0	0	0		0
	GGG	G	0.087	4.141	1894		0.348
	GGT	G	0.304	14.491	6628		1.217
	CAC	H	0.214	6.211	2841		0.429
	CAT	H	0.786	22.775	10417		1.571
	ATA	I	0.608	64.182	29356		1.824
	ATC	I	0.176	18.634	8523		0.529
	ATT	I	0.216	22.771	10415		0.647
	AAA	K	0.708	35.193	16097		1.417
	AAG	K	0.292	14.491	6628		0.583
	CTA	L	0.273	24.845	11364		1.636
	CTC	L	0.023	2.112	966		0.139
	CTG	L	0.136	12.423	5682		0.818
	CTT	L	0.159	14.452	6610		0.952
	TTA	L	0.25	22.775	10417		1.5
	TTG	L	0.159	14.493	6629		0.955
	ATG	M	1	26.916	12311		1
	AAC	N	0.219	18.634	8523		0.439
	AAT	N	0.781	66.261	30307		1.561
	CCA	P	0.417	20.709	9472		1.667
	CCC	P	0.208	10.352	4735		0.833
	CCG	P	0.167	8.277	3786		0.666
	CCT	P	0.208	10.352	4735		0.833
	CAA	Q	0.6	6.211	2841		1.2
	CAG	Q	0.4	4.141	1894		0.8
	AGA	R	0.381	16.564	7576		2.284
	AGG	R	0.238	10.352	4735		1.427
	CGA	R	0.095	4.141	1894		0.571
	CGC	R	0.144	6.253	2860		0.862
	CGG	R	0	0	0		0
	CGT	R	0.143	6.211	2841		0.856
	AGC	S	0.143	8.282	3788		0.857
	AGT	S	0.143	8.282	3788		0.857
	TCA	S	0.214	12.423	5682		1.286
	TCC	S	0.143	8.282	3788		0.857
	TCG	S	0.036	2.07	947		0.214
	TCT	S	0.321	18.634	8523		1.929
	ACA	T	0.346	18.632	8522		1.385
	ACC	T	0.038	2.07	947		0.154
	ACG	T	0.115	6.211	2841		0.462
	ACT	T	0.5	26.914	12310		2
	GTA	V	0.355	22.775	10417		1.419
	GTC	V	0.161	10.352	4735		0.645
	GTG	V	0.161	10.352	4735		0.645
	GTT	V	0.323	20.705	9470		1.29
	TGG	W	1	22.775	10417		1
	TAC	Y	0.364	24.845	11364		0.727
	TAT	Y	0.636	43.479	19887		1.273
	TAA	*	1	2.07	947		***
	TAG	*	0	0	0		***
	TGA	*	0	0	0		***

## Sheet: MPXVgp041
MPXVgp041
	Codon	AA	Fraction	/1000	Number		RSCU
	GCA	A	0.143	9.39	2028		0.571
	GCC	A	0	0	0		0
	GCG	A	0.357	23.474	5070		1.429
	GCT	A	0.5	32.864	7098		2
	TGC	C	0.286	9.39	2028		0.571
	TGT	C	0.714	23.474	5070		1.429
	GAC	D	0	0	0		0
	GAT	D	1	32.864	7098		2
	GAA	E	0.692	42.267	9129		1.385
	GAG	E	0.308	18.779	4056		0.615
	TTC	F	0.125	4.695	1014		0.25
	TTT	F	0.875	32.864	7098		1.75
	GGA	G	0.667	28.155	6081		2.666
	GGC	G	0	0	0		0
	GGG	G	0	0	0		0
	GGT	G	0.333	14.085	3042		1.334
	CAC	H	0	0	0		0
	CAT	H	1	14.085	3042		2
	ATA	I	0.4	46.948	10140		1.2
	ATC	I	0.16	18.779	4056		0.48
	ATT	I	0.44	51.643	11154		1.32
	AAA	K	0.667	37.559	8112		1.333
	AAG	K	0.333	18.779	4056		0.667
	CTA	L	0.136	14.085	3042		0.818
	CTC	L	0.091	9.39	2028		0.545
	CTG	L	0.045	4.695	1014		0.273
	CTT	L	0.227	23.474	5070		1.364
	TTA	L	0.364	37.559	8112		2.182
	TTG	L	0.136	14.085	3042		0.818
	ATG	M	1	18.779	4056		1
	AAC	N	0.267	18.779	4056		0.533
	AAT	N	0.733	51.643	11154		1.467
	CCA	P	0.125	4.695	1014		0.499
	CCC	P	0.125	4.695	1014		0.499
	CCG	P	0.252	9.482	2048		1.007
	CCT	P	0.499	18.779	4056		1.995
	CAA	Q	0.571	18.779	4056		1.143
	CAG	Q	0.429	14.085	3042		0.857
	AGA	R	0.5	18.779	4056		3
	AGG	R	0	0	0		0
	CGA	R	0.5	18.779	4056		3
	CGC	R	0	0	0		0
	CGG	R	0	0	0		0
	CGT	R	0	0	0		0
	AGC	S	0	0	0		0
	AGT	S	0.286	18.779	4056		1.717
	TCA	S	0.143	9.39	2028		0.858
	TCC	S	0.143	9.39	2028		0.858
	TCG	S	0.213	13.992	3022		1.279
	TCT	S	0.215	14.085	3042		1.288
	ACA	T	0.3	14.085	3042		1.2
	ACC	T	0	0	0		0
	ACG	T	0.1	4.695	1014		0.4
	ACT	T	0.6	28.169	6084		2.4
	GTA	V	0.313	23.488	5073		1.251
	GTC	V	0.063	4.695	1014		0.25
	GTG	V	0.125	9.376	2025		0.499
	GTT	V	0.5	37.559	8112		2
	TGG	W	1	4.695	1014		1
	TAC	Y	0.556	23.474	5070		1.111
	TAT	Y	0.444	18.779	4056		0.889
	TAA	*	1	4.695	1014		***
	TAG	*	0	0	0		***
	TGA	*	0	0	0		***

## Sheet: MPXVgp044
MPXVgp044
	Codon	AA	Fraction	/1000	Number		RSCU
	GCA	A	0.429	14.151	9216		1.714
	GCC	A	0.143	4.717	3072		0.571
	GCG	A	0.143	4.717	3072		0.571
	GCT	A	0.286	9.434	6144		1.143
	TGC	C	0.333	6.289	4096		0.667
	TGT	C	0.667	12.579	8192		1.333
	GAC	D	0.22	14.151	9216		0.439
	GAT	D	0.78	50.314	32768		1.561
	GAA	E	0.838	40.881	26624		1.676
	GAG	E	0.162	7.892	5140		0.324
	TTC	F	0.365	12.609	8212		0.729
	TTT	F	0.635	21.983	14317		1.271
	GGA	G	0.417	15.723	10240		1.667
	GGC	G	0	0	0		0
	GGG	G	0.125	4.717	3072		0.5
	GGT	G	0.458	17.296	11264		1.833
	CAC	H	0.2	3.145	2048		0.4
	CAT	H	0.8	12.579	8192		1.6
	ATA	I	0.413	48.742	31744		1.24
	ATC	I	0.16	18.899	12308		0.481
	ATT	I	0.426	50.284	32748		1.279
	AAA	K	0.829	45.597	29696		1.658
	AAG	K	0.171	9.403	6124		0.342
	CTA	L	0.145	12.579	8192		0.873
	CTC	L	0.036	3.145	2048		0.218
	CTG	L	0.073	6.289	4096		0.436
	CTT	L	0.018	1.572	1024		0.109
	TTA	L	0.436	37.736	24576		2.618
	TTG	L	0.291	25.157	16384		1.745
	ATG	M	1	34.591	22528		1
	AAC	N	0.35	22.013	14336		0.7
	AAT	N	0.65	40.881	26624		1.3
	CCA	P	0.391	14.151	9216		1.565
	CCC	P	0.174	6.289	4096		0.696
	CCG	P	0.174	6.289	4096		0.696
	CCT	P	0.261	9.434	6144		1.043
	CAA	Q	0.538	11.006	7168		1.077
	CAG	Q	0.462	9.434	6144		0.923
	AGA	R	0.286	12.579	8192		1.714
	AGG	R	0.179	7.862	5120		1.071
	CGA	R	0.286	12.579	8192		1.714
	CGC	R	0.036	1.572	1024		0.214
	CGG	R	0	0	0		0
	CGT	R	0.214	9.434	6144		1.286
	AGC	S	0.032	3.145	2048		0.19
	AGT	S	0.222	22.013	14336		1.333
	TCA	S	0.206	20.44	13312		1.238
	TCC	S	0.175	17.296	11264		1.048
	TCG	S	0.127	12.579	8192		0.762
	TCT	S	0.238	23.583	15359		1.429
	ACA	T	0.385	23.585	15360		1.538
	ACC	T	0.205	12.579	8192		0.821
	ACG	T	0.103	6.289	4096		0.41
	ACT	T	0.308	18.868	12288		1.231
	GTA	V	0.323	15.723	10240		1.29
	GTC	V	0.194	9.434	6144		0.774
	GTG	V	0.129	6.289	4096		0.516
	GTT	V	0.355	17.296	11264		1.419
	TGG	W	1	14.151	9216		1
	TAC	Y	0.268	17.296	11264		0.537
	TAT	Y	0.732	47.17	30720		1.463
	TAA	*	1	1.572	1024		***
	TAG	*	0	0	0		***
	TGA	*	0	0	0		***

[truncated: 21 more sheets: MPXVgp045, MPXVgp057, MPXVgp058, MPXVgp068, MPXVgp077, MPXVgp078, MPXVgp079, MPXVgp083, MPXVgp090, MPXVgp094, MPXVgp100, MPXVgp121, MPXVgp124, MPXVgp129, MPXVgp134, MPXVgp157, MPXVgp165, MPXVgp170, MPXVgp172, MPXVgp182 …]
