# Supplementary material for: Evolution of monkeypox virus from 2017 to 2022: In the light of point mutations
Source: Front Microbiol. 2022 Dec 14;13:1037598. doi: 10.3389/fmicb.2022.1037598 (PMC9795006; doi:10.3389/fmicb.2022.1037598)
Supplement: Supplementary file 3 [file Table_3.XLSX]

## Sheet: MPXVgp182
MPXVgp182			CAI					ENc		ENc-GC3s plot				Neutrality plot			eCAI
	Name	Length	CAI	%G+C	%G+C(1)	%G+C(2)	%G+C(3)	Nc		GC3%	ENc			GC3%	GC12%		Average = 0.680
	OP626139.1:181290-186932_Monkeypox_virus_isolate_MPXV/Germany/2022/RKI501,_complete_genome	5643	0.695	34.7	40.7	38.7	24.8	43		0.248	43			24.8	39.7		eCAI (p<0.05) = 0.728
	OP626138.1:181290-186932_Monkeypox_virus_isolate_MPXV/Germany/2022/RKI499,_complete_genome	5643	0.695	34.7	40.7	38.7	24.8	43		0.248	43			24.8	39.7
	OP626137.1:181290-186932_Monkeypox_virus_isolate_MPXV/Germany/2022/RKI498,_complete_genome	5643	0.695	34.7	40.7	38.7	24.8	43		0.248	43			24.8	39.7
	OP626136.1:181290-186932_Monkeypox_virus_isolate_MPXV/Germany/2022/RKI497,_complete_genome	5643	0.695	34.7	40.7	38.7	24.8	43		0.248	43			24.8	39.7
	OP626135.1:181289-186931_Monkeypox_virus_isolate_MPXV/Germany/2022/RKI496,_complete_genome	5643	0.695	34.7	40.7	38.7	24.8	43		0.248	43			24.8	39.7
	OP626134.1:181290-186932_Monkeypox_virus_isolate_MPXV/Germany/2022/RKI500,_complete_genome	5643	0.695	34.7	40.7	38.7	24.8	43		0.248	43			24.8	39.7
	OP626133.1:181290-186932_Monkeypox_virus_isolate_MPXV/Germany/2022/RKI495,_complete_genome	5643	0.695	34.7	40.7	38.7	24.8	43		0.248	43			24.8	39.7
	OP626132.1:181290-186932_Monkeypox_virus_isolate_MPXV/Germany/2022/RKI494,_complete_genome	5643	0.695	34.7	40.7	38.7	24.8	43		0.248	43			24.8	39.7
	OP626130.1:181290-186932_Monkeypox_virus_isolate_MPXV/Germany/2022/RKI492,_complete_genome	5643	0.695	34.7	40.7	38.7	24.8	43		0.248	43			24.8	39.7
	OP626129.1:181290-186932_Monkeypox_virus_isolate_MPXV/Germany/2022/RKI491,_partial_genome	5643	0.695	34.7	40.7	38.7	24.8	43		0.248	43			24.8	39.7
	OP626127.1:181290-186932_Monkeypox_virus_isolate_MPXV/Germany/2022/RKI489,_complete_genome	5643	0.695	34.7	40.7	38.7	24.8	43		0.248	43			24.8	39.7
	OP626126.1:181290-186932_Monkeypox_virus_isolate_MPXV/Germany/2022/RKI488,_complete_genome	5643	0.695	34.7	40.7	38.7	24.8	43		0.248	43			24.8	39.7
	OP626124.1:181290-186932_Monkeypox_virus_isolate_MPXV/Germany/2022/RKI486,_complete_genome	5643	0.695	34.7	40.7	38.7	24.8	43		0.248	43			24.8	39.7
	OP626123.1:181290-186932_Monkeypox_virus_isolate_MPXV/Germany/2022/RKI485,_complete_genome	5643	0.695	34.7	40.7	38.7	24.8	43		0.248	43			24.8	39.7
	OP626122.1:181290-186932_Monkeypox_virus_isolate_MPXV/Germany/2022/RKI484,_complete_genome	5643	0.695	34.7	40.7	38.7	24.8	43		0.248	43			24.8	39.7
	OP626121.1:181290-186932_Monkeypox_virus_isolate_MPXV/Germany/2022/RKI483,_complete_genome	5643	0.695	34.7	40.7	38.7	24.8	43		0.248	43			24.8	39.7
	OP626120.1:181290-186932_Monkeypox_virus_isolate_MPXV/Germany/2022/RKI482,_partial_genome	5643	0.695	34.7	40.7	38.7	24.8	43		0.248	43			24.8	39.7
	OP626119.1:181290-186932_Monkeypox_virus_isolate_MPXV/Germany/2022/RKI481,_partial_genome	5643	0.695	34.7	40.7	38.7	24.8	43		0.248	43			24.8	39.7
	OP626118.1:181290-186932_Monkeypox_virus_isolate_MPXV/Germany/2022/RKI480,_complete_genome	5643	0.695	34.7	40.7	38.7	24.8	43		0.248	43			24.8	39.7
	OP626117.1:181290-186932_Monkeypox_virus_isolate_MPXV/Germany/2022/RKI479,_complete_genome	5643	0.695	34.7	40.7	38.7	24.8	43		0.248	43			24.8	39.7
	OP626116.1:181290-186932_Monkeypox_virus_isolate_MPXV/Germany/2022/RKI478,_complete_genome	5643	0.695	34.7	40.7	38.7	24.8	43		0.248	43			24.8	39.7
	OP626115.1:181290-186932_Monkeypox_virus_isolate_MPXV/Germany/2022/RKI477,_complete_genome	5643	0.695	34.7	40.7	38.7	24.8	43		0.248	43			24.8	39.7
	OP626114.1:181290-186932_Monkeypox_virus_isolate_MPXV/Germany/2022/RKI476,_complete_genome	5643	0.695	34.7	40.7	38.7	24.8	43		0.248	43			24.8	39.7
	OP626113.1:181290-186932_Monkeypox_virus_isolate_MPXV/Germany/2022/RKI475,_complete_genome	5643	0.695	34.7	40.7	38.7	24.8	43		0.248	43			24.8	39.7
	OP626111.1:181290-186932_Monkeypox_virus_isolate_MPXV/Germany/2022/RKI473,_complete_genome	5643	0.695	34.7	40.7	38.7	24.8	43		0.248	43			24.8	39.7
	OP626110.1:181290-186932_Monkeypox_virus_isolate_MPXV/Germany/2022/RKI472,_complete_genome	5643	0.695	34.7	40.7	38.7	24.8	43		0.248	43			24.8	39.7
	OP626109.1:181290-186932_Monkeypox_virus_isolate_MPXV/Germany/2022/RKI471,_complete_genome	5643	0.695	34.7	40.7	38.7	24.8	43		0.248	43			24.8	39.7
	OP626108.1:181290-186932_Monkeypox_virus_isolate_MPXV/Germany/2022/RKI470,_complete_genome	5643	0.695	34.7	40.7	38.7	24.8	43		0.248	43			24.8	39.7
	OP626107.1:181290-186932_Monkeypox_virus_isolate_MPXV/Germany/2022/RKI469,_partial_genome	5643	0.695	34.7	40.7	38.7	24.8	43		0.248	43			24.8	39.7
	OP626106.1:181290-186932_Monkeypox_virus_isolate_MPXV/Germany/2022/RKI468,_complete_genome	5643	0.695	34.7	40.7	38.7	24.8	43		0.248	43			24.8	39.7
	OP626105.1:181290-186932_Monkeypox_virus_isolate_MPXV/Germany/2022/RKI467,_complete_genome	5643	0.695	34.7	40.7	38.7	24.8	43		0.248	43			24.8	39.7
	OP626104.1:181290-186932_Monkeypox_virus_isolate_MPXV/Germany/2022/RKI466,_complete_genome	5643	0.695	34.7	40.7	38.7	24.8	43		0.248	43			24.8	39.7
	OP623593.1:181265-186907_Monkeypox_virus_isolate_BOL-UNIMOL-MPX-293264-L,_partial_genome	5643	0.695	34.7	40.7	38.7	24.8	43		0.248	43			24.8	39.7
	OP623592.1:181265-186907_Monkeypox_virus_isolate_BOL-UNIMOL-MPX-293165-L,_partial_genome	5643	0.695	34.7	40.7	38.7	24.8	43		0.248	43			24.8	39.7
	OP623591.1:181265-186907_Monkeypox_virus_isolate_BOL-UNIMOL-MPX-293136-L,_partial_genome	5643	0.695	34.7	40.7	38.7	24.8	43		0.248	43			24.8	39.7
	OP623590.1:181265-186907_Monkeypox_virus_isolate_BOL-UNIMOL-MPX-293130-L,_partial_genome	5643	0.695	34.7	40.7	38.7	24.8	43		0.248	43			24.8	39.7
	OP623589.1:181265-186907_Monkeypox_virus_isolate_BOL-UNIMOL-MPX-293064-O,_partial_genome	5643	0.695	34.7	40.7	38.7	24.8	43		0.248	43			24.8	39.7
	OP615341.1:181233-186875_Monkeypox_virus_isolate_MPXV/Germany/2022/ON/RKI463,_partial_genome	5643	0.695	34.7	40.7	38.7	24.8	43		0.248	43			24.8	39.7
	OP615340.1:181228-186870_Monkeypox_virus_isolate_MPXV/Germany/2022/ON/RKI458,_partial_genome	5643	0.695	34.7	40.7	38.7	24.8	43		0.248	43			24.8	39.7
	OP615339.1:181232-186874_Monkeypox_virus_isolate_MPXV/Germany/2022/ON/RKI462,_partial_genome	5643	0.695	34.7	40.7	38.7	24.8	43		0.248	43			24.8	39.7
	OP615337.1:181241-186883_Monkeypox_virus_isolate_MPXV/Germany/2022/ON/RKI453,_partial_genome	5643	0.695	34.7	40.7	38.7	24.8	43		0.248	43			24.8	39.7
	OP615334.1:181234-186876_Monkeypox_virus_isolate_MPXV/Germany/2022/ON/RKI464,_partial_genome	5643	0.695	34.7	40.7	38.7	24.8	43		0.248	43			24.8	39.7
	OP615333.1:181226-186868_Monkeypox_virus_isolate_MPXV/Germany/2022/ON/RKI460,_partial_genome	5643	0.695	34.7	40.7	38.7	24.8	43		0.248	43			24.8	39.7
	OP615332.1:181238-186880_Monkeypox_virus_isolate_MPXV/Germany/2022/ON/RKI455,_partial_genome	5643	0.695	34.7	40.7	38.7	24.8	43		0.248	43			24.8	39.7
	OP615331.1:181238-186880_Monkeypox_virus_isolate_MPXV/Germany/2022/ON/RKI452,_partial_genome	5643	0.695	34.7	40.7	38.7	24.8	43		0.248	43			24.8	39.7
	OP615330.1:181238-186880_Monkeypox_virus_isolate_MPXV/Germany/2022/ON/RKI456,_partial_genome	5643	0.695	34.7	40.7	38.7	24.8	43		0.248	43			24.8	39.7
	OP615329.1:181238-186880_Monkeypox_virus_isolate_MPXV/Germany/2022/ON/RKI465,_partial_genome	5643	0.695	34.7	40.7	38.7	24.8	43		0.248	43			24.8	39.7
	OP615328.1:181240-186882_Monkeypox_virus_isolate_MPXV/Germany/2022/ON/RKI454,_partial_genome	5643	0.695	34.7	40.7	38.7	24.8	43		0.248	43			24.8	39.7
	OP615327.1:181224-186866_Monkeypox_virus_isolate_MPXV/Germany/2022/ON/RKI450,_partial_genome	5643	0.695	34.7	40.7	38.7	24.8	43		0.248	43			24.8	39.7
	OP615323.1:181234-186876_Monkeypox_virus_isolate_MPXV/Germany/2022/ON/RKI447,_partial_genome	5643	0.695	34.7	40.7	38.7	24.8	43		0.248	43			24.8	39.7
	OP615322.1:181236-186878_Monkeypox_virus_isolate_MPXV/Germany/2022/ON/RKI451,_partial_genome	5643	0.695	34.7	40.7	38.7	24.8	43		0.248	43			24.8	39.7
	OP615321.1:181236-186878_Monkeypox_virus_isolate_MPXV/Germany/2022/ON/RKI445,_partial_genome	5643	0.695	34.7	40.7	38.7	24.8	43		0.248	43			24.8	39.7
	OP615279.1:179847-185489_Monkeypox_virus_isolate_MPX/Human/USA/CA-LACPHL-MA00206/2022,_partial_genome	5643	0.695	34.7	40.7	38.7	24.8	43		0.248	43			24.8	39.7
	OP615278.1:180519-186161_Monkeypox_virus_isolate_MPX/Human/USA/CA-LACPHL-MA00205/2022,_partial_genome	5643	0.695	34.7	40.7	38.7	24.8	43		0.248	43			24.8	39.7
	OP615276.1:180516-186158_Monkeypox_virus_isolate_MPX/Human/USA/CA-LACPHL-MA00203/2022,_partial_genome	5643	0.695	34.7	40.7	38.7	24.8	43		0.248	43			24.8	39.7
	OP615275.1:180520-186162_Monkeypox_virus_isolate_MPX/Human/USA/CA-LACPHL-MA00202/2022,_partial_genome	5643	0.695	34.7	40.7	38.7	24.8	43		0.248	43			24.8	39.7
	OP615272.1:180519-186161_Monkeypox_virus_isolate_MPX/Human/USA/CA-LACPHL-MA00199/2022,_partial_genome	5643	0.695	34.7	40.7	38.7	24.8	43		0.248	43			24.8	39.7
	OP615270.1:180900-186542_Monkeypox_virus_isolate_MPX/Human/USA/CA-LACPHL-MA00197/2022,_partial_genome	5643	0.695	34.7	40.7	38.7	24.8	43		0.248	43			24.8	39.7
	OP615269.1:180520-186162_Monkeypox_virus_isolate_MPX/Human/USA/CA-LACPHL-MA00196/2022,_partial_genome	5643	0.695	34.7	40.7	38.7	24.8	43		0.248	43			24.8	39.7
	OP615266.1:180519-186161_Monkeypox_virus_isolate_MPX/Human/USA/CA-LACPHL-MA00193/2022,_partial_genome	5643	0.695	34.7	40.7	38.7	24.8	43		0.248	43			24.8	39.7
	OP615264.1:180846-186488_Monkeypox_virus_isolate_MPX/Human/USA/CA-LACPHL-MA00191/2022,_partial_genome	5643	0.695	34.7	40.7	38.7	24.8	43		0.248	43			24.8	39.7
	OP615263.1:180519-186161_Monkeypox_virus_isolate_MPX/Human/USA/CA-LACPHL-MA00190/2022,_partial_genome	5643	0.695	34.7	40.7	38.7	24.8	43		0.248	43			24.8	39.7
	OP615262.1:180519-186161_Monkeypox_virus_isolate_MPX/Human/USA/CA-LACPHL-MA00189/2022,_partial_genome	5643	0.695	34.7	40.7	38.7	24.8	43		0.248	43			24.8	39.7
	OP615261.1:180519-186161_Monkeypox_virus_isolate_MPX/Human/USA/CA-LACPHL-MA00188/2022,_partial_genome	5643	0.695	34.7	40.7	38.7	24.8	43		0.248	43			24.8	39.7
	OP615260.1:180513-186155_Monkeypox_virus_isolate_MPX/Human/USA/CA-LACPHL-MA00187/2022,_partial_genome	5643	0.695	34.7	40.7	38.7	24.8	43		0.248	43			24.8	39.7
	OP615259.1:180520-186162_Monkeypox_virus_isolate_MPX/Human/USA/CA-LACPHL-MA00186/2022,_partial_genome	5643	0.695	34.7	40.7	38.7	24.8	43		0.248	43			24.8	39.7
	OP615258.1:180514-186156_Monkeypox_virus_isolate_MPX/Human/USA/CA-LACPHL-MA00185/2022,_partial_genome	5643	0.695	34.7	40.7	38.7	24.8	43		0.248	43			24.8	39.7
	OP615257.1:180516-186158_Monkeypox_virus_isolate_MPX/Human/USA/CA-LACPHL-MA00184/2022,_partial_genome	5643	0.695	34.7	40.7	38.7	24.8	43		0.248	43			24.8	39.7
	OP615255.1:180519-186161_Monkeypox_virus_isolate_MPX/Human/USA/CA-LACPHL-MA00182/2022,_partial_genome	5643	0.695	34.7	40.7	38.7	24.8	43		0.248	43			24.8	39.7
	OP605589.1:193420-199062_Monkeypox_virus_isolate_Slovenia-MPXV-48-2022,_partial_genome	5643	0.695	34.7	40.7	38.7	24.8	43		0.248	43			24.8	39.7
	OP605588.1:181137-186779_Monkeypox_virus_isolate_Slovenia-MPXV-47-2022,_partial_genome	5643	0.695	34.7	40.7	38.7	24.8	43		0.248	43			24.8	39.7
	OP605586.1:211367-217009_Monkeypox_virus_isolate_Slovenia-MPXV-45-2022,_partial_genome	5643	0.695	34.7	40.7	38.7	24.8	43		0.248	43			24.8	39.7
	OP605585.1:181789-187431_Monkeypox_virus_isolate_Slovenia-MPXV-44-2022,_partial_genome	5643	0.695	34.7	40.7	38.7	24.8	43		0.248	43			24.8	39.7
	OP605584.1:181771-187413_Monkeypox_virus_isolate_Slovenia-MPXV-43-2022,_partial_genome	5643	0.695	34.7	40.7	38.7	24.8	43		0.248	43			24.8	39.7
	OP605582.1:181781-187423_Monkeypox_virus_isolate_Slovenia-MPXV-41-2022,_partial_genome	5643	0.695	34.7	40.7	38.7	24.8	43		0.248	43			24.8	39.7
	OP605581.1:181731-187373_Monkeypox_virus_isolate_Slovenia-MPXV-40-2022,_partial_genome	5643	0.695	34.7	40.7	38.7	24.8	43		0.248	43			24.8	39.7
	OP605579.1:182296-187938_Monkeypox_virus_isolate_Slovenia-MPXV-37-2022,_partial_genome	5643	0.695	34.7	40.7	38.7	24.8	43		0.248	43			24.8	39.7
	OP605577.1:181532-187174_Monkeypox_virus_isolate_Slovenia-MPXV-35-2022,_partial_genome	5643	0.695	34.7	40.7	38.7	24.8	43		0.248	43			24.8	39.7
	OP605552.1:181776-187418_Monkeypox_virus_isolate_Slovenia-MPXV-09-2022,_partial_genome	5643	0.695	34.7	40.7	38.7	24.8	43		0.248	43			24.8	39.7
	OP605551.1:181778-187420_Monkeypox_virus_isolate_Slovenia-MPXV-08-2022,_partial_genome	5643	0.695	34.7	40.7	38.7	24.8	43		0.248	43			24.8	39.7
	OP604569.1:181346-186988_Monkeypox_virus_isolate_MPXV22/human/USA-OK-302,_complete_genome	5643	0.695	34.7	40.7	38.7	24.8	43		0.248	43			24.8	39.7
	OP604567.1:181343-186985_Monkeypox_virus_isolate_MPXV22/human/USA-OK-288,_complete_genome	5643	0.695	34.7	40.7	38.7	24.8	43		0.248	43			24.8	39.7
	OP604566.1:181352-186994_Monkeypox_virus_isolate_MPXV22/human/USA-NE-230,_complete_genome	5643	0.695	34.7	40.7	38.7	24.8	43		0.248	43			24.8	39.7
	OP604565.1:181335-186977_Monkeypox_virus_isolate_MPXV22/human/USA-NE-211,_complete_genome	5643	0.695	34.7	40.7	38.7	24.8	43		0.248	43			24.8	39.7
	OP604533.1:181286-186928_Monkeypox_virus_isolate_MPXV_USA_2022_MN0005,_complete_genome	5643	0.695	34.7	40.7	38.7	24.8	43		0.248	43			24.8	39.7
	OP604532.1:181307-186949_Monkeypox_virus_isolate_MPXV_USA_2022_MN0004,_complete_genome	5643	0.695	34.7	40.7	38.7	24.8	43		0.248	43			24.8	39.7
	OP604528.1:181344-186986_Monkeypox_virus_isolate_MPXV_USA_2022_MN0003,_complete_genome	5643	0.695	34.7	40.7	38.7	24.8	43		0.248	43			24.8	39.7
	OP604527.1:181348-186990_Monkeypox_virus_isolate_MPXV_USA_2022_MN0002,_complete_genome	5643	0.695	34.7	40.7	38.7	24.8	43		0.248	43			24.8	39.7
	OP604526.1:181303-186945_Monkeypox_virus_isolate_MPXV_USA_2022_MN0007,_complete_genome	5643	0.695	34.7	40.7	38.7	24.8	43		0.248	43			24.8	39.7
	OP604525.1:181321-186963_Monkeypox_virus_isolate_MPXV_USA_2022_MN0012,_complete_genome	5643	0.695	34.7	40.7	38.7	24.8	43		0.248	43			24.8	39.7
	OP604524.1:181371-187013_Monkeypox_virus_isolate_MPXV_USA_2022_MN0016,_complete_genome	5643	0.695	34.7	40.7	38.7	24.8	43		0.248	43			24.8	39.7
	OP604522.1:181300-186942_Monkeypox_virus_isolate_MPXV_USA_2022_MN0009,_complete_genome	5643	0.695	34.7	40.7	38.7	24.8	43		0.248	43			24.8	39.7
	OP604521.1:181267-186909_Monkeypox_virus_isolate_MPXV_USA_2022_MN0011,_complete_genome	5643	0.695	34.7	40.7	38.7	24.8	43		0.248	43			24.8	39.7
	OP604519.1:181321-186963_Monkeypox_virus_isolate_MPXV_USA_2022_MN0008,_complete_genome	5643	0.695	34.7	40.7	38.7	24.8	43		0.248	43			24.8	39.7
	OP603018.1:181292-186934_Monkeypox_virus_isolate_MPXV_USA_2022_CA0031,_complete_genome	5643	0.695	34.7	40.7	38.7	24.8	43		0.248	43			24.8	39.7
	OP603017.1:181289-186931_Monkeypox_virus_isolate_MPXV_USA_2022_CA0033,_complete_genome	5643	0.695	34.7	40.7	38.7	24.8	43		0.248	43			24.8	39.7
	OP603016.1:181330-186972_Monkeypox_virus_isolate_MPXV_USA_2022_CA0032,_complete_genome	5643	0.695	34.7	40.7	38.7	24.8	43		0.248	43			24.8	39.7
	OP603015.1:181329-186971_Monkeypox_virus_isolate_MPXV_USA_2022_GA0017,_complete_genome	5643	0.695	34.7	40.7	38.7	24.8	43		0.248	43			24.8	39.7
	OP603013.1:181295-186937_Monkeypox_virus_isolate_MPXV_USA_2022_AZ0002,_complete_genome	5643	0.695	34.7	40.7	38.7	24.8	43		0.248	43			24.8	39.7
	OP603012.1:181304-186946_Monkeypox_virus_isolate_MPXV_USA_2022_CA0034,_complete_genome	5643	0.695	34.7	40.7	38.7	24.8	43		0.248	43			24.8	39.7
	OP603011.1:181355-186997_Monkeypox_virus_isolate_MPXV_USA_2022_IN0005,_complete_genome	5643	0.695	34.7	40.7	38.7	24.8	43		0.248	43			24.8	39.7
	OP603010.1:181301-186943_Monkeypox_virus_isolate_MPXV_USA_2022_MI0002,_complete_genome	5643	0.695	34.7	40.7	38.7	24.8	43		0.248	43			24.8	39.7
	OP603009.1:181295-186937_Monkeypox_virus_isolate_MPXV_USA_2022_AZ0003,_complete_genome	5643	0.695	34.7	40.7	38.7	24.8	43		0.248	43			24.8	39.7
	OP603008.1:181302-186944_Monkeypox_virus_isolate_MPXV_USA_2022_NY0022,_complete_genome	5643	0.695	34.7	40.7	38.7	24.8	43		0.248	43			24.8	39.7
	OP603007.1:181296-186938_Monkeypox_virus_isolate_MPXV_USA_2022_PA0007,_complete_genome	5643	0.695	34.7	40.7	38.7	24.8	43		0.248	43			24.8	39.7
	OP603005.1:181294-186936_Monkeypox_virus_isolate_MPXV_USA_2022_SC0003,_complete_genome	5643	0.695	34.7	40.7	38.7	24.8	43		0.248	43			24.8	39.7
	OP603004.1:181281-186923_Monkeypox_virus_isolate_MPXV_USA_2022_MN0004,_complete_genome	5643	0.695	34.7	40.7	38.7	24.8	43		0.248	43			24.8	39.7
	OP603002.1:181255-186897_Monkeypox_virus_isolate_MPXV_USA_2022_WI0001,_complete_genome	5643	0.695	34.7	40.7	38.7	24.8	43		0.248	43			24.8	39.7
	OP603001.1:181345-186987_Monkeypox_virus_isolate_MPXV_USA_2022_AR0001,_complete_genome	5643	0.695	34.7	40.7	38.7	24.8	43		0.248	43			24.8	39.7
	OX344900.1:182457-188099_Monkeypox_virus_isolate_MPXV_418_SP_2022_genome_assembly,_chromosome:_MPXV_418_SP_2022	5643	0.695	34.7	40.7	38.7	24.8	43		0.248	43			24.8	39.7
	OX344899.1:182457-188099_Monkeypox_virus_isolate_MPXV_900_SP_2022_genome_assembly,_chromosome:_MPXV_900_SP_2022	5643	0.695	34.7	40.7	38.7	24.8	43		0.248	43			24.8	39.7
	OX344898.1:182457-188099_Monkeypox_virus_isolate_MPXV_416_SP_2022_genome_assembly,_chromosome:_MPXV_416_SP_2022	5643	0.695	34.7	40.7	38.7	24.8	43		0.248	43			24.8	39.7
	OX344897.1:182457-188099_Monkeypox_virus_isolate_MPXV_411_SP_2022_genome_assembly,_chromosome:_MPXV_411_SP_2022	5643	0.695	34.7	40.7	38.7	24.8	43		0.248	43			24.8	39.7
	OX344896.1:182457-188099_Monkeypox_virus_isolate_MPXV_641_SP_2022_genome_assembly,_chromosome:_MPXV_641_SP_2022	5643	0.695	34.7	40.7	38.7	24.8	43		0.248	43			24.8	39.7
	OX344894.1:182457-188099_Monkeypox_virus_isolate_MPXV_2370_SP_2022_genome_assembly,_chromosome:_MPXV_2370_SP_2022	5643	0.695	34.7	40.7	38.7	24.8	43		0.248	43			24.8	39.7
	OX344892.1:182457-188099_Monkeypox_virus_isolate_MPXV_698_SP_2022_genome_assembly,_chromosome:_MPXV_698_SP_2022	5643	0.695	34.7	40.7	38.7	24.8	43		0.248	43			24.8	39.7
	OX344891.1:182457-188099_Monkeypox_virus_isolate_MPXV_2362_SP_2022_genome_assembly,_chromosome:_MPXV_2362_SP_2022	5643	0.695	34.7	40.7	38.7	24.8	43		0.248	43			24.8	39.7
	OX344890.1:182458-188100_Monkeypox_virus_isolate_MPXV_2309_SP_2022_genome_assembly,_chromosome:_MPXV_2309_SP_2022	5643	0.695	34.7	40.7	38.7	24.8	43		0.248	43			24.8	39.7
	OX344889.1:182457-188099_Monkeypox_virus_isolate_MPXV_420_SP_2022_genome_assembly,_chromosome:_MPXV_420_SP_2022	5643	0.695	34.7	40.7	38.7	24.8	43		0.248	43			24.8	39.7
	OX344888.1:182457-188099_Monkeypox_virus_isolate_MPXV_1075_SP_2022_genome_assembly,_chromosome:_MPXV_1075_SP_2022	5643	0.695	34.7	40.7	38.7	24.8	43		0.248	43			24.8	39.7
	OX344887.1:182457-188099_Monkeypox_virus_isolate_MPXV_438_SP_2022_genome_assembly,_chromosome:_MPXV_438_SP_2022	5643	0.695	34.7	40.7	38.7	24.8	43		0.248	43			24.8	39.7
	OX344886.1:182457-188099_Monkeypox_virus_isolate_MPXV_1081_SP_2022_genome_assembly,_chromosome:_MPXV_1081_SP_2022	5643	0.695	34.7	40.7	38.7	24.8	43		0.248	43			24.8	39.7
	OX344885.1:182457-188099_Monkeypox_virus_isolate_MPXV_2318_SP_2022_genome_assembly,_chromosome:_MPXV_2318_SP_2022	5643	0.695	34.7	40.7	38.7	24.8	43		0.248	43			24.8	39.7
	OX344884.1:182457-188099_Monkeypox_virus_isolate_MPXV_1579_SP_2022_genome_assembly,_chromosome:_MPXV_1579_SP_2022	5643	0.695	34.7	40.7	38.7	24.8	43		0.248	43			24.8	39.7
	OX344883.1:182457-188099_Monkeypox_virus_isolate_MPXV_2307_SP_2022_genome_assembly,_chromosome:_MPXV_2307_SP_2022	5643	0.695	34.7	40.7	38.7	24.8	43		0.248	43			24.8	39.7
	OX344882.1:182457-188099_Monkeypox_virus_isolate_MPXV_2286_SP_2022_genome_assembly,_chromosome:_MPXV_2286_SP_2022	5643	0.695	34.7	40.7	38.7	24.8	43		0.248	43			24.8	39.7
	OX344880.1:182457-188099_Monkeypox_virus_isolate_MPXV_2369_SP_2022_genome_assembly,_chromosome:_MPXV_2369_SP_2022	5643	0.695	34.7	40.7	38.7	24.8	43		0.248	43			24.8	39.7
	OX344879.1:182454-188096_Monkeypox_virus_isolate_MPXV_2388_SP_2022_genome_assembly,_chromosome:_MPXV_2388_SP_2022	5643	0.695	34.7	40.7	38.7	24.8	43		0.248	43			24.8	39.7
	OX344878.1:182457-188099_Monkeypox_virus_isolate_MPXV_2317_SP_2022_genome_assembly,_chromosome:_MPXV_2317_SP_2022	5643	0.695	34.7	40.7	38.7	24.8	43		0.248	43			24.8	39.7
	OX344877.1:182457-188099_Monkeypox_virus_isolate_MPXV_2345_SP_2022_genome_assembly,_chromosome:_MPXV_2345_SP_2022	5643	0.695	34.7	40.7	38.7	24.8	43		0.248	43			24.8	39.7
	OX344875.1:182456-188098_Monkeypox_virus_isolate_MPXV_2434_SP_2022_genome_assembly,_chromosome:_MPXV_2434_SP_2022	5643	0.695	34.7	40.7	38.7	24.8	43		0.248	43			24.8	39.7
	OX344874.1:182457-188099_Monkeypox_virus_isolate_MPXV_431_SP_2022_genome_assembly,_chromosome:_MPXV_431_SP_2022	5643	0.695	34.7	40.7	38.7	24.8	43		0.248	43			24.8	39.7
	OX344873.1:182457-188099_Monkeypox_virus_isolate_MPXV_435_SP_2022_genome_assembly,_chromosome:_MPXV_435_SP_2022	5643	0.695	34.7	40.7	38.7	24.8	43		0.248	43			24.8	39.7
	OX344872.1:182457-188099_Monkeypox_virus_isolate_MPXV_347_R_SP_2022_genome_assembly,_chromosome:_MPXV_347_R_SP_2022	5643	0.695	34.7	40.7	38.7	24.8	43		0.248	43			24.8	39.7
	OX344871.1:182457-188099_Monkeypox_virus_isolate_MPXV_417_SP_2022_genome_assembly,_chromosome:_MPXV_417_SP_2022	5643	0.695	34.7	40.7	38.7	24.8	43		0.248	43			24.8	39.7
	OX344870.1:182457-188099_Monkeypox_virus_isolate_MPXV_415_SP_2022_genome_assembly,_chromosome:_MPXV_415_SP_2022	5643	0.695	34.7	40.7	38.7	24.8	43		0.248	43			24.8	39.7
	OX344869.1:182457-188099_Monkeypox_virus_isolate_MPXV_441_SP_2022_genome_assembly,_chromosome:_MPXV_441_SP_2022	5643	0.695	34.7	40.7	38.7	24.8	43		0.248	43			24.8	39.7
	OX344868.1:182457-188099_Monkeypox_virus_isolate_MPXV_1300_SP_2022_genome_assembly,_chromosome:_MPXV_1300_SP_2022	5643	0.695	34.7	40.7	38.7	24.8	43		0.248	43			24.8	39.7
	OX344867.1:182457-188099_Monkeypox_virus_isolate_MPXV_419_SP_2022_genome_assembly,_chromosome:_MPXV_419_SP_2022	5643	0.695	34.7	40.7	38.7	24.8	43		0.248	43			24.8	39.7
	OX344866.1:182457-188099_Monkeypox_virus_isolate_MPXV_1077_SP_2022_genome_assembly,_chromosome:_MPXV_1077_SP_2022	5643	0.695	34.7	40.7	38.7	24.8	43		0.248	43			24.8	39.7
	OX344865.1:182457-188099_Monkeypox_virus_isolate_MPXV_13555_SP_2022_genome_assembly,_chromosome:_MPXV_13555_SP_2022	5643	0.695	34.7	40.7	38.7	24.8	43		0.248	43			24.8	39.7
	OX344864.1:182457-188099_Monkeypox_virus_isolate_MPXV_2428_SP_2022_genome_assembly,_chromosome:_MPXV_2428_SP_2022	5643	0.695	34.7	40.7	38.7	24.8	43		0.248	43			24.8	39.7
	OX044348.2:182458-188100_Monkeypox_virus_isolate_MPXV_407_SP_2022_genome_assembly,_chromosome:_MPXV_407_SP_2022	5643	0.695	34.7	40.7	38.7	24.8	43		0.248	43			24.8	39.7
	OX044347.2:182457-188099_Monkeypox_virus_isolate_MPXV_457_SP_2022_genome_assembly,_chromosome:_MPXV_457_SP_2022	5643	0.695	34.7	40.7	38.7	24.8	43		0.248	43			24.8	39.7
	OX044346.2:182457-188099_Monkeypox_virus_isolate_MPXV_403_SP_2022_genome_assembly,_chromosome:_MPXV_403_SP_2022	5643	0.695	34.7	40.7	38.7	24.8	43		0.248	43			24.8	39.7
	OX044345.2:182457-188099_Monkeypox_virus_isolate_MPXV_395_SP_2022_genome_assembly,_chromosome:_MPXV_395_SP_2022	5643	0.695	34.7	40.7	38.7	24.8	43		0.248	43			24.8	39.7
	OX044344.2:182457-188099_Monkeypox_virus_isolate_MPXV_453_SP_2022_genome_assembly,_chromosome:_MPXV_453_SP_2022	5643	0.695	34.7	40.7	38.7	24.8	43		0.248	43			24.8	39.7
	OX044343.2:182457-188099_Monkeypox_virus_isolate_MPXV_399_SP_2022_genome_assembly,_chromosome:_MPXV_399_SP_2022	5643	0.695	34.7	40.7	38.7	24.8	43		0.248	43			24.8	39.7
	OX044342.2:182457-188099_Monkeypox_virus_isolate_MPXV_349_R_SP_2022_genome_assembly,_chromosome:_MPXV_349_R_SP_2022	5643	0.695	34.7	40.7	38.7	24.8	43		0.248	43			24.8	39.7
	OX044341.2:182457-188099_Monkeypox_virus_isolate_MPXV_352_R_SP_2022_genome_assembly,_chromosome:_MPXV_352_R_SP_2022	5643	0.695	34.7	40.7	38.7	24.8	43		0.248	43			24.8	39.7
	OX044340.2:182457-188099_Monkeypox_virus_isolate_MPXV_350_R_SP_2022_genome_assembly,_chromosome:_MPXV_350_R_SP_2022	5643	0.695	34.7	40.7	38.7	24.8	43		0.248	43			24.8	39.7
	OX044337.2:182457-188099_Monkeypox_virus_isolate_MPXV_351_R_SP_2022_genome_assembly,_chromosome:_MPXV_351_R_SP_2022	5643	0.695	34.7	40.7	38.7	24.8	43		0.248	43			24.8	39.7
	OX044336.2:182457-188099_Monkeypox_virus_isolate_MPXV_353_R_SP_2022_genome_assembly,_chromosome:_MPXV_353_R_SP_2022	5643	0.695	34.7	40.7	38.7	24.8	43		0.248	43			24.8	39.7
	OP598104.1:180574-186216_Monkeypox_virus_isolate_MPXV/Human/USA/MA-USAFSAM-M0002/2022,_partial_genome	5643	0.695	34.7	40.7	38.7	24.8	43		0.248	43			24.8	39.7
	OP597796.1:180529-186171_Monkeypox_virus_isolate_MN-MDH-MPXV_0022,_partial_genome	5643	0.695	34.7	40.7	38.7	24.8	43		0.248	43			24.8	39.7
	OP597794.1:180521-186163_Monkeypox_virus_isolate_MN-MDH-MPXV_0020,_partial_genome	5643	0.695	34.7	40.7	38.7	24.8	43		0.248	43			24.8	39.7
	OP597792.1:180528-186170_Monkeypox_virus_isolate_MN-MDH-MPXV_0018,_partial_genome	5643	0.695	34.7	40.7	38.7	24.8	43		0.248	43			24.8	39.7
	OP597791.1:180528-186170_Monkeypox_virus_isolate_MN-MDH-MPXV_0017,_partial_genome	5643	0.695	34.7	40.7	38.7	24.8	43		0.248	43			24.8	39.7
	OP597790.1:180529-186171_Monkeypox_virus_isolate_MN-MDH-MPXV_0016,_partial_genome	5643	0.695	34.7	40.7	38.7	24.8	43		0.248	43			24.8	39.7
	OP597789.1:180525-186167_Monkeypox_virus_isolate_MN-MDH-MPXV_0015,_partial_genome	5643	0.695	34.7	40.7	38.7	24.8	43		0.248	43			24.8	39.7
	OP597788.1:180519-186161_Monkeypox_virus_isolate_MN-MDH-MPXV_0014,_partial_genome	5643	0.695	34.7	40.7	38.7	24.8	43		0.248	43			24.8	39.7
	OP597787.1:180529-186171_Monkeypox_virus_isolate_MN-MDH-MPXV_0013,_partial_genome	5643	0.695	34.7	40.7	38.7	24.8	43		0.248	43			24.8	39.7
	OP597786.1:180902-186544_Monkeypox_virus_isolate_MN-MDH-MPXV_0012,_partial_genome	5643	0.695	34.7	40.7	38.7	24.8	43		0.248	43			24.8	39.7
	OP597785.1:180532-186174_Monkeypox_virus_isolate_MN-MDH-MPXV_0011,_partial_genome	5643	0.695	34.7	40.7	38.7	24.8	43		0.248	43			24.8	39.7
	OP597784.1:180940-186582_Monkeypox_virus_isolate_MN-MDH-MPXV_0010,_partial_genome	5643	0.695	34.7	40.7	38.7	24.8	43		0.248	43			24.8	39.7
	OP597783.1:180940-186582_Monkeypox_virus_isolate_MN-MDH-MPXV_0009,_partial_genome	5643	0.695	34.7	40.7	38.7	24.8	43		0.248	43			24.8	39.7
	OP597782.1:180521-186163_Monkeypox_virus_isolate_MN-MDH-MPXV_0008,_partial_genome	5643	0.695	34.7	40.7	38.7	24.8	43		0.248	43			24.8	39.7
	OP597781.1:180530-186172_Monkeypox_virus_isolate_MN-MDH-MPXV_0007,_partial_genome	5643	0.695	34.7	40.7	38.7	24.8	43		0.248	43			24.8	39.7
	OP597780.1:180522-186164_Monkeypox_virus_isolate_MN-MDH-MPXV_0006,_partial_genome	5643	0.695	34.7	40.7	38.7	24.8	43		0.248	43			24.8	39.7
	OP597778.1:180529-186171_Monkeypox_virus_isolate_MN-MDH-MPXV_0004,_partial_genome	5643	0.695	34.7	40.7	38.7	24.8	43		0.248	43			24.8	39.7
	OP597777.1:180529-186171_Monkeypox_virus_isolate_MN-MDH-MPXV_0003,_partial_genome	5643	0.695	34.7	40.7	38.7	24.8	43		0.248	43			24.8	39.7
	OP597776.1:180911-186553_Monkeypox_virus_isolate_MN-MDH-MPXV_0002,_partial_genome	5643	0.695	34.7	40.7	38.7	24.8	43		0.248	43			24.8	39.7
	OP597775.1:180926-186568_Monkeypox_virus_isolate_MN-MDH-MPXV_0001,_partial_genome	5643	0.695	34.7	40.7	38.7	24.8	43		0.248	43			24.8	39.7
	OP594207.1:181289-186931_Monkeypox_virus_isolate_MPXV/Germany/2022/RKI443,_complete_genome	5643	0.695	34.7	40.7	38.7	24.8	43		0.248	43			24.8	39.7
	OP594205.1:181289-186931_Monkeypox_virus_isolate_MPXV/Germany/2022/RKI441,_partial_genome	5643	0.695	34.7	40.7	38.7	24.8	43		0.248	43			24.8	39.7
	OP594204.1:181290-186932_Monkeypox_virus_isolate_MPXV/Germany/2022/RKI440,_complete_genome	5643	0.695	34.7	40.7	38.7	24.8	43		0.248	43			24.8	39.7
	OP594203.1:181289-186931_Monkeypox_virus_isolate_MPXV/Germany/2022/RKI439,_complete_genome	5643	0.695	34.7	40.7	38.7	24.8	43		0.248	43			24.8	39.7
	OP594201.1:181289-186931_Monkeypox_virus_isolate_MPXV/Germany/2022/RKI437,_partial_genome	5643	0.695	34.7	40.7	38.7	24.8	43		0.248	43			24.8	39.7
	OP594199.1:181290-186932_Monkeypox_virus_isolate_MPXV/Germany/2022/RKI435,_partial_genome	5643	0.695	34.7	40.7	38.7	24.8	43		0.248	43			24.8	39.7
	OP594198.1:181289-186931_Monkeypox_virus_isolate_MPXV/Germany/2022/RKI434,_partial_genome	5643	0.695	34.7	40.7	38.7	24.8	43		0.248	43			24.8	39.7
	OP594195.1:181289-186931_Monkeypox_virus_isolate_MPXV/Germany/2022/RKI431,_complete_genome	5643	0.695	34.7	40.7	38.7	24.8	43		0.248	43			24.8	39.7
	OP594194.1:181290-186932_Monkeypox_virus_isolate_MPXV/Germany/2022/RKI430,_partial_genome	5643	0.695	34.7	40.7	38.7	24.8	43		0.248	43			24.8	39.7
	OP594193.1:181289-186931_Monkeypox_virus_isolate_MPXV/Germany/2022/RKI429,_complete_genome	5643	0.695	34.7	40.7	38.7	24.8	43		0.248	43			24.8	39.7
	OP594192.1:181290-186932_Monkeypox_virus_isolate_MPXV/Germany/2022/RKI428,_complete_genome	5643	0.695	34.7	40.7	38.7	24.8	43		0.248	43			24.8	39.7
	OP594190.1:181290-186932_Monkeypox_virus_isolate_MPXV/Germany/2022/RKI426,_partial_genome	5643	0.695	34.7	40.7	38.7	24.8	43		0.248	43			24.8	39.7
	OP594189.1:181289-186931_Monkeypox_virus_isolate_MPXV/Germany/2022/RKI425,_partial_genome	5643	0.695	34.7	40.7	38.7	24.8	43		0.248	43			24.8	39.7
	OP594188.1:181290-186932_Monkeypox_virus_isolate_MPXV/Germany/2022/RKI424,_partial_genome	5643	0.695	34.7	40.7	38.7	24.8	43		0.248	43			24.8	39.7
	OP594187.1:181290-186932_Monkeypox_virus_isolate_MPXV/Germany/2022/RKI423,_partial_genome	5643	0.695	34.7	40.7	38.7	24.8	43		0.248	43			24.8	39.7
	OP587264.1:180600-186242_Monkeypox_virus_isolate_MPXV/Human/USA/CA-CDPH-MPX000040/2022,_complete_genome	5643	0.695	34.7	40.7	38.7	24.8	43		0.248	43			24.8	39.7
	OP587263.1:180477-186119_Monkeypox_virus_isolate_MPXV/Human/USA/CA-CDPH-MPX000042/2022,_partial_genome	5643	0.695	34.7	40.7	38.7	24.8	43		0.248	43			24.8	39.7
	OP587262.1:180379-186021_Monkeypox_virus_isolate_MPXV/Human/USA/CA-CDPH-MPX000041/2022,_partial_genome	5643	0.695	34.7	40.7	38.7	24.8	43		0.248	43			24.8	39.7
	OP587261.1:180893-186535_Monkeypox_virus_isolate_MPXV/Human/USA/CA-CDPH-MPX000039/2022,_partial_genome	5643	0.695	34.7	40.7	38.7	24.8	43		0.248	43			24.8	39.7
	OP587260.1:180515-186157_Monkeypox_virus_isolate_MPXV/Human/USA/CA-CDPH-MPX000038/2022,_complete_genome	5643	0.695	34.7	40.7	38.7	24.8	43		0.248	43			24.8	39.7
	OP587259.1:180941-186583_Monkeypox_virus_isolate_MPXV/Human/USA/CA-CDPH-MPX000037/2022,_complete_genome	5643	0.695	34.7	40.7	38.7	24.8	43		0.248	43			24.8	39.7
	OP587258.1:180901-186543_Monkeypox_virus_isolate_MPXV/Human/USA/CA-CDPH-MPX000036/2022,_partial_genome	5643	0.695	34.7	40.7	38.7	24.8	43		0.248	43			24.8	39.7
	OP587257.1:180560-186202_Monkeypox_virus_isolate_MPXV/Human/USA/CA-CDPH-MPX000033/2022,_complete_genome	5643	0.695	34.7	40.7	38.7	24.8	43		0.248	43			24.8	39.7
	OP587256.1:180527-186169_Monkeypox_virus_isolate_MPXV/Human/USA/CA-CDPH-MPX000028/2022,_partial_genome	5643	0.695	34.7	40.7	38.7	24.8	43		0.248	43			24.8	39.7
	OP587255.1:180537-186179_Monkeypox_virus_isolate_MPXV/Human/USA/CA-CDPH-MPX000027/2022,_partial_genome	5643	0.695	34.7	40.7	38.7	24.8	43		0.248	43			24.8	39.7
	OP587253.1:180524-186166_Monkeypox_virus_isolate_MPXV/Human/USA/CA-CDPH-MPX000024/2022,_partial_genome	5643	0.695	34.7	40.7	38.7	24.8	43		0.248	43			24.8	39.7
	OP587252.1:180527-186169_Monkeypox_virus_isolate_MPXV/Human/USA/CA-CDPH-MPX000023/2022,_complete_genome	5643	0.695	34.7	40.7	38.7	24.8	43		0.248	43			24.8	39.7
	OP587251.1:180912-186554_Monkeypox_virus_isolate_MPXV/Human/USA/CA-CDPH-MPX000022/2022,_partial_genome	5643	0.695	34.7	40.7	38.7	24.8	43		0.248	43			24.8	39.7
	OP587250.1:180527-186169_Monkeypox_virus_isolate_MPXV/Human/USA/CA-CDPH-MPX000021/2022,_partial_genome	5643	0.695	34.7	40.7	38.7	24.8	43		0.248	43			24.8	39.7
	OP587249.1:180537-186179_Monkeypox_virus_isolate_MPXV/Human/USA/CA-CDPH-MPX000020/2022,_partial_genome	5643	0.695	34.7	40.7	38.7	24.8	43		0.248	43			24.8	39.7
	OP587248.1:180537-186179_Monkeypox_virus_isolate_MPXV/Human/USA/CA-CDPH-MPX000019/2022,_partial_genome	5643	0.695	34.7	40.7	38.7	24.8	43		0.248	43			24.8	39.7
	OP587247.1:180538-186180_Monkeypox_virus_isolate_MPXV/Human/USA/CA-CDPH-MPX000018/2022,_partial_genome	5643	0.695	34.7	40.7	38.7	24.8	43		0.248	43			24.8	39.7
	OP587246.1:180534-186176_Monkeypox_virus_isolate_MPXV/Human/USA/CA-CDPH-MPX000017/2022,_partial_genome	5643	0.695	34.7	40.7	38.7	24.8	43		0.248	43			24.8	39.7
	OP587244.1:180534-186176_Monkeypox_virus_isolate_MPXV/Human/USA/CA-CDPH-MPX000015/2022,_partial_genome	5643	0.695	34.7	40.7	38.7	24.8	43		0.248	43			24.8	39.7
	OP587243.1:180537-186179_Monkeypox_virus_isolate_MPXV/Human/USA/CA-CDPH-MPX000013/2022,_partial_genome	5643	0.695	34.7	40.7	38.7	24.8	43		0.248	43			24.8	39.7
	OP587242.1:180537-186179_Monkeypox_virus_isolate_MPXV/Human/USA/CA-CDPH-MPX000012/2022,_partial_genome	5643	0.695	34.7	40.7	38.7	24.8	43		0.248	43			24.8	39.7
	OP587241.1:180537-186179_Monkeypox_virus_isolate_MPXV/Human/USA/CA-CDPH-MPX000011/2022,_partial_genome	5643	0.695	34.7	40.7	38.7	24.8	43		0.248	43			24.8	39.7
	OP587240.1:180539-186181_Monkeypox_virus_isolate_MPXV/Human/USA/CA-CDPH-MPX000008/2022,_partial_genome	5643	0.695	34.7	40.7	38.7	24.8	43		0.248	43			24.8	39.7
	OP588946.1:181356-186998_Monkeypox_virus_isolate_hMpxV/USA/NY-URMC-2207A102/2022,_complete_genome	5643	0.695	34.7	40.7	38.7	24.8	43		0.248	43			24.8	39.7
	OP586622.1:181334-186976_Monkeypox_virus_isolate_MpxV/human/CAN/UN-NML-3440/2022,_partial_genome	5643	0.695	34.7	40.7	38.7	24.8	43		0.248	43			24.8	39.7
	OP588284.1:181241-186883_Monkeypox_virus_isolate_MPXV/Germany/2022/ON/RKI421,_partial_genome	5643	0.695	34.7	40.7	38.7	24.8	43		0.248	43			24.8	39.7
	OP588283.1:181241-186883_Monkeypox_virus_isolate_MPXV/Germany/2022/ON/RKI420,_partial_genome	5643	0.695	34.7	40.7	38.7	24.8	43		0.248	43			24.8	39.7
	OP588282.1:181241-186883_Monkeypox_virus_isolate_MPXV/Germany/2022/ON/RKI419,_partial_genome	5643	0.695	34.7	40.7	38.7	24.8	43		0.248	43			24.8	39.7
	OP588281.1:181241-186883_Monkeypox_virus_isolate_MPXV/Germany/2022/ON/RKI418,_partial_genome	5643	0.695	34.7	40.7	38.7	24.8	43		0.248	43			24.8	39.7
	OP588280.1:181241-186883_Monkeypox_virus_isolate_MPXV/Germany/2022/ON/RKI417,_partial_genome	5643	0.695	34.7	40.7	38.7	24.8	43		0.248	43			24.8	39.7
	OP588279.1:181241-186883_Monkeypox_virus_isolate_MPXV/Germany/2022/ON/RKI416,_partial_genome	5643	0.695	34.7	40.7	38.7	24.8	43		0.248	43			24.8	39.7
	OP588278.1:181241-186883_Monkeypox_virus_isolate_MPXV/Germany/2022/ON/RKI415,_partial_genome	5643	0.695	34.7	40.7	38.7	24.8	43		0.248	43			24.8	39.7
	OP588277.1:181241-186883_Monkeypox_virus_isolate_MPXV/Germany/2022/ON/RKI414,_partial_genome	5643	0.695	34.7	40.7	38.7	24.8	43		0.248	43			24.8	39.7
	OP588275.1:181241-186883_Monkeypox_virus_isolate_MPXV/Germany/2022/ON/RKI412,_partial_genome	5643	0.695	34.7	40.7	38.7	24.8	43		0.248	43			24.8	39.7
	OP588274.1:181241-186883_Monkeypox_virus_isolate_MPXV/Germany/2022/ON/RKI411,_partial_genome	5643	0.695	34.7	40.7	38.7	24.8	43		0.248	43			24.8	39.7
	OP580611.1:180521-186163_Monkeypox_virus_isolate_hMPX/USA/CA-LACPHL-MA00178/2022,_partial_genome	5643	0.695	34.7	40.7	38.7	24.8	43		0.248	43			24.8	39.7
	OP580610.1:180520-186162_Monkeypox_virus_isolate_hMPX/USA/CA-LACPHL-MA00177/2022,_partial_genome	5643	0.695	34.7	40.7	38.7	24.8	43		0.248	43			24.8	39.7
	OP580609.1:180930-186572_Monkeypox_virus_isolate_hMPX/USA/CA-LACPHL-MA00176/2022,_partial_genome	5643	0.695	34.7	40.7	38.7	24.8	43		0.248	43			24.8	39.7
	OP580608.1:180519-186161_Monkeypox_virus_isolate_hMPX/USA/CA-LACPHL-MA00175/2022,_partial_genome	5643	0.695	34.7	40.7	38.7	24.8	43		0.248	43			24.8	39.7
	OP580606.1:180519-186161_Monkeypox_virus_isolate_hMPX/USA/CA-LACPHL-MA00173/2022,_partial_genome	5643	0.695	34.7	40.7	38.7	24.8	43		0.248	43			24.8	39.7
	OP580605.1:180931-186573_Monkeypox_virus_isolate_hMPX/USA/CA-LACPHL-MA00172/2022,_partial_genome	5643	0.695	34.7	40.7	38.7	24.8	43		0.248	43			24.8	39.7
	OP580603.1:180928-186570_Monkeypox_virus_isolate_hMPX/USA/CA-LACPHL-MA00170/2022,_partial_genome	5643	0.695	34.7	40.7	38.7	24.8	43		0.248	43			24.8	39.7
	OP580602.1:180516-186158_Monkeypox_virus_isolate_hMPX/USA/CA-LACPHL-MA00169/2022,_partial_genome	5643	0.695	34.7	40.7	38.7	24.8	43		0.248	43			24.8	39.7
	OP580601.1:180819-186461_Monkeypox_virus_isolate_hMPX/USA/CA-LACPHL-MA00168/2022,_partial_genome	5643	0.695	34.7	40.7	38.7	24.8	43		0.248	43			24.8	39.7
	OP580600.1:180519-186161_Monkeypox_virus_isolate_hMPX/USA/CA-LACPHL-MA00167/2022,_partial_genome	5643	0.695	34.7	40.7	38.7	24.8	43		0.248	43			24.8	39.7
	OP580596.1:180519-186161_Monkeypox_virus_isolate_hMPX/USA/CA-LACPHL-MA00163/2022,_partial_genome	5643	0.695	34.7	40.7	38.7	24.8	43		0.248	43			24.8	39.7
	OP580595.1:180519-186161_Monkeypox_virus_isolate_hMPX/USA/CA-LACPHL-MA00162/2022,_partial_genome	5643	0.695	34.7	40.7	38.7	24.8	43		0.248	43			24.8	39.7
	OP580594.1:180519-186161_Monkeypox_virus_isolate_hMPX/USA/CA-LACPHL-MA00161/2022,_partial_genome	5643	0.695	34.7	40.7	38.7	24.8	43		0.248	43			24.8	39.7
	OP580593.1:180521-186163_Monkeypox_virus_isolate_hMPX/USA/CA-LACPHL-MA00160/2022,_partial_genome	5643	0.695	34.7	40.7	38.7	24.8	43		0.248	43			24.8	39.7
	OP580592.1:180519-186161_Monkeypox_virus_isolate_hMPX/USA/CA-LACPHL-MA00159/2022,_partial_genome	5643	0.695	34.7	40.7	38.7	24.8	43		0.248	43			24.8	39.7
	OP580591.1:180519-186161_Monkeypox_virus_isolate_hMPX/USA/CA-LACPHL-MA00158/2022,_partial_genome	5643	0.695	34.7	40.7	38.7	24.8	43		0.248	43			24.8	39.7
	OP580590.1:180930-186572_Monkeypox_virus_isolate_hMPX/USA/CA-LACPHL-MA00157/2022,_partial_genome	5643	0.695	34.7	40.7	38.7	24.8	43		0.248	43			24.8	39.7
	OP580589.1:180526-186168_Monkeypox_virus_isolate_hMPX/USA/CA-LACPHL-MA00156/2022,_partial_genome	5643	0.695	34.7	40.7	38.7	24.8	43		0.248	43			24.8	39.7
	OP580587.1:180521-186163_Monkeypox_virus_isolate_hMPX/USA/CA-LACPHL-MA00154/2022,_partial_genome	5643	0.695	34.7	40.7	38.7	24.8	43		0.248	43			24.8	39.7
	OP555662.1:180552-186194_Monkeypox_virus_isolate_Monkeypox/PT0595/2022,_partial_genome	5643	0.695	34.7	40.7	38.7	24.8	43		0.248	43			24.8	39.7
	OP555661.1:180665-186307_Monkeypox_virus_isolate_Monkeypox/PT0594/2022,_partial_genome	5643	0.695	34.7	40.7	38.7	24.8	43		0.248	43			24.8	39.7
	OP555660.1:180552-186194_Monkeypox_virus_isolate_Monkeypox/PT0593/2022,_partial_genome	5643	0.695	34.7	40.7	38.7	24.8	43		0.248	43			24.8	39.7
	OP555659.1:180903-186545_Monkeypox_virus_isolate_Monkeypox/PT0592/2022,_partial_genome	5643	0.695	34.7	40.7	38.7	24.8	43		0.248	43			24.8	39.7
	OP555658.1:180672-186314_Monkeypox_virus_isolate_Monkeypox/PT0591/2022,_partial_genome	5643	0.695	34.7	40.7	38.7	24.8	43		0.248	43			24.8	39.7
	OP555651.1:180550-186192_Monkeypox_virus_isolate_Monkeypox/PT0580/2022,_partial_genome	5643	0.695	34.7	40.7	38.7	24.8	43		0.248	43			24.8	39.7
	OP555650.1:180546-186188_Monkeypox_virus_isolate_Monkeypox/PT0579/2022,_partial_genome	5643	0.695	34.7	40.7	38.7	24.8	43		0.248	43			24.8	39.7
	OP555649.1:180553-186195_Monkeypox_virus_isolate_Monkeypox/PT0578/2022,_partial_genome	5643	0.695	34.7	40.7	38.7	24.8	43		0.248	43			24.8	39.7
	OP555648.1:180572-186214_Monkeypox_virus_isolate_Monkeypox/PT0577/2022,_partial_genome	5643	0.695	34.7	40.7	38.7	24.8	43		0.248	43			24.8	39.7
	OP555647.1:180965-186607_Monkeypox_virus_isolate_Monkeypox/PT0576/2022,_partial_genome	5643	0.695	34.7	40.7	38.7	24.8	43		0.248	43			24.8	39.7
	OP555646.1:180747-186389_Monkeypox_virus_isolate_Monkeypox/PT0575/2022,_partial_genome	5643	0.695	34.7	40.7	38.7	24.8	43		0.248	43			24.8	39.7
	OP555645.1:180569-186211_Monkeypox_virus_isolate_Monkeypox/PT0574/2022,_partial_genome	5643	0.695	34.7	40.7	38.7	24.8	43		0.248	43			24.8	39.7
	OP555644.1:180759-186401_Monkeypox_virus_isolate_Monkeypox/PT0573/2022,_partial_genome	5643	0.695	34.7	40.7	38.7	24.8	43		0.248	43			24.8	39.7
	OP555641.1:180938-186580_Monkeypox_virus_isolate_Monkeypox/PT0570/2022,_partial_genome	5643	0.695	34.7	40.7	38.7	24.8	43		0.248	43			24.8	39.7
	OP555640.1:180968-186610_Monkeypox_virus_isolate_Monkeypox/PT0569/2022,_partial_genome	5643	0.695	34.7	40.7	38.7	24.8	43		0.248	43			24.8	39.7
	OP555639.1:180554-186196_Monkeypox_virus_isolate_Monkeypox/PT0568/2022,_partial_genome	5643	0.695	34.7	40.7	38.7	24.8	43		0.248	43			24.8	39.7
	OP555638.1:180859-186501_Monkeypox_virus_isolate_Monkeypox/PT0567/2022,_partial_genome	5643	0.695	34.7	40.7	38.7	24.8	43		0.248	43			24.8	39.7
	OP555637.1:180970-186612_Monkeypox_virus_isolate_Monkeypox/PT0566/2022,_partial_genome	5643	0.695	34.7	40.7	38.7	24.8	43		0.248	43			24.8	39.7
	OP555636.1:180916-186558_Monkeypox_virus_isolate_Monkeypox/PT0565/2022,_partial_genome	5643	0.695	34.7	40.7	38.7	24.8	43		0.248	43			24.8	39.7
	OP555635.1:180886-186528_Monkeypox_virus_isolate_Monkeypox/PT0564/2022,_partial_genome	5643	0.695	34.7	40.7	38.7	24.8	43		0.248	43			24.8	39.7
	OP555634.1:180921-186563_Monkeypox_virus_isolate_Monkeypox/PT0563/2022,_partial_genome	5643	0.695	34.7	40.7	38.7	24.8	43		0.248	43			24.8	39.7
	OP555633.1:180572-186214_Monkeypox_virus_isolate_Monkeypox/PT0562/2022,_partial_genome	5643	0.695	34.7	40.7	38.7	24.8	43		0.248	43			24.8	39.7
	OP555630.1:180565-186207_Monkeypox_virus_isolate_Monkeypox/PT0559/2022,_partial_genome	5643	0.695	34.7	40.7	38.7	24.8	43		0.248	43			24.8	39.7
	OP555629.1:180847-186489_Monkeypox_virus_isolate_Monkeypox/PT0558/2022,_partial_genome	5643	0.695	34.7	40.7	38.7	24.8	43		0.248	43			24.8	39.7
	OP555628.1:180886-186528_Monkeypox_virus_isolate_Monkeypox/PT0557/2022,_partial_genome	5643	0.695	34.7	40.7	38.7	24.8	43		0.248	43			24.8	39.7
	OP555626.1:180964-186606_Monkeypox_virus_isolate_Monkeypox/PT0555/2022,_partial_genome	5643	0.695	34.7	40.7	38.7	24.8	43		0.248	43			24.8	39.7
	OP555624.1:180575-186217_Monkeypox_virus_isolate_Monkeypox/PT0553/2022,_partial_genome	5643	0.695	34.7	40.7	38.7	24.8	43		0.248	43			24.8	39.7
	OP555623.1:180841-186483_Monkeypox_virus_isolate_Monkeypox/PT0552/2022,_partial_genome	5643	0.695	34.7	40.7	38.7	24.8	43		0.248	43			24.8	39.7
	OP555620.1:180882-186524_Monkeypox_virus_isolate_Monkeypox/PT0549/2022,_partial_genome	5643	0.695	34.7	40.7	38.7	24.8	43		0.248	43			24.8	39.7
	OP555619.1:180855-186497_Monkeypox_virus_isolate_Monkeypox/PT0548/2022,_partial_genome	5643	0.695	34.7	40.7	38.7	24.8	43		0.248	43			24.8	39.7
	OP555614.1:180879-186521_Monkeypox_virus_isolate_Monkeypox/PT0543/2022,_partial_genome	5643	0.695	34.7	40.7	38.7	24.8	43		0.248	43			24.8	39.7
	OP555613.1:180547-186189_Monkeypox_virus_isolate_Monkeypox/PT0542/2022,_partial_genome	5643	0.695	34.7	40.7	38.7	24.8	43		0.248	43			24.8	39.7
	OP555612.1:180951-186593_Monkeypox_virus_isolate_Monkeypox/PT0541/2022,_partial_genome	5643	0.695	34.7	40.7	38.7	24.8	43		0.248	43			24.8	39.7
	OP555611.1:180951-186593_Monkeypox_virus_isolate_Monkeypox/PT0540/2022,_partial_genome	5643	0.695	34.7	40.7	38.7	24.8	43		0.248	43			24.8	39.7
	OP555610.1:180859-186501_Monkeypox_virus_isolate_Monkeypox/PT0539/2022,_partial_genome	5643	0.695	34.7	40.7	38.7	24.8	43		0.248	43			24.8	39.7
	OP555609.1:180857-186499_Monkeypox_virus_isolate_Monkeypox/PT0538/2022,_partial_genome	5643	0.695	34.7	40.7	38.7	24.8	43		0.248	43			24.8	39.7
	OP555606.1:180862-186504_Monkeypox_virus_isolate_Monkeypox/PT0535/2022,_partial_genome	5643	0.695	34.7	40.7	38.7	24.8	43		0.248	43			24.8	39.7
	OP555605.1:180559-186201_Monkeypox_virus_isolate_Monkeypox/PT0534/2022,_partial_genome	5643	0.695	34.7	40.7	38.7	24.8	43		0.248	43			24.8	39.7
	OP555604.1:180742-186384_Monkeypox_virus_isolate_Monkeypox/PT0533/2022,_partial_genome	5643	0.695	34.7	40.7	38.7	24.8	43		0.248	43			24.8	39.7
	OP555603.1:180934-186576_Monkeypox_virus_isolate_Monkeypox/PT0532/2022,_partial_genome	5643	0.695	34.7	40.7	38.7	24.8	43		0.248	43			24.8	39.7
	OP555600.1:180978-186620_Monkeypox_virus_isolate_Monkeypox/PT0529/2022,_partial_genome	5643	0.695	34.7	40.7	38.7	24.8	43		0.248	43			24.8	39.7
	OP555599.1:180936-186578_Monkeypox_virus_isolate_Monkeypox/PT0528/2022,_partial_genome	5643	0.695	34.7	40.7	38.7	24.8	43		0.248	43			24.8	39.7
	OP555598.1:180547-186189_Monkeypox_virus_isolate_Monkeypox/PT0527/2022,_partial_genome	5643	0.695	34.7	40.7	38.7	24.8	43		0.248	43			24.8	39.7
	OP555597.1:180970-186612_Monkeypox_virus_isolate_Monkeypox/PT0526/2022,_partial_genome	5643	0.695	34.7	40.7	38.7	24.8	43		0.248	43			24.8	39.7
	OP555596.1:180544-186186_Monkeypox_virus_isolate_Monkeypox/PT0525/2022,_partial_genome	5643	0.695	34.7	40.7	38.7	24.8	43		0.248	43			24.8	39.7
	OP555595.1:180544-186186_Monkeypox_virus_isolate_Monkeypox/PT0524/2022,_partial_genome	5643	0.695	34.7	40.7	38.7	24.8	43		0.248	43			24.8	39.7
	OP555594.1:180923-186565_Monkeypox_virus_isolate_Monkeypox/PT0523/2022,_partial_genome	5643	0.695	34.7	40.7	38.7	24.8	43		0.248	43			24.8	39.7
	OP555592.1:181001-186643_Monkeypox_virus_isolate_Monkeypox/PT0521/2022,_partial_genome	5643	0.695	34.7	40.7	38.7	24.8	43		0.248	43			24.8	39.7
	OP555591.1:180880-186522_Monkeypox_virus_isolate_Monkeypox/PT0520/2022,_partial_genome	5643	0.695	34.7	40.7	38.7	24.8	43		0.248	43			24.8	39.7
	OP555590.1:180915-186557_Monkeypox_virus_isolate_Monkeypox/PT0519/2022,_partial_genome	5643	0.695	34.7	40.7	38.7	24.8	43		0.248	43			24.8	39.7
	OP555587.1:180856-186498_Monkeypox_virus_isolate_Monkeypox/PT0516/2022,_partial_genome	5643	0.695	34.7	40.7	38.7	24.8	43		0.248	43			24.8	39.7
	OP555586.1:180590-186232_Monkeypox_virus_isolate_Monkeypox/PT0515/2022,_partial_genome	5643	0.695	34.7	40.7	38.7	24.8	43		0.248	43			24.8	39.7
	OP555585.1:180544-186186_Monkeypox_virus_isolate_Monkeypox/PT0514/2022,_partial_genome	5643	0.695	34.7	40.7	38.7	24.8	43		0.248	43			24.8	39.7
	OP555584.1:180929-186571_Monkeypox_virus_isolate_Monkeypox/PT0512/2022,_partial_genome	5643	0.695	34.7	40.7	38.7	24.8	43		0.248	43			24.8	39.7
	OP555583.1:180908-186550_Monkeypox_virus_isolate_Monkeypox/PT0511/2022,_partial_genome	5643	0.695	34.7	40.7	38.7	24.8	43		0.248	43			24.8	39.7
	OP394229.1:181335-186977_Monkeypox_virus_isolate_9000220_NCPV_1703,_complete_genome	5643	0.695	34.7	40.7	38.7	24.8	43		0.248	43			24.8	39.7
	OP392552.1:181321-186963_Monkeypox_virus_isolate_MpxV/human/USA/WA-UW-088325/2022,_complete_genome	5643	0.695	34.7	40.7	38.7	24.8	43		0.248	43			24.8	39.7
	OP392551.1:181335-186977_Monkeypox_virus_isolate_MpxV/human/USA/WA-UW-088092/2022,_complete_genome	5643	0.695	34.7	40.7	38.7	24.8	43		0.248	43			24.8	39.7
	OP392550.1:181336-186978_Monkeypox_virus_isolate_MpxV/human/USA/WA-UW-087336/2022,_partial_genome	5643	0.695	34.7	40.7	38.7	24.8	43		0.248	43			24.8	39.7
	OP392549.1:181334-186976_Monkeypox_virus_isolate_MpxV/human/USA/WA-UW-087104/2022,_complete_genome	5643	0.695	34.7	40.7	38.7	24.8	43		0.248	43			24.8	39.7
	OP392548.1:181335-186977_Monkeypox_virus_isolate_MpxV/human/USA/WA-UW-087094/2022,_complete_genome	5643	0.695	34.7	40.7	38.7	24.8	43		0.248	43			24.8	39.7
	OP392546.1:181335-186977_Monkeypox_virus_isolate_MpxV/human/USA/WA-UW-085171/2022,_complete_genome	5643	0.695	34.7	40.7	38.7	24.8	43		0.248	43			24.8	39.7
	OP392545.1:181335-186977_Monkeypox_virus_isolate_MpxV/human/USA/WA-UW-084148/2022,_complete_genome	5643	0.695	34.7	40.7	38.7	24.8	43		0.248	43			24.8	39.7
	OP392544.1:181340-186982_Monkeypox_virus_isolate_MpxV/human/USA/WA-UW-083781/2022,_complete_genome	5643	0.695	34.7	40.7	38.7	24.8	43		0.248	43			24.8	39.7
	OP392543.1:181336-186978_Monkeypox_virus_isolate_MpxV/human/USA/WA-UW-083584/2022,_complete_genome	5643	0.695	34.7	40.7	38.7	24.8	43		0.248	43			24.8	39.7
	OP392542.1:181335-186977_Monkeypox_virus_isolate_MpxV/human/USA/WA-UW-083506/2022,_complete_genome	5643	0.695	34.7	40.7	38.7	24.8	43		0.248	43			24.8	39.7
	OP392541.1:181332-186974_Monkeypox_virus_isolate_MpxV/human/USA/WA-UW-082880/2022,_complete_genome	5643	0.695	34.7	40.7	38.7	24.8	43		0.248	43			24.8	39.7
	OP392540.1:181335-186977_Monkeypox_virus_isolate_MpxV/human/USA/WA-UW-082770/2022,_complete_genome	5643	0.695	34.7	40.7	38.7	24.8	43		0.248	43			24.8	39.7
	OP392538.1:181336-186978_Monkeypox_virus_isolate_MpxV/human/USA/WA-UW-081714/2022,_complete_genome	5643	0.695	34.7	40.7	38.7	24.8	43		0.248	43			24.8	39.7
	OP392537.1:181335-186977_Monkeypox_virus_isolate_MpxV/human/USA/WA-UW-080834/2022,_partial_genome	5643	0.695	34.7	40.7	38.7	24.8	43		0.248	43			24.8	39.7
	OP392536.1:181335-186977_Monkeypox_virus_isolate_MpxV/human/USA/WA-UW-080292/2022,_complete_genome	5643	0.695	34.7	40.7	38.7	24.8	43		0.248	43			24.8	39.7
	OP392535.1:181335-186977_Monkeypox_virus_isolate_MpxV/human/USA/WA-UW-080100/2022,_complete_genome	5643	0.695	34.7	40.7	38.7	24.8	43		0.248	43			24.8	39.7
	OP392534.1:181336-186978_Monkeypox_virus_isolate_MpxV/human/USA/OH-UW-089384/2022,_complete_genome	5643	0.695	34.7	40.7	38.7	24.8	43		0.248	43			24.8	39.7
	OP392533.1:181335-186977_Monkeypox_virus_isolate_MpxV/human/USA/OH-UW-085672/2022,_complete_genome	5643	0.695	34.7	40.7	38.7	24.8	43		0.248	43			24.8	39.7
	OP392532.1:181334-186976_Monkeypox_virus_isolate_MpxV/human/USA/OH-UW-080114/2022,_complete_genome	5643	0.695	34.7	40.7	38.7	24.8	43		0.248	43			24.8	39.7
	OP392531.1:181328-186970_Monkeypox_virus_isolate_MpxV/human/USA/OH-UW-071356/2022,_complete_genome	5643	0.695	34.7	40.7	38.7	24.8	43		0.248	43			24.8	39.7
	OP390224.1:180472-186114_Monkeypox_virus_isolate_hMpxV/UK/LMO-047b/2022,_partial_genome	5643	0.695	34.7	40.7	38.7	24.8	43		0.248	43			24.8	39.7
	OP390223.1:180480-186122_Monkeypox_virus_isolate_hMpxV/UK/LMO-046b/2022,_partial_genome	5643	0.695	34.7	40.7	38.7	24.8	43		0.248	43			24.8	39.7
	OP390222.1:180524-186166_Monkeypox_virus_isolate_hMpxV/UK/LMO-043b/2022,_partial_genome	5643	0.695	34.7	40.7	38.7	24.8	43		0.248	43			24.8	39.7
	OP390221.1:180528-186170_Monkeypox_virus_isolate_hMpxV/UK/LMO-040b/2022,_partial_genome	5643	0.695	34.7	40.7	38.7	24.8	43		0.248	43			24.8	39.7
	OP390219.1:180473-186115_Monkeypox_virus_isolate_hMpxV/UK/LMO-036b/2022,_partial_genome	5643	0.695	34.7	40.7	38.7	24.8	43		0.248	43			24.8	39.7
	OP390218.1:180474-186116_Monkeypox_virus_isolate_hMpxV/UK/LMO-034b/2022,_partial_genome	5643	0.695	34.7	40.7	38.7	24.8	43		0.248	43			24.8	39.7
	OP390216.1:180522-186164_Monkeypox_virus_isolate_hMpxV/UK/LMO-032b/2022,_partial_genome	5643	0.695	34.7	40.7	38.7	24.8	43		0.248	43			24.8	39.7
	OP390215.1:180920-186562_Monkeypox_virus_isolate_hMpxV/UK/LMO-031b/2022,_partial_genome	5643	0.695	34.7	40.7	38.7	24.8	43		0.248	43			24.8	39.7
	OP390211.1:180478-186120_Monkeypox_virus_isolate_hMpxV/UK/LMO-023b/2022,_partial_genome	5643	0.695	34.7	40.7	38.7	24.8	43		0.248	43			24.8	39.7
	OP390210.1:180522-186164_Monkeypox_virus_isolate_hMpxV/UK/LMO-022b/2022,_partial_genome	5643	0.695	34.7	40.7	38.7	24.8	43		0.248	43			24.8	39.7
	OP390208.1:180479-186121_Monkeypox_virus_isolate_hMpxV/UK/LMO-005b/2022,_partial_genome	5643	0.695	34.7	40.7	38.7	24.8	43		0.248	43			24.8	39.7
	OP390206.1:180893-186535_Monkeypox_virus_isolate_hMpxV/UK/LMO-047a/2022,_partial_genome	5643	0.695	34.7	40.7	38.7	24.8	43		0.248	43			24.8	39.7
	OP390205.1:180931-186573_Monkeypox_virus_isolate_hMpxV/UK/LMO-046a/2022,_partial_genome	5643	0.695	34.7	40.7	38.7	24.8	43		0.248	43			24.8	39.7
	OP390204.1:180520-186162_Monkeypox_virus_isolate_hMpxV/UK/LMO-043a/2022,_partial_genome	5643	0.695	34.7	40.7	38.7	24.8	43		0.248	43			24.8	39.7
	OP390202.1:180930-186572_Monkeypox_virus_isolate_hMpxV/UK/LMO-040a/2022,_partial_genome	5643	0.695	34.7	40.7	38.7	24.8	43		0.248	43			24.8	39.7
	OP390200.1:180921-186563_Monkeypox_virus_isolate_hMpxV/UK/LMO-036a/2022,_partial_genome	5643	0.695	34.7	40.7	38.7	24.8	43		0.248	43			24.8	39.7
	OP390199.1:180880-186522_Monkeypox_virus_isolate_hMpxV/UK/LMO-034a/2022,_partial_genome	5643	0.695	34.7	40.7	38.7	24.8	43		0.248	43			24.8	39.7
	OP390198.1:180907-186549_Monkeypox_virus_isolate_hMpxV/UK/LMO-033a/2022,_partial_genome	5643	0.695	34.7	40.7	38.7	24.8	43		0.248	43			24.8	39.7
	OP390197.1:180932-186574_Monkeypox_virus_isolate_hMpxV/UK/LMO-032a/2022,_partial_genome	5643	0.695	34.7	40.7	38.7	24.8	43		0.248	43			24.8	39.7
	OP390196.1:180928-186570_Monkeypox_virus_isolate_hMpxV/UK/LMO-031a/2022,_partial_genome	5643	0.695	34.7	40.7	38.7	24.8	43		0.248	43			24.8	39.7
	OP390193.1:180521-186163_Monkeypox_virus_isolate_hMpxV/UK/LMO-024a/2022,_partial_genome	5643	0.695	34.7	40.7	38.7	24.8	43		0.248	43			24.8	39.7
	OP390191.1:180886-186528_Monkeypox_virus_isolate_hMpxV/UK/LMO-022a/2022,_partial_genome	5643	0.695	34.7	40.7	38.7	24.8	43		0.248	43			24.8	39.7
	OP390189.1:180521-186163_Monkeypox_virus_isolate_hMpxV/UK/LMO-010a/2022,_partial_genome	5643	0.695	34.7	40.7	38.7	24.8	43		0.248	43			24.8	39.7
	OP390187.1:180521-186163_Monkeypox_virus_isolate_hMpxV/UK/LMO-005a/2022,_partial_genome	5643	0.695	34.7	40.7	38.7	24.8	43		0.248	43			24.8	39.7
	OP382494.1:181276-186918_Monkeypox_virus_isolate_hMPXV-IHU00017,_partial_genome	5643	0.695	34.7	40.7	38.7	24.8	43		0.248	43			24.8	39.7
	OP382491.1:181257-186899_Monkeypox_virus_isolate_hMPXV-IHU00014,_partial_genome	5643	0.695	34.7	40.7	38.7	24.8	43		0.248	43			24.8	39.7
	OP382490.1:181303-186945_Monkeypox_virus_isolate_hMPXV-IHU00013,_partial_genome	5643	0.695	34.7	40.7	38.7	24.8	43		0.248	43			24.8	39.7
	OP382489.1:181274-186916_Monkeypox_virus_isolate_hMPXV-IHU00012,_partial_genome	5643	0.695	34.7	40.7	38.7	24.8	43		0.248	43			24.8	39.7
	OP382488.1:181309-186951_Monkeypox_virus_isolate_hMPXV-IHU00011,_partial_genome	5643	0.695	34.7	40.7	38.7	24.8	43		0.248	43			24.8	39.7
	OP382487.1:181198-186840_Monkeypox_virus_isolate_hMPXV-IHU00010,_partial_genome	5643	0.695	34.7	40.7	38.7	24.8	43		0.248	43			24.8	39.7
	OP382486.1:181324-186966_Monkeypox_virus_isolate_hMPXV-IHU00009,_partial_genome	5643	0.695	34.7	40.7	38.7	24.8	43		0.248	43			24.8	39.7
	OP382484.1:181310-186952_Monkeypox_virus_isolate_hMPXV-IHU00007,_partial_genome	5643	0.695	34.7	40.7	38.7	24.8	43		0.248	43			24.8	39.7
	OP415247.1:181335-186977_Monkeypox_virus_isolate_MPX_J6xzTO_9000287,_complete_genome	5643	0.695	34.7	40.7	38.7	24.8	43		0.248	43			24.8	39.7
	OP415245.1:181336-186978_Monkeypox_virus_isolate_MPX_jW1uT9_9000283,_complete_genome	5643	0.695	34.7	40.7	38.7	24.8	43		0.248	43			24.8	39.7
	OP415244.1:181334-186976_Monkeypox_virus_isolate_MPX_z0MIuQ_9000282,_complete_genome	5643	0.695	34.7	40.7	38.7	24.8	43		0.248	43			24.8	39.7
	OP415243.1:181335-186977_Monkeypox_virus_isolate_MPX_vSkiJH_9000281,_complete_genome	5643	0.695	34.7	40.7	38.7	24.8	43		0.248	43			24.8	39.7
	OP415242.1:181334-186976_Monkeypox_virus_isolate_MPX_7f1tnH_9000280,_complete_genome	5643	0.695	34.7	40.7	38.7	24.8	43		0.248	43			24.8	39.7
	OP415241.1:181335-186977_Monkeypox_virus_isolate_MPX_lBTTWI_9000279,_complete_genome	5643	0.695	34.7	40.7	38.7	24.8	43		0.248	43			24.8	39.7
	OP415240.1:181334-186976_Monkeypox_virus_isolate_MPX_OSmnPq_9000278,_complete_genome	5643	0.695	34.7	40.7	38.7	24.8	43		0.248	43			24.8	39.7
	OP415239.1:181335-186977_Monkeypox_virus_isolate_MPX_cAC1lu_9000277,_complete_genome	5643	0.695	34.7	40.7	38.7	24.8	43		0.248	43			24.8	39.7
	OP415238.1:181336-186978_Monkeypox_virus_isolate_MPX_GGr0lD_9000276,_complete_genome	5643	0.695	34.7	40.7	38.7	24.8	43		0.248	43			24.8	39.7
	OP415237.1:181335-186977_Monkeypox_virus_isolate_MPX_oJ2Z6R_9000271,_complete_genome	5643	0.695	34.7	40.7	38.7	24.8	43		0.248	43			24.8	39.7
	OP415235.1:181334-186976_Monkeypox_virus_isolate_MPX_YhLyQX_9000266,_complete_genome	5643	0.695	34.7	40.7	38.7	24.8	43		0.248	43			24.8	39.7
	OP415233.1:181335-186977_Monkeypox_virus_isolate_MPX_qQzToC_9000264,_complete_genome	5643	0.695	34.7	40.7	38.7	24.8	43		0.248	43			24.8	39.7
	OP415231.1:181322-186964_Monkeypox_virus_isolate_MPX_8gbW2X_9000262,_complete_genome	5643	0.695	34.7	40.7	38.7	24.8	43		0.248	43			24.8	39.7
	OP415230.1:181336-186978_Monkeypox_virus_isolate_MPX_dlHLXa_9000261,_complete_genome	5643	0.695	34.7	40.7	38.7	24.8	43		0.248	43			24.8	39.7
	OP415227.1:181323-186965_Monkeypox_virus_isolate_MPX_1bN2W6_9000258,_complete_genome	5643	0.695	34.7	40.7	38.7	24.8	43		0.248	43			24.8	39.7
	OP415226.1:181332-186974_Monkeypox_virus_isolate_MPX_k9tr7U_9000256,_complete_genome	5643	0.695	34.7	40.7	38.7	24.8	43		0.248	43			24.8	39.7
	OP415225.1:181336-186978_Monkeypox_virus_isolate_MPX_vBjMTK_9000255,_complete_genome	5643	0.695	34.7	40.7	38.7	24.8	43		0.248	43			24.8	39.7
	OP415224.1:181322-186964_Monkeypox_virus_isolate_MPX_3U0idu_9000254,_complete_genome	5643	0.695	34.7	40.7	38.7	24.8	43		0.248	43			24.8	39.7
	OP415223.1:181335-186977_Monkeypox_virus_isolate_MPX_jpMpSR_9000252,_complete_genome	5643	0.695	34.7	40.7	38.7	24.8	43		0.248	43			24.8	39.7
	OP415221.1:181335-186977_Monkeypox_virus_isolate_MPX_diQWGf_9000250,_complete_genome	5643	0.695	34.7	40.7	38.7	24.8	43		0.248	43			24.8	39.7
	OP415219.1:181335-186977_Monkeypox_virus_isolate_MPX_AooXJI_9000248,_complete_genome	5643	0.695	34.7	40.7	38.7	24.8	43		0.248	43			24.8	39.7
	OP415218.1:181335-186977_Monkeypox_virus_isolate_MPX_V5dRAI_9000247,_complete_genome	5643	0.695	34.7	40.7	38.7	24.8	43		0.248	43			24.8	39.7
	OP415217.1:181321-186963_Monkeypox_virus_isolate_MPX_I1tnVS_9000246,_partial_genome	5643	0.695	34.7	40.7	38.7	24.8	43		0.248	43			24.8	39.7
	OP415216.1:181335-186977_Monkeypox_virus_isolate_MPX_OXSHAI_9000245,_complete_genome	5643	0.695	34.7	40.7	38.7	24.8	43		0.248	43			24.8	39.7
	OP415215.1:181335-186977_Monkeypox_virus_isolate_MPX_42KDT6_9000241,_complete_genome	5643	0.695	34.7	40.7	38.7	24.8	43		0.248	43			24.8	39.7
	OP415214.1:181335-186977_Monkeypox_virus_isolate_MPX_42KDT6_9000240,_complete_genome	5643	0.695	34.7	40.7	38.7	24.8	43		0.248	43			24.8	39.7
	OP415212.1:181335-186977_Monkeypox_virus_isolate_MPX_UbfBKN_9000238,_complete_genome	5643	0.695	34.7	40.7	38.7	24.8	43		0.248	43			24.8	39.7
	OP415211.1:181335-186977_Monkeypox_virus_isolate_MPX_KMgssq_9000237,_complete_genome	5643	0.695	34.7	40.7	38.7	24.8	43		0.248	43			24.8	39.7
	OP415210.1:181335-186977_Monkeypox_virus_isolate_MPX_KMgssq_9000236,_complete_genome	5643	0.695	34.7	40.7	38.7	24.8	43		0.248	43			24.8	39.7
	OP415201.1:181335-186977_Monkeypox_virus_isolate_MPX_K1dQNt_9000225,_complete_genome	5643	0.695	34.7	40.7	38.7	24.8	43		0.248	43			24.8	39.7
	OP415200.1:181335-186977_Monkeypox_virus_isolate_MPX_K1dQNt_9000224,_complete_genome	5643	0.695	34.7	40.7	38.7	24.8	43		0.248	43			24.8	39.7
	OP415198.1:181335-186977_Monkeypox_virus_isolate_MPX_2v76E1_9000222,_complete_genome	5643	0.695	34.7	40.7	38.7	24.8	43		0.248	43			24.8	39.7
	OP415197.1:181335-186977_Monkeypox_virus_isolate_MPX_2v76E1_9000221,_complete_genome	5643	0.695	34.7	40.7	38.7	24.8	43		0.248	43			24.8	39.7
	OP415196.1:181335-186977_Monkeypox_virus_isolate_MPX_96X1Vd_9000218,_complete_genome	5643	0.695	34.7	40.7	38.7	24.8	43		0.248	43			24.8	39.7
	OP415195.1:181335-186977_Monkeypox_virus_isolate_MPX_96X1Vd_9000217,_complete_genome	5643	0.695	34.7	40.7	38.7	24.8	43		0.248	43			24.8	39.7
	OP415194.1:181316-186958_Monkeypox_virus_isolate_MPX_96X1Vd_9000216,_complete_genome	5643	0.695	34.7	40.7	38.7	24.8	43		0.248	43			24.8	39.7
	OP415192.1:181335-186977_Monkeypox_virus_isolate_MPX_Qi7K5L_9000213,_complete_genome	5643	0.695	34.7	40.7	38.7	24.8	43		0.248	43			24.8	39.7
	OP415191.1:181315-186957_Monkeypox_virus_isolate_MPX_IMt4nT_9000212,_partial_genome	5643	0.695	34.7	40.7	38.7	24.8	43		0.248	43			24.8	39.7
	OP415190.1:181334-186976_Monkeypox_virus_isolate_MPX_KJ3uDD_9000210,_complete_genome	5643	0.695	34.7	40.7	38.7	24.8	43		0.248	43			24.8	39.7
	OP415189.1:181328-186970_Monkeypox_virus_isolate_MPX_luLfgA_9000208,_complete_genome	5643	0.695	34.7	40.7	38.7	24.8	43		0.248	43			24.8	39.7
	OP415188.1:181321-186963_Monkeypox_virus_isolate_MPX_dDDHx_9000207,_complete_genome	5643	0.695	34.7	40.7	38.7	24.8	43		0.248	43			24.8	39.7
	OP415187.1:181335-186977_Monkeypox_virus_isolate_MPX_Q9BB92_9000206,_complete_genome	5643	0.695	34.7	40.7	38.7	24.8	43		0.248	43			24.8	39.7
	OP415186.1:181335-186977_Monkeypox_virus_isolate_MPX_cmjxZM_9000205,_complete_genome	5643	0.695	34.7	40.7	38.7	24.8	43		0.248	43			24.8	39.7
	OP415184.1:181335-186977_Monkeypox_virus_isolate_MPX_h9DUQg_9000203,_complete_genome	5643	0.695	34.7	40.7	38.7	24.8	43		0.248	43			24.8	39.7
	OP415183.1:181335-186977_Monkeypox_virus_isolate_MPX_Yob5K4_9000202,_complete_genome	5643	0.695	34.7	40.7	38.7	24.8	43		0.248	43			24.8	39.7
	OP415182.1:181335-186977_Monkeypox_virus_isolate_MPX_Yob5K4_9000201,_complete_genome	5643	0.695	34.7	40.7	38.7	24.8	43		0.248	43			24.8	39.7
	OP414388.1:180851-186493_Monkeypox_virus_isolate_Monkeypox/PT0365/2022,_partial_genome	5643	0.695	34.7	40.7	38.7	24.8	43		0.248	43			24.8	39.7
	OP414387.1:180696-186338_Monkeypox_virus_isolate_Monkeypox/PT0364/2022,_partial_genome	5643	0.695	34.7	40.7	38.7	24.8	43		0.248	43			24.8	39.7
	OP414386.1:180998-186640_Monkeypox_virus_isolate_Monkeypox/PT0363/2022,_partial_genome	5643	0.695	34.7	40.7	38.7	24.8	43		0.248	43			24.8	39.7
	OP414385.1:180870-186512_Monkeypox_virus_isolate_Monkeypox/PT0358/2022,_partial_genome	5643	0.695	34.7	40.7	38.7	24.8	43		0.248	43			24.8	39.7
	OP414384.1:180959-186601_Monkeypox_virus_isolate_Monkeypox/PT0357/2022,_partial_genome	5643	0.695	34.7	40.7	38.7	24.8	43		0.248	43			24.8	39.7
	OP414383.1:180955-186597_Monkeypox_virus_isolate_Monkeypox/PT0356/2022,_partial_genome	5643	0.695	34.7	40.7	38.7	24.8	43		0.248	43			24.8	39.7
	OP414382.1:180979-186621_Monkeypox_virus_isolate_Monkeypox/PT0355/2022,_partial_genome	5643	0.695	34.7	40.7	38.7	24.8	43		0.248	43			24.8	39.7
	OP414380.1:180979-186621_Monkeypox_virus_isolate_Monkeypox/PT0351/2022,_partial_genome	5643	0.695	34.7	40.7	38.7	24.8	43		0.248	43			24.8	39.7
	OP414378.1:180547-186189_Monkeypox_virus_isolate_Monkeypox/PT0349/2022,_partial_genome	5643	0.695	34.7	40.7	38.7	24.8	43		0.248	43			24.8	39.7
	OP414377.1:180965-186607_Monkeypox_virus_isolate_Monkeypox/PT0348/2022,_partial_genome	5643	0.695	34.7	40.7	38.7	24.8	43		0.248	43			24.8	39.7
	OP414375.1:180762-186404_Monkeypox_virus_isolate_Monkeypox/PT0346/2022,_partial_genome	5643	0.695	34.7	40.7	38.7	24.8	43		0.248	43			24.8	39.7
	OP414374.1:180856-186498_Monkeypox_virus_isolate_Monkeypox/PT0345/2022,_partial_genome	5643	0.695	34.7	40.7	38.7	24.8	43		0.248	43			24.8	39.7
	OP414373.1:180950-186592_Monkeypox_virus_isolate_Monkeypox/PT0344/2022,_partial_genome	5643	0.695	34.7	40.7	38.7	24.8	43		0.248	43			24.8	39.7
	OP414372.1:180576-186218_Monkeypox_virus_isolate_Monkeypox/PT0343/2022,_partial_genome	5643	0.695	34.7	40.7	38.7	24.8	43		0.248	43			24.8	39.7
	OP414371.1:180677-186319_Monkeypox_virus_isolate_Monkeypox/PT0342/2022,_partial_genome	5643	0.695	34.7	40.7	38.7	24.8	43		0.248	43			24.8	39.7
	OP414370.1:180922-186564_Monkeypox_virus_isolate_Monkeypox/PT0341/2022,_partial_genome	5643	0.695	34.7	40.7	38.7	24.8	43		0.248	43			24.8	39.7
	OP414369.1:180894-186536_Monkeypox_virus_isolate_Monkeypox/PT0340/2022,_partial_genome	5643	0.695	34.7	40.7	38.7	24.8	43		0.248	43			24.8	39.7
	OP414368.1:181010-186652_Monkeypox_virus_isolate_Monkeypox/PT0339/2022,_partial_genome	5643	0.695	34.7	40.7	38.7	24.8	43		0.248	43			24.8	39.7
	OP414366.1:180943-186585_Monkeypox_virus_isolate_Monkeypox/PT0337/2022,_partial_genome	5643	0.695	34.7	40.7	38.7	24.8	43		0.248	43			24.8	39.7
	OP414365.1:180933-186575_Monkeypox_virus_isolate_Monkeypox/PT0335/2022,_partial_genome	5643	0.695	34.7	40.7	38.7	24.8	43		0.248	43			24.8	39.7
	OP414364.1:180618-186260_Monkeypox_virus_isolate_Monkeypox/PT0333/2022,_partial_genome	5643	0.695	34.7	40.7	38.7	24.8	43		0.248	43			24.8	39.7
	OP414363.1:180759-186401_Monkeypox_virus_isolate_Monkeypox/PT0332/2022,_partial_genome	5643	0.695	34.7	40.7	38.7	24.8	43		0.248	43			24.8	39.7
	OP414361.1:180935-186577_Monkeypox_virus_isolate_Monkeypox/PT0330/2022,_partial_genome	5643	0.695	34.7	40.7	38.7	24.8	43		0.248	43			24.8	39.7
	OP414360.1:180935-186577_Monkeypox_virus_isolate_Monkeypox/PT0328/2022,_partial_genome	5643	0.695	34.7	40.7	38.7	24.8	43		0.248	43			24.8	39.7
	OP414357.1:180941-186583_Monkeypox_virus_isolate_Monkeypox/PT0325/2022,_partial_genome	5643	0.695	34.7	40.7	38.7	24.8	43		0.248	43			24.8	39.7
	OP414356.1:181005-186647_Monkeypox_virus_isolate_Monkeypox/PT0324/2022,_partial_genome	5643	0.695	34.7	40.7	38.7	24.8	43		0.248	43			24.8	39.7
	OP414355.1:180955-186597_Monkeypox_virus_isolate_Monkeypox/PT0323/2022,_partial_genome	5643	0.695	34.7	40.7	38.7	24.8	43		0.248	43			24.8	39.7
	OP414352.1:181004-186646_Monkeypox_virus_isolate_Monkeypox/PT0320/2022,_partial_genome	5643	0.695	34.7	40.7	38.7	24.8	43		0.248	43			24.8	39.7
	OP414350.1:180959-186601_Monkeypox_virus_isolate_Monkeypox/PT0318/2022,_partial_genome	5643	0.695	34.7	40.7	38.7	24.8	43		0.248	43			24.8	39.7
	OP414349.1:180958-186600_Monkeypox_virus_isolate_Monkeypox/PT0317/2022,_partial_genome	5643	0.695	34.7	40.7	38.7	24.8	43		0.248	43			24.8	39.7
	OP414348.1:180894-186536_Monkeypox_virus_isolate_Monkeypox/PT0315/2022,_partial_genome	5643	0.695	34.7	40.7	38.7	24.8	43		0.248	43			24.8	39.7
	OP414346.1:180970-186612_Monkeypox_virus_isolate_Monkeypox/PT0313/2022,_partial_genome	5643	0.695	34.7	40.7	38.7	24.8	43		0.248	43			24.8	39.7
	OP414343.1:180997-186639_Monkeypox_virus_isolate_Monkeypox/PT0309/2022,_partial_genome	5643	0.695	34.7	40.7	38.7	24.8	43		0.248	43			24.8	39.7
	OP414342.1:180922-186564_Monkeypox_virus_isolate_Monkeypox/PT0308/2022,_partial_genome	5643	0.695	34.7	40.7	38.7	24.8	43		0.248	43			24.8	39.7
	OP414339.1:180980-186622_Monkeypox_virus_isolate_Monkeypox/PT0305/2022,_partial_genome	5643	0.695	34.7	40.7	38.7	24.8	43		0.248	43			24.8	39.7
	OP414337.1:181008-186650_Monkeypox_virus_isolate_Monkeypox/PT0303/2022,_partial_genome	5643	0.695	34.7	40.7	38.7	24.8	43		0.248	43			24.8	39.7
	OP414336.1:180982-186624_Monkeypox_virus_isolate_Monkeypox/PT0302/2022,_partial_genome	5643	0.695	34.7	40.7	38.7	24.8	43		0.248	43			24.8	39.7
	OP414335.1:180955-186597_Monkeypox_virus_isolate_Monkeypox/PT0301/2022,_partial_genome	5643	0.695	34.7	40.7	38.7	24.8	43		0.248	43			24.8	39.7
	OP414334.1:181008-186650_Monkeypox_virus_isolate_Monkeypox/PT0300/2022,_partial_genome	5643	0.695	34.7	40.7	38.7	24.8	43		0.248	43			24.8	39.7
	OP414333.1:180979-186621_Monkeypox_virus_isolate_Monkeypox/PT0299/2022,_partial_genome	5643	0.695	34.7	40.7	38.7	24.8	43		0.248	43			24.8	39.7
	OP414332.1:180969-186611_Monkeypox_virus_isolate_Monkeypox/PT0298/2022,_partial_genome	5643	0.695	34.7	40.7	38.7	24.8	43		0.248	43			24.8	39.7
	OP414331.1:181000-186642_Monkeypox_virus_isolate_Monkeypox/PT0297/2022,_partial_genome	5643	0.695	34.7	40.7	38.7	24.8	43		0.248	43			24.8	39.7
	OP414330.1:180935-186577_Monkeypox_virus_isolate_Monkeypox/PT0296/2022,_partial_genome	5643	0.695	34.7	40.7	38.7	24.8	43		0.248	43			24.8	39.7
	OP414327.1:180979-186621_Monkeypox_virus_isolate_Monkeypox/PT0292/2022,_partial_genome	5643	0.695	34.7	40.7	38.7	24.8	43		0.248	43			24.8	39.7
	OP414326.1:181001-186643_Monkeypox_virus_isolate_Monkeypox/PT0291/2022,_partial_genome	5643	0.695	34.7	40.7	38.7	24.8	43		0.248	43			24.8	39.7
	OP414325.1:181009-186651_Monkeypox_virus_isolate_Monkeypox/PT0290/2022,_partial_genome	5643	0.695	34.7	40.7	38.7	24.8	43		0.248	43			24.8	39.7
	OP414324.1:181009-186651_Monkeypox_virus_isolate_Monkeypox/PT0289/2022,_partial_genome	5643	0.695	34.7	40.7	38.7	24.8	43		0.248	43			24.8	39.7
	OP414323.1:181011-186653_Monkeypox_virus_isolate_Monkeypox/PT0288/2022,_partial_genome	5643	0.695	34.7	40.7	38.7	24.8	43		0.248	43			24.8	39.7
	OP414322.1:180964-186606_Monkeypox_virus_isolate_Monkeypox/PT0287/2022,_partial_genome	5643	0.695	34.7	40.7	38.7	24.8	43		0.248	43			24.8	39.7
	OP414318.1:180980-186622_Monkeypox_virus_isolate_Monkeypox/PT0278/2022,_partial_genome	5643	0.695	34.7	40.7	38.7	24.8	43		0.248	43			24.8	39.7
	OP414317.1:180980-186622_Monkeypox_virus_isolate_Monkeypox/PT0277/2022,_partial_genome	5643	0.695	34.7	40.7	38.7	24.8	43		0.248	43			24.8	39.7
	OP414316.1:180994-186636_Monkeypox_virus_isolate_Monkeypox/PT0276/2022,_partial_genome	5643	0.695	34.7	40.7	38.7	24.8	43		0.248	43			24.8	39.7
	OP414314.1:181005-186647_Monkeypox_virus_isolate_Monkeypox/PT0274/2022,_partial_genome	5643	0.695	34.7	40.7	38.7	24.8	43		0.248	43			24.8	39.7
	OP414313.1:180990-186632_Monkeypox_virus_isolate_Monkeypox/PT0273/2022,_partial_genome	5643	0.695	34.7	40.7	38.7	24.8	43		0.248	43			24.8	39.7
	OP414312.1:181007-186649_Monkeypox_virus_isolate_Monkeypox/PT0272/2022,_partial_genome	5643	0.695	34.7	40.7	38.7	24.8	43		0.248	43			24.8	39.7
	OP414311.1:180999-186641_Monkeypox_virus_isolate_Monkeypox/PT0271/2022,_partial_genome	5643	0.695	34.7	40.7	38.7	24.8	43		0.248	43			24.8	39.7
	OP414310.1:180947-186589_Monkeypox_virus_isolate_Monkeypox/PT0270/2022,_partial_genome	5643	0.695	34.7	40.7	38.7	24.8	43		0.248	43			24.8	39.7
	OP414309.1:180998-186640_Monkeypox_virus_isolate_Monkeypox/PT0269/2022,_partial_genome	5643	0.695	34.7	40.7	38.7	24.8	43		0.248	43			24.8	39.7
	OP414308.1:181001-186643_Monkeypox_virus_isolate_Monkeypox/PT0268/2022,_partial_genome	5643	0.695	34.7	40.7	38.7	24.8	43		0.248	43			24.8	39.7
	OP414307.1:180982-186624_Monkeypox_virus_isolate_Monkeypox/PT0267/2022,_partial_genome	5643	0.695	34.7	40.7	38.7	24.8	43		0.248	43			24.8	39.7
	OP414306.1:181004-186646_Monkeypox_virus_isolate_Monkeypox/PT0266/2022,_partial_genome	5643	0.695	34.7	40.7	38.7	24.8	43		0.248	43			24.8	39.7
	OP414305.1:180936-186578_Monkeypox_virus_isolate_Monkeypox/PT0265/2022,_partial_genome	5643	0.695	34.7	40.7	38.7	24.8	43		0.248	43			24.8	39.7
	OP414304.1:180934-186576_Monkeypox_virus_isolate_Monkeypox/PT0264/2022,_partial_genome	5643	0.695	34.7	40.7	38.7	24.8	43		0.248	43			24.8	39.7
	OP414302.1:180981-186623_Monkeypox_virus_isolate_Monkeypox/PT0262/2022,_partial_genome	5643	0.695	34.7	40.7	38.7	24.8	43		0.248	43			24.8	39.7
	OP414300.1:180962-186604_Monkeypox_virus_isolate_Monkeypox/PT0259/2022,_partial_genome	5643	0.695	34.7	40.7	38.7	24.8	43		0.248	43			24.8	39.7
	OP414299.1:181005-186647_Monkeypox_virus_isolate_Monkeypox/PT0258/2022,_partial_genome	5643	0.695	34.7	40.7	38.7	24.8	43		0.248	43			24.8	39.7
	OP414298.1:180980-186622_Monkeypox_virus_isolate_Monkeypox/PT0257/2022,_partial_genome	5643	0.695	34.7	40.7	38.7	24.8	43		0.248	43			24.8	39.7
	OP414297.1:180982-186624_Monkeypox_virus_isolate_Monkeypox/PT0256/2022,_partial_genome	5643	0.695	34.7	40.7	38.7	24.8	43		0.248	43			24.8	39.7
	OP414291.1:180741-186383_Monkeypox_virus_isolate_Monkeypox/PT0250/2022,_partial_genome	5643	0.695	34.7	40.7	38.7	24.8	43		0.248	43			24.8	39.7
	OP414290.1:180974-186616_Monkeypox_virus_isolate_Monkeypox/PT0249/2022,_partial_genome	5643	0.695	34.7	40.7	38.7	24.8	43		0.248	43			24.8	39.7
	OP414289.1:180976-186618_Monkeypox_virus_isolate_Monkeypox/PT0248/2022,_partial_genome	5643	0.695	34.7	40.7	38.7	24.8	43		0.248	43			24.8	39.7
	OP414288.1:181000-186642_Monkeypox_virus_isolate_Monkeypox/PT0244/2022,_partial_genome	5643	0.695	34.7	40.7	38.7	24.8	43		0.248	43			24.8	39.7
	OP414286.1:181006-186648_Monkeypox_virus_isolate_Monkeypox/PT0242/2022,_partial_genome	5643	0.695	34.7	40.7	38.7	24.8	43		0.248	43			24.8	39.7
	OP414284.1:180980-186622_Monkeypox_virus_isolate_Monkeypox/PT0240/2022,_partial_genome	5643	0.695	34.7	40.7	38.7	24.8	43		0.248	43			24.8	39.7
	OP414283.1:180961-186603_Monkeypox_virus_isolate_Monkeypox/PT0239/2022,_partial_genome	5643	0.695	34.7	40.7	38.7	24.8	43		0.248	43			24.8	39.7
	OP413717.1:181335-186977_Monkeypox_virus_isolate_9000353,_complete_genome	5643	0.695	34.7	40.7	38.7	24.8	43		0.248	43			24.8	39.7
	OP413714.1:181332-186974_Monkeypox_virus_isolate_9000289,_complete_genome	5643	0.695	34.7	40.7	38.7	24.8	43		0.248	43			24.8	39.7
	OP440599.1:180519-186161_Monkeypox_virus_isolate_hMPX/Human/USA/CA-LACPHL-MA00026/2022,_partial_genome	5643	0.695	34.7	40.7	38.7	24.8	43		0.248	43			24.8	39.7
	OP440598.1:180523-186165_Monkeypox_virus_isolate_hMPX/Human/USA/CA-LACPHL-MA00025/2022,_partial_genome	5643	0.695	34.7	40.7	38.7	24.8	43		0.248	43			24.8	39.7
	OP440597.1:180522-186164_Monkeypox_virus_isolate_hMPX/Human/USA/CA-LACPHL-MA00024/2022,_partial_genome	5643	0.695	34.7	40.7	38.7	24.8	43		0.248	43			24.8	39.7
	OP440596.1:180520-186162_Monkeypox_virus_isolate_hMPX/Human/USA/CA-LACPHL-MA00016/2022,_partial_genome	5643	0.695	34.7	40.7	38.7	24.8	43		0.248	43			24.8	39.7
	OP440593.1:180829-186471_Monkeypox_virus_isolate_hMPX/Human/USA/CA-LACPHL-MA00014/2022,_partial_genome	5643	0.695	34.7	40.7	38.7	24.8	43		0.248	43			24.8	39.7
	OP440592.1:180899-186541_Monkeypox_virus_isolate_hMPX/Human/USA/CA-LACPHL-MA00013/2022,_partial_genome	5643	0.695	34.7	40.7	38.7	24.8	43		0.248	43			24.8	39.7
	OP440590.1:180520-186162_Monkeypox_virus_isolate_hMPX/Human/USA/CA-LACPHL-MA00021/2022,_partial_genome	5643	0.695	34.7	40.7	38.7	24.8	43		0.248	43			24.8	39.7
	OP440589.1:180522-186164_Monkeypox_virus_isolate_hMPX/Human/USA/CA-LACPHL-MA00020/2022,_partial_genome	5643	0.695	34.7	40.7	38.7	24.8	43		0.248	43			24.8	39.7
	OP440588.1:180519-186161_Monkeypox_virus_isolate_hMPX/Human/USA/CA-LACPHL-MA00019/2022,_partial_genome	5643	0.695	34.7	40.7	38.7	24.8	43		0.248	43			24.8	39.7
	OP440586.1:180530-186172_Monkeypox_virus_isolate_hMPX/Human/USA/CA-LACPHL-MA00017/2022,_partial_genome	5643	0.695	34.7	40.7	38.7	24.8	43		0.248	43			24.8	39.7
	OP440584.1:180519-186161_Monkeypox_virus_isolate_hMPX/Human/USA/CA-LACPHL-MA00011/2022,_partial_genome	5643	0.695	34.7	40.7	38.7	24.8	43		0.248	43			24.8	39.7
	OP440582.1:180519-186161_Monkeypox_virus_isolate_hMPX/Human/USA/CA-LACPHL-MA00009/2022,_partial_genome	5643	0.695	34.7	40.7	38.7	24.8	43		0.248	43			24.8	39.7
	OP440563.1:180519-186161_Monkeypox_virus_isolate_hMPX/Human/USA/CA-LACPHL-MA00061/2022,_partial_genome	5643	0.695	34.7	40.7	38.7	24.8	43		0.248	43			24.8	39.7
	OP440562.1:180520-186162_Monkeypox_virus_isolate_hMPX/Human/USA/CA-LACPHL-MA00039/2022,_partial_genome	5643	0.695	34.7	40.7	38.7	24.8	43		0.248	43			24.8	39.7
	OP440561.1:180925-186567_Monkeypox_virus_isolate_hMPX/Human/USA/CA-LACPHL-MA00038/2022,_partial_genome	5643	0.695	34.7	40.7	38.7	24.8	43		0.248	43			24.8	39.7
	OP440560.1:180520-186162_Monkeypox_virus_isolate_hMPX/Human/USA/CA-LACPHL-MA00060/2022,_partial_genome	5643	0.695	34.7	40.7	38.7	24.8	43		0.248	43			24.8	39.7
	OP440557.1:180932-186574_Monkeypox_virus_isolate_hMPX/Human/USA/CA-LACPHL-MA00036/2022,_partial_genome	5643	0.695	34.7	40.7	38.7	24.8	43		0.248	43			24.8	39.7
	OP440556.1:180514-186156_Monkeypox_virus_isolate_hMPX/Human/USA/CA-LACPHL-MA00048/2022,_partial_genome	5643	0.695	34.7	40.7	38.7	24.8	43		0.248	43			24.8	39.7
	OP440555.1:180516-186158_Monkeypox_virus_isolate_hMPX/Human/USA/CA-LACPHL-MA00047/2022,_partial_genome	5643	0.695	34.7	40.7	38.7	24.8	43		0.248	43			24.8	39.7
	OP440552.1:180522-186164_Monkeypox_virus_isolate_hMPX/Human/USA/CA-LACPHL-MA00046/2022,_partial_genome	5643	0.695	34.7	40.7	38.7	24.8	43		0.248	43			24.8	39.7
	OP440551.1:180519-186161_Monkeypox_virus_isolate_hMPX/Human/USA/CA-LACPHL-MA00056/2022,_partial_genome	5643	0.695	34.7	40.7	38.7	24.8	43		0.248	43			24.8	39.7
	OP440549.1:180928-186570_Monkeypox_virus_isolate_hMPX/Human/USA/CA-LACPHL-MA00034/2022,_partial_genome	5643	0.695	34.7	40.7	38.7	24.8	43		0.248	43			24.8	39.7
	OP440547.1:180519-186161_Monkeypox_virus_isolate_hMPX/Human/USA/CA-LACPHL-MA00054/2022,_partial_genome	5643	0.695	34.7	40.7	38.7	24.8	43		0.248	43			24.8	39.7
	OP440546.1:180519-186161_Monkeypox_virus_isolate_hMPX/Human/USA/CA-LACPHL-MA00045/2022,_partial_genome	5643	0.695	34.7	40.7	38.7	24.8	43		0.248	43			24.8	39.7
	OP440545.1:180519-186161_Monkeypox_virus_isolate_hMPX/Human/USA/CA-LACPHL-MA00044/2022,_partial_genome	5643	0.695	34.7	40.7	38.7	24.8	43		0.248	43			24.8	39.7
	OP440540.1:180529-186171_Monkeypox_virus_isolate_hMPX/Human/USA/CA-LACPHL-MA00031/2022,_partial_genome	5643	0.695	34.7	40.7	38.7	24.8	43		0.248	43			24.8	39.7
	OP440539.1:180531-186173_Monkeypox_virus_isolate_hMPX/Human/USA/CA-LACPHL-MA00030/2022,_partial_genome	5643	0.695	34.7	40.7	38.7	24.8	43		0.248	43			24.8	39.7
	OP440538.1:180512-186154_Monkeypox_virus_isolate_hMPX/Human/USA/CA-LACPHL-MA00029/2022,_partial_genome	5643	0.695	34.7	40.7	38.7	24.8	43		0.248	43			24.8	39.7
	OP440537.1:180520-186162_Monkeypox_virus_isolate_hMPX/Human/USA/CA-LACPHL-MA00028/2022,_partial_genome	5643	0.695	34.7	40.7	38.7	24.8	43		0.248	43			24.8	39.7
	OP440533.1:180519-186161_Monkeypox_virus_isolate_hMPX/Human/USA/CA-LACPHL-MA00051/2022,_partial_genome	5643	0.695	34.7	40.7	38.7	24.8	43		0.248	43			24.8	39.7
	OP440532.1:180930-186572_Monkeypox_virus_isolate_hMPX/Human/USA/CA-LACPHL-MA00050/2022,_partial_genome	5643	0.695	34.7	40.7	38.7	24.8	43		0.248	43			24.8	39.7
	OP440531.1:180519-186161_Monkeypox_virus_isolate_hMPX/Human/USA/CA-LACPHL-MA00049/2022,_partial_genome	5643	0.695	34.7	40.7	38.7	24.8	43		0.248	43			24.8	39.7
	OP440572.1:180518-186160_Monkeypox_virus_isolate_hMPX/Human/USA/CA-LACPHL-MA00008/2022,_partial_genome	5643	0.695	34.7	40.7	38.7	24.8	43		0.248	43			24.8	39.7
	OP440571.1:180868-186510_Monkeypox_virus_isolate_hMPX/Human/USA/CA-LACPHL-MA00007/2022,_partial_genome	5643	0.695	34.7	40.7	38.7	24.8	43		0.248	43			24.8	39.7
	OP440569.1:180931-186573_Monkeypox_virus_isolate_hMPX/Human/USA/CA-LACPHL-MA00005/2022,_partial_genome	5643	0.695	34.7	40.7	38.7	24.8	43		0.248	43			24.8	39.7
	OP440568.1:180517-186159_Monkeypox_virus_isolate_hMPX/Human/USA/CA-LACPHL-MA00004/2022,_partial_genome	5643	0.695	34.7	40.7	38.7	24.8	43		0.248	43			24.8	39.7
	OP440567.1:180520-186162_Monkeypox_virus_isolate_hMPX/Human/USA/CA-LACPHL-MA00003/2022,_partial_genome	5643	0.695	34.7	40.7	38.7	24.8	43		0.248	43			24.8	39.7
	OP440566.1:180528-186170_Monkeypox_virus_isolate_hMPX/Human/USA/CA-LACPHL-MA00002/2022,_partial_genome	5643	0.695	34.7	40.7	38.7	24.8	43		0.248	43			24.8	39.7
	OP440565.1:180529-186171_Monkeypox_virus_isolate_hMPX/Human/USA/CA-LACPHL-MA00001/2022,_partial_genome	5643	0.695	34.7	40.7	38.7	24.8	43		0.248	43			24.8	39.7
	OP381209.2:180930-186572_Monkeypox_virus_isolate_hMpxV/USA/ID-IBL-843782/2022,_partial_genome	5643	0.695	34.7	40.7	38.7	24.8	43		0.248	43			24.8	39.7
	OP381208.2:180720-186362_Monkeypox_virus_isolate_hMpxV/USA/ID-IBL-843593/2022,_partial_genome	5643	0.695	34.7	40.7	38.7	24.8	43		0.248	43			24.8	39.7
	OP381206.2:180773-186415_Monkeypox_virus_isolate_hMpxV/USA/ID-IBL-842580/2022,_partial_genome	5643	0.695	34.7	40.7	38.7	24.8	43		0.248	43			24.8	39.7
	OP381204.2:180501-186143_Monkeypox_virus_isolate_hMpxV/USA/ID-IBL-841127/2022,_partial_genome	5643	0.695	34.7	40.7	38.7	24.8	43		0.248	43			24.8	39.7
	OP381203.2:180928-186570_Monkeypox_virus_isolate_hMpxV/USA/ID-IBL-839943/2022,_partial_genome	5643	0.695	34.7	40.7	38.7	24.8	43		0.248	43			24.8	39.7
	OP381202.2:180576-186218_Monkeypox_virus_isolate_hMpxV/USA/ID-IBL-839458/2022,_partial_genome	5643	0.695	34.7	40.7	38.7	24.8	43		0.248	43			24.8	39.7
	OP422343.1:181335-186977_Monkeypox_virus_isolate_hMPXV/Austria/MUW1540386/2022,_complete_genome	5643	0.695	34.7	40.7	38.7	24.8	43		0.248	43			24.8	39.7
	OP422342.1:181335-186977_Monkeypox_virus_isolate_hMPXV/Austria/MUW1539124/2022,_complete_genome	5643	0.695	34.7	40.7	38.7	24.8	43		0.248	43			24.8	39.7
	OP422341.1:181335-186977_Monkeypox_virus_isolate_hMPXV/Austria/MUW1538395/2022,_complete_genome	5643	0.695	34.7	40.7	38.7	24.8	43		0.248	43			24.8	39.7
	OP422340.1:181335-186977_Monkeypox_virus_isolate_hMPXV/Austria/MUW1533948/2022,_complete_genome	5643	0.695	34.7	40.7	38.7	24.8	43		0.248	43			24.8	39.7
	OP415283.1:181336-186978_Monkeypox_virus_isolate_MPX_QfgFmq_9000359,_complete_genome	5643	0.695	34.7	40.7	38.7	24.8	43		0.248	43			24.8	39.7
	OP415282.1:181335-186977_Monkeypox_virus_isolate_MPX_yttrq1_9000358,_complete_genome	5643	0.695	34.7	40.7	38.7	24.8	43		0.248	43			24.8	39.7
	OP415281.1:181335-186977_Monkeypox_virus_isolate_MPX_hSAaEl_9000356,_complete_genome	5643	0.695	34.7	40.7	38.7	24.8	43		0.248	43			24.8	39.7
	OP415280.1:181335-186977_Monkeypox_virus_isolate_MPX_3LjZEY_9000355,_complete_genome	5643	0.695	34.7	40.7	38.7	24.8	43		0.248	43			24.8	39.7
	OP415278.1:181335-186977_Monkeypox_virus_isolate_MPX_ev2D41_9000352,_complete_genome	5643	0.695	34.7	40.7	38.7	24.8	43		0.248	43			24.8	39.7
	OP415277.1:181335-186977_Monkeypox_virus_isolate_MPX_znBYiF_9000350,_complete_genome	5643	0.695	34.7	40.7	38.7	24.8	43		0.248	43			24.8	39.7
	OP415276.1:181315-186957_Monkeypox_virus_isolate_MPX_KV9qz9_9000349,_complete_genome	5643	0.695	34.7	40.7	38.7	24.8	43		0.248	43			24.8	39.7
	OP415274.1:181335-186977_Monkeypox_virus_isolate_MPX_i96eY5_9000346,_complete_genome	5643	0.695	34.7	40.7	38.7	24.8	43		0.248	43			24.8	39.7
	OP415271.1:181335-186977_Monkeypox_virus_isolate_MPX_Mfh7qh_9000333,_complete_genome	5643	0.695	34.7	40.7	38.7	24.8	43		0.248	43			24.8	39.7
	OP415270.1:181334-186976_Monkeypox_virus_isolate_MPX_LaJWw4_9000332,_partial_genome	5643	0.695	34.7	40.7	38.7	24.8	43		0.248	43			24.8	39.7
	OP415269.1:181335-186977_Monkeypox_virus_isolate_MPX_i0Eo3X_9000331,_complete_genome	5643	0.695	34.7	40.7	38.7	24.8	43		0.248	43			24.8	39.7
	OP415268.1:181336-186978_Monkeypox_virus_isolate_MPX_Qjmiyl_9000330,_complete_genome	5643	0.695	34.7	40.7	38.7	24.8	43		0.248	43			24.8	39.7
	OP415267.1:181335-186977_Monkeypox_virus_isolate_MPX_rYdyAi_9000329,_complete_genome	5643	0.695	34.7	40.7	38.7	24.8	43		0.248	43			24.8	39.7
	OP415266.1:181338-186980_Monkeypox_virus_isolate_MPX_ElGfGw_9000328,_complete_genome	5643	0.695	34.7	40.7	38.7	24.8	43		0.248	43			24.8	39.7
	OP415264.1:181314-186956_Monkeypox_virus_isolate_MPX_Tga3e9_9000325,_complete_genome	5643	0.695	34.7	40.7	38.7	24.8	43		0.248	43			24.8	39.7
	OP415263.1:181335-186977_Monkeypox_virus_isolate_MPX_1bN2W6_9000324,_complete_genome	5643	0.695	34.7	40.7	38.7	24.8	43		0.248	43			24.8	39.7
	OP415262.1:181336-186978_Monkeypox_virus_isolate_MPX_Gb1XpC_9000323,_complete_genome	5643	0.695	34.7	40.7	38.7	24.8	43		0.248	43			24.8	39.7
	OP415261.1:181335-186977_Monkeypox_virus_isolate_MPX_1bN2W6_9000321,_complete_genome	5643	0.695	34.7	40.7	38.7	24.8	43		0.248	43			24.8	39.7
	OP415260.1:181335-186977_Monkeypox_virus_isolate_MPX_PZ8OdF_9000319,_complete_genome	5643	0.695	34.7	40.7	38.7	24.8	43		0.248	43			24.8	39.7
	OP415259.1:181335-186977_Monkeypox_virus_isolate_MPX_VghSe2_9000318,_complete_genome	5643	0.695	34.7	40.7	38.7	24.8	43		0.248	43			24.8	39.7
	OP415258.1:181331-186973_Monkeypox_virus_isolate_MPX_XAF7gk_9000317,_complete_genome	5643	0.695	34.7	40.7	38.7	24.8	43		0.248	43			24.8	39.7
	OP415257.1:181335-186977_Monkeypox_virus_isolate_MPX_eunRrC_9000312,_complete_genome	5643	0.695	34.7	40.7	38.7	24.8	43		0.248	43			24.8	39.7
	OP415256.1:181335-186977_Monkeypox_virus_isolate_MPX_jTHLhj_9000307,_complete_genome	5643	0.695	34.7	40.7	38.7	24.8	43		0.248	43			24.8	39.7
	OP415255.1:181334-186976_Monkeypox_virus_isolate_MPX_GZUtx9_9000301,_complete_genome	5643	0.695	34.7	40.7	38.7	24.8	43		0.248	43			24.8	39.7
	OP415254.1:181335-186977_Monkeypox_virus_isolate_MPX_imBNaw_9000300,_complete_genome	5643	0.695	34.7	40.7	38.7	24.8	43		0.248	43			24.8	39.7
	OP415252.1:181335-186977_Monkeypox_virus_isolate_MPX_WOcPOH_9000297,_complete_genome	5643	0.695	34.7	40.7	38.7	24.8	43		0.248	43			24.8	39.7
	OP415249.1:181335-186977_Monkeypox_virus_isolate_MPX_nKUAZz_9000294,_complete_genome	5643	0.695	34.7	40.7	38.7	24.8	43		0.248	43			24.8	39.7
	OP415248.1:181322-186964_Monkeypox_virus_isolate_MPX_XJRG9b_9000293,_complete_genome	5643	0.695	34.7	40.7	38.7	24.8	43		0.248	43			24.8	39.7
	OP414347.2:180088-185730_Monkeypox_virus_isolate_Monkeypox/PT0314/2022,_partial_genome	5643	0.695	34.7	40.7	38.7	24.8	43		0.248	43			24.8	39.7
	OP414341.2:180049-185691_Monkeypox_virus_isolate_Monkeypox/PT0307/2022,_partial_genome	5643	0.695	34.7	40.7	38.7	24.8	43		0.248	43			24.8	39.7
	OP414315.2:180063-185705_Monkeypox_virus_isolate_Monkeypox/PT0275/2022,_partial_genome	5643	0.695	34.7	40.7	38.7	24.8	43		0.248	43			24.8	39.7
	OP414294.2:179656-185298_Monkeypox_virus_isolate_Monkeypox/PT0253/2022,_partial_genome	5643	0.695	34.7	40.7	38.7	24.8	43		0.248	43			24.8	39.7
	OP414293.2:179662-185304_Monkeypox_virus_isolate_Monkeypox/PT0252/2022,_partial_genome	5643	0.695	34.7	40.7	38.7	24.8	43		0.248	43			24.8	39.7
	OP414292.2:179667-185309_Monkeypox_virus_isolate_Monkeypox/PT0251/2022,_partial_genome	5643	0.695	34.7	40.7	38.7	24.8	43		0.248	43			24.8	39.7
	OP414287.2:179982-185624_Monkeypox_virus_isolate_Monkeypox/PT0243/2022,_partial_genome	5643	0.695	34.7	40.7	38.7	24.8	43		0.248	43			24.8	39.7
	OP414285.2:180035-185677_Monkeypox_virus_isolate_Monkeypox/PT0241/2022,_partial_genome	5643	0.695	34.7	40.7	38.7	24.8	43		0.248	43			24.8	39.7
	OP324521.2:179711-185353_Monkeypox_virus_isolate_Monkeypox/PT0211/2022,_partial_genome	5643	0.695	34.7	40.7	38.7	24.8	43		0.248	43			24.8	39.7
	OP324507.2:180002-185644_Monkeypox_virus_isolate_Monkeypox/PT0194/2022,_partial_genome	5643	0.695	34.7	40.7	38.7	24.8	43		0.248	43			24.8	39.7
	OP324453.2:179846-185488_Monkeypox_virus_isolate_Monkeypox/PT0129/2022,_partial_genome	5643	0.695	34.7	40.7	38.7	24.8	43		0.248	43			24.8	39.7
	OP245352.2:179999-185641_Monkeypox_virus_isolate_MPX/PT0119/2022,_partial_genome	5643	0.695	34.7	40.7	38.7	24.8	43		0.248	43			24.8	39.7
	OP245351.2:179649-185291_Monkeypox_virus_isolate_MPX/PT0118/2022,_partial_genome	5643	0.695	34.7	40.7	38.7	24.8	43		0.248	43			24.8	39.7
	OP245344.2:179645-185287_Monkeypox_virus_isolate_MPX/PT0110/2022,_partial_genome	5643	0.695	34.7	40.7	38.7	24.8	43		0.248	43			24.8	39.7
	ON950045.2:175049-180691_Monkeypox_virus_isolate_MPXV/ITM_pt_31/Belgium/27-May-2022,_partial_genome	5643	0.695	34.7	40.7	38.7	24.8	43		0.248	43			24.8	39.7
	OP451016.1:181339-186981_Monkeypox_virus_isolate_MPXV_USA_2022_CA0043	5643	0.695	34.7	40.7	38.7	24.8	43		0.248	43			24.8	39.7
	OP451015.1:181365-187007_Monkeypox_virus_isolate_MPXV_USA_2022_CA0044	5643	0.695	34.7	40.7	38.7	24.8	43		0.248	43			24.8	39.7
	OP451014.1:181484-187126_Monkeypox_virus_isolate_MPXV_USA_2022_CA0056	5643	0.695	34.7	40.7	38.7	24.8	43		0.248	43			24.8	39.7
	OP451013.1:181345-186987_Monkeypox_virus_isolate_MPXV_USA_2022_CA0057	5643	0.695	34.7	40.7	38.7	24.8	43		0.248	43			24.8	39.7
	OP451012.1:181323-186965_Monkeypox_virus_isolate_MPXV_USA_2022_CA0055	5643	0.695	34.7	40.7	38.7	24.8	43		0.248	43			24.8	39.7
	OP451010.1:181370-187012_Monkeypox_virus_isolate_MPXV_USA_2022_DC0011	5643	0.695	34.7	40.7	38.7	24.8	43		0.248	43			24.8	39.7
	OP451009.1:181287-186929_Monkeypox_virus_isolate_MPXV_USA_2022_CT0002	5643	0.695	34.7	40.7	38.7	24.8	43		0.248	43			24.8	39.7
	OP451008.1:181317-186959_Monkeypox_virus_isolate_MPXV_USA_2022_CT0003	5643	0.695	34.7	40.7	38.7	24.8	43		0.248	43			24.8	39.7
	OP451007.1:181348-186990_Monkeypox_virus_isolate_MPXV_USA_2022_GA0009	5643	0.695	34.7	40.7	38.7	24.8	43		0.248	43			24.8	39.7
	OP451005.1:181299-186941_Monkeypox_virus_isolate_MPXV_USA_2022_LA0001	5643	0.695	34.7	40.7	38.7	24.8	43		0.248	43			24.8	39.7
	OP451004.1:181333-186975_Monkeypox_virus_isolate_MPXV_USA_2022_MN0005	5643	0.695	34.7	40.7	38.7	24.8	43		0.248	43			24.8	39.7
	OP451003.1:181304-186946_Monkeypox_virus_isolate_MPXV_USA_2022_MN0006	5643	0.695	34.7	40.7	38.7	24.8	43		0.248	43			24.8	39.7
	OP451002.1:181348-186990_Monkeypox_virus_isolate_MPXV_USA_2022_NC0006	5643	0.695	34.7	40.7	38.7	24.8	43		0.248	43			24.8	39.7
	OP451000.1:181344-186986_Monkeypox_virus_isolate_MPXV_USA_2022_NJ0018	5643	0.695	34.7	40.7	38.7	24.8	43		0.248	43			24.8	39.7
	OP450999.1:181312-186954_Monkeypox_virus_isolate_MPXV_USA_2022_NJ0016	5643	0.695	34.7	40.7	38.7	24.8	43		0.248	43			24.8	39.7
	OP450998.1:181338-186980_Monkeypox_virus_isolate_MPXV_USA_2022_SC0002	5643	0.695	34.7	40.7	38.7	24.8	43		0.248	43			24.8	39.7
	OP450996.1:181337-186979_Monkeypox_virus_isolate_MPXV_USA_2022_TN0002	5643	0.695	34.7	40.7	38.7	24.8	43		0.248	43			24.8	39.7
	OP450994.1:181360-187002_Monkeypox_virus_isolate_MPXV_USA_2022_IL0045	5643	0.695	34.7	40.7	38.7	24.8	43		0.248	43			24.8	39.7
	OP450993.1:181210-186852_Monkeypox_virus_isolate_MPXV_USA_2022_NC0004	5643	0.695	34.7	40.7	38.7	24.8	43		0.248	43			24.8	39.7
	OP450992.1:181352-186994_Monkeypox_virus_isolate_MPXV_USA_2022_TN0005	5643	0.695	34.7	40.7	38.7	24.8	43		0.248	43			24.8	39.7
	OP450990.1:181464-187106_Monkeypox_virus_isolate_MPXV_USA_2022_NV0001	5643	0.695	34.7	40.7	38.7	24.8	43		0.248	43			24.8	39.7
	OP450988.1:181353-186995_Monkeypox_virus_isolate_MPXV_USA_2022_TN0004	5643	0.695	34.7	40.7	38.7	24.8	43		0.248	43			24.8	39.7
	OP450987.1:181347-186989_Monkeypox_virus_isolate_MPXV_USA_2022_WA0009	5643	0.695	34.7	40.7	38.7	24.8	43		0.248	43			24.8	39.7
	OP450986.1:181353-186995_Monkeypox_virus_isolate_MPXV_USA_2022_TX0015	5643	0.695	34.7	40.7	38.7	24.8	43		0.248	43			24.8	39.7
	OP450985.1:181338-186980_Monkeypox_virus_isolate_MPXV_USA_2022_TX0019	5643	0.695	34.7	40.7	38.7	24.8	43		0.248	43			24.8	39.7
	OP442947.1:181332-186974_Monkeypox_virus_isolate_MpxV/human/USA/WA-UW-088793/2022,_complete_genome	5643	0.695	34.7	40.7	38.7	24.8	43		0.248	43			24.8	39.7
	OP442946.1:181335-186977_Monkeypox_virus_isolate_MpxV/human/USA/WA-UW-085393/2022,_complete_genome	5643	0.695	34.7	40.7	38.7	24.8	43		0.248	43			24.8	39.7
	OP442945.1:181332-186974_Monkeypox_virus_isolate_MpxV/human/USA/WA-UW-083698/2022,_complete_genome	5643	0.695	34.7	40.7	38.7	24.8	43		0.248	43			24.8	39.7
	OP442944.1:181335-186977_Monkeypox_virus_isolate_MpxV/human/USA/WA-UW-081469/2022,_partial_genome	5643	0.695	34.7	40.7	38.7	24.8	43		0.248	43			24.8	39.7
	OP442942.1:181327-186969_Monkeypox_virus_isolate_MpxV/human/USA/WA-UW-084331/2022,_complete_genome	5643	0.695	34.7	40.7	38.7	24.8	43		0.248	43			24.8	39.7
	OP442941.1:181327-186969_Monkeypox_virus_isolate_MpxV/human/USA/WA-UW-082488/2022,_complete_genome	5643	0.695	34.7	40.7	38.7	24.8	43		0.248	43			24.8	39.7
	OP442940.1:181333-186975_Monkeypox_virus_isolate_MpxV/human/USA/OH-UW-086376/2022,_complete_genome	5643	0.695	34.7	40.7	38.7	24.8	43		0.248	43			24.8	39.7
	OP442939.1:181320-186962_Monkeypox_virus_isolate_MpxV/human/USA/OH-UW-078962/2022,_complete_genome	5643	0.695	34.7	40.7	38.7	24.8	43		0.248	43			24.8	39.7
	OP442938.1:181327-186969_Monkeypox_virus_isolate_MpxV/human/USA/OH-UW-071048/2022,_complete_genome	5643	0.695	34.7	40.7	38.7	24.8	43		0.248	43			24.8	39.7
	OP442937.1:181320-186962_Monkeypox_virus_isolate_MpxV/human/USA/OH-UW-070832/2022,_complete_genome	5643	0.695	34.7	40.7	38.7	24.8	43		0.248	43			24.8	39.7
	OP442936.1:181325-186967_Monkeypox_virus_isolate_MpxV/human/USA/OH-UW-070197/2022,_complete_genome	5643	0.695	34.7	40.7	38.7	24.8	43		0.248	43			24.8	39.7
	OP442566.1:180516-186158_Monkeypox_virus_isolate_hMPX/Human/USA/CA-LACPHL-MA00077/2022,_partial_genome	5643	0.695	34.7	40.7	38.7	24.8	43		0.248	43			24.8	39.7
	OP442565.1:180922-186564_Monkeypox_virus_isolate_hMPX/Human/USA/CA-LACPHL-MA00097/2022,_partial_genome	5643	0.695	34.7	40.7	38.7	24.8	43		0.248	43			24.8	39.7
	OP442564.1:180813-186455_Monkeypox_virus_isolate_hMPX/Human/USA/CA-LACPHL-MA00096/2022,_partial_genome	5643	0.695	34.7	40.7	38.7	24.8	43		0.248	43			24.8	39.7
	OP442562.1:180517-186159_Monkeypox_virus_isolate_hMPX/Human/USA/CA-LACPHL-MA00093/2022,_partial_genome	5643	0.695	34.7	40.7	38.7	24.8	43		0.248	43			24.8	39.7
	OP442560.1:180858-186500_Monkeypox_virus_isolate_hMPX/Human/USA/CA-LACPHL-MA00092/2022,_partial_genome	5643	0.695	34.7	40.7	38.7	24.8	43		0.248	43			24.8	39.7
	OP442559.1:180927-186569_Monkeypox_virus_isolate_hMPX/Human/USA/CA-LACPHL-MA00091/2022,_partial_genome	5643	0.695	34.7	40.7	38.7	24.8	43		0.248	43			24.8	39.7
	OP442556.1:180881-186523_Monkeypox_virus_isolate_hMPX/Human/USA/CA-LACPHL-MA00089/2022,_partial_genome	5643	0.695	34.7	40.7	38.7	24.8	43		0.248	43			24.8	39.7
	OP442553.1:180516-186158_Monkeypox_virus_isolate_hMPX/Human/USA/CA-LACPHL-MA00086/2022,_partial_genome	5643	0.695	34.7	40.7	38.7	24.8	43		0.248	43			24.8	39.7
	OP442552.1:180843-186485_Monkeypox_virus_isolate_hMPX/Human/USA/CA-LACPHL-MA00085/2022,_partial_genome	5643	0.695	34.7	40.7	38.7	24.8	43		0.248	43			24.8	39.7
	OP442551.1:180519-186161_Monkeypox_virus_isolate_hMPX/Human/USA/CA-LACPHL-MA00084/2022,_partial_genome	5643	0.695	34.7	40.7	38.7	24.8	43		0.248	43			24.8	39.7
	OP442550.1:180932-186574_Monkeypox_virus_isolate_hMPX/Human/USA/CA-LACPHL-MA00083/2022,_partial_genome	5643	0.695	34.7	40.7	38.7	24.8	43		0.248	43			24.8	39.7
	OP442549.1:180519-186161_Monkeypox_virus_isolate_hMPX/Human/USA/CA-LACPHL-MA00081/2022,_partial_genome	5643	0.695	34.7	40.7	38.7	24.8	43		0.248	43			24.8	39.7
	OP442548.1:180519-186161_Monkeypox_virus_isolate_hMPX/Human/USA/CA-LACPHL-MA00072/2022,_partial_genome	5643	0.695	34.7	40.7	38.7	24.8	43		0.248	43			24.8	39.7
	OP442546.1:180519-186161_Monkeypox_virus_isolate_hMPX/Human/USA/CA-LACPHL-MA00070/2022,_partial_genome	5643	0.695	34.7	40.7	38.7	24.8	43		0.248	43			24.8	39.7
	OP442545.1:180519-186161_Monkeypox_virus_isolate_hMPX/Human/USA/CA-LACPHL-MA00069/2022,_partial_genome	5643	0.695	34.7	40.7	38.7	24.8	43		0.248	43			24.8	39.7
	OP442543.1:180517-186159_Monkeypox_virus_isolate_hMPX/Human/USA/CA-LACPHL-MA00067/2022,_partial_genome	5643	0.695	34.7	40.7	38.7	24.8	43		0.248	43			24.8	39.7
	OP442542.1:180519-186161_Monkeypox_virus_isolate_hMPX/Human/USA/CA-LACPHL-MA00066/2022,_partial_genome	5643	0.695	34.7	40.7	38.7	24.8	43		0.248	43			24.8	39.7
	OP442541.1:180519-186161_Monkeypox_virus_isolate_hMPX/Human/USA/CA-LACPHL-MA00080/2022,_partial_genome	5643	0.695	34.7	40.7	38.7	24.8	43		0.248	43			24.8	39.7
	OP442539.1:180520-186162_Monkeypox_virus_isolate_hMPX/Human/USA/CA-LACPHL-MA00078/2022,_partial_genome	5643	0.695	34.7	40.7	38.7	24.8	43		0.248	43			24.8	39.7
	OP440600.1:180519-186161_Monkeypox_virus_isolate_hMPX/Human/USA/CA-LACPHL-MA00027/2022,_partial_genome	5643	0.695	34.7	40.7	38.7	24.8	43		0.248	43			24.8	39.7
	OP626104.1:181290-186932_Monkeypox_virus_isolate_MPXV/Germany/2022/RKI466,_complete_genome	5643	0.695	34.7	40.7	38.7	24.8	43		0.248	43			24.8	39.7
	OP623593.1:181265-186907_Monkeypox_virus_isolate_BOL-UNIMOL-MPX-293264-L,_partial_genome	5643	0.695	34.7	40.7	38.7	24.8	43		0.248	43			24.8	39.7
	OP623592.1:181265-186907_Monkeypox_virus_isolate_BOL-UNIMOL-MPX-293165-L,_partial_genome	5643	0.695	34.7	40.7	38.7	24.8	43		0.248	43			24.8	39.7
	OP623591.1:181265-186907_Monkeypox_virus_isolate_BOL-UNIMOL-MPX-293136-L,_partial_genome	5643	0.695	34.7	40.7	38.7	24.8	43		0.248	43			24.8	39.7
	OP623590.1:181265-186907_Monkeypox_virus_isolate_BOL-UNIMOL-MPX-293130-L,_partial_genome	5643	0.695	34.7	40.7	38.7	24.8	43		0.248	43			24.8	39.7
	OP623589.1:181265-186907_Monkeypox_virus_isolate_BOL-UNIMOL-MPX-293064-O,_partial_genome	5643	0.695	34.7	40.7	38.7	24.8	43		0.248	43			24.8	39.7
	OP615341.1:181233-186875_Monkeypox_virus_isolate_MPXV/Germany/2022/ON/RKI463,_partial_genome	5643	0.695	34.7	40.7	38.7	24.8	43		0.248	43			24.8	39.7
	OP615340.1:181228-186870_Monkeypox_virus_isolate_MPXV/Germany/2022/ON/RKI458,_partial_genome	5643	0.695	34.7	40.7	38.7	24.8	43		0.248	43			24.8	39.7
	OP615339.1:181232-186874_Monkeypox_virus_isolate_MPXV/Germany/2022/ON/RKI462,_partial_genome	5643	0.695	34.7	40.7	38.7	24.8	43		0.248	43			24.8	39.7
	OP615337.1:181241-186883_Monkeypox_virus_isolate_MPXV/Germany/2022/ON/RKI453,_partial_genome	5643	0.695	34.7	40.7	38.7	24.8	43		0.248	43			24.8	39.7
	OP615334.1:181234-186876_Monkeypox_virus_isolate_MPXV/Germany/2022/ON/RKI464,_partial_genome	5643	0.695	34.7	40.7	38.7	24.8	43		0.248	43			24.8	39.7
	OP615333.1:181226-186868_Monkeypox_virus_isolate_MPXV/Germany/2022/ON/RKI460,_partial_genome	5643	0.695	34.7	40.7	38.7	24.8	43		0.248	43			24.8	39.7
	OP615332.1:181238-186880_Monkeypox_virus_isolate_MPXV/Germany/2022/ON/RKI455,_partial_genome	5643	0.695	34.7	40.7	38.7	24.8	43		0.248	43			24.8	39.7
	OP615331.1:181238-186880_Monkeypox_virus_isolate_MPXV/Germany/2022/ON/RKI452,_partial_genome	5643	0.695	34.7	40.7	38.7	24.8	43		0.248	43			24.8	39.7
	OP615330.1:181238-186880_Monkeypox_virus_isolate_MPXV/Germany/2022/ON/RKI456,_partial_genome	5643	0.695	34.7	40.7	38.7	24.8	43		0.248	43			24.8	39.7
	OP615329.1:181238-186880_Monkeypox_virus_isolate_MPXV/Germany/2022/ON/RKI465,_partial_genome	5643	0.695	34.7	40.7	38.7	24.8	43		0.248	43			24.8	39.7
	OP615328.1:181240-186882_Monkeypox_virus_isolate_MPXV/Germany/2022/ON/RKI454,_partial_genome	5643	0.695	34.7	40.7	38.7	24.8	43		0.248	43			24.8	39.7
	OP615327.1:181224-186866_Monkeypox_virus_isolate_MPXV/Germany/2022/ON/RKI450,_partial_genome	5643	0.695	34.7	40.7	38.7	24.8	43		0.248	43			24.8	39.7
	OP615323.1:181234-186876_Monkeypox_virus_isolate_MPXV/Germany/2022/ON/RKI447,_partial_genome	5643	0.695	34.7	40.7	38.7	24.8	43		0.248	43			24.8	39.7
	OP615322.1:181236-186878_Monkeypox_virus_isolate_MPXV/Germany/2022/ON/RKI451,_partial_genome	5643	0.695	34.7	40.7	38.7	24.8	43		0.248	43			24.8	39.7
	OP615321.1:181236-186878_Monkeypox_virus_isolate_MPXV/Germany/2022/ON/RKI445,_partial_genome	5643	0.695	34.7	40.7	38.7	24.8	43		0.248	43			24.8	39.7
	OP615279.1:179847-185489_Monkeypox_virus_isolate_MPX/Human/USA/CA-LACPHL-MA00206/2022,_partial_genome	5643	0.695	34.7	40.7	38.7	24.8	43		0.248	43			24.8	39.7
	OP615278.1:180519-186161_Monkeypox_virus_isolate_MPX/Human/USA/CA-LACPHL-MA00205/2022,_partial_genome	5643	0.695	34.7	40.7	38.7	24.8	43		0.248	43			24.8	39.7
	OP615276.1:180516-186158_Monkeypox_virus_isolate_MPX/Human/USA/CA-LACPHL-MA00203/2022,_partial_genome	5643	0.695	34.7	40.7	38.7	24.8	43		0.248	43			24.8	39.7
	OP615275.1:180520-186162_Monkeypox_virus_isolate_MPX/Human/USA/CA-LACPHL-MA00202/2022,_partial_genome	5643	0.695	34.7	40.7	38.7	24.8	43		0.248	43			24.8	39.7
	OP615272.1:180519-186161_Monkeypox_virus_isolate_MPX/Human/USA/CA-LACPHL-MA00199/2022,_partial_genome	5643	0.695	34.7	40.7	38.7	24.8	43		0.248	43			24.8	39.7
	OP615270.1:180900-186542_Monkeypox_virus_isolate_MPX/Human/USA/CA-LACPHL-MA00197/2022,_partial_genome	5643	0.695	34.7	40.7	38.7	24.8	43		0.248	43			24.8	39.7
	OP615269.1:180520-186162_Monkeypox_virus_isolate_MPX/Human/USA/CA-LACPHL-MA00196/2022,_partial_genome	5643	0.695	34.7	40.7	38.7	24.8	43		0.248	43			24.8	39.7
	OP615266.1:180519-186161_Monkeypox_virus_isolate_MPX/Human/USA/CA-LACPHL-MA00193/2022,_partial_genome	5643	0.695	34.7	40.7	38.7	24.8	43		0.248	43			24.8	39.7
	OP615264.1:180846-186488_Monkeypox_virus_isolate_MPX/Human/USA/CA-LACPHL-MA00191/2022,_partial_genome	5643	0.695	34.7	40.7	38.7	24.8	43		0.248	43			24.8	39.7
	OP615263.1:180519-186161_Monkeypox_virus_isolate_MPX/Human/USA/CA-LACPHL-MA00190/2022,_partial_genome	5643	0.695	34.7	40.7	38.7	24.8	43		0.248	43			24.8	39.7
	OP615262.1:180519-186161_Monkeypox_virus_isolate_MPX/Human/USA/CA-LACPHL-MA00189/2022,_partial_genome	5643	0.695	34.7	40.7	38.7	24.8	43		0.248	43			24.8	39.7
	OP615261.1:180519-186161_Monkeypox_virus_isolate_MPX/Human/USA/CA-LACPHL-MA00188/2022,_partial_genome	5643	0.695	34.7	40.7	38.7	24.8	43		0.248	43			24.8	39.7
	OP615260.1:180513-186155_Monkeypox_virus_isolate_MPX/Human/USA/CA-LACPHL-MA00187/2022,_partial_genome	5643	0.695	34.7	40.7	38.7	24.8	43		0.248	43			24.8	39.7
	OP615259.1:180520-186162_Monkeypox_virus_isolate_MPX/Human/USA/CA-LACPHL-MA00186/2022,_partial_genome	5643	0.695	34.7	40.7	38.7	24.8	43		0.248	43			24.8	39.7
	OP615258.1:180514-186156_Monkeypox_virus_isolate_MPX/Human/USA/CA-LACPHL-MA00185/2022,_partial_genome	5643	0.695	34.7	40.7	38.7	24.8	43		0.248	43			24.8	39.7
	OP615257.1:180516-186158_Monkeypox_virus_isolate_MPX/Human/USA/CA-LACPHL-MA00184/2022,_partial_genome	5643	0.695	34.7	40.7	38.7	24.8	43		0.248	43			24.8	39.7
	OP615255.1:180519-186161_Monkeypox_virus_isolate_MPX/Human/USA/CA-LACPHL-MA00182/2022,_partial_genome	5643	0.695	34.7	40.7	38.7	24.8	43		0.248	43			24.8	39.7
	OP605589.1:193420-199062_Monkeypox_virus_isolate_Slovenia-MPXV-48-2022,_partial_genome	5643	0.695	34.7	40.7	38.7	24.8	43		0.248	43			24.8	39.7
	OP605588.1:181137-186779_Monkeypox_virus_isolate_Slovenia-MPXV-47-2022,_partial_genome	5643	0.695	34.7	40.7	38.7	24.8	43		0.248	43			24.8	39.7
	OP605586.1:211367-217009_Monkeypox_virus_isolate_Slovenia-MPXV-45-2022,_partial_genome	5643	0.695	34.7	40.7	38.7	24.8	43		0.248	43			24.8	39.7
	OP605585.1:181789-187431_Monkeypox_virus_isolate_Slovenia-MPXV-44-2022,_partial_genome	5643	0.695	34.7	40.7	38.7	24.8	43		0.248	43			24.8	39.7
	OP605584.1:181771-187413_Monkeypox_virus_isolate_Slovenia-MPXV-43-2022,_partial_genome	5643	0.695	34.7	40.7	38.7	24.8	43		0.248	43			24.8	39.7
	OP605582.1:181781-187423_Monkeypox_virus_isolate_Slovenia-MPXV-41-2022,_partial_genome	5643	0.695	34.7	40.7	38.7	24.8	43		0.248	43			24.8	39.7
	OP605581.1:181731-187373_Monkeypox_virus_isolate_Slovenia-MPXV-40-2022,_partial_genome	5643	0.695	34.7	40.7	38.7	24.8	43		0.248	43			24.8	39.7
	OP605579.1:182296-187938_Monkeypox_virus_isolate_Slovenia-MPXV-37-2022,_partial_genome	5643	0.695	34.7	40.7	38.7	24.8	43		0.248	43			24.8	39.7
	OP605577.1:181532-187174_Monkeypox_virus_isolate_Slovenia-MPXV-35-2022,_partial_genome	5643	0.695	34.7	40.7	38.7	24.8	43		0.248	43			24.8	39.7
	OP605552.1:181776-187418_Monkeypox_virus_isolate_Slovenia-MPXV-09-2022,_partial_genome	5643	0.695	34.7	40.7	38.7	24.8	43		0.248	43			24.8	39.7
	OP605551.1:181778-187420_Monkeypox_virus_isolate_Slovenia-MPXV-08-2022,_partial_genome	5643	0.695	34.7	40.7	38.7	24.8	43		0.248	43			24.8	39.7
	OP604569.1:181346-186988_Monkeypox_virus_isolate_MPXV22/human/USA-OK-302,_complete_genome	5643	0.695	34.7	40.7	38.7	24.8	43		0.248	43			24.8	39.7
	OP604567.1:181343-186985_Monkeypox_virus_isolate_MPXV22/human/USA-OK-288,_complete_genome	5643	0.695	34.7	40.7	38.7	24.8	43		0.248	43			24.8	39.7
	OP604566.1:181352-186994_Monkeypox_virus_isolate_MPXV22/human/USA-NE-230,_complete_genome	5643	0.695	34.7	40.7	38.7	24.8	43		0.248	43			24.8	39.7
	OP604565.1:181335-186977_Monkeypox_virus_isolate_MPXV22/human/USA-NE-211,_complete_genome	5643	0.695	34.7	40.7	38.7	24.8	43		0.248	43			24.8	39.7
	OP604533.1:181286-186928_Monkeypox_virus_isolate_MPXV_USA_2022_MN0005,_complete_genome	5643	0.695	34.7	40.7	38.7	24.8	43		0.248	43			24.8	39.7
	OP604532.1:181307-186949_Monkeypox_virus_isolate_MPXV_USA_2022_MN0004,_complete_genome	5643	0.695	34.7	40.7	38.7	24.8	43		0.248	43			24.8	39.7
	OP604528.1:181344-186986_Monkeypox_virus_isolate_MPXV_USA_2022_MN0003,_complete_genome	5643	0.695	34.7	40.7	38.7	24.8	43		0.248	43			24.8	39.7
	OP604527.1:181348-186990_Monkeypox_virus_isolate_MPXV_USA_2022_MN0002,_complete_genome	5643	0.695	34.7	40.7	38.7	24.8	43		0.248	43			24.8	39.7
	OP604526.1:181303-186945_Monkeypox_virus_isolate_MPXV_USA_2022_MN0007,_complete_genome	5643	0.695	34.7	40.7	38.7	24.8	43		0.248	43			24.8	39.7
	OP604525.1:181321-186963_Monkeypox_virus_isolate_MPXV_USA_2022_MN0012,_complete_genome	5643	0.695	34.7	40.7	38.7	24.8	43		0.248	43			24.8	39.7
	OP604524.1:181371-187013_Monkeypox_virus_isolate_MPXV_USA_2022_MN0016,_complete_genome	5643	0.695	34.7	40.7	38.7	24.8	43		0.248	43			24.8	39.7
	OP604522.1:181300-186942_Monkeypox_virus_isolate_MPXV_USA_2022_MN0009,_complete_genome	5643	0.695	34.7	40.7	38.7	24.8	43		0.248	43			24.8	39.7
	OP604521.1:181267-186909_Monkeypox_virus_isolate_MPXV_USA_2022_MN0011,_complete_genome	5643	0.695	34.7	40.7	38.7	24.8	43		0.248	43			24.8	39.7
	OP604519.1:181321-186963_Monkeypox_virus_isolate_MPXV_USA_2022_MN0008,_complete_genome	5643	0.695	34.7	40.7	38.7	24.8	43		0.248	43			24.8	39.7
	OP603018.1:181292-186934_Monkeypox_virus_isolate_MPXV_USA_2022_CA0031,_complete_genome	5643	0.695	34.7	40.7	38.7	24.8	43		0.248	43			24.8	39.7
	OP603017.1:181289-186931_Monkeypox_virus_isolate_MPXV_USA_2022_CA0033,_complete_genome	5643	0.695	34.7	40.7	38.7	24.8	43		0.248	43			24.8	39.7
	OP603016.1:181330-186972_Monkeypox_virus_isolate_MPXV_USA_2022_CA0032,_complete_genome	5643	0.695	34.7	40.7	38.7	24.8	43		0.248	43			24.8	39.7
	OP603015.1:181329-186971_Monkeypox_virus_isolate_MPXV_USA_2022_GA0017,_complete_genome	5643	0.695	34.7	40.7	38.7	24.8	43		0.248	43			24.8	39.7
	OP603013.1:181295-186937_Monkeypox_virus_isolate_MPXV_USA_2022_AZ0002,_complete_genome	5643	0.695	34.7	40.7	38.7	24.8	43		0.248	43			24.8	39.7
	OP603012.1:181304-186946_Monkeypox_virus_isolate_MPXV_USA_2022_CA0034,_complete_genome	5643	0.695	34.7	40.7	38.7	24.8	43		0.248	43			24.8	39.7
	OP603011.1:181355-186997_Monkeypox_virus_isolate_MPXV_USA_2022_IN0005,_complete_genome	5643	0.695	34.7	40.7	38.7	24.8	43		0.248	43			24.8	39.7
	OP603010.1:181301-186943_Monkeypox_virus_isolate_MPXV_USA_2022_MI0002,_complete_genome	5643	0.695	34.7	40.7	38.7	24.8	43		0.248	43			24.8	39.7
	OP603009.1:181295-186937_Monkeypox_virus_isolate_MPXV_USA_2022_AZ0003,_complete_genome	5643	0.695	34.7	40.7	38.7	24.8	43		0.248	43			24.8	39.7
	OP603008.1:181302-186944_Monkeypox_virus_isolate_MPXV_USA_2022_NY0022,_complete_genome	5643	0.695	34.7	40.7	38.7	24.8	43		0.248	43			24.8	39.7
	OP603007.1:181296-186938_Monkeypox_virus_isolate_MPXV_USA_2022_PA0007,_complete_genome	5643	0.695	34.7	40.7	38.7	24.8	43		0.248	43			24.8	39.7
	OP603005.1:181294-186936_Monkeypox_virus_isolate_MPXV_USA_2022_SC0003,_complete_genome	5643	0.695	34.7	40.7	38.7	24.8	43		0.248	43			24.8	39.7
	OP603004.1:181281-186923_Monkeypox_virus_isolate_MPXV_USA_2022_MN0004,_complete_genome	5643	0.695	34.7	40.7	38.7	24.8	43		0.248	43			24.8	39.7
	OP603002.1:181255-186897_Monkeypox_virus_isolate_MPXV_USA_2022_WI0001,_complete_genome	5643	0.695	34.7	40.7	38.7	24.8	43		0.248	43			24.8	39.7
	OP603001.1:181345-186987_Monkeypox_virus_isolate_MPXV_USA_2022_AR0001,_complete_genome	5643	0.695	34.7	40.7	38.7	24.8	43		0.248	43			24.8	39.7
	OX344900.1:182457-188099_Monkeypox_virus_isolate_MPXV_418_SP_2022_genome_assembly,_chromosome:_MPXV_418_SP_2022	5643	0.695	34.7	40.7	38.7	24.8	43		0.248	43			24.8	39.7
	OX344899.1:182457-188099_Monkeypox_virus_isolate_MPXV_900_SP_2022_genome_assembly,_chromosome:_MPXV_900_SP_2022	5643	0.695	34.7	40.7	38.7	24.8	43		0.248	43			24.8	39.7
	OX344898.1:182457-188099_Monkeypox_virus_isolate_MPXV_416_SP_2022_genome_assembly,_chromosome:_MPXV_416_SP_2022	5643	0.695	34.7	40.7	38.7	24.8	43		0.248	43			24.8	39.7
	OX344897.1:182457-188099_Monkeypox_virus_isolate_MPXV_411_SP_2022_genome_assembly,_chromosome:_MPXV_411_SP_2022	5643	0.695	34.7	40.7	38.7	24.8	43		0.248	43			24.8	39.7
	OX344896.1:182457-188099_Monkeypox_virus_isolate_MPXV_641_SP_2022_genome_assembly,_chromosome:_MPXV_641_SP_2022	5643	0.695	34.7	40.7	38.7	24.8	43		0.248	43			24.8	39.7
	OX344894.1:182457-188099_Monkeypox_virus_isolate_MPXV_2370_SP_2022_genome_assembly,_chromosome:_MPXV_2370_SP_2022	5643	0.695	34.7	40.7	38.7	24.8	43		0.248	43			24.8	39.7
	OX344892.1:182457-188099_Monkeypox_virus_isolate_MPXV_698_SP_2022_genome_assembly,_chromosome:_MPXV_698_SP_2022	5643	0.695	34.7	40.7	38.7	24.8	43		0.248	43			24.8	39.7
	OX344891.1:182457-188099_Monkeypox_virus_isolate_MPXV_2362_SP_2022_genome_assembly,_chromosome:_MPXV_2362_SP_2022	5643	0.695	34.7	40.7	38.7	24.8	43		0.248	43			24.8	39.7
	OX344890.1:182458-188100_Monkeypox_virus_isolate_MPXV_2309_SP_2022_genome_assembly,_chromosome:_MPXV_2309_SP_2022	5643	0.695	34.7	40.7	38.7	24.8	43		0.248	43			24.8	39.7
	OX344889.1:182457-188099_Monkeypox_virus_isolate_MPXV_420_SP_2022_genome_assembly,_chromosome:_MPXV_420_SP_2022	5643	0.695	34.7	40.7	38.7	24.8	43		0.248	43			24.8	39.7
	OX344888.1:182457-188099_Monkeypox_virus_isolate_MPXV_1075_SP_2022_genome_assembly,_chromosome:_MPXV_1075_SP_2022	5643	0.695	34.7	40.7	38.7	24.8	43		0.248	43			24.8	39.7
	OX344887.1:182457-188099_Monkeypox_virus_isolate_MPXV_438_SP_2022_genome_assembly,_chromosome:_MPXV_438_SP_2022	5643	0.695	34.7	40.7	38.7	24.8	43		0.248	43			24.8	39.7
	OX344886.1:182457-188099_Monkeypox_virus_isolate_MPXV_1081_SP_2022_genome_assembly,_chromosome:_MPXV_1081_SP_2022	5643	0.695	34.7	40.7	38.7	24.8	43		0.248	43			24.8	39.7
	OX344885.1:182457-188099_Monkeypox_virus_isolate_MPXV_2318_SP_2022_genome_assembly,_chromosome:_MPXV_2318_SP_2022	5643	0.695	34.7	40.7	38.7	24.8	43		0.248	43			24.8	39.7
	OX344884.1:182457-188099_Monkeypox_virus_isolate_MPXV_1579_SP_2022_genome_assembly,_chromosome:_MPXV_1579_SP_2022	5643	0.695	34.7	40.7	38.7	24.8	43		0.248	43			24.8	39.7
	OX344883.1:182457-188099_Monkeypox_virus_isolate_MPXV_2307_SP_2022_genome_assembly,_chromosome:_MPXV_2307_SP_2022	5643	0.695	34.7	40.7	38.7	24.8	43		0.248	43			24.8	39.7
	OX344882.1:182457-188099_Monkeypox_virus_isolate_MPXV_2286_SP_2022_genome_assembly,_chromosome:_MPXV_2286_SP_2022	5643	0.695	34.7	40.7	38.7	24.8	43		0.248	43			24.8	39.7
	OX344880.1:182457-188099_Monkeypox_virus_isolate_MPXV_2369_SP_2022_genome_assembly,_chromosome:_MPXV_2369_SP_2022	5643	0.695	34.7	40.7	38.7	24.8	43		0.248	43			24.8	39.7
	OX344879.1:182454-188096_Monkeypox_virus_isolate_MPXV_2388_SP_2022_genome_assembly,_chromosome:_MPXV_2388_SP_2022	5643	0.695	34.7	40.7	38.7	24.8	43		0.248	43			24.8	39.7
	OX344878.1:182457-188099_Monkeypox_virus_isolate_MPXV_2317_SP_2022_genome_assembly,_chromosome:_MPXV_2317_SP_2022	5643	0.695	34.7	40.7	38.7	24.8	43		0.248	43			24.8	39.7
	OX344877.1:182457-188099_Monkeypox_virus_isolate_MPXV_2345_SP_2022_genome_assembly,_chromosome:_MPXV_2345_SP_2022	5643	0.695	34.7	40.7	38.7	24.8	43		0.248	43			24.8	39.7
	OX344875.1:182456-188098_Monkeypox_virus_isolate_MPXV_2434_SP_2022_genome_assembly,_chromosome:_MPXV_2434_SP_2022	5643	0.695	34.7	40.7	38.7	24.8	43		0.248	43			24.8	39.7
	OX344874.1:182457-188099_Monkeypox_virus_isolate_MPXV_431_SP_2022_genome_assembly,_chromosome:_MPXV_431_SP_2022	5643	0.695	34.7	40.7	38.7	24.8	43		0.248	43			24.8	39.7
	OX344873.1:182457-188099_Monkeypox_virus_isolate_MPXV_435_SP_2022_genome_assembly,_chromosome:_MPXV_435_SP_2022	5643	0.695	34.7	40.7	38.7	24.8	43		0.248	43			24.8	39.7
	OX344872.1:182457-188099_Monkeypox_virus_isolate_MPXV_347_R_SP_2022_genome_assembly,_chromosome:_MPXV_347_R_SP_2022	5643	0.695	34.7	40.7	38.7	24.8	43		0.248	43			24.8	39.7
	OX344871.1:182457-188099_Monkeypox_virus_isolate_MPXV_417_SP_2022_genome_assembly,_chromosome:_MPXV_417_SP_2022	5643	0.695	34.7	40.7	38.7	24.8	43		0.248	43			24.8	39.7
	OX344870.1:182457-188099_Monkeypox_virus_isolate_MPXV_415_SP_2022_genome_assembly,_chromosome:_MPXV_415_SP_2022	5643	0.695	34.7	40.7	38.7	24.8	43		0.248	43			24.8	39.7
	OX344869.1:182457-188099_Monkeypox_virus_isolate_MPXV_441_SP_2022_genome_assembly,_chromosome:_MPXV_441_SP_2022	5643	0.695	34.7	40.7	38.7	24.8	43		0.248	43			24.8	39.7
	OX344868.1:182457-188099_Monkeypox_virus_isolate_MPXV_1300_SP_2022_genome_assembly,_chromosome:_MPXV_1300_SP_2022	5643	0.695	34.7	40.7	38.7	24.8	43		0.248	43			24.8	39.7
	OX344867.1:182457-188099_Monkeypox_virus_isolate_MPXV_419_SP_2022_genome_assembly,_chromosome:_MPXV_419_SP_2022	5643	0.695	34.7	40.7	38.7	24.8	43		0.248	43			24.8	39.7
	OX344866.1:182457-188099_Monkeypox_virus_isolate_MPXV_1077_SP_2022_genome_assembly,_chromosome:_MPXV_1077_SP_2022	5643	0.695	34.7	40.7	38.7	24.8	43		0.248	43			24.8	39.7
	OX344865.1:182457-188099_Monkeypox_virus_isolate_MPXV_13555_SP_2022_genome_assembly,_chromosome:_MPXV_13555_SP_2022	5643	0.695	34.7	40.7	38.7	24.8	43		0.248	43			24.8	39.7
	OX344864.1:182457-188099_Monkeypox_virus_isolate_MPXV_2428_SP_2022_genome_assembly,_chromosome:_MPXV_2428_SP_2022	5643	0.695	34.7	40.7	38.7	24.8	43		0.248	43			24.8	39.7
	OX044348.2:182458-188100_Monkeypox_virus_isolate_MPXV_407_SP_2022_genome_assembly,_chromosome:_MPXV_407_SP_2022	5643	0.695	34.7	40.7	38.7	24.8	43		0.248	43			24.8	39.7
	OX044347.2:182457-188099_Monkeypox_virus_isolate_MPXV_457_SP_2022_genome_assembly,_chromosome:_MPXV_457_SP_2022	5643	0.695	34.7	40.7	38.7	24.8	43		0.248	43			24.8	39.7
	OX044346.2:182457-188099_Monkeypox_virus_isolate_MPXV_403_SP_2022_genome_assembly,_chromosome:_MPXV_403_SP_2022	5643	0.695	34.7	40.7	38.7	24.8	43		0.248	43			24.8	39.7
	OX044345.2:182457-188099_Monkeypox_virus_isolate_MPXV_395_SP_2022_genome_assembly,_chromosome:_MPXV_395_SP_2022	5643	0.695	34.7	40.7	38.7	24.8	43		0.248	43			24.8	39.7
	OX044344.2:182457-188099_Monkeypox_virus_isolate_MPXV_453_SP_2022_genome_assembly,_chromosome:_MPXV_453_SP_2022	5643	0.695	34.7	40.7	38.7	24.8	43		0.248	43			24.8	39.7
	OX044343.2:182457-188099_Monkeypox_virus_isolate_MPXV_399_SP_2022_genome_assembly,_chromosome:_MPXV_399_SP_2022	5643	0.695	34.7	40.7	38.7	24.8	43		0.248	43			24.8	39.7
	OX044342.2:182457-188099_Monkeypox_virus_isolate_MPXV_349_R_SP_2022_genome_assembly,_chromosome:_MPXV_349_R_SP_2022	5643	0.695	34.7	40.7	38.7	24.8	43		0.248	43			24.8	39.7
	OX044341.2:182457-188099_Monkeypox_virus_isolate_MPXV_352_R_SP_2022_genome_assembly,_chromosome:_MPXV_352_R_SP_2022	5643	0.695	34.7	40.7	38.7	24.8	43		0.248	43			24.8	39.7
	OX044340.2:182457-188099_Monkeypox_virus_isolate_MPXV_350_R_SP_2022_genome_assembly,_chromosome:_MPXV_350_R_SP_2022	5643	0.695	34.7	40.7	38.7	24.8	43		0.248	43			24.8	39.7
	OX044337.2:182457-188099_Monkeypox_virus_isolate_MPXV_351_R_SP_2022_genome_assembly,_chromosome:_MPXV_351_R_SP_2022	5643	0.695	34.7	40.7	38.7	24.8	43		0.248	43			24.8	39.7
	OX044336.2:182457-188099_Monkeypox_virus_isolate_MPXV_353_R_SP_2022_genome_assembly,_chromosome:_MPXV_353_R_SP_2022	5643	0.695	34.7	40.7	38.7	24.8	43		0.248	43			24.8	39.7
	OP598104.1:180574-186216_Monkeypox_virus_isolate_MPXV/Human/USA/MA-USAFSAM-M0002/2022,_partial_genome	5643	0.695	34.7	40.7	38.7	24.8	43		0.248	43			24.8	39.7
	OP597796.1:180529-186171_Monkeypox_virus_isolate_MN-MDH-MPXV_0022,_partial_genome	5643	0.695	34.7	40.7	38.7	24.8	43		0.248	43			24.8	39.7
	OP597794.1:180521-186163_Monkeypox_virus_isolate_MN-MDH-MPXV_0020,_partial_genome	5643	0.695	34.7	40.7	38.7	24.8	43		0.248	43			24.8	39.7
	OP597792.1:180528-186170_Monkeypox_virus_isolate_MN-MDH-MPXV_0018,_partial_genome	5643	0.695	34.7	40.7	38.7	24.8	43		0.248	43			24.8	39.7
	OP597791.1:180528-186170_Monkeypox_virus_isolate_MN-MDH-MPXV_0017,_partial_genome	5643	0.695	34.7	40.7	38.7	24.8	43		0.248	43			24.8	39.7
	OP597790.1:180529-186171_Monkeypox_virus_isolate_MN-MDH-MPXV_0016,_partial_genome	5643	0.695	34.7	40.7	38.7	24.8	43		0.248	43			24.8	39.7
	OP597789.1:180525-186167_Monkeypox_virus_isolate_MN-MDH-MPXV_0015,_partial_genome	5643	0.695	34.7	40.7	38.7	24.8	43		0.248	43			24.8	39.7
	OP597788.1:180519-186161_Monkeypox_virus_isolate_MN-MDH-MPXV_0014,_partial_genome	5643	0.695	34.7	40.7	38.7	24.8	43		0.248	43			24.8	39.7
	OP597787.1:180529-186171_Monkeypox_virus_isolate_MN-MDH-MPXV_0013,_partial_genome	5643	0.695	34.7	40.7	38.7	24.8	43		0.248	43			24.8	39.7
	OP597786.1:180902-186544_Monkeypox_virus_isolate_MN-MDH-MPXV_0012,_partial_genome	5643	0.695	34.7	40.7	38.7	24.8	43		0.248	43			24.8	39.7
	OP597785.1:180532-186174_Monkeypox_virus_isolate_MN-MDH-MPXV_0011,_partial_genome	5643	0.695	34.7	40.7	38.7	24.8	43		0.248	43			24.8	39.7
	OP597784.1:180940-186582_Monkeypox_virus_isolate_MN-MDH-MPXV_0010,_partial_genome	5643	0.695	34.7	40.7	38.7	24.8	43		0.248	43			24.8	39.7
	OP597783.1:180940-186582_Monkeypox_virus_isolate_MN-MDH-MPXV_0009,_partial_genome	5643	0.695	34.7	40.7	38.7	24.8	43		0.248	43			24.8	39.7
	OP597782.1:180521-186163_Monkeypox_virus_isolate_MN-MDH-MPXV_0008,_partial_genome	5643	0.695	34.7	40.7	38.7	24.8	43		0.248	43			24.8	39.7
	OP597781.1:180530-186172_Monkeypox_virus_isolate_MN-MDH-MPXV_0007,_partial_genome	5643	0.695	34.7	40.7	38.7	24.8	43		0.248	43			24.8	39.7
	OP597780.1:180522-186164_Monkeypox_virus_isolate_MN-MDH-MPXV_0006,_partial_genome	5643	0.695	34.7	40.7	38.7	24.8	43		0.248	43			24.8	39.7
	OP597778.1:180529-186171_Monkeypox_virus_isolate_MN-MDH-MPXV_0004,_partial_genome	5643	0.695	34.7	40.7	38.7	24.8	43		0.248	43			24.8	39.7
	OP597777.1:180529-186171_Monkeypox_virus_isolate_MN-MDH-MPXV_0003,_partial_genome	5643	0.695	34.7	40.7	38.7	24.8	43		0.248	43			24.8	39.7
	OP597776.1:180911-186553_Monkeypox_virus_isolate_MN-MDH-MPXV_0002,_partial_genome	5643	0.695	34.7	40.7	38.7	24.8	43		0.248	43			24.8	39.7
	OP597775.1:180926-186568_Monkeypox_virus_isolate_MN-MDH-MPXV_0001,_partial_genome	5643	0.695	34.7	40.7	38.7	24.8	43		0.248	43			24.8	39.7
	OP594207.1:181289-186931_Monkeypox_virus_isolate_MPXV/Germany/2022/RKI443,_complete_genome	5643	0.695	34.7	40.7	38.7	24.8	43		0.248	43			24.8	39.7
	OP594205.1:181289-186931_Monkeypox_virus_isolate_MPXV/Germany/2022/RKI441,_partial_genome	5643	0.695	34.7	40.7	38.7	24.8	43		0.248	43			24.8	39.7
	OP594204.1:181290-186932_Monkeypox_virus_isolate_MPXV/Germany/2022/RKI440,_complete_genome	5643	0.695	34.7	40.7	38.7	24.8	43		0.248	43			24.8	39.7
	OP594203.1:181289-186931_Monkeypox_virus_isolate_MPXV/Germany/2022/RKI439,_complete_genome	5643	0.695	34.7	40.7	38.7	24.8	43		0.248	43			24.8	39.7
	OP594201.1:181289-186931_Monkeypox_virus_isolate_MPXV/Germany/2022/RKI437,_partial_genome	5643	0.695	34.7	40.7	38.7	24.8	43		0.248	43			24.8	39.7
	OP594199.1:181290-186932_Monkeypox_virus_isolate_MPXV/Germany/2022/RKI435,_partial_genome	5643	0.695	34.7	40.7	38.7	24.8	43		0.248	43			24.8	39.7
	OP594198.1:181289-186931_Monkeypox_virus_isolate_MPXV/Germany/2022/RKI434,_partial_genome	5643	0.695	34.7	40.7	38.7	24.8	43		0.248	43			24.8	39.7
	OP594195.1:181289-186931_Monkeypox_virus_isolate_MPXV/Germany/2022/RKI431,_complete_genome	5643	0.695	34.7	40.7	38.7	24.8	43		0.248	43			24.8	39.7
	OP594194.1:181290-186932_Monkeypox_virus_isolate_MPXV/Germany/2022/RKI430,_partial_genome	5643	0.695	34.7	40.7	38.7	24.8	43		0.248	43			24.8	39.7
	OP594193.1:181289-186931_Monkeypox_virus_isolate_MPXV/Germany/2022/RKI429,_complete_genome	5643	0.695	34.7	40.7	38.7	24.8	43		0.248	43			24.8	39.7
	OP594192.1:181290-186932_Monkeypox_virus_isolate_MPXV/Germany/2022/RKI428,_complete_genome	5643	0.695	34.7	40.7	38.7	24.8	43		0.248	43			24.8	39.7
	OP594190.1:181290-186932_Monkeypox_virus_isolate_MPXV/Germany/2022/RKI426,_partial_genome	5643	0.695	34.7	40.7	38.7	24.8	43		0.248	43			24.8	39.7
	OP594189.1:181289-186931_Monkeypox_virus_isolate_MPXV/Germany/2022/RKI425,_partial_genome	5643	0.695	34.7	40.7	38.7	24.8	43		0.248	43			24.8	39.7
	OP594188.1:181290-186932_Monkeypox_virus_isolate_MPXV/Germany/2022/RKI424,_partial_genome	5643	0.695	34.7	40.7	38.7	24.8	43		0.248	43			24.8	39.7
	OP594187.1:181290-186932_Monkeypox_virus_isolate_MPXV/Germany/2022/RKI423,_partial_genome	5643	0.695	34.7	40.7	38.7	24.8	43		0.248	43			24.8	39.7
	OP587264.1:180600-186242_Monkeypox_virus_isolate_MPXV/Human/USA/CA-CDPH-MPX000040/2022,_complete_genome	5643	0.695	34.7	40.7	38.7	24.8	43		0.248	43			24.8	39.7
	OP587263.1:180477-186119_Monkeypox_virus_isolate_MPXV/Human/USA/CA-CDPH-MPX000042/2022,_partial_genome	5643	0.695	34.7	40.7	38.7	24.8	43		0.248	43			24.8	39.7
	OP587262.1:180379-186021_Monkeypox_virus_isolate_MPXV/Human/USA/CA-CDPH-MPX000041/2022,_partial_genome	5643	0.695	34.7	40.7	38.7	24.8	43		0.248	43			24.8	39.7
	OP587261.1:180893-186535_Monkeypox_virus_isolate_MPXV/Human/USA/CA-CDPH-MPX000039/2022,_partial_genome	5643	0.695	34.7	40.7	38.7	24.8	43		0.248	43			24.8	39.7
	OP587260.1:180515-186157_Monkeypox_virus_isolate_MPXV/Human/USA/CA-CDPH-MPX000038/2022,_complete_genome	5643	0.695	34.7	40.7	38.7	24.8	43		0.248	43			24.8	39.7
	OP587259.1:180941-186583_Monkeypox_virus_isolate_MPXV/Human/USA/CA-CDPH-MPX000037/2022,_complete_genome	5643	0.695	34.7	40.7	38.7	24.8	43		0.248	43			24.8	39.7
	OP587258.1:180901-186543_Monkeypox_virus_isolate_MPXV/Human/USA/CA-CDPH-MPX000036/2022,_partial_genome	5643	0.695	34.7	40.7	38.7	24.8	43		0.248	43			24.8	39.7
	OP587257.1:180560-186202_Monkeypox_virus_isolate_MPXV/Human/USA/CA-CDPH-MPX000033/2022,_complete_genome	5643	0.695	34.7	40.7	38.7	24.8	43		0.248	43			24.8	39.7
	OP587256.1:180527-186169_Monkeypox_virus_isolate_MPXV/Human/USA/CA-CDPH-MPX000028/2022,_partial_genome	5643	0.695	34.7	40.7	38.7	24.8	43		0.248	43			24.8	39.7
	OP587255.1:180537-186179_Monkeypox_virus_isolate_MPXV/Human/USA/CA-CDPH-MPX000027/2022,_partial_genome	5643	0.695	34.7	40.7	38.7	24.8	43		0.248	43			24.8	39.7
	OP587253.1:180524-186166_Monkeypox_virus_isolate_MPXV/Human/USA/CA-CDPH-MPX000024/2022,_partial_genome	5643	0.695	34.7	40.7	38.7	24.8	43		0.248	43			24.8	39.7
	OP587252.1:180527-186169_Monkeypox_virus_isolate_MPXV/Human/USA/CA-CDPH-MPX000023/2022,_complete_genome	5643	0.695	34.7	40.7	38.7	24.8	43		0.248	43			24.8	39.7
	OP587251.1:180912-186554_Monkeypox_virus_isolate_MPXV/Human/USA/CA-CDPH-MPX000022/2022,_partial_genome	5643	0.695	34.7	40.7	38.7	24.8	43		0.248	43			24.8	39.7
	OP587250.1:180527-186169_Monkeypox_virus_isolate_MPXV/Human/USA/CA-CDPH-MPX000021/2022,_partial_genome	5643	0.695	34.7	40.7	38.7	24.8	43		0.248	43			24.8	39.7
	OP587249.1:180537-186179_Monkeypox_virus_isolate_MPXV/Human/USA/CA-CDPH-MPX000020/2022,_partial_genome	5643	0.695	34.7	40.7	38.7	24.8	43		0.248	43			24.8	39.7
	OP587248.1:180537-186179_Monkeypox_virus_isolate_MPXV/Human/USA/CA-CDPH-MPX000019/2022,_partial_genome	5643	0.695	34.7	40.7	38.7	24.8	43		0.248	43			24.8	39.7
	OP587247.1:180538-186180_Monkeypox_virus_isolate_MPXV/Human/USA/CA-CDPH-MPX000018/2022,_partial_genome	5643	0.695	34.7	40.7	38.7	24.8	43		0.248	43			24.8	39.7
	OP587246.1:180534-186176_Monkeypox_virus_isolate_MPXV/Human/USA/CA-CDPH-MPX000017/2022,_partial_genome	5643	0.695	34.7	40.7	38.7	24.8	43		0.248	43			24.8	39.7
	OP587244.1:180534-186176_Monkeypox_virus_isolate_MPXV/Human/USA/CA-CDPH-MPX000015/2022,_partial_genome	5643	0.695	34.7	40.7	38.7	24.8	43		0.248	43			24.8	39.7
	OP587243.1:180537-186179_Monkeypox_virus_isolate_MPXV/Human/USA/CA-CDPH-MPX000013/2022,_partial_genome	5643	0.695	34.7	40.7	38.7	24.8	43		0.248	43			24.8	39.7
	OP587242.1:180537-186179_Monkeypox_virus_isolate_MPXV/Human/USA/CA-CDPH-MPX000012/2022,_partial_genome	5643	0.695	34.7	40.7	38.7	24.8	43		0.248	43			24.8	39.7
	OP587241.1:180537-186179_Monkeypox_virus_isolate_MPXV/Human/USA/CA-CDPH-MPX000011/2022,_partial_genome	5643	0.695	34.7	40.7	38.7	24.8	43		0.248	43			24.8	39.7
	OP587240.1:180539-186181_Monkeypox_virus_isolate_MPXV/Human/USA/CA-CDPH-MPX000008/2022,_partial_genome	5643	0.695	34.7	40.7	38.7	24.8	43		0.248	43			24.8	39.7
	OP588946.1:181356-186998_Monkeypox_virus_isolate_hMpxV/USA/NY-URMC-2207A102/2022,_complete_genome	5643	0.695	34.7	40.7	38.7	24.8	43		0.248	43			24.8	39.7
	OP586622.1:181334-186976_Monkeypox_virus_isolate_MpxV/human/CAN/UN-NML-3440/2022,_partial_genome	5643	0.695	34.7	40.7	38.7	24.8	43		0.248	43			24.8	39.7
	OP588284.1:181241-186883_Monkeypox_virus_isolate_MPXV/Germany/2022/ON/RKI421,_partial_genome	5643	0.695	34.7	40.7	38.7	24.8	43		0.248	43			24.8	39.7
	OP588283.1:181241-186883_Monkeypox_virus_isolate_MPXV/Germany/2022/ON/RKI420,_partial_genome	5643	0.695	34.7	40.7	38.7	24.8	43		0.248	43			24.8	39.7
	OP588282.1:181241-186883_Monkeypox_virus_isolate_MPXV/Germany/2022/ON/RKI419,_partial_genome	5643	0.695	34.7	40.7	38.7	24.8	43		0.248	43			24.8	39.7
	OP588281.1:181241-186883_Monkeypox_virus_isolate_MPXV/Germany/2022/ON/RKI418,_partial_genome	5643	0.695	34.7	40.7	38.7	24.8	43		0.248	43			24.8	39.7
	OP588280.1:181241-186883_Monkeypox_virus_isolate_MPXV/Germany/2022/ON/RKI417,_partial_genome	5643	0.695	34.7	40.7	38.7	24.8	43		0.248	43			24.8	39.7
	OP588279.1:181241-186883_Monkeypox_virus_isolate_MPXV/Germany/2022/ON/RKI416,_partial_genome	5643	0.695	34.7	40.7	38.7	24.8	43		0.248	43			24.8	39.7
	OP588278.1:181241-186883_Monkeypox_virus_isolate_MPXV/Germany/2022/ON/RKI415,_partial_genome	5643	0.695	34.7	40.7	38.7	24.8	43		0.248	43			24.8	39.7
	OP588277.1:181241-186883_Monkeypox_virus_isolate_MPXV/Germany/2022/ON/RKI414,_partial_genome	5643	0.695	34.7	40.7	38.7	24.8	43		0.248	43			24.8	39.7
	OP588275.1:181241-186883_Monkeypox_virus_isolate_MPXV/Germany/2022/ON/RKI412,_partial_genome	5643	0.695	34.7	40.7	38.7	24.8	43		0.248	43			24.8	39.7
	OP588274.1:181241-186883_Monkeypox_virus_isolate_MPXV/Germany/2022/ON/RKI411,_partial_genome	5643	0.695	34.7	40.7	38.7	24.8	43		0.248	43			24.8	39.7
	OP580611.1:180521-186163_Monkeypox_virus_isolate_hMPX/USA/CA-LACPHL-MA00178/2022,_partial_genome	5643	0.695	34.7	40.7	38.7	24.8	43		0.248	43			24.8	39.7
	OP580610.1:180520-186162_Monkeypox_virus_isolate_hMPX/USA/CA-LACPHL-MA00177/2022,_partial_genome	5643	0.695	34.7	40.7	38.7	24.8	43		0.248	43			24.8	39.7
	OP580609.1:180930-186572_Monkeypox_virus_isolate_hMPX/USA/CA-LACPHL-MA00176/2022,_partial_genome	5643	0.695	34.7	40.7	38.7	24.8	43		0.248	43			24.8	39.7
	OP580608.1:180519-186161_Monkeypox_virus_isolate_hMPX/USA/CA-LACPHL-MA00175/2022,_partial_genome	5643	0.695	34.7	40.7	38.7	24.8	43		0.248	43			24.8	39.7
	OP580606.1:180519-186161_Monkeypox_virus_isolate_hMPX/USA/CA-LACPHL-MA00173/2022,_partial_genome	5643	0.695	34.7	40.7	38.7	24.8	43		0.248	43			24.8	39.7
	OP580605.1:180931-186573_Monkeypox_virus_isolate_hMPX/USA/CA-LACPHL-MA00172/2022,_partial_genome	5643	0.695	34.7	40.7	38.7	24.8	43		0.248	43			24.8	39.7
	OP580603.1:180928-186570_Monkeypox_virus_isolate_hMPX/USA/CA-LACPHL-MA00170/2022,_partial_genome	5643	0.695	34.7	40.7	38.7	24.8	43		0.248	43			24.8	39.7
	OP580602.1:180516-186158_Monkeypox_virus_isolate_hMPX/USA/CA-LACPHL-MA00169/2022,_partial_genome	5643	0.695	34.7	40.7	38.7	24.8	43		0.248	43			24.8	39.7
	OP580601.1:180819-186461_Monkeypox_virus_isolate_hMPX/USA/CA-LACPHL-MA00168/2022,_partial_genome	5643	0.695	34.7	40.7	38.7	24.8	43		0.248	43			24.8	39.7
	OP580600.1:180519-186161_Monkeypox_virus_isolate_hMPX/USA/CA-LACPHL-MA00167/2022,_partial_genome	5643	0.695	34.7	40.7	38.7	24.8	43		0.248	43			24.8	39.7
	OP580596.1:180519-186161_Monkeypox_virus_isolate_hMPX/USA/CA-LACPHL-MA00163/2022,_partial_genome	5643	0.695	34.7	40.7	38.7	24.8	43		0.248	43			24.8	39.7
	OP580595.1:180519-186161_Monkeypox_virus_isolate_hMPX/USA/CA-LACPHL-MA00162/2022,_partial_genome	5643	0.695	34.7	40.7	38.7	24.8	43		0.248	43			24.8	39.7
	OP580594.1:180519-186161_Monkeypox_virus_isolate_hMPX/USA/CA-LACPHL-MA00161/2022,_partial_genome	5643	0.695	34.7	40.7	38.7	24.8	43		0.248	43			24.8	39.7
	OP580593.1:180521-186163_Monkeypox_virus_isolate_hMPX/USA/CA-LACPHL-MA00160/2022,_partial_genome	5643	0.695	34.7	40.7	38.7	24.8	43		0.248	43			24.8	39.7
	OP580592.1:180519-186161_Monkeypox_virus_isolate_hMPX/USA/CA-LACPHL-MA00159/2022,_partial_genome	5643	0.695	34.7	40.7	38.7	24.8	43		0.248	43			24.8	39.7
	OP580591.1:180519-186161_Monkeypox_virus_isolate_hMPX/USA/CA-LACPHL-MA00158/2022,_partial_genome	5643	0.695	34.7	40.7	38.7	24.8	43		0.248	43			24.8	39.7
	OP580590.1:180930-186572_Monkeypox_virus_isolate_hMPX/USA/CA-LACPHL-MA00157/2022,_partial_genome	5643	0.695	34.7	40.7	38.7	24.8	43		0.248	43			24.8	39.7
	OP580589.1:180526-186168_Monkeypox_virus_isolate_hMPX/USA/CA-LACPHL-MA00156/2022,_partial_genome	5643	0.695	34.7	40.7	38.7	24.8	43		0.248	43			24.8	39.7
	OP580587.1:180521-186163_Monkeypox_virus_isolate_hMPX/USA/CA-LACPHL-MA00154/2022,_partial_genome	5643	0.695	34.7	40.7	38.7	24.8	43		0.248	43			24.8	39.7
	OP555662.1:180552-186194_Monkeypox_virus_isolate_Monkeypox/PT0595/2022,_partial_genome	5643	0.695	34.7	40.7	38.7	24.8	43		0.248	43			24.8	39.7
	OP555661.1:180665-186307_Monkeypox_virus_isolate_Monkeypox/PT0594/2022,_partial_genome	5643	0.695	34.7	40.7	38.7	24.8	43		0.248	43			24.8	39.7
	OP555660.1:180552-186194_Monkeypox_virus_isolate_Monkeypox/PT0593/2022,_partial_genome	5643	0.695	34.7	40.7	38.7	24.8	43		0.248	43			24.8	39.7
	OP555659.1:180903-186545_Monkeypox_virus_isolate_Monkeypox/PT0592/2022,_partial_genome	5643	0.695	34.7	40.7	38.7	24.8	43		0.248	43			24.8	39.7
	OP555658.1:180672-186314_Monkeypox_virus_isolate_Monkeypox/PT0591/2022,_partial_genome	5643	0.695	34.7	40.7	38.7	24.8	43		0.248	43			24.8	39.7
	OP555651.1:180550-186192_Monkeypox_virus_isolate_Monkeypox/PT0580/2022,_partial_genome	5643	0.695	34.7	40.7	38.7	24.8	43		0.248	43			24.8	39.7
	OP555650.1:180546-186188_Monkeypox_virus_isolate_Monkeypox/PT0579/2022,_partial_genome	5643	0.695	34.7	40.7	38.7	24.8	43		0.248	43			24.8	39.7
	OP555649.1:180553-186195_Monkeypox_virus_isolate_Monkeypox/PT0578/2022,_partial_genome	5643	0.695	34.7	40.7	38.7	24.8	43		0.248	43			24.8	39.7
	OP555648.1:180572-186214_Monkeypox_virus_isolate_Monkeypox/PT0577/2022,_partial_genome	5643	0.695	34.7	40.7	38.7	24.8	43		0.248	43			24.8	39.7
	OP555647.1:180965-186607_Monkeypox_virus_isolate_Monkeypox/PT0576/2022,_partial_genome	5643	0.695	34.7	40.7	38.7	24.8	43		0.248	43			24.8	39.7
	OP555646.1:180747-186389_Monkeypox_virus_isolate_Monkeypox/PT0575/2022,_partial_genome	5643	0.695	34.7	40.7	38.7	24.8	43		0.248	43			24.8	39.7
	OP555645.1:180569-186211_Monkeypox_virus_isolate_Monkeypox/PT0574/2022,_partial_genome	5643	0.695	34.7	40.7	38.7	24.8	43		0.248	43			24.8	39.7
	OP555644.1:180759-186401_Monkeypox_virus_isolate_Monkeypox/PT0573/2022,_partial_genome	5643	0.695	34.7	40.7	38.7	24.8	43		0.248	43			24.8	39.7
	OP555641.1:180938-186580_Monkeypox_virus_isolate_Monkeypox/PT0570/2022,_partial_genome	5643	0.695	34.7	40.7	38.7	24.8	43		0.248	43			24.8	39.7
	OP555640.1:180968-186610_Monkeypox_virus_isolate_Monkeypox/PT0569/2022,_partial_genome	5643	0.695	34.7	40.7	38.7	24.8	43		0.248	43			24.8	39.7
	OP555639.1:180554-186196_Monkeypox_virus_isolate_Monkeypox/PT0568/2022,_partial_genome	5643	0.695	34.7	40.7	38.7	24.8	43		0.248	43			24.8	39.7
	OP555638.1:180859-186501_Monkeypox_virus_isolate_Monkeypox/PT0567/2022,_partial_genome	5643	0.695	34.7	40.7	38.7	24.8	43		0.248	43			24.8	39.7
	OP555637.1:180970-186612_Monkeypox_virus_isolate_Monkeypox/PT0566/2022,_partial_genome	5643	0.695	34.7	40.7	38.7	24.8	43		0.248	43			24.8	39.7
	OP555636.1:180916-186558_Monkeypox_virus_isolate_Monkeypox/PT0565/2022,_partial_genome	5643	0.695	34.7	40.7	38.7	24.8	43		0.248	43			24.8	39.7
	OP555635.1:180886-186528_Monkeypox_virus_isolate_Monkeypox/PT0564/2022,_partial_genome	5643	0.695	34.7	40.7	38.7	24.8	43		0.248	43			24.8	39.7
	OP555634.1:180921-186563_Monkeypox_virus_isolate_Monkeypox/PT0563/2022,_partial_genome	5643	0.695	34.7	40.7	38.7	24.8	43		0.248	43			24.8	39.7
	OP555633.1:180572-186214_Monkeypox_virus_isolate_Monkeypox/PT0562/2022,_partial_genome	5643	0.695	34.7	40.7	38.7	24.8	43		0.248	43			24.8	39.7
	OP555630.1:180565-186207_Monkeypox_virus_isolate_Monkeypox/PT0559/2022,_partial_genome	5643	0.695	34.7	40.7	38.7	24.8	43		0.248	43			24.8	39.7
	OP555629.1:180847-186489_Monkeypox_virus_isolate_Monkeypox/PT0558/2022,_partial_genome	5643	0.695	34.7	40.7	38.7	24.8	43		0.248	43			24.8	39.7
	OP555628.1:180886-186528_Monkeypox_virus_isolate_Monkeypox/PT0557/2022,_partial_genome	5643	0.695	34.7	40.7	38.7	24.8	43		0.248	43			24.8	39.7
	OP555626.1:180964-186606_Monkeypox_virus_isolate_Monkeypox/PT0555/2022,_partial_genome	5643	0.695	34.7	40.7	38.7	24.8	43		0.248	43			24.8	39.7
	OP555624.1:180575-186217_Monkeypox_virus_isolate_Monkeypox/PT0553/2022,_partial_genome	5643	0.695	34.7	40.7	38.7	24.8	43		0.248	43			24.8	39.7
	OP555623.1:180841-186483_Monkeypox_virus_isolate_Monkeypox/PT0552/2022,_partial_genome	5643	0.695	34.7	40.7	38.7	24.8	43		0.248	43			24.8	39.7
	OP555620.1:180882-186524_Monkeypox_virus_isolate_Monkeypox/PT0549/2022,_partial_genome	5643	0.695	34.7	40.7	38.7	24.8	43		0.248	43			24.8	39.7
	OP555619.1:180855-186497_Monkeypox_virus_isolate_Monkeypox/PT0548/2022,_partial_genome	5643	0.695	34.7	40.7	38.7	24.8	43		0.248	43			24.8	39.7
	OP555614.1:180879-186521_Monkeypox_virus_isolate_Monkeypox/PT0543/2022,_partial_genome	5643	0.695	34.7	40.7	38.7	24.8	43		0.248	43			24.8	39.7
	OP555613.1:180547-186189_Monkeypox_virus_isolate_Monkeypox/PT0542/2022,_partial_genome	5643	0.695	34.7	40.7	38.7	24.8	43		0.248	43			24.8	39.7
	OP555612.1:180951-186593_Monkeypox_virus_isolate_Monkeypox/PT0541/2022,_partial_genome	5643	0.695	34.7	40.7	38.7	24.8	43		0.248	43			24.8	39.7
	OP555611.1:180951-186593_Monkeypox_virus_isolate_Monkeypox/PT0540/2022,_partial_genome	5643	0.695	34.7	40.7	38.7	24.8	43		0.248	43			24.8	39.7
	OP555610.1:180859-186501_Monkeypox_virus_isolate_Monkeypox/PT0539/2022,_partial_genome	5643	0.695	34.7	40.7	38.7	24.8	43		0.248	43			24.8	39.7
	OP555609.1:180857-186499_Monkeypox_virus_isolate_Monkeypox/PT0538/2022,_partial_genome	5643	0.695	34.7	40.7	38.7	24.8	43		0.248	43			24.8	39.7
	OP555606.1:180862-186504_Monkeypox_virus_isolate_Monkeypox/PT0535/2022,_partial_genome	5643	0.695	34.7	40.7	38.7	24.8	43		0.248	43			24.8	39.7
	OP555605.1:180559-186201_Monkeypox_virus_isolate_Monkeypox/PT0534/2022,_partial_genome	5643	0.695	34.7	40.7	38.7	24.8	43		0.248	43			24.8	39.7
	OP555604.1:180742-186384_Monkeypox_virus_isolate_Monkeypox/PT0533/2022,_partial_genome	5643	0.695	34.7	40.7	38.7	24.8	43		0.248	43			24.8	39.7
	OP555603.1:180934-186576_Monkeypox_virus_isolate_Monkeypox/PT0532/2022,_partial_genome	5643	0.695	34.7	40.7	38.7	24.8	43		0.248	43			24.8	39.7
	OP555600.1:180978-186620_Monkeypox_virus_isolate_Monkeypox/PT0529/2022,_partial_genome	5643	0.695	34.7	40.7	38.7	24.8	43		0.248	43			24.8	39.7
	OP555599.1:180936-186578_Monkeypox_virus_isolate_Monkeypox/PT0528/2022,_partial_genome	5643	0.695	34.7	40.7	38.7	24.8	43		0.248	43			24.8	39.7
	OP555598.1:180547-186189_Monkeypox_virus_isolate_Monkeypox/PT0527/2022,_partial_genome	5643	0.695	34.7	40.7	38.7	24.8	43		0.248	43			24.8	39.7
	OP555597.1:180970-186612_Monkeypox_virus_isolate_Monkeypox/PT0526/2022,_partial_genome	5643	0.695	34.7	40.7	38.7	24.8	43		0.248	43			24.8	39.7
	OP555596.1:180544-186186_Monkeypox_virus_isolate_Monkeypox/PT0525/2022,_partial_genome	5643	0.695	34.7	40.7	38.7	24.8	43		0.248	43			24.8	39.7
	OP555595.1:180544-186186_Monkeypox_virus_isolate_Monkeypox/PT0524/2022,_partial_genome	5643	0.695	34.7	40.7	38.7	24.8	43		0.248	43			24.8	39.7
	OP555594.1:180923-186565_Monkeypox_virus_isolate_Monkeypox/PT0523/2022,_partial_genome	5643	0.695	34.7	40.7	38.7	24.8	43		0.248	43			24.8	39.7
	OP555592.1:181001-186643_Monkeypox_virus_isolate_Monkeypox/PT0521/2022,_partial_genome	5643	0.695	34.7	40.7	38.7	24.8	43		0.248	43			24.8	39.7
	OP555591.1:180880-186522_Monkeypox_virus_isolate_Monkeypox/PT0520/2022,_partial_genome	5643	0.695	34.7	40.7	38.7	24.8	43		0.248	43			24.8	39.7
	OP555590.1:180915-186557_Monkeypox_virus_isolate_Monkeypox/PT0519/2022,_partial_genome	5643	0.695	34.7	40.7	38.7	24.8	43		0.248	43			24.8	39.7
	OP555587.1:180856-186498_Monkeypox_virus_isolate_Monkeypox/PT0516/2022,_partial_genome	5643	0.695	34.7	40.7	38.7	24.8	43		0.248	43			24.8	39.7
	OP555586.1:180590-186232_Monkeypox_virus_isolate_Monkeypox/PT0515/2022,_partial_genome	5643	0.695	34.7	40.7	38.7	24.8	43		0.248	43			24.8	39.7
	OP555585.1:180544-186186_Monkeypox_virus_isolate_Monkeypox/PT0514/2022,_partial_genome	5643	0.695	34.7	40.7	38.7	24.8	43		0.248	43			24.8	39.7
	OP555584.1:180929-186571_Monkeypox_virus_isolate_Monkeypox/PT0512/2022,_partial_genome	5643	0.695	34.7	40.7	38.7	24.8	43		0.248	43			24.8	39.7
	OP555583.1:180908-186550_Monkeypox_virus_isolate_Monkeypox/PT0511/2022,_partial_genome	5643	0.695	34.7	40.7	38.7	24.8	43		0.248	43			24.8	39.7
	OP555581.1:180569-186211_Monkeypox_virus_isolate_Monkeypox/PT0508/2022,_partial_genome	5643	0.695	34.7	40.7	38.7	24.8	43		0.248	43			24.8	39.7
	OP555580.1:180583-186225_Monkeypox_virus_isolate_Monkeypox/PT0507/2022,_partial_genome	5643	0.695	34.7	40.7	38.7	24.8	43		0.248	43			24.8	39.7
	OP555576.1:180976-186618_Monkeypox_virus_isolate_Monkeypox/PT0502/2022,_partial_genome	5643	0.695	34.7	40.7	38.7	24.8	43		0.248	43			24.8	39.7
	OP555575.1:180886-186528_Monkeypox_virus_isolate_Monkeypox/PT0501/2022,_partial_genome	5643	0.695	34.7	40.7	38.7	24.8	43		0.248	43			24.8	39.7
	OP555573.1:180547-186189_Monkeypox_virus_isolate_Monkeypox/PT0499/2022,_partial_genome	5643	0.695	34.7	40.7	38.7	24.8	43		0.248	43			24.8	39.7
	OP555569.1:180964-186606_Monkeypox_virus_isolate_Monkeypox/PT0494/2022,_partial_genome	5643	0.695	34.7	40.7	38.7	24.8	43		0.248	43			24.8	39.7
	OP555568.1:180928-186570_Monkeypox_virus_isolate_Monkeypox/PT0493/2022,_partial_genome	5643	0.695	34.7	40.7	38.7	24.8	43		0.248	43			24.8	39.7
	OP555567.1:180677-186319_Monkeypox_virus_isolate_Monkeypox/PT0492/2022,_partial_genome	5643	0.695	34.7	40.7	38.7	24.8	43		0.248	43			24.8	39.7
	OP555562.1:180551-186193_Monkeypox_virus_isolate_Monkeypox/PT0486/2022,_partial_genome	5643	0.695	34.7	40.7	38.7	24.8	43		0.248	43			24.8	39.7
	OP555561.1:180563-186205_Monkeypox_virus_isolate_Monkeypox/PT0483/2022,_partial_genome	5643	0.695	34.7	40.7	38.7	24.8	43		0.248	43			24.8	39.7
	OP555560.1:180965-186607_Monkeypox_virus_isolate_Monkeypox/PT0482/2022,_partial_genome	5643	0.695	34.7	40.7	38.7	24.8	43		0.248	43			24.8	39.7
	OP555559.1:180975-186617_Monkeypox_virus_isolate_Monkeypox/PT0480/2022,_partial_genome	5643	0.695	34.7	40.7	38.7	24.8	43		0.248	43			24.8	39.7
	OP555558.1:180971-186613_Monkeypox_virus_isolate_Monkeypox/PT0479/2022,_partial_genome	5643	0.695	34.7	40.7	38.7	24.8	43		0.248	43			24.8	39.7
	OP555555.1:180569-186211_Monkeypox_virus_isolate_Monkeypox/PT0476/2022,_partial_genome	5643	0.695	34.7	40.7	38.7	24.8	43		0.248	43			24.8	39.7
	OP555554.1:180669-186311_Monkeypox_virus_isolate_Monkeypox/PT0475/2022,_partial_genome	5643	0.695	34.7	40.7	38.7	24.8	43		0.248	43			24.8	39.7
	OP555552.1:180629-186271_Monkeypox_virus_isolate_Monkeypox/PT0473/2022,_partial_genome	5643	0.695	34.7	40.7	38.7	24.8	43		0.248	43			24.8	39.7
	OP555550.1:180665-186307_Monkeypox_virus_isolate_Monkeypox/PT0471/2022,_partial_genome	5643	0.695	34.7	40.7	38.7	24.8	43		0.248	43			24.8	39.7
	OP555548.1:180623-186265_Monkeypox_virus_isolate_Monkeypox/PT0469/2022,_partial_genome	5643	0.695	34.7	40.7	38.7	24.8	43		0.248	43			24.8	39.7
	OP555547.1:180912-186554_Monkeypox_virus_isolate_Monkeypox/PT0468/2022,_partial_genome	5643	0.695	34.7	40.7	38.7	24.8	43		0.248	43			24.8	39.7
	OP555546.1:180666-186308_Monkeypox_virus_isolate_Monkeypox/PT0467/2022,_partial_genome	5643	0.695	34.7	40.7	38.7	24.8	43		0.248	43			24.8	39.7
	OP555545.1:180547-186189_Monkeypox_virus_isolate_Monkeypox/PT0466/2022,_partial_genome	5643	0.695	34.7	40.7	38.7	24.8	43		0.248	43			24.8	39.7
	OP555542.1:180927-186569_Monkeypox_virus_isolate_Monkeypox/PT0462/2022,_partial_genome	5643	0.695	34.7	40.7	38.7	24.8	43		0.248	43			24.8	39.7
	OP555540.1:180943-186585_Monkeypox_virus_isolate_Monkeypox/PT0459/2022,_partial_genome	5643	0.695	34.7	40.7	38.7	24.8	43		0.248	43			24.8	39.7
	OP555536.1:180756-186398_Monkeypox_virus_isolate_Monkeypox/PT0455/2022,_partial_genome	5643	0.695	34.7	40.7	38.7	24.8	43		0.248	43			24.8	39.7
	OP555535.1:180759-186401_Monkeypox_virus_isolate_Monkeypox/PT0454/2022,_partial_genome	5643	0.695	34.7	40.7	38.7	24.8	43		0.248	43			24.8	39.7
	OP555534.1:180976-186618_Monkeypox_virus_isolate_Monkeypox/PT0453/2022,_partial_genome	5643	0.695	34.7	40.7	38.7	24.8	43		0.248	43			24.8	39.7
	OP555533.1:180762-186404_Monkeypox_virus_isolate_Monkeypox/PT0452/2022,_partial_genome	5643	0.695	34.7	40.7	38.7	24.8	43		0.248	43			24.8	39.7
	OP555531.1:180898-186540_Monkeypox_virus_isolate_Monkeypox/PT0450/2022,_partial_genome	5643	0.695	34.7	40.7	38.7	24.8	43		0.248	43			24.8	39.7
	OP555530.1:180969-186611_Monkeypox_virus_isolate_Monkeypox/PT0449/2022,_partial_genome	5643	0.695	34.7	40.7	38.7	24.8	43		0.248	43			24.8	39.7
	OP555529.1:180865-186507_Monkeypox_virus_isolate_Monkeypox/PT0448/2022,_partial_genome	5643	0.695	34.7	40.7	38.7	24.8	43		0.248	43			24.8	39.7
	OP555528.1:180980-186622_Monkeypox_virus_isolate_Monkeypox/PT0447/2022,_partial_genome	5643	0.695	34.7	40.7	38.7	24.8	43		0.248	43			24.8	39.7
	OP555527.1:180759-186401_Monkeypox_virus_isolate_Monkeypox/PT0446/2022,_partial_genome	5643	0.695	34.7	40.7	38.7	24.8	43		0.248	43			24.8	39.7
	OP555525.1:180554-186196_Monkeypox_virus_isolate_Monkeypox/PT0443/2022,_partial_genome	5643	0.695	34.7	40.7	38.7	24.8	43		0.248	43			24.8	39.7
	OP555524.1:180920-186562_Monkeypox_virus_isolate_Monkeypox/PT0442/2022,_partial_genome	5643	0.695	34.7	40.7	38.7	24.8	43		0.248	43			24.8	39.7
	OP555521.1:180939-186581_Monkeypox_virus_isolate_Monkeypox/PT0437/2022,_partial_genome	5643	0.695	34.7	40.7	38.7	24.8	43		0.248	43			24.8	39.7
	OP555520.1:180895-186537_Monkeypox_virus_isolate_Monkeypox/PT0435/2022,_partial_genome	5643	0.695	34.7	40.7	38.7	24.8	43		0.248	43			24.8	39.7
	OP555518.1:180857-186499_Monkeypox_virus_isolate_Monkeypox/PT0433/2022,_partial_genome	5643	0.695	34.7	40.7	38.7	24.8	43		0.248	43			24.8	39.7
	OP555517.1:180857-186499_Monkeypox_virus_isolate_Monkeypox/PT0432/2022,_partial_genome	5643	0.695	34.7	40.7	38.7	24.8	43		0.248	43			24.8	39.7
	OP555516.1:180969-186611_Monkeypox_virus_isolate_Monkeypox/PT0431/2022,_partial_genome	5643	0.695	34.7	40.7	38.7	24.8	43		0.248	43			24.8	39.7
	OP555514.1:180977-186619_Monkeypox_virus_isolate_Monkeypox/PT0427/2022,_partial_genome	5643	0.695	34.7	40.7	38.7	24.8	43		0.248	43			24.8	39.7
	OP555513.1:180954-186596_Monkeypox_virus_isolate_Monkeypox/PT0426/2022,_partial_genome	5643	0.695	34.7	40.7	38.7	24.8	43		0.248	43			24.8	39.7
	OP555512.1:180907-186549_Monkeypox_virus_isolate_Monkeypox/PT0424/2022,_partial_genome	5643	0.695	34.7	40.7	38.7	24.8	43		0.248	43			24.8	39.7
	OP555510.1:180973-186615_Monkeypox_virus_isolate_Monkeypox/PT0418/2022,_partial_genome	5643	0.695	34.7	40.7	38.7	24.8	43		0.248	43			24.8	39.7
	OP555508.1:180965-186607_Monkeypox_virus_isolate_Monkeypox/PT0416/2022,_partial_genome	5643	0.695	34.7	40.7	38.7	24.8	43		0.248	43			24.8	39.7
	OP555507.1:180934-186576_Monkeypox_virus_isolate_Monkeypox/PT0414/2022,_partial_genome	5643	0.695	34.7	40.7	38.7	24.8	43		0.248	43			24.8	39.7
	OP555505.1:180759-186401_Monkeypox_virus_isolate_Monkeypox/PT0412/2022,_partial_genome	5643	0.695	34.7	40.7	38.7	24.8	43		0.248	43			24.8	39.7
	OP555504.1:180928-186570_Monkeypox_virus_isolate_Monkeypox/PT0411/2022,_partial_genome	5643	0.695	34.7	40.7	38.7	24.8	43		0.248	43			24.8	39.7
	OP555503.1:180677-186319_Monkeypox_virus_isolate_Monkeypox/PT0409/2022,_partial_genome	5643	0.695	34.7	40.7	38.7	24.8	43		0.248	43			24.8	39.7
	OP555502.1:180944-186586_Monkeypox_virus_isolate_Monkeypox/PT0408/2022,_partial_genome	5643	0.695	34.7	40.7	38.7	24.8	43		0.248	43			24.8	39.7
	OP555501.1:180926-186568_Monkeypox_virus_isolate_Monkeypox/PT0406/2022,_partial_genome	5643	0.695	34.7	40.7	38.7	24.8	43		0.248	43			24.8	39.7
	OP555499.1:180550-186192_Monkeypox_virus_isolate_Monkeypox/PT0403/2022,_partial_genome	5643	0.695	34.7	40.7	38.7	24.8	43		0.248	43			24.8	39.7
	OP555498.1:180547-186189_Monkeypox_virus_isolate_Monkeypox/PT0402/2022,_partial_genome	5643	0.695	34.7	40.7	38.7	24.8	43		0.248	43			24.8	39.7
	OP555497.1:180935-186577_Monkeypox_virus_isolate_Monkeypox/PT0401/2022,_partial_genome	5643	0.695	34.7	40.7	38.7	24.8	43		0.248	43			24.8	39.7
	OP555495.1:180575-186217_Monkeypox_virus_isolate_Monkeypox/PT0399/2022,_partial_genome	5643	0.695	34.7	40.7	38.7	24.8	43		0.248	43			24.8	39.7
	OP555494.1:180933-186575_Monkeypox_virus_isolate_Monkeypox/PT0398/2022,_partial_genome	5643	0.695	34.7	40.7	38.7	24.8	43		0.248	43			24.8	39.7
	OP555493.1:181010-186652_Monkeypox_virus_isolate_Monkeypox/PT0397/2022,_partial_genome	5643	0.695	34.7	40.7	38.7	24.8	43		0.248	43			24.8	39.7
	OP555492.1:180762-186404_Monkeypox_virus_isolate_Monkeypox/PT0396/2022,_partial_genome	5643	0.695	34.7	40.7	38.7	24.8	43		0.248	43			24.8	39.7
	OP555491.1:180759-186401_Monkeypox_virus_isolate_Monkeypox/PT0395/2022,_partial_genome	5643	0.695	34.7	40.7	38.7	24.8	43		0.248	43			24.8	39.7
	OP555489.1:180965-186607_Monkeypox_virus_isolate_Monkeypox/PT0393/2022,_partial_genome	5643	0.695	34.7	40.7	38.7	24.8	43		0.248	43			24.8	39.7
	OP555488.1:180547-186189_Monkeypox_virus_isolate_Monkeypox/PT0392/2022,_partial_genome	5643	0.695	34.7	40.7	38.7	24.8	43		0.248	43			24.8	39.7
	OP555487.1:180955-186597_Monkeypox_virus_isolate_Monkeypox/PT0391/2022,_partial_genome	5643	0.695	34.7	40.7	38.7	24.8	43		0.248	43			24.8	39.7
	OP555486.1:180575-186217_Monkeypox_virus_isolate_Monkeypox/PT0390/2022,_partial_genome	5643	0.695	34.7	40.7	38.7	24.8	43		0.248	43			24.8	39.7
	OP555484.1:180943-186585_Monkeypox_virus_isolate_Monkeypox/PT0388/2022,_partial_genome	5643	0.695	34.7	40.7	38.7	24.8	43		0.248	43			24.8	39.7
	OP555481.1:179995-185637_Monkeypox_virus_isolate_Monkeypox/PT0385/2022,_partial_genome	5643	0.695	34.7	40.7	38.7	24.8	43		0.248	43			24.8	39.7
	OP555480.1:180935-186577_Monkeypox_virus_isolate_Monkeypox/PT0384/2022,_partial_genome	5643	0.695	34.7	40.7	38.7	24.8	43		0.248	43			24.8	39.7
	OP555479.1:180948-186590_Monkeypox_virus_isolate_Monkeypox/PT0383/2022,_partial_genome	5643	0.695	34.7	40.7	38.7	24.8	43		0.248	43			24.8	39.7
	OP555478.1:180847-186489_Monkeypox_virus_isolate_Monkeypox/PT0382/2022,_partial_genome	5643	0.695	34.7	40.7	38.7	24.8	43		0.248	43			24.8	39.7
	OP555476.1:180971-186613_Monkeypox_virus_isolate_Monkeypox/PT0380/2022,_partial_genome	5643	0.695	34.7	40.7	38.7	24.8	43		0.248	43			24.8	39.7
	OP555475.1:180943-186585_Monkeypox_virus_isolate_Monkeypox/PT0379/2022,_partial_genome	5643	0.695	34.7	40.7	38.7	24.8	43		0.248	43			24.8	39.7
	OP555474.1:180923-186565_Monkeypox_virus_isolate_Monkeypox/PT0378/2022,_partial_genome	5643	0.695	34.7	40.7	38.7	24.8	43		0.248	43			24.8	39.7
	OP555473.1:180921-186563_Monkeypox_virus_isolate_Monkeypox/PT0377/2022,_partial_genome	5643	0.695	34.7	40.7	38.7	24.8	43		0.248	43			24.8	39.7
	OP555472.1:180918-186560_Monkeypox_virus_isolate_Monkeypox/PT0376/2022,_partial_genome	5643	0.695	34.7	40.7	38.7	24.8	43		0.248	43			24.8	39.7
	OP555471.1:180939-186581_Monkeypox_virus_isolate_Monkeypox/PT0375/2022,_partial_genome	5643	0.695	34.7	40.7	38.7	24.8	43		0.248	43			24.8	39.7
	OP555470.1:180957-186599_Monkeypox_virus_isolate_Monkeypox/PT0374/2022,_partial_genome	5643	0.695	34.7	40.7	38.7	24.8	43		0.248	43			24.8	39.7
	OP555469.1:181001-186643_Monkeypox_virus_isolate_Monkeypox/PT0373/2022,_partial_genome	5643	0.695	34.7	40.7	38.7	24.8	43		0.248	43			24.8	39.7
	OP555468.1:180977-186619_Monkeypox_virus_isolate_Monkeypox/PT0372/2022,_partial_genome	5643	0.695	34.7	40.7	38.7	24.8	43		0.248	43			24.8	39.7
	OP555467.1:180893-186535_Monkeypox_virus_isolate_Monkeypox/PT0371/2022,_partial_genome	5643	0.695	34.7	40.7	38.7	24.8	43		0.248	43			24.8	39.7
	OP555466.1:180900-186542_Monkeypox_virus_isolate_Monkeypox/PT0370/2022,_partial_genome	5643	0.695	34.7	40.7	38.7	24.8	43		0.248	43			24.8	39.7
	OP555465.1:180996-186638_Monkeypox_virus_isolate_Monkeypox/PT0369/2022,_partial_genome	5643	0.695	34.7	40.7	38.7	24.8	43		0.248	43			24.8	39.7
	OP555464.1:180954-186596_Monkeypox_virus_isolate_Monkeypox/PT0367/2022,_partial_genome	5643	0.695	34.7	40.7	38.7	24.8	43		0.248	43			24.8	39.7
	OP539939.1:180889-186531_Monkeypox_virus_isolate_MPX/Human/USA/CA-LACPHL-MA00153/2022,_partial_genome	5643	0.695	34.7	40.7	38.7	24.8	43		0.248	43			24.8	39.7
	OP539938.1:180511-186153_Monkeypox_virus_isolate_MPX/Human/USA/CA-LACPHL-MA00152/2022,_partial_genome	5643	0.695	34.7	40.7	38.7	24.8	43		0.248	43			24.8	39.7
	OP539937.1:180517-186159_Monkeypox_virus_isolate_MPX/Human/USA/CA-LACPHL-MA00151/2022,_partial_genome	5643	0.695	34.7	40.7	38.7	24.8	43		0.248	43			24.8	39.7
	OP539936.1:180520-186162_Monkeypox_virus_isolate_MPX/Human/USA/CA-LACPHL-MA00150/2022,_partial_genome	5643	0.695	34.7	40.7	38.7	24.8	43		0.248	43			24.8	39.7
	OP539935.1:180520-186162_Monkeypox_virus_isolate_MPX/Human/USA/CA-LACPHL-MA00149/2022,_partial_genome	5643	0.695	34.7	40.7	38.7	24.8	43		0.248	43			24.8	39.7
	OP539934.1:180515-186157_Monkeypox_virus_isolate_MPX/Human/USA/CA-LACPHL-MA00098/2022,_partial_genome	5643	0.695	34.7	40.7	38.7	24.8	43		0.248	43			24.8	39.7
	OP539933.1:180526-186168_Monkeypox_virus_isolate_MPX/Human/USA/CA-LACPHL-MA00148/2022,_partial_genome	5643	0.695	34.7	40.7	38.7	24.8	43		0.248	43			24.8	39.7
	OP539930.1:180930-186572_Monkeypox_virus_isolate_MPX/Human/USA/CA-LACPHL-MA00145/2022,_partial_genome	5643	0.695	34.7	40.7	38.7	24.8	43		0.248	43			24.8	39.7
	OP539928.1:180931-186573_Monkeypox_virus_isolate_MPX/Human/USA/CA-LACPHL-MA00143/2022,_partial_genome	5643	0.695	34.7	40.7	38.7	24.8	43		0.248	43			24.8	39.7
	OP539925.1:180519-186161_Monkeypox_virus_isolate_MPX/Human/USA/CA-LACPHL-MA00140/2022,_partial_genome	5643	0.695	34.7	40.7	38.7	24.8	43		0.248	43			24.8	39.7
	OP539924.1:180521-186163_Monkeypox_virus_isolate_MPX/Human/USA/CA-LACPHL-MA00139/2022,_partial_genome	5643	0.695	34.7	40.7	38.7	24.8	43		0.248	43			24.8	39.7
	OP539923.1:180519-186161_Monkeypox_virus_isolate_MPX/Human/USA/CA-LACPHL-MA00138/2022,_partial_genome	5643	0.695	34.7	40.7	38.7	24.8	43		0.248	43			24.8	39.7
	OP539921.1:180519-186161_Monkeypox_virus_isolate_MPX/Human/USA/CA-LACPHL-MA00136/2022,_partial_genome	5643	0.695	34.7	40.7	38.7	24.8	43		0.248	43			24.8	39.7
	OP539906.1:180932-186574_Monkeypox_virus_isolate_MPX/Human/USA/CA-LACPHL-MA00121/2022,_partial_genome	5643	0.695	34.7	40.7	38.7	24.8	43		0.248	43			24.8	39.7
	OP539905.1:180519-186161_Monkeypox_virus_isolate_MPX/Human/USA/CA-LACPHL-MA00120/2022,_partial_genome	5643	0.695	34.7	40.7	38.7	24.8	43		0.248	43			24.8	39.7
	OP539904.1:180527-186169_Monkeypox_virus_isolate_MPX/Human/USA/CA-LACPHL-MA00119/2022,_partial_genome	5643	0.695	34.7	40.7	38.7	24.8	43		0.248	43			24.8	39.7
	OP539903.1:180522-186164_Monkeypox_virus_isolate_MPX/Human/USA/CA-LACPHL-MA00118/2022,_partial_genome	5643	0.695	34.7	40.7	38.7	24.8	43		0.248	43			24.8	39.7
	OP539902.1:180901-186543_Monkeypox_virus_isolate_MPX/Human/USA/CA-LACPHL-MA00117/2022,_partial_genome	5643	0.695	34.7	40.7	38.7	24.8	43		0.248	43			24.8	39.7
	OP539901.1:180522-186164_Monkeypox_virus_isolate_MPX/Human/USA/CA-LACPHL-MA00116/2022,_partial_genome	5643	0.695	34.7	40.7	38.7	24.8	43		0.248	43			24.8	39.7
	OP539900.1:180522-186164_Monkeypox_virus_isolate_MPX/Human/USA/CA-LACPHL-MA00115/2022,_partial_genome	5643	0.695	34.7	40.7	38.7	24.8	43		0.248	43			24.8	39.7
	OP539899.1:180517-186159_Monkeypox_virus_isolate_MPX/Human/USA/CA-LACPHL-MA00114/2022,_partial_genome	5643	0.695	34.7	40.7	38.7	24.8	43		0.248	43			24.8	39.7
	OP539898.1:180520-186162_Monkeypox_virus_isolate_MPX/Human/USA/CA-LACPHL-MA00113/2022,_partial_genome	5643	0.695	34.7	40.7	38.7	24.8	43		0.248	43			24.8	39.7
	OP539897.1:180931-186573_Monkeypox_virus_isolate_MPX/Human/USA/CA-LACPHL-MA00112/2022,_partial_genome	5643	0.695	34.7	40.7	38.7	24.8	43		0.248	43			24.8	39.7
	OP539896.1:180931-186573_Monkeypox_virus_isolate_MPX/Human/USA/CA-LACPHL-MA00111/2022,_partial_genome	5643	0.695	34.7	40.7	38.7	24.8	43		0.248	43			24.8	39.7
	OP539895.1:180519-186161_Monkeypox_virus_isolate_MPX/Human/USA/CA-LACPHL-MA00110/2022,_partial_genome	5643	0.695	34.7	40.7	38.7	24.8	43		0.248	43			24.8	39.7
	OP539894.1:180519-186161_Monkeypox_virus_isolate_MPX/Human/USA/CA-LACPHL-MA00109/2022,_partial_genome	5643	0.695	34.7	40.7	38.7	24.8	43		0.248	43			24.8	39.7
	OP539893.1:180519-186161_Monkeypox_virus_isolate_MPX/Human/USA/CA-LACPHL-MA00108/2022,_partial_genome	5643	0.695	34.7	40.7	38.7	24.8	43		0.248	43			24.8	39.7
	OP539892.1:180525-186167_Monkeypox_virus_isolate_MPX/Human/USA/CA-LACPHL-MA00107/2022,_partial_genome	5643	0.695	34.7	40.7	38.7	24.8	43		0.248	43			24.8	39.7
	OP539891.1:180519-186161_Monkeypox_virus_isolate_MPX/Human/USA/CA-LACPHL-MA00106/2022,_partial_genome	5643	0.695	34.7	40.7	38.7	24.8	43		0.248	43			24.8	39.7
	OP539890.1:180930-186572_Monkeypox_virus_isolate_MPX/Human/USA/CA-LACPHL-MA00105/2022,_partial_genome	5643	0.695	34.7	40.7	38.7	24.8	43		0.248	43			24.8	39.7
	OP539889.1:180520-186162_Monkeypox_virus_isolate_MPX/Human/USA/CA-LACPHL-MA00104/2022,_partial_genome	5643	0.695	34.7	40.7	38.7	24.8	43		0.248	43			24.8	39.7
	OP539887.1:180522-186164_Monkeypox_virus_isolate_MPX/Human/USA/CA-LACPHL-MA00102/2022,_partial_genome	5643	0.695	34.7	40.7	38.7	24.8	43		0.248	43			24.8	39.7
	OP539885.1:180930-186572_Monkeypox_virus_isolate_MPX/Human/USA/CA-LACPHL-MA00100/2022,_partial_genome	5643	0.695	34.7	40.7	38.7	24.8	43		0.248	43			24.8	39.7
	OP539884.1:180931-186573_Monkeypox_virus_isolate_MPX/Human/USA/CA-LACPHL-MA00099/2022,_partial_genome	5643	0.695	34.7	40.7	38.7	24.8	43		0.248	43			24.8	39.7
	OP536815.1:181343-186985_Monkeypox_virus_isolate_9000453,_partial_genome	5643	0.695	34.7	40.7	38.7	24.8	43		0.248	43			24.8	39.7
	OP536814.1:181344-186986_Monkeypox_virus_isolate_9000452,_partial_genome	5643	0.695	34.7	40.7	38.7	24.8	43		0.248	43			24.8	39.7
	OP536813.1:181346-186988_Monkeypox_virus_isolate_9000451,_partial_genome	5643	0.695	34.7	40.7	38.7	24.8	43		0.248	43			24.8	39.7
	OP536811.1:181344-186986_Monkeypox_virus_isolate_9000448,_partial_genome	5643	0.695	34.7	40.7	38.7	24.8	43		0.248	43			24.8	39.7
	OP536810.1:181345-186987_Monkeypox_virus_isolate_9000445,_partial_genome	5643	0.695	34.7	40.7	38.7	24.8	43		0.248	43			24.8	39.7
	OP536806.1:181349-186991_Monkeypox_virus_isolate_9000437,_partial_genome	5643	0.695	34.7	40.7	38.7	24.8	43		0.248	43			24.8	39.7
	OP536805.1:181344-186986_Monkeypox_virus_isolate_9000435,_partial_genome	5643	0.695	34.7	40.7	38.7	24.8	43		0.248	43			24.8	39.7
	OP536804.1:181344-186986_Monkeypox_virus_isolate_9000432,_partial_genome	5643	0.695	34.7	40.7	38.7	24.8	43		0.248	43			24.8	39.7
	OP536803.1:181347-186989_Monkeypox_virus_isolate_9000431,_partial_genome	5643	0.695	34.7	40.7	38.7	24.8	43		0.248	43			24.8	39.7
	OP536802.1:181345-186987_Monkeypox_virus_isolate_9000430,_partial_genome	5643	0.695	34.7	40.7	38.7	24.8	43		0.248	43			24.8	39.7
	OP536801.1:181345-186987_Monkeypox_virus_isolate_9000429,_partial_genome	5643	0.695	34.7	40.7	38.7	24.8	43		0.248	43			24.8	39.7
	OP536800.1:181345-186987_Monkeypox_virus_isolate_9000426,_partial_genome	5643	0.695	34.7	40.7	38.7	24.8	43		0.248	43			24.8	39.7
	OP536799.1:181340-186982_Monkeypox_virus_isolate_9000425,_partial_genome	5643	0.695	34.7	40.7	38.7	24.8	43		0.248	43			24.8	39.7
	OP536798.1:181344-186986_Monkeypox_virus_isolate_9000424,_partial_genome	5643	0.695	34.7	40.7	38.7	24.8	43		0.248	43			24.8	39.7
	OP536796.1:181342-186984_Monkeypox_virus_isolate_9000422,_partial_genome	5643	0.695	34.7	40.7	38.7	24.8	43		0.248	43			24.8	39.7
	OP536795.1:181344-186986_Monkeypox_virus_isolate_9000421,_partial_genome	5643	0.695	34.7	40.7	38.7	24.8	43		0.248	43			24.8	39.7
	OP536793.1:181345-186987_Monkeypox_virus_isolate_9000419,_partial_genome	5643	0.695	34.7	40.7	38.7	24.8	43		0.248	43			24.8	39.7
	OP536792.1:181343-186985_Monkeypox_virus_isolate_9000418,_partial_genome	5643	0.695	34.7	40.7	38.7	24.8	43		0.248	43			24.8	39.7
	OP536789.1:181346-186988_Monkeypox_virus_isolate_9000415,_partial_genome	5643	0.695	34.7	40.7	38.7	24.8	43		0.248	43			24.8	39.7
	OP536788.1:181344-186986_Monkeypox_virus_isolate_9000413,_partial_genome	5643	0.695	34.7	40.7	38.7	24.8	43		0.248	43			24.8	39.7
	OP536783.1:181337-186979_Monkeypox_virus_isolate_9000407,_partial_genome	5643	0.695	34.7	40.7	38.7	24.8	43		0.248	43			24.8	39.7
	OP536782.1:181344-186986_Monkeypox_virus_isolate_9000406,_partial_genome	5643	0.695	34.7	40.7	38.7	24.8	43		0.248	43			24.8	39.7
	OP536780.1:181342-186984_Monkeypox_virus_isolate_9000404,_partial_genome	5643	0.695	34.7	40.7	38.7	24.8	43		0.248	43			24.8	39.7
	OP536779.1:181341-186983_Monkeypox_virus_isolate_9000403,_partial_genome	5643	0.695	34.7	40.7	38.7	24.8	43		0.248	43			24.8	39.7
	OP536777.1:181344-186986_Monkeypox_virus_isolate_9000399,_partial_genome	5643	0.695	34.7	40.7	38.7	24.8	43		0.248	43			24.8	39.7
	OP536776.1:181353-186995_Monkeypox_virus_isolate_9000398,_partial_genome	5643	0.695	34.7	40.7	38.7	24.8	43		0.248	43			24.8	39.7
	OP536775.1:181345-186987_Monkeypox_virus_isolate_9000397,_partial_genome	5643	0.695	34.7	40.7	38.7	24.8	43		0.248	43			24.8	39.7
	OP536774.1:181345-186987_Monkeypox_virus_isolate_9000396,_partial_genome	5643	0.695	34.7	40.7	38.7	24.8	43		0.248	43			24.8	39.7
	OP536772.1:181343-186985_Monkeypox_virus_isolate_9000394,_partial_genome	5643	0.695	34.7	40.7	38.7	24.8	43		0.248	43			24.8	39.7
	OP536771.1:181344-186986_Monkeypox_virus_isolate_9000393,_partial_genome	5643	0.695	34.7	40.7	38.7	24.8	43		0.248	43			24.8	39.7
	OP536769.1:181347-186989_Monkeypox_virus_isolate_9000391,_partial_genome	5643	0.695	34.7	40.7	38.7	24.8	43		0.248	43			24.8	39.7
	OP536767.1:181344-186986_Monkeypox_virus_isolate_9000389,_partial_genome	5643	0.695	34.7	40.7	38.7	24.8	43		0.248	43			24.8	39.7
	OP536766.1:181344-186986_Monkeypox_virus_isolate_9000388,_partial_genome	5643	0.695	34.7	40.7	38.7	24.8	43		0.248	43			24.8	39.7
	OP536765.1:181344-186986_Monkeypox_virus_isolate_9000387,_partial_genome	5643	0.695	34.7	40.7	38.7	24.8	43		0.248	43			24.8	39.7
	OP536764.1:181343-186985_Monkeypox_virus_isolate_9000385,_partial_genome	5643	0.695	34.7	40.7	38.7	24.8	43		0.248	43			24.8	39.7
	OP536762.1:181343-186985_Monkeypox_virus_isolate_9000383,_partial_genome	5643	0.695	34.7	40.7	38.7	24.8	43		0.248	43			24.8	39.7
	OP536760.1:181345-186987_Monkeypox_virus_isolate_9000381,_partial_genome	5643	0.695	34.7	40.7	38.7	24.8	43		0.248	43			24.8	39.7
	OP536757.1:181342-186984_Monkeypox_virus_isolate_9000377,_partial_genome	5643	0.695	34.7	40.7	38.7	24.8	43		0.248	43			24.8	39.7
	OP536756.1:181344-186986_Monkeypox_virus_isolate_9000376,_partial_genome	5643	0.695	34.7	40.7	38.7	24.8	43		0.248	43			24.8	39.7
	OP536754.1:181344-186986_Monkeypox_virus_isolate_9000374,_partial_genome	5643	0.695	34.7	40.7	38.7	24.8	43		0.248	43			24.8	39.7
	OP536752.1:181343-186985_Monkeypox_virus_isolate_9000372,_partial_genome	5643	0.695	34.7	40.7	38.7	24.8	43		0.248	43			24.8	39.7
	OP536751.1:181342-186984_Monkeypox_virus_isolate_9000370,_partial_genome	5643	0.695	34.7	40.7	38.7	24.8	43		0.248	43			24.8	39.7
	OP536749.1:181345-186987_Monkeypox_virus_isolate_9000368,_partial_genome	5643	0.695	34.7	40.7	38.7	24.8	43		0.248	43			24.8	39.7
	OP536748.1:181342-186984_Monkeypox_virus_isolate_9000366,_partial_genome	5643	0.695	34.7	40.7	38.7	24.8	43		0.248	43			24.8	39.7
	OP536747.1:181343-186985_Monkeypox_virus_isolate_9000365,_partial_genome	5643	0.695	34.7	40.7	38.7	24.8	43		0.248	43			24.8	39.7
	OP536746.1:181340-186982_Monkeypox_virus_isolate_9000364,_partial_genome	5643	0.695	34.7	40.7	38.7	24.8	43		0.248	43			24.8	39.7
	OP536745.1:181280-186922_Monkeypox_virus_isolate_MPXV-USA-IL-IDPH-084,_partial_genome	5643	0.695	34.7	40.7	38.7	24.8	43		0.248	43			24.8	39.7
	OP536744.1:178677-184319_Monkeypox_virus_isolate_MPXV-USA-IL-IDPH-083,_partial_genome	5643	0.695	34.7	40.7	38.7	24.8	43		0.248	43			24.8	39.7
	OP536743.1:181169-186811_Monkeypox_virus_isolate_MPXV-USA-IL-IDPH-082,_partial_genome	5643	0.695	34.7	40.7	38.7	24.8	43		0.248	43			24.8	39.7
	OP536742.1:181280-186922_Monkeypox_virus_isolate_MPXV-USA-IL-IDPH-081,_partial_genome	5643	0.695	34.7	40.7	38.7	24.8	43		0.248	43			24.8	39.7
	OP536741.1:181280-186922_Monkeypox_virus_isolate_MPXV-USA-IL-IDPH-080,_partial_genome	5643	0.695	34.7	40.7	38.7	24.8	43		0.248	43			24.8	39.7
	OP536740.1:181015-186657_Monkeypox_virus_isolate_MPXV-USA-IL-IDPH-079,_partial_genome	5643	0.695	34.7	40.7	38.7	24.8	43		0.248	43			24.8	39.7
	OP536739.1:178677-184319_Monkeypox_virus_isolate_MPXV-USA-IL-IDPH-078,_partial_genome	5643	0.695	34.7	40.7	38.7	24.8	43		0.248	43			24.8	39.7
	OP536738.1:181280-186922_Monkeypox_virus_isolate_MPXV-USA-IL-IDPH-077,_partial_genome	5643	0.695	34.7	40.7	38.7	24.8	43		0.248	43			24.8	39.7
	OP536737.1:181261-186903_Monkeypox_virus_isolate_MPXV-USA-IL-IDPH-076,_partial_genome	5643	0.695	34.7	40.7	38.7	24.8	43		0.248	43			24.8	39.7
	OP536734.1:181280-186922_Monkeypox_virus_isolate_MPXV-USA-IL-IDPH-073,_partial_genome	5643	0.695	34.7	40.7	38.7	24.8	43		0.248	43			24.8	39.7
	OP536732.1:181280-186922_Monkeypox_virus_isolate_MPXV-USA-IL-IDPH-071,_partial_genome	5643	0.695	34.7	40.7	38.7	24.8	43		0.248	43			24.8	39.7
	OP536731.1:181280-186922_Monkeypox_virus_isolate_MPXV-USA-IL-IDPH-070,_partial_genome	5643	0.695	34.7	40.7	38.7	24.8	43		0.248	43			24.8	39.7
	OP536730.1:178677-184319_Monkeypox_virus_isolate_MPXV-USA-IL-IDPH-069,_partial_genome	5643	0.695	34.7	40.7	38.7	24.8	43		0.248	43			24.8	39.7
	OP536728.1:181280-186922_Monkeypox_virus_isolate_MPXV-USA-IL-IDPH-067,_partial_genome	5643	0.695	34.7	40.7	38.7	24.8	43		0.248	43			24.8	39.7
	OP536727.1:181280-186922_Monkeypox_virus_isolate_MPXV-USA-IL-IDPH-066,_partial_genome	5643	0.695	34.7	40.7	38.7	24.8	43		0.248	43			24.8	39.7
	OP536726.1:181280-186922_Monkeypox_virus_isolate_MPXV-USA-IL-IDPH-065,_partial_genome	5643	0.695	34.7	40.7	38.7	24.8	43		0.248	43			24.8	39.7
	OP536725.1:181280-186922_Monkeypox_virus_isolate_MPXV-USA-IL-IDPH-064,_partial_genome	5643	0.695	34.7	40.7	38.7	24.8	43		0.248	43			24.8	39.7
	OP536723.1:180997-186639_Monkeypox_virus_isolate_MPXV-USA-IL-IDPH-062,_partial_genome	5643	0.695	34.7	40.7	38.7	24.8	43		0.248	43			24.8	39.7
	OP536722.1:178647-184289_Monkeypox_virus_isolate_MPXV-USA-IL-IDPH-061,_partial_genome	5643	0.695	34.7	40.7	38.7	24.8	43		0.248	43			24.8	39.7
	OP536721.1:181280-186922_Monkeypox_virus_isolate_MPXV-USA-IL-IDPH-060,_partial_genome	5643	0.695	34.7	40.7	38.7	24.8	43		0.248	43			24.8	39.7
	OP536720.1:181280-186922_Monkeypox_virus_isolate_MPXV-USA-IL-IDPH-059,_partial_genome	5643	0.695	34.7	40.7	38.7	24.8	43		0.248	43			24.8	39.7
	OP536719.1:181250-186892_Monkeypox_virus_isolate_MPXV-USA-IL-IDPH-058,_partial_genome	5643	0.695	34.7	40.7	38.7	24.8	43		0.248	43			24.8	39.7
	OP536718.1:181280-186922_Monkeypox_virus_isolate_MPXV-USA-IL-IDPH-057,_partial_genome	5643	0.695	34.7	40.7	38.7	24.8	43		0.248	43			24.8	39.7
	OP536717.1:181280-186922_Monkeypox_virus_isolate_MPXV-USA-IL-IDPH-056,_partial_genome	5643	0.695	34.7	40.7	38.7	24.8	43		0.248	43			24.8	39.7
	OP536716.1:181280-186922_Monkeypox_virus_isolate_MPXV-USA-IL-IDPH-055,_partial_genome	5643	0.695	34.7	40.7	38.7	24.8	43		0.248	43			24.8	39.7
	OP536715.1:181280-186922_Monkeypox_virus_isolate_MPXV-USA-IL-IDPH-054,_partial_genome	5643	0.695	34.7	40.7	38.7	24.8	43		0.248	43			24.8	39.7
	OP536714.1:181280-186922_Monkeypox_virus_isolate_MPXV-USA-IL-IDPH-053,_partial_genome	5643	0.695	34.7	40.7	38.7	24.8	43		0.248	43			24.8	39.7
	OP536713.1:180903-186545_Monkeypox_virus_isolate_MPXV-USA-IL-IDPH-052,_partial_genome	5643	0.695	34.7	40.7	38.7	24.8	43		0.248	43			24.8	39.7
	OP536712.1:180632-186274_Monkeypox_virus_isolate_MPXV-USA-IL-IDPH-051,_partial_genome	5643	0.695	34.7	40.7	38.7	24.8	43		0.248	43			24.8	39.7
	OP536711.1:181280-186922_Monkeypox_virus_isolate_MPXV-USA-IL-IDPH-050,_partial_genome	5643	0.695	34.7	40.7	38.7	24.8	43		0.248	43			24.8	39.7
	OP536710.1:181280-186922_Monkeypox_virus_isolate_MPXV-USA-IL-IDPH-049,_partial_genome	5643	0.695	34.7	40.7	38.7	24.8	43		0.248	43			24.8	39.7
	OP536709.1:178677-184319_Monkeypox_virus_isolate_MPXV-USA-IL-IDPH-048,_partial_genome	5643	0.695	34.7	40.7	38.7	24.8	43		0.248	43			24.8	39.7
	OP536708.1:181280-186922_Monkeypox_virus_isolate_MPXV-USA-IL-IDPH-047,_partial_genome	5643	0.695	34.7	40.7	38.7	24.8	43		0.248	43			24.8	39.7
	OP536707.1:181280-186922_Monkeypox_virus_isolate_MPXV-USA-IL-IDPH-046,_partial_genome	5643	0.695	34.7	40.7	38.7	24.8	43		0.248	43			24.8	39.7
	OP536706.1:178677-184319_Monkeypox_virus_isolate_MPXV-USA-IL-IDPH-045,_partial_genome	5643	0.695	34.7	40.7	38.7	24.8	43		0.248	43			24.8	39.7
	OP536705.1:181280-186922_Monkeypox_virus_isolate_MPXV-USA-IL-IDPH-044,_partial_genome	5643	0.695	34.7	40.7	38.7	24.8	43		0.248	43			24.8	39.7
	OP536704.1:180245-185887_Monkeypox_virus_isolate_MPXV-USA-IL-IDPH-043,_partial_genome	5643	0.695	34.7	40.7	38.7	24.8	43		0.248	43			24.8	39.7
	OP536703.1:178677-184319_Monkeypox_virus_isolate_MPXV-USA-IL-IDPH-042,_partial_genome	5643	0.695	34.7	40.7	38.7	24.8	43		0.248	43			24.8	39.7
	OP536702.1:178679-184321_Monkeypox_virus_isolate_MPXV-USA-IL-IDPH-041,_partial_genome	5643	0.695	34.7	40.7	38.7	24.8	43		0.248	43			24.8	39.7
	OP536701.1:181280-186922_Monkeypox_virus_isolate_MPXV-USA-IL-IDPH-040,_partial_genome	5643	0.695	34.7	40.7	38.7	24.8	43		0.248	43			24.8	39.7
	OP536700.1:177501-183143_Monkeypox_virus_isolate_MPXV-USA-IL-IDPH-039,_partial_genome	5643	0.695	34.7	40.7	38.7	24.8	43		0.248	43			24.8	39.7
	OP536699.1:178183-183825_Monkeypox_virus_isolate_MPXV-USA-IL-IDPH-038,_partial_genome	5643	0.695	34.7	40.7	38.7	24.8	43		0.248	43			24.8	39.7
	OP536698.1:178673-184315_Monkeypox_virus_isolate_MPXV-USA-IL-IDPH-037,_partial_genome	5643	0.695	34.7	40.7	38.7	24.8	43		0.248	43			24.8	39.7
	OP536697.1:181280-186922_Monkeypox_virus_isolate_MPXV-USA-IL-IDPH-036,_partial_genome	5643	0.695	34.7	40.7	38.7	24.8	43		0.248	43			24.8	39.7
	OP536695.1:181280-186922_Monkeypox_virus_isolate_MPXV-USA-IL-IDPH-034,_partial_genome	5643	0.695	34.7	40.7	38.7	24.8	43		0.248	43			24.8	39.7
	OP536694.1:181280-186922_Monkeypox_virus_isolate_MPXV-USA-IL-IDPH-033,_partial_genome	5643	0.695	34.7	40.7	38.7	24.8	43		0.248	43			24.8	39.7
	OP536693.1:181172-186814_Monkeypox_virus_isolate_MPXV-USA-IL-IDPH-032,_partial_genome	5643	0.695	34.7	40.7	38.7	24.8	43		0.248	43			24.8	39.7
	OP536691.1:181280-186922_Monkeypox_virus_isolate_MPXV-USA-IL-IDPH-030,_partial_genome	5643	0.695	34.7	40.7	38.7	24.8	43		0.248	43			24.8	39.7
	OP536690.1:178677-184319_Monkeypox_virus_isolate_MPXV-USA-IL-IDPH-029,_partial_genome	5643	0.695	34.7	40.7	38.7	24.8	43		0.248	43			24.8	39.7
	OP536689.1:178666-184308_Monkeypox_virus_isolate_MPXV-USA-IL-IDPH-028,_partial_genome	5643	0.695	34.7	40.7	38.7	24.8	43		0.248	43			24.8	39.7
	OP536688.1:181280-186922_Monkeypox_virus_isolate_MPXV-USA-IL-IDPH-027,_partial_genome	5643	0.695	34.7	40.7	38.7	24.8	43		0.248	43			24.8	39.7
	OP536686.1:178677-184319_Monkeypox_virus_isolate_MPXV-USA-IL-IDPH-025,_partial_genome	5643	0.695	34.7	40.7	38.7	24.8	43		0.248	43			24.8	39.7
	OP536685.1:180009-185651_Monkeypox_virus_isolate_MPXV-USA-IL-IDPH-024,_partial_genome	5643	0.695	34.7	40.7	38.7	24.8	43		0.248	43			24.8	39.7
	OP536684.1:181280-186922_Monkeypox_virus_isolate_MPXV-USA-IL-IDPH-023,_partial_genome	5643	0.695	34.7	40.7	38.7	24.8	43		0.248	43			24.8	39.7
	OP536682.1:181280-186922_Monkeypox_virus_isolate_MPXV-USA-IL-IDPH-021,_partial_genome	5643	0.695	34.7	40.7	38.7	24.8	43		0.248	43			24.8	39.7
	OP536680.1:181278-186920_Monkeypox_virus_isolate_MPXV-USA-IL-IDPH-019,_partial_genome	5643	0.695	34.7	40.7	38.7	24.8	43		0.248	43			24.8	39.7
	OP536678.1:181280-186922_Monkeypox_virus_isolate_MPXV-USA-IL-IDPH-017,_partial_genome	5643	0.695	34.7	40.7	38.7	24.8	43		0.248	43			24.8	39.7
	OP536676.1:181280-186922_Monkeypox_virus_isolate_MPXV-USA-IL-IDPH-015,_partial_genome	5643	0.695	34.7	40.7	38.7	24.8	43		0.248	43			24.8	39.7
	OP536675.1:181015-186657_Monkeypox_virus_isolate_MPXV-USA-IL-IDPH-014,_partial_genome	5643	0.695	34.7	40.7	38.7	24.8	43		0.248	43			24.8	39.7
	OP536674.1:181280-186922_Monkeypox_virus_isolate_MPXV-USA-IL-IDPH-013,_partial_genome	5643	0.695	34.7	40.7	38.7	24.8	43		0.248	43			24.8	39.7
	OP536673.1:180881-186523_Monkeypox_virus_isolate_MPXV-USA-IL-IDPH-012,_partial_genome	5643	0.695	34.7	40.7	38.7	24.8	43		0.248	43			24.8	39.7
	OP536672.1:181274-186916_Monkeypox_virus_isolate_MPXV-USA-IL-IDPH-011,_partial_genome	5643	0.695	34.7	40.7	38.7	24.8	43		0.248	43			24.8	39.7
	OP536671.1:181280-186922_Monkeypox_virus_isolate_MPXV-USA-IL-IDPH-010,_partial_genome	5643	0.695	34.7	40.7	38.7	24.8	43		0.248	43			24.8	39.7
	OP536670.1:181149-186791_Monkeypox_virus_isolate_MPXV-USA-IL-IDPH-009,_partial_genome	5643	0.695	34.7	40.7	38.7	24.8	43		0.248	43			24.8	39.7
	OP536669.1:181280-186922_Monkeypox_virus_isolate_MPXV-USA-IL-IDPH-008,_partial_genome	5643	0.695	34.7	40.7	38.7	24.8	43		0.248	43			24.8	39.7
	OP536668.1:181280-186922_Monkeypox_virus_isolate_MPXV-USA-IL-IDPH-007,_partial_genome	5643	0.695	34.7	40.7	38.7	24.8	43		0.248	43			24.8	39.7
	OP536667.1:181189-186831_Monkeypox_virus_isolate_MPXV-USA-IL-IDPH-006,_partial_genome	5643	0.695	34.7	40.7	38.7	24.8	43		0.248	43			24.8	39.7
	OP536666.1:181276-186918_Monkeypox_virus_isolate_MPXV-USA-IL-IDPH-005,_partial_genome	5643	0.695	34.7	40.7	38.7	24.8	43		0.248	43			24.8	39.7
	OP536665.1:181263-186905_Monkeypox_virus_isolate_MPXV-USA-IL-IDPH-004,_partial_genome	5643	0.695	34.7	40.7	38.7	24.8	43		0.248	43			24.8	39.7
	OP536664.1:181280-186922_Monkeypox_virus_isolate_MPXV-USA-IL-IDPH-003,_partial_genome	5643	0.695	34.7	40.7	38.7	24.8	43		0.248	43			24.8	39.7
	OP536663.1:181280-186922_Monkeypox_virus_isolate_MPXV-USA-IL-IDPH-002,_partial_genome	5643	0.695	34.7	40.7	38.7	24.8	43		0.248	43			24.8	39.7
	OP536662.1:181280-186922_Monkeypox_virus_isolate_MPXV-USA-IL-IDPH-001,_partial_genome	5643	0.695	34.7	40.7	38.7	24.8	43		0.248	43			24.8	39.7
	OP531894.1:180520-186162_Monkeypox_virus_isolate_B969962RERE,_partial_genome	5643	0.695	34.7	40.7	38.7	24.8	43		0.248	43			24.8	39.7
	OP531888.1:180509-186151_Monkeypox_virus_isolate_B1118313,_partial_genome	5643	0.695	34.7	40.7	38.7	24.8	43		0.248	43			24.8	39.7
	OP526862.1:179434-185076_Monkeypox_virus_isolate_MPXV_USA_2022_DC0013,_complete_genome	5643	0.695	34.7	40.7	38.7	24.8	43		0.248	43			24.8	39.7
	OP526860.1:190825-196467_Monkeypox_virus_isolate_MPXV_USA_2022_RI0001,_complete_genome	5643	0.695	34.7	40.7	38.7	24.8	43		0.248	43			24.8	39.7
	OP526859.1:179432-185074_Monkeypox_virus_isolate_MPXV_USA_2022_MD0005,_complete_genome	5643	0.695	34.7	40.7	38.7	24.8	43		0.248	43			24.8	39.7
	OP524012.1:181289-186931_Monkeypox_virus_isolate_MPXV/Germany/2022/RKI410,_complete_genome	5643	0.695	34.7	40.7	38.7	24.8	43		0.248	43			24.8	39.7
	OP524011.1:181290-186932_Monkeypox_virus_isolate_MPXV/Germany/2022/RKI409,_complete_genome	5643	0.695	34.7	40.7	38.7	24.8	43		0.248	43			24.8	39.7
	OP524010.1:181289-186931_Monkeypox_virus_isolate_MPXV/Germany/2022/RKI408,_complete_genome	5643	0.695	34.7	40.7	38.7	24.8	43		0.248	43			24.8	39.7
	OP524009.1:181289-186931_Monkeypox_virus_isolate_MPXV/Germany/2022/RKI407,_complete_genome	5643	0.695	34.7	40.7	38.7	24.8	43		0.248	43			24.8	39.7
	OP524008.1:181290-186932_Monkeypox_virus_isolate_MPXV/Germany/2022/RKI406,_complete_genome	5643	0.695	34.7	40.7	38.7	24.8	43		0.248	43			24.8	39.7
	OP524007.1:181289-186931_Monkeypox_virus_isolate_MPXV/Germany/2022/RKI405,_complete_genome	5643	0.695	34.7	40.7	38.7	24.8	43		0.248	43			24.8	39.7
	OP524005.1:181290-186932_Monkeypox_virus_isolate_MPXV/Germany/2022/RKI400,_partial_genome	5643	0.695	34.7	40.7	38.7	24.8	43		0.248	43			24.8	39.7
	OP524004.1:181289-186931_Monkeypox_virus_isolate_MPXV/Germany/2022/RKI403,_complete_genome	5643	0.695	34.7	40.7	38.7	24.8	43		0.248	43			24.8	39.7
	OP524003.1:181289-186931_Monkeypox_virus_isolate_MPXV/Germany/2022/RKI402,_complete_genome	5643	0.695	34.7	40.7	38.7	24.8	43		0.248	43			24.8	39.7
	OP523999.1:181286-186928_Monkeypox_virus_isolate_MPXV/Germany/2022/RKI396,_complete_genome	5643	0.695	34.7	40.7	38.7	24.8	43		0.248	43			24.8	39.7
	OP523998.1:181290-186932_Monkeypox_virus_isolate_MPXV/Germany/2022/RKI395,_complete_genome	5643	0.695	34.7	40.7	38.7	24.8	43		0.248	43			24.8	39.7
	OP523996.1:181290-186932_Monkeypox_virus_isolate_MPXV/Germany/2022/RKI397,_partial_genome	5643	0.695	34.7	40.7	38.7	24.8	43		0.248	43			24.8	39.7
	OP523995.1:181290-186932_Monkeypox_virus_isolate_MPXV/Germany/2022/RKI393,_complete_genome	5643	0.695	34.7	40.7	38.7	24.8	43		0.248	43			24.8	39.7
	OP523994.1:181290-186932_Monkeypox_virus_isolate_MPXV/Germany/2022/RKI392,_complete_genome	5643	0.695	34.7	40.7	38.7	24.8	43		0.248	43			24.8	39.7
	OP523992.1:181289-186931_Monkeypox_virus_isolate_MPXV/Germany/2022/RKI390,_complete_genome	5643	0.695	34.7	40.7	38.7	24.8	43		0.248	43			24.8	39.7
	OP523991.1:181289-186931_Monkeypox_virus_isolate_MPXV/Germany/2022/RKI389,_partial_genome	5643	0.695	34.7	40.7	38.7	24.8	43		0.248	43			24.8	39.7
	OP523990.1:181289-186931_Monkeypox_virus_isolate_MPXV/Germany/2022/RKI388,_complete_genome	5643	0.695	34.7	40.7	38.7	24.8	43		0.248	43			24.8	39.7
	OP523988.1:181289-186931_Monkeypox_virus_isolate_MPXV/Germany/2022/RKI386,_complete_genome	5643	0.695	34.7	40.7	38.7	24.8	43		0.248	43			24.8	39.7
	OP523987.1:181290-186932_Monkeypox_virus_isolate_MPXV/Germany/2022/RKI385,_complete_genome	5643	0.695	34.7	40.7	38.7	24.8	43		0.248	43			24.8	39.7
	OP523986.1:181290-186932_Monkeypox_virus_isolate_MPXV/Germany/2022/RKI384,_complete_genome	5643	0.695	34.7	40.7	38.7	24.8	43		0.248	43			24.8	39.7
	OP523985.1:181289-186931_Monkeypox_virus_isolate_MPXV/Germany/2022/RKI383,_partial_genome	5643	0.695	34.7	40.7	38.7	24.8	43		0.248	43			24.8	39.7
	OP523984.1:180377-186019_Monkeypox_virus_isolate_MPXV/Germany/2022/RKI382,_complete_genome	5643	0.695	34.7	40.7	38.7	24.8	43		0.248	43			24.8	39.7
	OP523983.1:181292-186934_Monkeypox_virus_isolate_MPXV/Germany/2022/RKI381,_complete_genome	5643	0.695	34.7	40.7	38.7	24.8	43		0.248	43			24.8	39.7
	OP523981.1:181290-186932_Monkeypox_virus_isolate_MPXV/Germany/2022/RKI379,_complete_genome	5643	0.695	34.7	40.7	38.7	24.8	43		0.248	43			24.8	39.7
	OP523980.1:181289-186931_Monkeypox_virus_isolate_MPXV/Germany/2022/RKI378,_complete_genome	5643	0.695	34.7	40.7	38.7	24.8	43		0.248	43			24.8	39.7
	OP523979.1:181305-186947_Monkeypox_virus_isolate_MPXV/Germany/2022/RKI377,_complete_genome	5643	0.695	34.7	40.7	38.7	24.8	43		0.248	43			24.8	39.7
	OX044339.2:182457-188099_Monkeypox_virus_isolate_MPXV_345_R_SP_2022_genome_assembly,_chromosome:_MPXV_345_R_SP_2022	5643	0.695	34.7	40.7	38.7	24.8	43		0.248	43			24.8	39.7
	OP442570.2:180330-185972_Monkeypox_virus_isolate_hMPX/Human/USA/CA-LACPHL-MA00082/2022,_partial_genome	5643	0.695	34.7	40.7	38.7	24.8	43		0.248	43			24.8	39.7
	OP442561.2:179247-184889_Monkeypox_virus_isolate_hMPX/Human/USA/CA-LACPHL-MA00076/2022,_partial_genome	5643	0.695	34.7	40.7	38.7	24.8	43		0.248	43			24.8	39.7
	OP442558.2:179247-184889_Monkeypox_virus_isolate_hMPX/Human/USA/CA-LACPHL-MA00075/2022,_partial_genome	5643	0.695	34.7	40.7	38.7	24.8	43		0.248	43			24.8	39.7
	OP442557.2:179870-185512_Monkeypox_virus_isolate_hMPX/Human/USA/CA-LACPHL-MA00074/2022,_partial_genome	5643	0.695	34.7	40.7	38.7	24.8	43		0.248	43			24.8	39.7
	OP442555.2:179247-184889_Monkeypox_virus_isolate_hMPX/Human/USA/CA-LACPHL-MA00073/2022,_partial_genome	5643	0.695	34.7	40.7	38.7	24.8	43		0.248	43			24.8	39.7
	OP440607.2:179247-184889_Monkeypox_virus_isolate_hMPX/Human/USA/CA-LACPHL-MA00065/2022,_partial_genome	5643	0.695	34.7	40.7	38.7	24.8	43		0.248	43			24.8	39.7
	OP440605.2:179248-184890_Monkeypox_virus_isolate_hMPX/Human/USA/CA-LACPHL-MA00063/2022,_partial_genome	5643	0.695	34.7	40.7	38.7	24.8	43		0.248	43			24.8	39.7
	OP440604.2:179248-184890_Monkeypox_virus_isolate_hMPX/Human/USA/CA-LACPHL-MA00062/2022,_partial_genome	5643	0.695	34.7	40.7	38.7	24.8	43		0.248	43			24.8	39.7
	OP440591.2:179247-184889_Monkeypox_virus_isolate_hMPX/Human/USA/CA-LACPHL-MA00022/2022,_partial_genome	5643	0.695	34.7	40.7	38.7	24.8	43		0.248	43			24.8	39.7
	OP494266.1:181240-186882_Monkeypox_virus_isolate_MPXV/Germany/2022/ON/RKI320,_partial_genome	5643	0.695	34.7	40.7	38.7	24.8	43		0.248	43			24.8	39.7
	OP494265.1:181240-186882_Monkeypox_virus_isolate_MPXV/Germany/2022/ON/RKI374,_partial_genome	5643	0.695	34.7	40.7	38.7	24.8	43		0.248	43			24.8	39.7
	OP494264.1:181240-186882_Monkeypox_virus_isolate_MPXV/Germany/2022/ON/RKI375,_partial_genome	5643	0.695	34.7	40.7	38.7	24.8	43		0.248	43			24.8	39.7
	OP494263.1:181240-186882_Monkeypox_virus_isolate_MPXV/Germany/2022/ON/RKI316,_partial_genome	5643	0.695	34.7	40.7	38.7	24.8	43		0.248	43			24.8	39.7
	OP494261.1:181240-186882_Monkeypox_virus_isolate_MPXV/Germany/2022/ON/RKI326,_partial_genome	5643	0.695	34.7	40.7	38.7	24.8	43		0.248	43			24.8	39.7
	OP494260.1:181240-186882_Monkeypox_virus_isolate_MPXV/Germany/2022/ON/RKI308,_partial_genome	5643	0.695	34.7	40.7	38.7	24.8	43		0.248	43			24.8	39.7
	OP494259.1:181240-186882_Monkeypox_virus_isolate_MPXV/Germany/2022/ON/RKI376,_partial_genome	5643	0.695	34.7	40.7	38.7	24.8	43		0.248	43			24.8	39.7
	OP494258.1:181240-186882_Monkeypox_virus_isolate_MPXV/Germany/2022/ON/RKI305,_partial_genome	5643	0.695	34.7	40.7	38.7	24.8	43		0.248	43			24.8	39.7
	OX336038.1:181259-186901_Monkeypox_virus_isolate_RNA_genome_assembly,_complete_genome:_monopartite	5643	0.695	34.7	40.7	38.7	24.8	43		0.248	43			24.8	39.7
	OX336004.1:181253-186895_Monkeypox_virus_isolate_RNA_genome_assembly,_complete_genome:_monopartite	5643	0.695	34.7	40.7	38.7	24.8	43		0.248	43			24.8	39.7
	OP431829.2:181346-186988_Monkeypox_virus_isolate_MPXV22/human/USA-NE-199,_complete_genome	5643	0.695	34.7	40.7	38.7	24.8	43		0.248	43			24.8	39.7
	OP431828.2:181346-186988_Monkeypox_virus_isolate_MPXV22/human/USA-NE-181,_complete_genome	5643	0.695	34.7	40.7	38.7	24.8	43		0.248	43			24.8	39.7
	OP431827.2:181346-186988_Monkeypox_virus_isolate_MPXV22/human/USA-NE-176,_complete_genome	5643	0.695	34.7	40.7	38.7	24.8	43		0.248	43			24.8	39.7
	OP431826.2:181346-186988_Monkeypox_virus_isolate_MPXV22/human/USA-NE-154,_complete_genome	5643	0.695	34.7	40.7	38.7	24.8	43		0.248	43			24.8	39.7
	OP431825.2:181346-186988_Monkeypox_virus_isolate_MPXV22/human/USA-NE-127,_complete_genome	5643	0.695	34.7	40.7	38.7	24.8	43		0.248	43			24.8	39.7
	OP314961.2:181329-186971_Monkeypox_virus_isolate_MPXV22/human/USA-NE-152,_complete_genome	5643	0.695	34.7	40.7	38.7	24.8	43		0.248	43			24.8	39.7
	OP314960.2:181329-186971_Monkeypox_virus_isolate_MPXV22/human/USA-NE-115,_complete_genome	5643	0.695	34.7	40.7	38.7	24.8	43		0.248	43			24.8	39.7
	OP314959.2:181346-186988_Monkeypox_virus_isolate_MPXV22/human/USA-NE-111,_complete_genome	5643	0.695	34.7	40.7	38.7	24.8	43		0.248	43			24.8	39.7
	OP314957.2:181346-186988_Monkeypox_virus_isolate_MPXV22/human/USA-NE-83,_complete_genome	5643	0.695	34.7	40.7	38.7	24.8	43		0.248	43			24.8	39.7
	OP171924.2:181346-186988_Monkeypox_virus_isolate_MPXV22/human/USA-NE-63,_complete_genome	5643	0.695	34.7	40.7	38.7	24.8	43		0.248	43			24.8	39.7
	OP171923.2:181329-186971_Monkeypox_virus_isolate_MPXV22/human/USA-NE-48,_complete_genome	5643	0.695	34.7	40.7	38.7	24.8	43		0.248	43			24.8	39.7
	OP171922.2:181329-186971_Monkeypox_virus_isolate_MPXV22/human/USA-NE-44,_complete_genome	5643	0.695	34.7	40.7	38.7	24.8	43		0.248	43			24.8	39.7
	OP171921.2:181329-186971_Monkeypox_virus_isolate_MPXV22/human/USA-NE-43,_complete_genome	5643	0.695	34.7	40.7	38.7	24.8	43		0.248	43			24.8	39.7
	OP351287.2:181325-186967_Monkeypox_virus_isolate_MPXV22/human/USA-OK-149,_complete_genome	5643	0.695	34.7	40.7	38.7	24.8	43		0.248	43			24.8	39.7
	OP351284.2:181329-186971_Monkeypox_virus_isolate_MPXV22/human/USA-OK-69,_complete_genome	5643	0.695	34.7	40.7	38.7	24.8	43		0.248	43			24.8	39.7
	OP351283.2:181329-186971_Monkeypox_virus_isolate_MPXV22/human/USA-OK-68,_complete_genome	5643	0.695	34.7	40.7	38.7	24.8	43		0.248	43			24.8	39.7
	OP351282.2:181346-186988_Monkeypox_virus_isolate_MPXV22/human/USA-OK-67,_complete_genome	5643	0.695	34.7	40.7	38.7	24.8	43		0.248	43			24.8	39.7
	OP351281.2:181346-186988_Monkeypox_virus_isolate_MPXV22/human/USA-OK-66,_complete_genome	5643	0.695	34.7	40.7	38.7	24.8	43		0.248	43			24.8	39.7
	OP351280.2:181346-186988_Monkeypox_virus_isolate_MPXV22/human/USA-OK-61,_complete_genome	5643	0.695	34.7	40.7	38.7	24.8	43		0.248	43			24.8	39.7
	OP351279.2:181329-186971_Monkeypox_virus_isolate_MPXV22/human/USA-OK-41,_complete_genome	5643	0.695	34.7	40.7	38.7	24.8	43		0.248	43			24.8	39.7
	OP351278.2:181329-186971_Monkeypox_virus_isolate_MPXV22/human/USA-OK-21,_complete_genome	5643	0.695	34.7	40.7	38.7	24.8	43		0.248	43			24.8	39.7
	OP484694.1:181289-186931_Monkeypox_virus_isolate_MPXV/Germany/2022/RKI373,_complete_genome	5643	0.695	34.7	40.7	38.7	24.8	43		0.248	43			24.8	39.7
	OP484693.1:181289-186931_Monkeypox_virus_isolate_MPXV/Germany/2022/RKI372,_partial_genome	5643	0.695	34.7	40.7	38.7	24.8	43		0.248	43			24.8	39.7
	OP484692.1:181289-186931_Monkeypox_virus_isolate_MPXV/Germany/2022/RKI371,_partial_genome	5643	0.695	34.7	40.7	38.7	24.8	43		0.248	43			24.8	39.7
	OP484691.1:181290-186932_Monkeypox_virus_isolate_MPXV/Germany/2022/RKI370,_complete_genome	5643	0.695	34.7	40.7	38.7	24.8	43		0.248	43			24.8	39.7
	OP484690.1:181289-186931_Monkeypox_virus_isolate_MPXV/Germany/2022/RKI369,_partial_genome	5643	0.695	34.7	40.7	38.7	24.8	43		0.248	43			24.8	39.7
	OP484689.1:181289-186931_Monkeypox_virus_isolate_MPXV/Germany/2022/RKI368,_partial_genome	5643	0.695	34.7	40.7	38.7	24.8	43		0.248	43			24.8	39.7
	OP484688.1:181290-186932_Monkeypox_virus_isolate_MPXV/Germany/2022/RKI367,_partial_genome	5643	0.695	34.7	40.7	38.7	24.8	43		0.248	43			24.8	39.7
	OP484687.1:181289-186931_Monkeypox_virus_isolate_MPXV/Germany/2022/RKI366,_complete_genome	5643	0.695	34.7	40.7	38.7	24.8	43		0.248	43			24.8	39.7
	OP484685.1:181290-186932_Monkeypox_virus_isolate_MPXV/Germany/2022/RKI364,_partial_genome	5643	0.695	34.7	40.7	38.7	24.8	43		0.248	43			24.8	39.7
	OP484684.1:181289-186931_Monkeypox_virus_isolate_MPXV/Germany/2022/RKI363,_complete_genome	5643	0.695	34.7	40.7	38.7	24.8	43		0.248	43			24.8	39.7
	OP484683.1:181290-186932_Monkeypox_virus_isolate_MPXV/Germany/2022/RKI362,_complete_genome	5643	0.695	34.7	40.7	38.7	24.8	43		0.248	43			24.8	39.7
	OP484682.1:181289-186931_Monkeypox_virus_isolate_MPXV/Germany/2022/RKI361,_complete_genome	5643	0.695	34.7	40.7	38.7	24.8	43		0.248	43			24.8	39.7
	OP484681.1:181289-186931_Monkeypox_virus_isolate_MPXV/Germany/2022/RKI360,_complete_genome	5643	0.695	34.7	40.7	38.7	24.8	43		0.248	43			24.8	39.7
	OP484680.1:181289-186931_Monkeypox_virus_isolate_MPXV/Germany/2022/RKI359,_complete_genome	5643	0.695	34.7	40.7	38.7	24.8	43		0.248	43			24.8	39.7
	OP484679.1:181290-186932_Monkeypox_virus_isolate_MPXV/Germany/2022/RKI358,_complete_genome	5643	0.695	34.7	40.7	38.7	24.8	43		0.248	43			24.8	39.7
	OP484678.1:181290-186932_Monkeypox_virus_isolate_MPXV/Germany/2022/RKI357,_complete_genome	5643	0.695	34.7	40.7	38.7	24.8	43		0.248	43			24.8	39.7
	OP484677.1:181290-186932_Monkeypox_virus_isolate_MPXV/Germany/2022/RKI356,_complete_genome	5643	0.695	34.7	40.7	38.7	24.8	43		0.248	43			24.8	39.7
	OP484676.1:181323-186965_Monkeypox_virus_isolate_MPXV/Germany/2022/RKI355,_complete_genome	5643	0.695	34.7	40.7	38.7	24.8	43		0.248	43			24.8	39.7
	OP484675.1:181289-186931_Monkeypox_virus_isolate_MPXV/Germany/2022/RKI354,_complete_genome	5643	0.695	34.7	40.7	38.7	24.8	43		0.248	43			24.8	39.7
	OP484673.1:180376-186018_Monkeypox_virus_isolate_MPXV/Germany/2022/RKI352,_complete_genome	5643	0.695	34.7	40.7	38.7	24.8	43		0.248	43			24.8	39.7
	OP484672.1:181290-186932_Monkeypox_virus_isolate_MPXV/Germany/2022/RKI351,_complete_genome	5643	0.695	34.7	40.7	38.7	24.8	43		0.248	43			24.8	39.7
	OP484671.1:181289-186931_Monkeypox_virus_isolate_MPXV/Germany/2022/RKI350,_complete_genome	5643	0.695	34.7	40.7	38.7	24.8	43		0.248	43			24.8	39.7
	OP484670.1:181289-186931_Monkeypox_virus_isolate_MPXV/Germany/2022/RKI349,_complete_genome	5643	0.695	34.7	40.7	38.7	24.8	43		0.248	43			24.8	39.7
	OP484669.1:181290-186932_Monkeypox_virus_isolate_MPXV/Germany/2022/RKI348,_complete_genome	5643	0.695	34.7	40.7	38.7	24.8	43		0.248	43			24.8	39.7
	OP484667.1:181289-186931_Monkeypox_virus_isolate_MPXV/Germany/2022/RKI346,_complete_genome	5643	0.695	34.7	40.7	38.7	24.8	43		0.248	43			24.8	39.7
	OP484666.1:181289-186931_Monkeypox_virus_isolate_MPXV/Germany/2022/RKI345,_complete_genome	5643	0.695	34.7	40.7	38.7	24.8	43		0.248	43			24.8	39.7
	OP484664.1:181289-186931_Monkeypox_virus_isolate_MPXV/Germany/2022/RKI341,_partial_genome	5643	0.695	34.7	40.7	38.7	24.8	43		0.248	43			24.8	39.7
	OP484663.1:181289-186931_Monkeypox_virus_isolate_MPXV/Germany/2022/RKI340,_complete_genome	5643	0.695	34.7	40.7	38.7	24.8	43		0.248	43			24.8	39.7
	OP484340.1:181346-186988_Monkeypox_virus_isolate_MPXV22/human/USA-OK-104,_complete_genome	5643	0.695	34.7	40.7	38.7	24.8	43		0.248	43			24.8	39.7
	OP480420.1:180929-186571_Monkeypox_virus_isolate_hMPXV/USA/NC-UNC-0021/2022,_partial_genome	5643	0.695	34.7	40.7	38.7	24.8	43		0.248	43			24.8	39.7
	OP480419.1:181025-186667_Monkeypox_virus_isolate_hMPXV/USA/NC-UNC-0020/2022,_partial_genome	5643	0.695	34.7	40.7	38.7	24.8	43		0.248	43			24.8	39.7
	OP480416.1:181072-186714_Monkeypox_virus_isolate_hMPXV/USA/NC-UNC-0017/2022,_partial_genome	5643	0.695	34.7	40.7	38.7	24.8	43		0.248	43			24.8	39.7
	OP480415.1:181082-186724_Monkeypox_virus_isolate_hMPXV/USA/NC-UNC-0015/2022,_partial_genome	5643	0.695	34.7	40.7	38.7	24.8	43		0.248	43			24.8	39.7
	OP480412.1:181016-186658_Monkeypox_virus_isolate_hMPXV/USA/NC-UNC-0012/2022,_partial_genome	5643	0.695	34.7	40.7	38.7	24.8	43		0.248	43			24.8	39.7
	OP480410.1:181076-186718_Monkeypox_virus_isolate_hMPXV/USA/NC-UNC-0009/2022,_partial_genome	5643	0.695	34.7	40.7	38.7	24.8	43		0.248	43			24.8	39.7
	OP480408.1:181072-186714_Monkeypox_virus_isolate_hMPXV/USA/NC-UNC-0007/2022,_partial_genome	5643	0.695	34.7	40.7	38.7	24.8	43		0.248	43			24.8	39.7
	OP480405.1:181276-186918_Monkeypox_virus_isolate_hMPXV/USA/NC-UNC-0004/2022,_partial_genome	5643	0.695	34.7	40.7	38.7	24.8	43		0.248	43			24.8	39.7
	OP480404.1:181347-186989_Monkeypox_virus_isolate_hMPXV/USA/NC-UNC-0003/2022,_partial_genome	5643	0.695	34.7	40.7	38.7	24.8	43		0.248	43			24.8	39.7
	OP414381.2:179846-185488_Monkeypox_virus_isolate_Monkeypox/PT0354/2022,_partial_genome	5643	0.695	34.7	40.7	38.7	24.8	43		0.248	43			24.8	39.7
	OP414367.2:179846-185488_Monkeypox_virus_isolate_Monkeypox/PT0338/2022,_partial_genome	5643	0.695	34.7	40.7	38.7	24.8	43		0.248	43			24.8	39.7
	OP414359.2:180067-185709_Monkeypox_virus_isolate_Monkeypox/PT0327/2022,_partial_genome	5643	0.695	34.7	40.7	38.7	24.8	43		0.248	43			24.8	39.7
	MK783029.1_UNVERIFIED:_Monkeypox_virus_strain_3029_complete_genome_reverse_complement_reverse_complement	5643	0.695	34.8	40.8	38.7	24.8	43		0.248	43			24.8	39.75
	MK783030.1_UNVERIFIED:_Monkeypox_virus_strain_3025_complete_genome_reverse_complement_reverse_complement	5643	0.695	34.8	40.8	38.7	24.8	43		0.248	43			24.8	39.75
	MK783031.1_UNVERIFIED:_Monkeypox_virus_strain_3020_complete_genome_reverse_complement_reverse_complement	5643	0.695	34.8	40.8	38.7	24.8	43		0.248	43			24.8	39.75
	MK783032.1_UNVERIFIED:_Monkeypox_virus_strain_3030_complete_genome_reverse_complement_reverse_complement	5643	0.695	34.8	40.8	38.7	24.8	43		0.248	43			24.8	39.75
	MN648051.1_Monkeypox_virus_strain_Israel_2018_complete_genome_reverse_complement_reverse_complement	5643	0.695	34.8	40.8	38.7	24.8	43		0.248	43			24.8	39.75
	MT903337.1_Monkeypox_virus_isolate_MPXV-M2940_FCT_complete_genome_reverse_complement_reverse_complement	5643	0.695	34.8	40.8	38.7	24.9	43.1		0.249	43.1			24.9	39.75
	MT903339.1_Monkeypox_virus_isolate_MPXV-M3021_Delta_complete_genome_reverse_complement_reverse_complement	5643	0.695	34.8	40.8	38.7	24.8	43		0.248	43			24.8	39.75
	MT903340.1_Monkeypox_virus_isolate_MPXV-M5312_HM12_Rivers_complete_genome_reverse_complement_reverse_complement	5643	0.695	34.8	40.8	38.7	24.8	43		0.248	43			24.8	39.75
	MT903342.1_Monkeypox_virus_isolate_MPXV-Singapore_complete_genome_reverse_complement_reverse_complement	5643	0.695	34.8	40.8	38.7	24.8	43		0.248	43			24.8	39.75
	MT903343.1_Monkeypox_virus_isolate_MPXV-UK_P1_complete_genome_reverse_complement_reverse_complement	5643	0.695	34.8	40.8	38.7	24.8	43		0.248	43			24.8	39.75
	MT903344.1_Monkeypox_virus_isolate_MPXV-UK_P2_complete_genome_reverse_complement_reverse_complement	5643	0.695	34.8	40.8	38.7	24.8	43		0.248	43			24.8	39.75
	MT903345.1_Monkeypox_virus_isolate_MPXV-UK_P3_complete_genome_reverse_complement_reverse_complement	5643	0.695	34.8	40.8	38.7	24.8	43		0.248	43			24.8	39.75
	NC_063383.1_Monkeypox_virus_complete_genome_reverse_complement_reverse_complement	5643	0.695	34.8	40.8	38.7	24.8	43		0.248	43			24.8	39.75
	OL504742.1_Monkeypox_virus_isolate_2095_partial_genome_reverse_complement_reverse_complement	5643	0.695	34.8	40.8	38.7	24.8	43		0.248	43			24.8	39.75
	ON631963.1_Monkeypox_virus_isolate_MPxV/VIDRL01/2022_complete_genome_reverse_complement_reverse_complement	5643	0.695	34.7	40.7	38.7	24.8	43		0.248	43			24.8	39.7
	ON674051.1_Monkeypox_virus_isolate_MPXV_USA_2022_FL001_complete_genome_reverse_complement_reverse_complement	5643	0.695	34.8	40.8	38.7	24.8	43		0.248	43			24.8	39.75
	ON675438.1_Monkeypox_virus_isolate_MPXV_USA_2022_VA001_complete_genome_reverse_complement_reverse_complement	5643	0.695	34.8	40.8	38.7	24.8	43		0.248	43			24.8	39.75
	ON676707.1_Monkeypox_virus_isolate_MPXV_USA_2021_TX_complete_genome_reverse_complement_reverse_complement	5643	0.695	34.8	40.8	38.7	24.8	43		0.248	43			24.8	39.75
	ON676708.1_Monkeypox_virus_isolate_MPXV_USA_2021_MD_complete_genome_reverse_complement_reverse_complement	5643	0.695	34.7	40.7	38.7	24.8	43		0.248	43			24.8	39.7
									Average = 0.680
									eCAI (p<0.05) = 0.728

## Sheet: MPXVgp172
MPXVgp172			CAI					ENc		ENc-GC3s plot				Neutrality plot			eCAI
	Name	Length	CAI	%G+C	%G+C(1)	%G+C(2)	%G+C(3)	Nc		GC3%	ENc			GC3%	GC12%
	OP626139.1:170027-170875_Monkeypox_virus_isolate_MPXV/Germany/2022/RKI501,_complete_genome	849	0.713	31.8	36.7	31.1	27.6	44.2		0.276	44.2			27.6	33.9		Average = 0.701
	OP626138.1:170027-170875_Monkeypox_virus_isolate_MPXV/Germany/2022/RKI499,_complete_genome	849	0.713	31.8	36.7	31.1	27.6	44.2		0.276	44.2			27.6	33.9		eCAI (p<0.05) = 0.755
	OP626137.1:170027-170875_Monkeypox_virus_isolate_MPXV/Germany/2022/RKI498,_complete_genome	849	0.713	31.8	36.7	31.1	27.6	44.2		0.276	44.2			27.6	33.9
	OP626136.1:170027-170875_Monkeypox_virus_isolate_MPXV/Germany/2022/RKI497,_complete_genome	849	0.713	31.8	36.7	31.1	27.6	44.2		0.276	44.2			27.6	33.9
	OP626135.1:170027-170875_Monkeypox_virus_isolate_MPXV/Germany/2022/RKI496,_complete_genome	849	0.713	31.8	36.7	31.1	27.6	44.2		0.276	44.2			27.6	33.9
	OP626134.1:170027-170875_Monkeypox_virus_isolate_MPXV/Germany/2022/RKI500,_complete_genome	849	0.713	31.8	36.7	31.1	27.6	44.2		0.276	44.2			27.6	33.9
	OP626133.1:170027-170875_Monkeypox_virus_isolate_MPXV/Germany/2022/RKI495,_complete_genome	849	0.713	31.8	36.7	31.1	27.6	44.2		0.276	44.2			27.6	33.9
	OP626132.1:170027-170875_Monkeypox_virus_isolate_MPXV/Germany/2022/RKI494,_complete_genome	849	0.713	31.8	36.7	31.1	27.6	44.2		0.276	44.2			27.6	33.9
	OP626131.1:170027-170875_Monkeypox_virus_isolate_MPXV/Germany/2022/RKI493,_partial_genome	849	0.713	31.8	36.7	31.1	27.6	44.2		0.276	44.2			27.6	33.9
	OP626130.1:170027-170875_Monkeypox_virus_isolate_MPXV/Germany/2022/RKI492,_complete_genome	849	0.713	31.8	36.7	31.1	27.6	44.2		0.276	44.2			27.6	33.9
	OP626129.1:170027-170875_Monkeypox_virus_isolate_MPXV/Germany/2022/RKI491,_partial_genome	849	0.713	31.8	36.7	31.1	27.6	44.2		0.276	44.2			27.6	33.9
	OP626128.1:170027-170875_Monkeypox_virus_isolate_MPXV/Germany/2022/RKI490,_complete_genome	849	0.713	31.8	36.7	31.1	27.6	44.2		0.276	44.2			27.6	33.9
	OP626127.1:170027-170875_Monkeypox_virus_isolate_MPXV/Germany/2022/RKI489,_complete_genome	849	0.713	31.8	36.7	31.1	27.6	44.2		0.276	44.2			27.6	33.9
	OP626126.1:170027-170875_Monkeypox_virus_isolate_MPXV/Germany/2022/RKI488,_complete_genome	849	0.713	31.8	36.7	31.1	27.6	44.2		0.276	44.2			27.6	33.9
	OP626125.1:170027-170875_Monkeypox_virus_isolate_MPXV/Germany/2022/RKI487,_complete_genome	849	0.713	31.8	36.7	31.1	27.6	44.2		0.276	44.2			27.6	33.9
	OP626124.1:170027-170875_Monkeypox_virus_isolate_MPXV/Germany/2022/RKI486,_complete_genome	849	0.713	31.8	36.7	31.1	27.6	44.2		0.276	44.2			27.6	33.9
	OP626123.1:170027-170875_Monkeypox_virus_isolate_MPXV/Germany/2022/RKI485,_complete_genome	849	0.713	31.8	36.7	31.1	27.6	44.2		0.276	44.2			27.6	33.9
	OP626122.1:170027-170875_Monkeypox_virus_isolate_MPXV/Germany/2022/RKI484,_complete_genome	849	0.713	31.8	36.7	31.1	27.6	44.2		0.276	44.2			27.6	33.9
	OP626121.1:170027-170875_Monkeypox_virus_isolate_MPXV/Germany/2022/RKI483,_complete_genome	849	0.713	31.8	36.7	31.1	27.6	44.2		0.276	44.2			27.6	33.9
	OP626120.1:170027-170875_Monkeypox_virus_isolate_MPXV/Germany/2022/RKI482,_partial_genome	849	0.713	31.8	36.7	31.1	27.6	44.2		0.276	44.2			27.6	33.9
	OP626119.1:170027-170875_Monkeypox_virus_isolate_MPXV/Germany/2022/RKI481,_partial_genome	849	0.713	31.8	36.7	31.1	27.6	44.2		0.276	44.2			27.6	33.9
	OP626118.1:170027-170875_Monkeypox_virus_isolate_MPXV/Germany/2022/RKI480,_complete_genome	849	0.713	31.8	36.7	31.1	27.6	44.2		0.276	44.2			27.6	33.9
	OP626117.1:170027-170875_Monkeypox_virus_isolate_MPXV/Germany/2022/RKI479,_complete_genome	849	0.713	31.8	36.7	31.1	27.6	44.2		0.276	44.2			27.6	33.9
	OP626116.1:170027-170875_Monkeypox_virus_isolate_MPXV/Germany/2022/RKI478,_complete_genome	849	0.713	31.8	36.7	31.1	27.6	44.2		0.276	44.2			27.6	33.9
	OP626115.1:170027-170875_Monkeypox_virus_isolate_MPXV/Germany/2022/RKI477,_complete_genome	849	0.713	31.8	36.7	31.1	27.6	44.2		0.276	44.2			27.6	33.9
	OP626114.1:170027-170875_Monkeypox_virus_isolate_MPXV/Germany/2022/RKI476,_complete_genome	849	0.713	31.8	36.7	31.1	27.6	44.2		0.276	44.2			27.6	33.9
	OP626113.1:170027-170875_Monkeypox_virus_isolate_MPXV/Germany/2022/RKI475,_complete_genome	849	0.713	31.8	36.7	31.1	27.6	44.2		0.276	44.2			27.6	33.9
	OP626112.1:170027-170875_Monkeypox_virus_isolate_MPXV/Germany/2022/RKI474,_complete_genome	849	0.713	31.8	36.7	31.1	27.6	44.2		0.276	44.2			27.6	33.9
	OP626111.1:170027-170875_Monkeypox_virus_isolate_MPXV/Germany/2022/RKI473,_complete_genome	849	0.713	31.8	36.7	31.1	27.6	44.2		0.276	44.2			27.6	33.9
	OP626110.1:170027-170875_Monkeypox_virus_isolate_MPXV/Germany/2022/RKI472,_complete_genome	849	0.713	31.8	36.7	31.1	27.6	44.2		0.276	44.2			27.6	33.9
	OP626109.1:170027-170875_Monkeypox_virus_isolate_MPXV/Germany/2022/RKI471,_complete_genome	849	0.713	31.8	36.7	31.1	27.6	44.2		0.276	44.2			27.6	33.9
	OP626108.1:170027-170875_Monkeypox_virus_isolate_MPXV/Germany/2022/RKI470,_complete_genome	849	0.713	31.8	36.7	31.1	27.6	44.2		0.276	44.2			27.6	33.9
	OP626107.1:170027-170875_Monkeypox_virus_isolate_MPXV/Germany/2022/RKI469,_partial_genome	849	0.713	31.8	36.7	31.1	27.6	44.2		0.276	44.2			27.6	33.9
	OP626106.1:170027-170875_Monkeypox_virus_isolate_MPXV/Germany/2022/RKI468,_complete_genome	849	0.713	31.8	36.7	31.1	27.6	44.2		0.276	44.2			27.6	33.9
	OP626105.1:170027-170875_Monkeypox_virus_isolate_MPXV/Germany/2022/RKI467,_complete_genome	849	0.713	31.8	36.7	31.1	27.6	44.2		0.276	44.2			27.6	33.9
	OP626104.1:170027-170875_Monkeypox_virus_isolate_MPXV/Germany/2022/RKI466,_complete_genome	849	0.713	31.8	36.7	31.1	27.6	44.2		0.276	44.2			27.6	33.9
	OP623593.1:169961-170809_Monkeypox_virus_isolate_BOL-UNIMOL-MPX-293264-L,_partial_genome	849	0.713	31.8	36.7	31.1	27.6	44.2		0.276	44.2			27.6	33.9
	OP623592.1:169961-170809_Monkeypox_virus_isolate_BOL-UNIMOL-MPX-293165-L,_partial_genome	849	0.713	31.8	36.7	31.1	27.6	44.2		0.276	44.2			27.6	33.9
	OP623591.1:169961-170809_Monkeypox_virus_isolate_BOL-UNIMOL-MPX-293136-L,_partial_genome	849	0.713	31.8	36.7	31.1	27.6	44.2		0.276	44.2			27.6	33.9
	OP623590.1:169961-170809_Monkeypox_virus_isolate_BOL-UNIMOL-MPX-293130-L,_partial_genome	849	0.713	31.8	36.7	31.1	27.6	44.2		0.276	44.2			27.6	33.9
	OP615341.1:169978-170826_Monkeypox_virus_isolate_MPXV/Germany/2022/ON/RKI463,_partial_genome	849	0.713	31.8	36.7	31.1	27.6	44.2		0.276	44.2			27.6	33.9
	OP615340.1:169978-170826_Monkeypox_virus_isolate_MPXV/Germany/2022/ON/RKI458,_partial_genome	849	0.713	31.8	36.7	31.1	27.6	44.2		0.276	44.2			27.6	33.9
	OP615339.1:169978-170826_Monkeypox_virus_isolate_MPXV/Germany/2022/ON/RKI462,_partial_genome	849	0.713	31.8	36.7	31.1	27.6	44.2		0.276	44.2			27.6	33.9
	OP615338.1:169978-170826_Monkeypox_virus_isolate_MPXV/Germany/2022/ON/RKI459,_partial_genome	849	0.713	31.8	36.7	31.1	27.6	44.2		0.276	44.2			27.6	33.9
	OP615337.1:169978-170826_Monkeypox_virus_isolate_MPXV/Germany/2022/ON/RKI453,_partial_genome	849	0.713	31.8	36.7	31.1	27.6	44.2		0.276	44.2			27.6	33.9
	OP615336.1:169978-170826_Monkeypox_virus_isolate_MPXV/Germany/2022/ON/RKI457,_partial_genome	849	0.713	31.8	36.7	31.1	27.6	44.2		0.276	44.2			27.6	33.9
	OP615335.1:169978-170826_Monkeypox_virus_isolate_MPXV/Germany/2022/ON/RKI461,_partial_genome	849	0.713	31.8	36.7	31.1	27.6	44.2		0.276	44.2			27.6	33.9
	OP615334.1:169978-170826_Monkeypox_virus_isolate_MPXV/Germany/2022/ON/RKI464,_partial_genome	849	0.713	31.8	36.7	31.1	27.6	44.2		0.276	44.2			27.6	33.9
	OP615333.1:169966-170814_Monkeypox_virus_isolate_MPXV/Germany/2022/ON/RKI460,_partial_genome	849	0.713	31.8	36.7	31.1	27.6	44.2		0.276	44.2			27.6	33.9
	OP615332.1:169978-170826_Monkeypox_virus_isolate_MPXV/Germany/2022/ON/RKI455,_partial_genome	849	0.713	31.8	36.7	31.1	27.6	44.2		0.276	44.2			27.6	33.9
	OP615331.1:169978-170826_Monkeypox_virus_isolate_MPXV/Germany/2022/ON/RKI452,_partial_genome	849	0.713	31.8	36.7	31.1	27.6	44.2		0.276	44.2			27.6	33.9
	OP615330.1:169978-170826_Monkeypox_virus_isolate_MPXV/Germany/2022/ON/RKI456,_partial_genome	849	0.713	31.8	36.7	31.1	27.6	44.2		0.276	44.2			27.6	33.9
	OP615329.1:169978-170826_Monkeypox_virus_isolate_MPXV/Germany/2022/ON/RKI465,_partial_genome	849	0.713	31.8	36.7	31.1	27.6	44.2		0.276	44.2			27.6	33.9
	OP615328.1:169978-170826_Monkeypox_virus_isolate_MPXV/Germany/2022/ON/RKI454,_partial_genome	849	0.713	31.8	36.7	31.1	27.6	44.2		0.276	44.2			27.6	33.9
	OP615327.1:169978-170826_Monkeypox_virus_isolate_MPXV/Germany/2022/ON/RKI450,_partial_genome	849	0.713	31.8	36.7	31.1	27.6	44.2		0.276	44.2			27.6	33.9
	OP615326.1:169978-170826_Monkeypox_virus_isolate_MPXV/Germany/2022/ON/RKI446,_partial_genome	849	0.713	31.8	36.7	31.1	27.6	44.2		0.276	44.2			27.6	33.9
	OP615325.1:169978-170826_Monkeypox_virus_isolate_MPXV/Germany/2022/ON/RKI449,_partial_genome	849	0.713	31.8	36.7	31.1	27.6	44.2		0.276	44.2			27.6	33.9
	OP615324.1:169978-170826_Monkeypox_virus_isolate_MPXV/Germany/2022/ON/RKI448,_partial_genome	849	0.713	31.8	36.7	31.1	27.6	44.2		0.276	44.2			27.6	33.9
	OP615323.1:169978-170826_Monkeypox_virus_isolate_MPXV/Germany/2022/ON/RKI447,_partial_genome	849	0.713	31.8	36.7	31.1	27.6	44.2		0.276	44.2			27.6	33.9
	OP615322.1:169978-170826_Monkeypox_virus_isolate_MPXV/Germany/2022/ON/RKI451,_partial_genome	849	0.713	31.8	36.7	31.1	27.6	44.2		0.276	44.2			27.6	33.9
	OP615321.1:169978-170826_Monkeypox_virus_isolate_MPXV/Germany/2022/ON/RKI445,_partial_genome	849	0.713	31.8	36.7	31.1	27.6	44.2		0.276	44.2			27.6	33.9
	OP615279.1:168592-169440_Monkeypox_virus_isolate_MPX/Human/USA/CA-LACPHL-MA00206/2022,_partial_genome	849	0.713	31.8	36.7	31.1	27.6	44.2		0.276	44.2			27.6	33.9
	OP615278.1:169264-170112_Monkeypox_virus_isolate_MPX/Human/USA/CA-LACPHL-MA00205/2022,_partial_genome	849	0.713	31.8	36.7	31.1	27.6	44.2		0.276	44.2			27.6	33.9
	OP615277.1:169265-170113_Monkeypox_virus_isolate_MPX/Human/USA/CA-LACPHL-MA00204/2022,_partial_genome	849	0.713	31.8	36.7	31.1	27.6	44.2		0.276	44.2			27.6	33.9
	OP615276.1:169261-170109_Monkeypox_virus_isolate_MPX/Human/USA/CA-LACPHL-MA00203/2022,_partial_genome	849	0.713	31.8	36.7	31.1	27.6	44.2		0.276	44.2			27.6	33.9
	OP615275.1:169265-170113_Monkeypox_virus_isolate_MPX/Human/USA/CA-LACPHL-MA00202/2022,_partial_genome	849	0.713	31.8	36.7	31.1	27.6	44.2		0.276	44.2			27.6	33.9
	OP615274.1:169264-170112_Monkeypox_virus_isolate_MPX/Human/USA/CA-LACPHL-MA00201/2022,_partial_genome	849	0.713	31.8	36.7	31.1	27.6	44.2		0.276	44.2			27.6	33.9
	OP615272.1:169264-170112_Monkeypox_virus_isolate_MPX/Human/USA/CA-LACPHL-MA00199/2022,_partial_genome	849	0.713	31.8	36.7	31.1	27.6	44.2		0.276	44.2			27.6	33.9
	OP615271.1:169265-170113_Monkeypox_virus_isolate_MPX/Human/USA/CA-LACPHL-MA00198/2022,_partial_genome	849	0.713	31.8	36.7	31.1	27.6	44.2		0.276	44.2			27.6	33.9
	OP615270.1:169645-170493_Monkeypox_virus_isolate_MPX/Human/USA/CA-LACPHL-MA00197/2022,_partial_genome	849	0.713	31.8	36.7	31.1	27.6	44.2		0.276	44.2			27.6	33.9
	OP615269.1:169265-170113_Monkeypox_virus_isolate_MPX/Human/USA/CA-LACPHL-MA00196/2022,_partial_genome	849	0.713	31.8	36.7	31.1	27.6	44.2		0.276	44.2			27.6	33.9
	OP615268.1:169618-170466_Monkeypox_virus_isolate_MPX/Human/USA/CA-LACPHL-MA00195/2022,_partial_genome	849	0.713	31.8	36.7	31.1	27.6	44.2		0.276	44.2			27.6	33.9
	OP615267.1:169264-170112_Monkeypox_virus_isolate_MPX/Human/USA/CA-LACPHL-MA00194/2022,_partial_genome	849	0.713	31.8	36.7	31.1	27.6	44.2		0.276	44.2			27.6	33.9
	OP615266.1:169264-170112_Monkeypox_virus_isolate_MPX/Human/USA/CA-LACPHL-MA00193/2022,_partial_genome	849	0.713	31.8	36.7	31.1	27.6	44.2		0.276	44.2			27.6	33.9
	OP615265.1:169265-170113_Monkeypox_virus_isolate_MPX/Human/USA/CA-LACPHL-MA00192/2022,_partial_genome	849	0.713	31.8	36.7	31.1	27.6	44.2		0.276	44.2			27.6	33.9
	OP615264.1:169591-170439_Monkeypox_virus_isolate_MPX/Human/USA/CA-LACPHL-MA00191/2022,_partial_genome	849	0.713	31.8	36.7	31.1	27.6	44.2		0.276	44.2			27.6	33.9
	OP615263.1:169264-170112_Monkeypox_virus_isolate_MPX/Human/USA/CA-LACPHL-MA00190/2022,_partial_genome	849	0.713	31.8	36.7	31.1	27.6	44.2		0.276	44.2			27.6	33.9
	OP615262.1:169264-170112_Monkeypox_virus_isolate_MPX/Human/USA/CA-LACPHL-MA00189/2022,_partial_genome	849	0.713	31.8	36.7	31.1	27.6	44.2		0.276	44.2			27.6	33.9
	OP615261.1:169264-170112_Monkeypox_virus_isolate_MPX/Human/USA/CA-LACPHL-MA00188/2022,_partial_genome	849	0.713	31.8	36.7	31.1	27.6	44.2		0.276	44.2			27.6	33.9
	OP615260.1:169258-170106_Monkeypox_virus_isolate_MPX/Human/USA/CA-LACPHL-MA00187/2022,_partial_genome	849	0.713	31.8	36.7	31.1	27.6	44.2		0.276	44.2			27.6	33.9
	OP615259.1:169265-170113_Monkeypox_virus_isolate_MPX/Human/USA/CA-LACPHL-MA00186/2022,_partial_genome	849	0.713	31.8	36.7	31.1	27.6	44.2		0.276	44.2			27.6	33.9
	OP615258.1:169257-170105_Monkeypox_virus_isolate_MPX/Human/USA/CA-LACPHL-MA00185/2022,_partial_genome	849	0.713	31.8	36.7	31.1	27.6	44.2		0.276	44.2			27.6	33.9
	OP615256.1:169264-170112_Monkeypox_virus_isolate_MPX/Human/USA/CA-LACPHL-MA00183/2022,_partial_genome	849	0.713	31.8	36.7	31.1	27.6	44.2		0.276	44.2			27.6	33.9
	OP615255.1:169264-170112_Monkeypox_virus_isolate_MPX/Human/USA/CA-LACPHL-MA00182/2022,_partial_genome	849	0.713	31.8	36.7	31.1	27.6	44.2		0.276	44.2			27.6	33.9
	OP615254.1:169230-170078_Monkeypox_virus_isolate_MPX/Human/USA/CA-LACPHL-MA00181/2022,_partial_genome	849	0.713	31.8	36.7	31.1	27.6	44.2		0.276	44.2			27.6	33.9
	OP605588.1:169495-170343_Monkeypox_virus_isolate_Slovenia-MPXV-47-2022,_partial_genome	849	0.713	31.8	36.7	31.1	27.6	44.2		0.276	44.2			27.6	33.9
	OP605587.1:172907-173755_Monkeypox_virus_isolate_Slovenia-MPXV-46-2022,_partial_genome	849	0.713	31.8	36.7	31.1	27.6	44.2		0.276	44.2			27.6	33.9
	OP605586.1:199725-200573_Monkeypox_virus_isolate_Slovenia-MPXV-45-2022,_partial_genome	849	0.713	31.8	36.7	31.1	27.6	44.2		0.276	44.2			27.6	33.9
	OP605585.1:170147-170995_Monkeypox_virus_isolate_Slovenia-MPXV-44-2022,_partial_genome	849	0.713	31.8	36.7	31.1	27.6	44.2		0.276	44.2			27.6	33.9
	OP605584.1:170129-170977_Monkeypox_virus_isolate_Slovenia-MPXV-43-2022,_partial_genome	849	0.713	31.8	36.7	31.1	27.6	44.2		0.276	44.2			27.6	33.9
	OP605583.1:170086-170934_Monkeypox_virus_isolate_Slovenia-MPXV-42-2022,_partial_genome	849	0.713	31.8	36.7	31.1	27.6	44.2		0.276	44.2			27.6	33.9
	OP605582.1:170135-170983_Monkeypox_virus_isolate_Slovenia-MPXV-41-2022,_partial_genome	849	0.713	31.8	36.7	31.1	27.6	44.2		0.276	44.2			27.6	33.9
	OP605581.1:170089-170937_Monkeypox_virus_isolate_Slovenia-MPXV-40-2022,_partial_genome	849	0.713	31.8	36.7	31.1	27.6	44.2		0.276	44.2			27.6	33.9
	OP605579.1:173004-173852_Monkeypox_virus_isolate_Slovenia-MPXV-37-2022,_partial_genome	849	0.713	31.8	36.7	31.1	27.6	44.2		0.276	44.2			27.6	33.9
	OP605578.1:172117-172965_Monkeypox_virus_isolate_Slovenia-MPXV-36-2022,_partial_genome	849	0.713	31.8	36.7	31.1	27.6	44.2		0.276	44.2			27.6	33.9
	OP605577.1:169890-170738_Monkeypox_virus_isolate_Slovenia-MPXV-35-2022,_partial_genome	849	0.713	31.8	36.7	31.1	27.6	44.2		0.276	44.2			27.6	33.9
	OP605575.1:169684-170532_Monkeypox_virus_isolate_Slovenia-MPXV-33-2022,_partial_genome	849	0.713	31.8	36.7	31.1	27.6	44.2		0.276	44.2			27.6	33.9
	OP605574.1:170477-171325_Monkeypox_virus_isolate_Slovenia-MPXV-32-2022,_partial_genome	849	0.713	31.8	36.7	31.1	27.6	44.2		0.276	44.2			27.6	33.9
	OP605573.1:170004-170852_Monkeypox_virus_isolate_Slovenia-MPXV-31-2022,_partial_genome	849	0.713	31.8	36.7	31.1	27.6	44.2		0.276	44.2			27.6	33.9
	OP605571.1:170085-170933_Monkeypox_virus_isolate_Slovenia-MPXV-29-2022,_partial_genome	849	0.713	31.8	36.7	31.1	27.6	44.2		0.276	44.2			27.6	33.9
	OP605570.1:169862-170710_Monkeypox_virus_isolate_Slovenia-MPXV-28-2022,_partial_genome	849	0.713	31.8	36.7	31.1	27.6	44.2		0.276	44.2			27.6	33.9
	OP605569.1:169848-170696_Monkeypox_virus_isolate_Slovenia-MPXV-27-2022,_partial_genome	849	0.713	31.8	36.7	31.1	27.6	44.2		0.276	44.2			27.6	33.9
	OP605568.1:169489-170337_Monkeypox_virus_isolate_Slovenia-MPXV-26-2022,_partial_genome	849	0.713	31.8	36.7	31.1	27.6	44.2		0.276	44.2			27.6	33.9
	OP605566.1:169549-170397_Monkeypox_virus_isolate_Slovenia-MPXV-24-2022,_partial_genome	849	0.713	31.8	36.7	31.1	27.6	44.2		0.276	44.2			27.6	33.9
	OP605565.1:169242-170090_Monkeypox_virus_isolate_Slovenia-MPXV-23-2022,_partial_genome	849	0.713	31.8	36.7	31.1	27.6	44.2		0.276	44.2			27.6	33.9
	OP605564.1:169546-170394_Monkeypox_virus_isolate_Slovenia-MPXV-22-2022,_partial_genome	849	0.713	31.8	36.7	31.1	27.6	44.2		0.276	44.2			27.6	33.9
	OP605562.1:169564-170412_Monkeypox_virus_isolate_Slovenia-MPXV-20-2022,_partial_genome	849	0.713	31.8	36.7	31.1	27.6	44.2		0.276	44.2			27.6	33.9
	OP605561.1:169464-170312_Monkeypox_virus_isolate_Slovenia-MPXV-19-2022,_partial_genome	849	0.713	31.8	36.7	31.1	27.6	44.2		0.276	44.2			27.6	33.9
	OP605560.1:169452-170300_Monkeypox_virus_isolate_Slovenia-MPXV-18-2022,_partial_genome	849	0.713	31.8	36.7	31.1	27.6	44.2		0.276	44.2			27.6	33.9
	OP605559.1:169542-170390_Monkeypox_virus_isolate_Slovenia-MPXV-17-2022,_partial_genome	849	0.713	31.8	36.7	31.1	27.6	44.2		0.276	44.2			27.6	33.9
	OP605558.1:169467-170315_Monkeypox_virus_isolate_Slovenia-MPXV-16-2022,_partial_genome	849	0.713	31.8	36.7	31.1	27.6	44.2		0.276	44.2			27.6	33.9
	OP605557.1:169371-170219_Monkeypox_virus_isolate_Slovenia-MPXV-14-2022,_partial_genome	849	0.713	31.8	36.7	31.1	27.6	44.2		0.276	44.2			27.6	33.9
	OP605556.1:169725-170573_Monkeypox_virus_isolate_Slovenia-MPXV-13-2022,_partial_genome	849	0.713	31.8	36.7	31.1	27.6	44.2		0.276	44.2			27.6	33.9
	OP605555.1:169402-170250_Monkeypox_virus_isolate_Slovenia-MPXV-12-2022,_partial_genome	849	0.713	31.8	36.7	31.1	27.6	44.2		0.276	44.2			27.6	33.9
	OP605554.1:169430-170278_Monkeypox_virus_isolate_Slovenia-MPXV-11-2022,_partial_genome	849	0.713	31.8	36.7	31.1	27.6	44.2		0.276	44.2			27.6	33.9
	OP605553.1:169574-170422_Monkeypox_virus_isolate_Slovenia-MPXV-10-2022,_partial_genome	849	0.713	31.8	36.7	31.1	27.6	44.2		0.276	44.2			27.6	33.9
	OP605552.1:170134-170982_Monkeypox_virus_isolate_Slovenia-MPXV-09-2022,_partial_genome	849	0.713	31.8	36.7	31.1	27.6	44.2		0.276	44.2			27.6	33.9
	OP605551.1:170136-170984_Monkeypox_virus_isolate_Slovenia-MPXV-08-2022,_partial_genome	849	0.713	31.8	36.7	31.1	27.6	44.2		0.276	44.2			27.6	33.9
	OP604569.1:170028-170876_Monkeypox_virus_isolate_MPXV22/human/USA-OK-302,_complete_genome	849	0.713	31.8	36.7	31.1	27.6	44.2		0.276	44.2			27.6	33.9
	OP604568.1:170028-170876_Monkeypox_virus_isolate_MPXV22/human/USA-OK-301,_complete_genome	849	0.713	31.8	36.7	31.1	27.6	44.2		0.276	44.2			27.6	33.9
	OP604567.1:170025-170873_Monkeypox_virus_isolate_MPXV22/human/USA-OK-288,_complete_genome	849	0.713	31.8	36.7	31.1	27.6	44.2		0.276	44.2			27.6	33.9
	OP604566.1:170028-170876_Monkeypox_virus_isolate_MPXV22/human/USA-NE-230,_complete_genome	849	0.713	31.8	36.7	31.1	27.6	44.2		0.276	44.2			27.6	33.9
	OP604565.1:170011-170859_Monkeypox_virus_isolate_MPXV22/human/USA-NE-211,_complete_genome	849	0.713	31.8	36.7	31.1	27.6	44.2		0.276	44.2			27.6	33.9
	OP604532.1:170037-170885_Monkeypox_virus_isolate_MPXV_USA_2022_MN0004,_complete_genome	849	0.713	31.8	36.7	31.1	27.6	44.2		0.276	44.2			27.6	33.9
	OP604531.1:170036-170884_Monkeypox_virus_isolate_MPXV_USA_2022_MN0013,_complete_genome	849	0.713	31.8	36.7	31.1	27.6	44.2		0.276	44.2			27.6	33.9
	OP604530.1:170040-170888_Monkeypox_virus_isolate_MPXV_USA_2022_MN0014,_complete_genome	849	0.713	31.8	36.7	31.1	27.6	44.2		0.276	44.2			27.6	33.9
	OP604529.1:170028-170876_Monkeypox_virus_isolate_MPXV_USA_2022_MN0006,_complete_genome	849	0.713	31.8	36.7	31.1	27.6	44.2		0.276	44.2			27.6	33.9
	OP604528.1:170028-170876_Monkeypox_virus_isolate_MPXV_USA_2022_MN0003,_complete_genome	849	0.713	31.8	36.7	31.1	27.6	44.2		0.276	44.2			27.6	33.9
	OP604527.1:170053-170901_Monkeypox_virus_isolate_MPXV_USA_2022_MN0002,_complete_genome	849	0.713	31.8	36.7	31.1	27.6	44.2		0.276	44.2			27.6	33.9
	OP604526.1:170032-170880_Monkeypox_virus_isolate_MPXV_USA_2022_MN0007,_complete_genome	849	0.713	31.8	36.7	31.1	27.6	44.2		0.276	44.2			27.6	33.9
	OP604525.1:170030-170878_Monkeypox_virus_isolate_MPXV_USA_2022_MN0012,_complete_genome	849	0.713	31.8	36.7	31.1	27.6	44.2		0.276	44.2			27.6	33.9
	OP604524.1:170027-170875_Monkeypox_virus_isolate_MPXV_USA_2022_MN0016,_complete_genome	849	0.713	31.8	36.7	31.1	27.6	44.2		0.276	44.2			27.6	33.9
	OP604523.1:170040-170888_Monkeypox_virus_isolate_MPXV_USA_2022_MN0010,_complete_genome	849	0.713	31.8	36.7	31.1	27.6	44.2		0.276	44.2			27.6	33.9
	OP604522.1:170025-170873_Monkeypox_virus_isolate_MPXV_USA_2022_MN0009,_complete_genome	849	0.713	31.8	36.7	31.1	27.6	44.2		0.276	44.2			27.6	33.9
	OP604521.1:170004-170852_Monkeypox_virus_isolate_MPXV_USA_2022_MN0011,_complete_genome	849	0.713	31.8	36.7	31.1	27.6	44.2		0.276	44.2			27.6	33.9
	OP604520.1:166665-167513_Monkeypox_virus_isolate_MPXV_USA_2022_MN0015,_complete_genome	849	0.713	31.8	36.7	31.1	27.6	44.2		0.276	44.2			27.6	33.9
	OP604519.1:170021-170869_Monkeypox_virus_isolate_MPXV_USA_2022_MN0008,_complete_genome	849	0.713	31.8	36.7	31.1	27.6	44.2		0.276	44.2			27.6	33.9
	OP603018.1:169999-170847_Monkeypox_virus_isolate_MPXV_USA_2022_CA0031,_complete_genome	849	0.713	31.8	36.7	31.1	27.6	44.2		0.276	44.2			27.6	33.9
	OP603017.1:169987-170835_Monkeypox_virus_isolate_MPXV_USA_2022_CA0033,_complete_genome	849	0.713	31.8	36.7	31.1	27.6	44.2		0.276	44.2			27.6	33.9
	OP603016.1:170028-170876_Monkeypox_virus_isolate_MPXV_USA_2022_CA0032,_complete_genome	849	0.713	31.8	36.7	31.1	27.6	44.2		0.276	44.2			27.6	33.9
	OP603015.1:170027-170875_Monkeypox_virus_isolate_MPXV_USA_2022_GA0017,_complete_genome	849	0.713	31.8	36.7	31.1	27.6	44.2		0.276	44.2			27.6	33.9
	OP603014.1:170028-170876_Monkeypox_virus_isolate_MPXV_USA_2022_NY0021,_complete_genome	849	0.713	31.8	36.7	31.1	27.6	44.2		0.276	44.2			27.6	33.9
	OP603013.1:170037-170885_Monkeypox_virus_isolate_MPXV_USA_2022_AZ0002,_complete_genome	849	0.713	31.8	36.7	31.1	27.6	44.2		0.276	44.2			27.6	33.9
	OP603012.1:170036-170884_Monkeypox_virus_isolate_MPXV_USA_2022_CA0034,_complete_genome	849	0.713	31.8	36.7	31.1	27.6	44.2		0.276	44.2			27.6	33.9
	OP603011.1:170042-170890_Monkeypox_virus_isolate_MPXV_USA_2022_IN0005,_complete_genome	849	0.713	31.8	36.7	31.1	27.6	44.2		0.276	44.2			27.6	33.9
	OP603010.1:170033-170881_Monkeypox_virus_isolate_MPXV_USA_2022_MI0002,_complete_genome	849	0.713	31.8	36.7	31.1	27.6	44.2		0.276	44.2			27.6	33.9
	OP603009.1:170040-170888_Monkeypox_virus_isolate_MPXV_USA_2022_AZ0003,_complete_genome	849	0.713	31.8	36.7	31.1	27.6	44.2		0.276	44.2			27.6	33.9
	OP603008.1:170039-170887_Monkeypox_virus_isolate_MPXV_USA_2022_NY0022,_complete_genome	849	0.713	31.8	36.7	31.1	27.6	44.2		0.276	44.2			27.6	33.9
	OP603007.1:170037-170885_Monkeypox_virus_isolate_MPXV_USA_2022_PA0007,_complete_genome	849	0.713	31.8	36.7	31.1	27.6	44.2		0.276	44.2			27.6	33.9
	OP603006.1:170033-170881_Monkeypox_virus_isolate_MPXV_USA_2022_NJ0003,_complete_genome	849	0.713	31.8	36.7	31.1	27.6	44.2		0.276	44.2			27.6	33.9
	OP603005.1:170033-170881_Monkeypox_virus_isolate_MPXV_USA_2022_SC0003,_complete_genome	849	0.713	31.8	36.7	31.1	27.6	44.2		0.276	44.2			27.6	33.9
	OP603004.1:170015-170863_Monkeypox_virus_isolate_MPXV_USA_2022_MN0004,_complete_genome	849	0.713	31.8	36.7	31.1	27.6	44.2		0.276	44.2			27.6	33.9
	OP603003.1:169995-170843_Monkeypox_virus_isolate_MPXV_USA_2022_GA0016,_complete_genome	849	0.713	31.8	36.7	31.1	27.6	44.2		0.276	44.2			27.6	33.9
	OP603002.1:169980-170828_Monkeypox_virus_isolate_MPXV_USA_2022_WI0001,_complete_genome	849	0.713	31.8	36.7	31.1	27.6	44.2		0.276	44.2			27.6	33.9
	OP603001.1:170034-170882_Monkeypox_virus_isolate_MPXV_USA_2022_AR0001,_complete_genome	849	0.713	31.8	36.7	31.1	27.6	44.2		0.276	44.2			27.6	33.9
	OX344900.1:170827-171675_Monkeypox_virus_isolate_MPXV_418_SP_2022_genome_assembly,_chromosome:_MPXV_418_SP_2022	849	0.713	31.8	36.7	31.1	27.6	44.2		0.276	44.2			27.6	33.9
	OX344899.1:170827-171675_Monkeypox_virus_isolate_MPXV_900_SP_2022_genome_assembly,_chromosome:_MPXV_900_SP_2022	849	0.713	31.8	36.7	31.1	27.6	44.2		0.276	44.2			27.6	33.9
	OX344898.1:170827-171675_Monkeypox_virus_isolate_MPXV_416_SP_2022_genome_assembly,_chromosome:_MPXV_416_SP_2022	849	0.713	31.8	36.7	31.1	27.6	44.2		0.276	44.2			27.6	33.9
	OX344897.1:170827-171675_Monkeypox_virus_isolate_MPXV_411_SP_2022_genome_assembly,_chromosome:_MPXV_411_SP_2022	849	0.713	31.8	36.7	31.1	27.6	44.2		0.276	44.2			27.6	33.9
	OX344896.1:170827-171675_Monkeypox_virus_isolate_MPXV_641_SP_2022_genome_assembly,_chromosome:_MPXV_641_SP_2022	849	0.713	31.8	36.7	31.1	27.6	44.2		0.276	44.2			27.6	33.9
	OX344894.1:170827-171675_Monkeypox_virus_isolate_MPXV_2370_SP_2022_genome_assembly,_chromosome:_MPXV_2370_SP_2022	849	0.713	31.8	36.7	31.1	27.6	44.2		0.276	44.2			27.6	33.9
	OX344893.1:170827-171675_Monkeypox_virus_isolate_MPXV_2437_SP_2022_genome_assembly,_chromosome:_MPXV_2437_SP_2022	849	0.713	31.8	36.7	31.1	27.6	44.2		0.276	44.2			27.6	33.9
	OX344892.1:170827-171675_Monkeypox_virus_isolate_MPXV_698_SP_2022_genome_assembly,_chromosome:_MPXV_698_SP_2022	849	0.713	31.8	36.7	31.1	27.6	44.2		0.276	44.2			27.6	33.9
	OX344891.1:170827-171675_Monkeypox_virus_isolate_MPXV_2362_SP_2022_genome_assembly,_chromosome:_MPXV_2362_SP_2022	849	0.713	31.8	36.7	31.1	27.6	44.2		0.276	44.2			27.6	33.9
	OX344890.1:170828-171676_Monkeypox_virus_isolate_MPXV_2309_SP_2022_genome_assembly,_chromosome:_MPXV_2309_SP_2022	849	0.713	31.8	36.7	31.1	27.6	44.2		0.276	44.2			27.6	33.9
	OX344889.1:170827-171675_Monkeypox_virus_isolate_MPXV_420_SP_2022_genome_assembly,_chromosome:_MPXV_420_SP_2022	849	0.713	31.8	36.7	31.1	27.6	44.2		0.276	44.2			27.6	33.9
	OX344888.1:170827-171675_Monkeypox_virus_isolate_MPXV_1075_SP_2022_genome_assembly,_chromosome:_MPXV_1075_SP_2022	849	0.713	31.8	36.7	31.1	27.6	44.2		0.276	44.2			27.6	33.9
	OX344887.1:170827-171675_Monkeypox_virus_isolate_MPXV_438_SP_2022_genome_assembly,_chromosome:_MPXV_438_SP_2022	849	0.713	31.8	36.7	31.1	27.6	44.2		0.276	44.2			27.6	33.9
	OX344886.1:170827-171675_Monkeypox_virus_isolate_MPXV_1081_SP_2022_genome_assembly,_chromosome:_MPXV_1081_SP_2022	849	0.713	31.8	36.7	31.1	27.6	44.2		0.276	44.2			27.6	33.9
	OX344885.1:170827-171675_Monkeypox_virus_isolate_MPXV_2318_SP_2022_genome_assembly,_chromosome:_MPXV_2318_SP_2022	849	0.713	31.8	36.7	31.1	27.6	44.2		0.276	44.2			27.6	33.9
	OX344884.1:170827-171675_Monkeypox_virus_isolate_MPXV_1579_SP_2022_genome_assembly,_chromosome:_MPXV_1579_SP_2022	849	0.713	31.8	36.7	31.1	27.6	44.2		0.276	44.2			27.6	33.9
	OX344883.1:170827-171675_Monkeypox_virus_isolate_MPXV_2307_SP_2022_genome_assembly,_chromosome:_MPXV_2307_SP_2022	849	0.713	31.8	36.7	31.1	27.6	44.2		0.276	44.2			27.6	33.9
	OX344882.1:170827-171675_Monkeypox_virus_isolate_MPXV_2286_SP_2022_genome_assembly,_chromosome:_MPXV_2286_SP_2022	849	0.713	31.8	36.7	31.1	27.6	44.2		0.276	44.2			27.6	33.9
	OX344880.1:170827-171675_Monkeypox_virus_isolate_MPXV_2369_SP_2022_genome_assembly,_chromosome:_MPXV_2369_SP_2022	849	0.713	31.8	36.7	31.1	27.6	44.2		0.276	44.2			27.6	33.9
	OX344879.1:170824-171672_Monkeypox_virus_isolate_MPXV_2388_SP_2022_genome_assembly,_chromosome:_MPXV_2388_SP_2022	849	0.713	31.8	36.7	31.1	27.6	44.2		0.276	44.2			27.6	33.9
	OX344878.1:170827-171675_Monkeypox_virus_isolate_MPXV_2317_SP_2022_genome_assembly,_chromosome:_MPXV_2317_SP_2022	849	0.713	31.8	36.7	31.1	27.6	44.2		0.276	44.2			27.6	33.9
	OX344877.1:170828-171676_Monkeypox_virus_isolate_MPXV_2345_SP_2022_genome_assembly,_chromosome:_MPXV_2345_SP_2022	849	0.713	31.8	36.7	31.1	27.6	44.2		0.276	44.2			27.6	33.9
	OX344875.1:170826-171674_Monkeypox_virus_isolate_MPXV_2434_SP_2022_genome_assembly,_chromosome:_MPXV_2434_SP_2022	849	0.713	31.8	36.7	31.1	27.6	44.2		0.276	44.2			27.6	33.9
	OX344874.1:170827-171675_Monkeypox_virus_isolate_MPXV_431_SP_2022_genome_assembly,_chromosome:_MPXV_431_SP_2022	849	0.713	31.8	36.7	31.1	27.6	44.2		0.276	44.2			27.6	33.9
	OX344873.1:170827-171675_Monkeypox_virus_isolate_MPXV_435_SP_2022_genome_assembly,_chromosome:_MPXV_435_SP_2022	849	0.713	31.8	36.7	31.1	27.6	44.2		0.276	44.2			27.6	33.9
	OX344872.1:170827-171675_Monkeypox_virus_isolate_MPXV_347_R_SP_2022_genome_assembly,_chromosome:_MPXV_347_R_SP_2022	849	0.713	31.8	36.7	31.1	27.6	44.2		0.276	44.2			27.6	33.9
	OX344871.1:170827-171675_Monkeypox_virus_isolate_MPXV_417_SP_2022_genome_assembly,_chromosome:_MPXV_417_SP_2022	849	0.713	31.8	36.7	31.1	27.6	44.2		0.276	44.2			27.6	33.9
	OX344870.1:170827-171675_Monkeypox_virus_isolate_MPXV_415_SP_2022_genome_assembly,_chromosome:_MPXV_415_SP_2022	849	0.713	31.8	36.7	31.1	27.6	44.2		0.276	44.2			27.6	33.9
	OX344869.1:170827-171675_Monkeypox_virus_isolate_MPXV_441_SP_2022_genome_assembly,_chromosome:_MPXV_441_SP_2022	849	0.713	31.8	36.7	31.1	27.6	44.2		0.276	44.2			27.6	33.9
	OX344868.1:170827-171675_Monkeypox_virus_isolate_MPXV_1300_SP_2022_genome_assembly,_chromosome:_MPXV_1300_SP_2022	849	0.713	31.8	36.7	31.1	27.6	44.2		0.276	44.2			27.6	33.9
	OX344867.1:170827-171675_Monkeypox_virus_isolate_MPXV_419_SP_2022_genome_assembly,_chromosome:_MPXV_419_SP_2022	849	0.713	31.8	36.7	31.1	27.6	44.2		0.276	44.2			27.6	33.9
	OX344866.1:170827-171675_Monkeypox_virus_isolate_MPXV_1077_SP_2022_genome_assembly,_chromosome:_MPXV_1077_SP_2022	849	0.713	31.8	36.7	31.1	27.6	44.2		0.276	44.2			27.6	33.9
	OX344865.1:170827-171675_Monkeypox_virus_isolate_MPXV_13555_SP_2022_genome_assembly,_chromosome:_MPXV_13555_SP_2022	849	0.713	31.8	36.7	31.1	27.6	44.2		0.276	44.2			27.6	33.9
	OX344864.1:170827-171675_Monkeypox_virus_isolate_MPXV_2428_SP_2022_genome_assembly,_chromosome:_MPXV_2428_SP_2022	849	0.713	31.8	36.7	31.1	27.6	44.2		0.276	44.2			27.6	33.9
	OX044348.2:170828-171676_Monkeypox_virus_isolate_MPXV_407_SP_2022_genome_assembly,_chromosome:_MPXV_407_SP_2022	849	0.713	31.8	36.7	31.1	27.6	44.2		0.276	44.2			27.6	33.9
	OX044347.2:170827-171675_Monkeypox_virus_isolate_MPXV_457_SP_2022_genome_assembly,_chromosome:_MPXV_457_SP_2022	849	0.713	31.8	36.7	31.1	27.6	44.2		0.276	44.2			27.6	33.9
	OX044346.2:170827-171675_Monkeypox_virus_isolate_MPXV_403_SP_2022_genome_assembly,_chromosome:_MPXV_403_SP_2022	849	0.713	31.8	36.7	31.1	27.6	44.2		0.276	44.2			27.6	33.9
	OX044345.2:170827-171675_Monkeypox_virus_isolate_MPXV_395_SP_2022_genome_assembly,_chromosome:_MPXV_395_SP_2022	849	0.713	31.8	36.7	31.1	27.6	44.2		0.276	44.2			27.6	33.9
	OX044344.2:170827-171675_Monkeypox_virus_isolate_MPXV_453_SP_2022_genome_assembly,_chromosome:_MPXV_453_SP_2022	849	0.713	31.8	36.7	31.1	27.6	44.2		0.276	44.2			27.6	33.9
	OX044343.2:170827-171675_Monkeypox_virus_isolate_MPXV_399_SP_2022_genome_assembly,_chromosome:_MPXV_399_SP_2022	849	0.713	31.8	36.7	31.1	27.6	44.2		0.276	44.2			27.6	33.9
	OX044342.2:170827-171675_Monkeypox_virus_isolate_MPXV_349_R_SP_2022_genome_assembly,_chromosome:_MPXV_349_R_SP_2022	849	0.713	31.8	36.7	31.1	27.6	44.2		0.276	44.2			27.6	33.9
	OX044341.2:170827-171675_Monkeypox_virus_isolate_MPXV_352_R_SP_2022_genome_assembly,_chromosome:_MPXV_352_R_SP_2022	849	0.713	31.8	36.7	31.1	27.6	44.2		0.276	44.2			27.6	33.9
	OX044340.2:170827-171675_Monkeypox_virus_isolate_MPXV_350_R_SP_2022_genome_assembly,_chromosome:_MPXV_350_R_SP_2022	849	0.713	31.8	36.7	31.1	27.6	44.2		0.276	44.2			27.6	33.9
	OX044337.2:170827-171675_Monkeypox_virus_isolate_MPXV_351_R_SP_2022_genome_assembly,_chromosome:_MPXV_351_R_SP_2022	849	0.713	31.8	36.7	31.1	27.6	44.2		0.276	44.2			27.6	33.9
	OX044336.2:170827-171675_Monkeypox_virus_isolate_MPXV_353_R_SP_2022_genome_assembly,_chromosome:_MPXV_353_R_SP_2022	849	0.713	31.8	36.7	31.1	27.6	44.2		0.276	44.2			27.6	33.9
	OP598104.1:169256-170104_Monkeypox_virus_isolate_MPXV/Human/USA/MA-USAFSAM-M0002/2022,_partial_genome	849	0.713	31.8	36.7	31.1	27.6	44.2		0.276	44.2			27.6	33.9
	OP598103.1:169256-170104_Monkeypox_virus_isolate_MPXV/Human/USA/AL-USAFSAM-M0001b/2022,_partial_genome	849	0.713	31.8	36.7	31.1	27.6	44.2		0.276	44.2			27.6	33.9
	OP598102.1:169253-170101_Monkeypox_virus_isolate_MPXV/Human/USA/AL-USAFSAM-M0001a/2022,_partial_genome	849	0.713	31.8	36.7	31.1	27.6	44.2		0.276	44.2			27.6	33.9
	OP597799.1:169264-170112_Monkeypox_virus_isolate_MN-MDH-MPXV_0025,_partial_genome	849	0.713	31.8	36.7	31.1	27.6	44.2		0.276	44.2			27.6	33.9
	OP597796.1:169264-170112_Monkeypox_virus_isolate_MN-MDH-MPXV_0022,_partial_genome	849	0.713	31.8	36.7	31.1	27.6	44.2		0.276	44.2			27.6	33.9
	OP597795.1:169267-170115_Monkeypox_virus_isolate_MN-MDH-MPXV_0021,_partial_genome	849	0.713	31.8	36.7	31.1	27.6	44.2		0.276	44.2			27.6	33.9
	OP597794.1:169256-170104_Monkeypox_virus_isolate_MN-MDH-MPXV_0020,_partial_genome	849	0.713	31.8	36.7	31.1	27.6	44.2		0.276	44.2			27.6	33.9
	OP597792.1:169263-170111_Monkeypox_virus_isolate_MN-MDH-MPXV_0018,_partial_genome	849	0.713	31.8	36.7	31.1	27.6	44.2		0.276	44.2			27.6	33.9
	OP597791.1:169263-170111_Monkeypox_virus_isolate_MN-MDH-MPXV_0017,_partial_genome	849	0.713	31.8	36.7	31.1	27.6	44.2		0.276	44.2			27.6	33.9
	OP597790.1:169264-170112_Monkeypox_virus_isolate_MN-MDH-MPXV_0016,_partial_genome	849	0.713	31.8	36.7	31.1	27.6	44.2		0.276	44.2			27.6	33.9
	OP597789.1:169260-170108_Monkeypox_virus_isolate_MN-MDH-MPXV_0015,_partial_genome	849	0.713	31.8	36.7	31.1	27.6	44.2		0.276	44.2			27.6	33.9
	OP597788.1:169254-170102_Monkeypox_virus_isolate_MN-MDH-MPXV_0014,_partial_genome	849	0.713	31.8	36.7	31.1	27.6	44.2		0.276	44.2			27.6	33.9
	OP597787.1:169264-170112_Monkeypox_virus_isolate_MN-MDH-MPXV_0013,_partial_genome	849	0.713	31.8	36.7	31.1	27.6	44.2		0.276	44.2			27.6	33.9
	OP597786.1:169637-170485_Monkeypox_virus_isolate_MN-MDH-MPXV_0012,_partial_genome	849	0.713	31.8	36.7	31.1	27.6	44.2		0.276	44.2			27.6	33.9
	OP597785.1:169267-170115_Monkeypox_virus_isolate_MN-MDH-MPXV_0011,_partial_genome	849	0.713	31.8	36.7	31.1	27.6	44.2		0.276	44.2			27.6	33.9
	OP597784.1:169675-170523_Monkeypox_virus_isolate_MN-MDH-MPXV_0010,_partial_genome	849	0.713	31.8	36.7	31.1	27.6	44.2		0.276	44.2			27.6	33.9
	OP597783.1:169675-170523_Monkeypox_virus_isolate_MN-MDH-MPXV_0009,_partial_genome	849	0.713	31.8	36.7	31.1	27.6	44.2		0.276	44.2			27.6	33.9
	OP597782.1:169256-170104_Monkeypox_virus_isolate_MN-MDH-MPXV_0008,_partial_genome	849	0.713	31.8	36.7	31.1	27.6	44.2		0.276	44.2			27.6	33.9
	OP597781.1:169265-170113_Monkeypox_virus_isolate_MN-MDH-MPXV_0007,_partial_genome	849	0.713	31.8	36.7	31.1	27.6	44.2		0.276	44.2			27.6	33.9
	OP597780.1:169257-170105_Monkeypox_virus_isolate_MN-MDH-MPXV_0006,_partial_genome	849	0.713	31.8	36.7	31.1	27.6	44.2		0.276	44.2			27.6	33.9
	OP597778.1:169264-170112_Monkeypox_virus_isolate_MN-MDH-MPXV_0004,_partial_genome	849	0.713	31.8	36.7	31.1	27.6	44.2		0.276	44.2			27.6	33.9
	OP597777.1:169264-170112_Monkeypox_virus_isolate_MN-MDH-MPXV_0003,_partial_genome	849	0.713	31.8	36.7	31.1	27.6	44.2		0.276	44.2			27.6	33.9
	OP597776.1:169646-170494_Monkeypox_virus_isolate_MN-MDH-MPXV_0002,_partial_genome	849	0.713	31.8	36.7	31.1	27.6	44.2		0.276	44.2			27.6	33.9
	OP594208.1:170028-170876_Monkeypox_virus_isolate_MPXV/Germany/2022/RKI444,_partial_genome	849	0.713	31.8	36.7	31.1	27.6	44.2		0.276	44.2			27.6	33.9
	OP594207.1:170027-170875_Monkeypox_virus_isolate_MPXV/Germany/2022/RKI443,_complete_genome	849	0.713	31.8	36.7	31.1	27.6	44.2		0.276	44.2			27.6	33.9
	OP594206.1:170024-170872_Monkeypox_virus_isolate_MPXV/Germany/2022/RKI442,_partial_genome	849	0.713	31.8	36.7	31.1	27.6	44.2		0.276	44.2			27.6	33.9
	OP594205.1:170027-170875_Monkeypox_virus_isolate_MPXV/Germany/2022/RKI441,_partial_genome	849	0.713	31.8	36.7	31.1	27.6	44.2		0.276	44.2			27.6	33.9
	OP594204.1:170028-170876_Monkeypox_virus_isolate_MPXV/Germany/2022/RKI440,_complete_genome	849	0.713	31.8	36.7	31.1	27.6	44.2		0.276	44.2			27.6	33.9
	OP594203.1:170027-170875_Monkeypox_virus_isolate_MPXV/Germany/2022/RKI439,_complete_genome	849	0.713	31.8	36.7	31.1	27.6	44.2		0.276	44.2			27.6	33.9
	OP594202.1:170027-170875_Monkeypox_virus_isolate_MPXV/Germany/2022/RKI438,_partial_genome	849	0.713	31.8	36.7	31.1	27.6	44.2		0.276	44.2			27.6	33.9
	OP594201.1:170027-170875_Monkeypox_virus_isolate_MPXV/Germany/2022/RKI437,_partial_genome	849	0.713	31.8	36.7	31.1	27.6	44.2		0.276	44.2			27.6	33.9
	OP594200.1:170027-170875_Monkeypox_virus_isolate_MPXV/Germany/2022/RKI436,_partial_genome	849	0.713	31.8	36.7	31.1	27.6	44.2		0.276	44.2			27.6	33.9
	OP594199.1:170028-170876_Monkeypox_virus_isolate_MPXV/Germany/2022/RKI435,_partial_genome	849	0.713	31.8	36.7	31.1	27.6	44.2		0.276	44.2			27.6	33.9
	OP594198.1:170027-170875_Monkeypox_virus_isolate_MPXV/Germany/2022/RKI434,_partial_genome	849	0.713	31.8	36.7	31.1	27.6	44.2		0.276	44.2			27.6	33.9
	OP594197.1:170027-170875_Monkeypox_virus_isolate_MPXV/Germany/2022/RKI433,_complete_genome	849	0.713	31.8	36.7	31.1	27.6	44.2		0.276	44.2			27.6	33.9
	OP594196.1:170028-170876_Monkeypox_virus_isolate_MPXV/Germany/2022/RKI432,_complete_genome	849	0.713	31.8	36.7	31.1	27.6	44.2		0.276	44.2			27.6	33.9
	OP594195.1:170027-170875_Monkeypox_virus_isolate_MPXV/Germany/2022/RKI431,_complete_genome	849	0.713	31.8	36.7	31.1	27.6	44.2		0.276	44.2			27.6	33.9
	OP594194.1:170028-170876_Monkeypox_virus_isolate_MPXV/Germany/2022/RKI430,_partial_genome	849	0.713	31.8	36.7	31.1	27.6	44.2		0.276	44.2			27.6	33.9
	OP594193.1:170027-170875_Monkeypox_virus_isolate_MPXV/Germany/2022/RKI429,_complete_genome	849	0.713	31.8	36.7	31.1	27.6	44.2		0.276	44.2			27.6	33.9
	OP594192.1:170028-170876_Monkeypox_virus_isolate_MPXV/Germany/2022/RKI428,_complete_genome	849	0.713	31.8	36.7	31.1	27.6	44.2		0.276	44.2			27.6	33.9
	OP594191.1:170027-170875_Monkeypox_virus_isolate_MPXV/Germany/2022/RKI427,_partial_genome	849	0.713	31.8	36.7	31.1	27.6	44.2		0.276	44.2			27.6	33.9
	OP594189.1:170027-170875_Monkeypox_virus_isolate_MPXV/Germany/2022/RKI425,_partial_genome	849	0.713	31.8	36.7	31.1	27.6	44.2		0.276	44.2			27.6	33.9
	OP594188.1:170028-170876_Monkeypox_virus_isolate_MPXV/Germany/2022/RKI424,_partial_genome	849	0.713	31.8	36.7	31.1	27.6	44.2		0.276	44.2			27.6	33.9
	OP594187.1:170028-170876_Monkeypox_virus_isolate_MPXV/Germany/2022/RKI423,_partial_genome	849	0.713	31.8	36.7	31.1	27.6	44.2		0.276	44.2			27.6	33.9
	OP594186.1:170027-170875_Monkeypox_virus_isolate_MPXV/Germany/2022/RKI422,_partial_genome	849	0.713	31.8	36.7	31.1	27.6	44.2		0.276	44.2			27.6	33.9
	OP587264.1:169381-170229_Monkeypox_virus_isolate_MPXV/Human/USA/CA-CDPH-MPX000040/2022,_complete_genome	849	0.713	31.8	36.7	31.1	27.6	44.2		0.276	44.2			27.6	33.9
	OP587263.1:169212-170060_Monkeypox_virus_isolate_MPXV/Human/USA/CA-CDPH-MPX000042/2022,_partial_genome	849	0.713	31.8	36.7	31.1	27.6	44.2		0.276	44.2			27.6	33.9
	OP587262.1:169114-169962_Monkeypox_virus_isolate_MPXV/Human/USA/CA-CDPH-MPX000041/2022,_partial_genome	849	0.713	31.8	36.7	31.1	27.6	44.2		0.276	44.2			27.6	33.9
	OP587261.1:169629-170477_Monkeypox_virus_isolate_MPXV/Human/USA/CA-CDPH-MPX000039/2022,_partial_genome	849	0.713	31.8	36.7	31.1	27.6	44.2		0.276	44.2			27.6	33.9
	OP587260.1:169250-170098_Monkeypox_virus_isolate_MPXV/Human/USA/CA-CDPH-MPX000038/2022,_complete_genome	849	0.713	31.8	36.7	31.1	27.6	44.2		0.276	44.2			27.6	33.9
	OP587259.1:169676-170524_Monkeypox_virus_isolate_MPXV/Human/USA/CA-CDPH-MPX000037/2022,_complete_genome	849	0.713	31.8	36.7	31.1	27.6	44.2		0.276	44.2			27.6	33.9
	OP587258.1:169637-170485_Monkeypox_virus_isolate_MPXV/Human/USA/CA-CDPH-MPX000036/2022,_partial_genome	849	0.713	31.8	36.7	31.1	27.6	44.2		0.276	44.2			27.6	33.9
	OP587257.1:169295-170143_Monkeypox_virus_isolate_MPXV/Human/USA/CA-CDPH-MPX000033/2022,_complete_genome	849	0.713	31.8	36.7	31.1	27.6	44.2		0.276	44.2			27.6	33.9
	OP587256.1:169272-170120_Monkeypox_virus_isolate_MPXV/Human/USA/CA-CDPH-MPX000028/2022,_partial_genome	849	0.713	31.8	36.7	31.1	27.6	44.2		0.276	44.2			27.6	33.9
	OP587255.1:169272-170120_Monkeypox_virus_isolate_MPXV/Human/USA/CA-CDPH-MPX000027/2022,_partial_genome	849	0.713	31.8	36.7	31.1	27.6	44.2		0.276	44.2			27.6	33.9
	OP587254.1:169273-170121_Monkeypox_virus_isolate_MPXV/Human/USA/CA-CDPH-MPX000025/2022,_partial_genome	849	0.713	31.8	36.7	31.1	27.6	44.2		0.276	44.2			27.6	33.9
	OP587253.1:169269-170117_Monkeypox_virus_isolate_MPXV/Human/USA/CA-CDPH-MPX000024/2022,_partial_genome	849	0.713	31.8	36.7	31.1	27.6	44.2		0.276	44.2			27.6	33.9
	OP587252.1:169272-170120_Monkeypox_virus_isolate_MPXV/Human/USA/CA-CDPH-MPX000023/2022,_complete_genome	849	0.713	31.8	36.7	31.1	27.6	44.2		0.276	44.2			27.6	33.9
	OP587251.1:169657-170505_Monkeypox_virus_isolate_MPXV/Human/USA/CA-CDPH-MPX000022/2022,_partial_genome	849	0.713	31.8	36.7	31.1	27.6	44.2		0.276	44.2			27.6	33.9
	OP587250.1:169272-170120_Monkeypox_virus_isolate_MPXV/Human/USA/CA-CDPH-MPX000021/2022,_partial_genome	849	0.713	31.8	36.7	31.1	27.6	44.2		0.276	44.2			27.6	33.9
	OP587249.1:169273-170121_Monkeypox_virus_isolate_MPXV/Human/USA/CA-CDPH-MPX000020/2022,_partial_genome	849	0.713	31.8	36.7	31.1	27.6	44.2		0.276	44.2			27.6	33.9
	OP587248.1:169272-170120_Monkeypox_virus_isolate_MPXV/Human/USA/CA-CDPH-MPX000019/2022,_partial_genome	849	0.713	31.8	36.7	31.1	27.6	44.2		0.276	44.2			27.6	33.9
	OP587247.1:169273-170121_Monkeypox_virus_isolate_MPXV/Human/USA/CA-CDPH-MPX000018/2022,_partial_genome	849	0.713	31.8	36.7	31.1	27.6	44.2		0.276	44.2			27.6	33.9
	OP587246.1:169269-170117_Monkeypox_virus_isolate_MPXV/Human/USA/CA-CDPH-MPX000017/2022,_partial_genome	849	0.713	31.8	36.7	31.1	27.6	44.2		0.276	44.2			27.6	33.9
	OP587245.1:169272-170120_Monkeypox_virus_isolate_MPXV/Human/USA/CA-CDPH-MPX000016/2022,_partial_genome	849	0.713	31.8	36.7	31.1	27.6	44.2		0.276	44.2			27.6	33.9
	OP587244.1:169269-170117_Monkeypox_virus_isolate_MPXV/Human/USA/CA-CDPH-MPX000015/2022,_partial_genome	849	0.713	31.8	36.7	31.1	27.6	44.2		0.276	44.2			27.6	33.9
	OP587243.1:169272-170120_Monkeypox_virus_isolate_MPXV/Human/USA/CA-CDPH-MPX000013/2022,_partial_genome	849	0.713	31.8	36.7	31.1	27.6	44.2		0.276	44.2			27.6	33.9
	OP587242.1:169272-170120_Monkeypox_virus_isolate_MPXV/Human/USA/CA-CDPH-MPX000012/2022,_partial_genome	849	0.713	31.8	36.7	31.1	27.6	44.2		0.276	44.2			27.6	33.9
	OP587241.1:169272-170120_Monkeypox_virus_isolate_MPXV/Human/USA/CA-CDPH-MPX000011/2022,_partial_genome	849	0.713	31.8	36.7	31.1	27.6	44.2		0.276	44.2			27.6	33.9
	OP587240.1:169272-170120_Monkeypox_virus_isolate_MPXV/Human/USA/CA-CDPH-MPX000008/2022,_partial_genome	849	0.713	31.8	36.7	31.1	27.6	44.2		0.276	44.2			27.6	33.9
	OP586622.1:170012-170860_Monkeypox_virus_isolate_MpxV/human/CAN/UN-NML-3440/2022,_partial_genome	849	0.713	31.8	36.7	31.1	27.6	44.2		0.276	44.2			27.6	33.9
	OP588284.1:169978-170826_Monkeypox_virus_isolate_MPXV/Germany/2022/ON/RKI421,_partial_genome	849	0.713	31.8	36.7	31.1	27.6	44.2		0.276	44.2			27.6	33.9
	OP588283.1:169978-170826_Monkeypox_virus_isolate_MPXV/Germany/2022/ON/RKI420,_partial_genome	849	0.713	31.8	36.7	31.1	27.6	44.2		0.276	44.2			27.6	33.9
	OP588282.1:169978-170826_Monkeypox_virus_isolate_MPXV/Germany/2022/ON/RKI419,_partial_genome	849	0.713	31.8	36.7	31.1	27.6	44.2		0.276	44.2			27.6	33.9
	OP588281.1:169978-170826_Monkeypox_virus_isolate_MPXV/Germany/2022/ON/RKI418,_partial_genome	849	0.713	31.8	36.7	31.1	27.6	44.2		0.276	44.2			27.6	33.9
	OP588280.1:169978-170826_Monkeypox_virus_isolate_MPXV/Germany/2022/ON/RKI417,_partial_genome	849	0.713	31.8	36.7	31.1	27.6	44.2		0.276	44.2			27.6	33.9
	OP588279.1:169978-170826_Monkeypox_virus_isolate_MPXV/Germany/2022/ON/RKI416,_partial_genome	849	0.713	31.8	36.7	31.1	27.6	44.2		0.276	44.2			27.6	33.9
	OP588278.1:169978-170826_Monkeypox_virus_isolate_MPXV/Germany/2022/ON/RKI415,_partial_genome	849	0.713	31.8	36.7	31.1	27.6	44.2		0.276	44.2			27.6	33.9
	OP588277.1:169978-170826_Monkeypox_virus_isolate_MPXV/Germany/2022/ON/RKI414,_partial_genome	849	0.713	31.8	36.7	31.1	27.6	44.2		0.276	44.2			27.6	33.9
	OP588276.1:169978-170826_Monkeypox_virus_isolate_MPXV/Germany/2022/ON/RKI413,_partial_genome	849	0.713	31.8	36.7	31.1	27.6	44.2		0.276	44.2			27.6	33.9
	OP588275.1:169978-170826_Monkeypox_virus_isolate_MPXV/Germany/2022/ON/RKI412,_partial_genome	849	0.713	31.8	36.7	31.1	27.6	44.2		0.276	44.2			27.6	33.9
	OP588274.1:169978-170826_Monkeypox_virus_isolate_MPXV/Germany/2022/ON/RKI411,_partial_genome	849	0.713	31.8	36.7	31.1	27.6	44.2		0.276	44.2			27.6	33.9
	OP580613.1:169675-170523_Monkeypox_virus_isolate_hMPX/USA/CA-LACPHL-MA00180/2022,_partial_genome	849	0.713	31.8	36.7	31.1	27.6	44.2		0.276	44.2			27.6	33.9
	OP580612.1:169638-170486_Monkeypox_virus_isolate_hMPX/USA/CA-LACPHL-MA00179/2022,_partial_genome	849	0.713	31.8	36.7	31.1	27.6	44.2		0.276	44.2			27.6	33.9
	OP580611.1:169265-170113_Monkeypox_virus_isolate_hMPX/USA/CA-LACPHL-MA00178/2022,_partial_genome	849	0.713	31.8	36.7	31.1	27.6	44.2		0.276	44.2			27.6	33.9
	OP580610.1:169265-170113_Monkeypox_virus_isolate_hMPX/USA/CA-LACPHL-MA00177/2022,_partial_genome	849	0.713	31.8	36.7	31.1	27.6	44.2		0.276	44.2			27.6	33.9
	OP580609.1:169675-170523_Monkeypox_virus_isolate_hMPX/USA/CA-LACPHL-MA00176/2022,_partial_genome	849	0.713	31.8	36.7	31.1	27.6	44.2		0.276	44.2			27.6	33.9
	OP580608.1:169264-170112_Monkeypox_virus_isolate_hMPX/USA/CA-LACPHL-MA00175/2022,_partial_genome	849	0.713	31.8	36.7	31.1	27.6	44.2		0.276	44.2			27.6	33.9
	OP580607.1:169267-170115_Monkeypox_virus_isolate_hMPX/USA/CA-LACPHL-MA00174/2022,_partial_genome	849	0.713	31.8	36.7	31.1	27.6	44.2		0.276	44.2			27.6	33.9
	OP580606.1:169264-170112_Monkeypox_virus_isolate_hMPX/USA/CA-LACPHL-MA00173/2022,_partial_genome	849	0.713	31.8	36.7	31.1	27.6	44.2		0.276	44.2			27.6	33.9
	OP580605.1:169676-170524_Monkeypox_virus_isolate_hMPX/USA/CA-LACPHL-MA00172/2022,_partial_genome	849	0.713	31.8	36.7	31.1	27.6	44.2		0.276	44.2			27.6	33.9
	OP580604.1:169264-170112_Monkeypox_virus_isolate_hMPX/USA/CA-LACPHL-MA00171/2022,_partial_genome	849	0.713	31.8	36.7	31.1	27.6	44.2		0.276	44.2			27.6	33.9
	OP580603.1:169673-170521_Monkeypox_virus_isolate_hMPX/USA/CA-LACPHL-MA00170/2022,_partial_genome	849	0.713	31.8	36.7	31.1	27.6	44.2		0.276	44.2			27.6	33.9
	OP580602.1:169261-170109_Monkeypox_virus_isolate_hMPX/USA/CA-LACPHL-MA00169/2022,_partial_genome	849	0.713	31.8	36.7	31.1	27.6	44.2		0.276	44.2			27.6	33.9
	OP580601.1:169564-170412_Monkeypox_virus_isolate_hMPX/USA/CA-LACPHL-MA00168/2022,_partial_genome	849	0.713	31.8	36.7	31.1	27.6	44.2		0.276	44.2			27.6	33.9
	OP580600.1:169264-170112_Monkeypox_virus_isolate_hMPX/USA/CA-LACPHL-MA00167/2022,_partial_genome	849	0.713	31.8	36.7	31.1	27.6	44.2		0.276	44.2			27.6	33.9
	OP580599.1:169265-170113_Monkeypox_virus_isolate_hMPX/USA/CA-LACPHL-MA00166/2022,_partial_genome	849	0.713	31.8	36.7	31.1	27.6	44.2		0.276	44.2			27.6	33.9
	OP580598.1:169263-170111_Monkeypox_virus_isolate_hMPX/USA/CA-LACPHL-MA00165/2022,_partial_genome	849	0.713	31.8	36.7	31.1	27.6	44.2		0.276	44.2			27.6	33.9
	OP580597.1:169405-170253_Monkeypox_virus_isolate_hMPX/USA/CA-LACPHL-MA00164/2022,_partial_genome	849	0.713	31.8	36.7	31.1	27.6	44.2		0.276	44.2			27.6	33.9
	OP580596.1:169264-170112_Monkeypox_virus_isolate_hMPX/USA/CA-LACPHL-MA00163/2022,_partial_genome	849	0.713	31.8	36.7	31.1	27.6	44.2		0.276	44.2			27.6	33.9
	OP580595.1:169264-170112_Monkeypox_virus_isolate_hMPX/USA/CA-LACPHL-MA00162/2022,_partial_genome	849	0.713	31.8	36.7	31.1	27.6	44.2		0.276	44.2			27.6	33.9
	OP580594.1:169264-170112_Monkeypox_virus_isolate_hMPX/USA/CA-LACPHL-MA00161/2022,_partial_genome	849	0.713	31.8	36.7	31.1	27.6	44.2		0.276	44.2			27.6	33.9
	OP580593.1:169265-170113_Monkeypox_virus_isolate_hMPX/USA/CA-LACPHL-MA00160/2022,_partial_genome	849	0.713	31.8	36.7	31.1	27.6	44.2		0.276	44.2			27.6	33.9
	OP580592.1:169264-170112_Monkeypox_virus_isolate_hMPX/USA/CA-LACPHL-MA00159/2022,_partial_genome	849	0.713	31.8	36.7	31.1	27.6	44.2		0.276	44.2			27.6	33.9
	OP580591.1:169264-170112_Monkeypox_virus_isolate_hMPX/USA/CA-LACPHL-MA00158/2022,_partial_genome	849	0.713	31.8	36.7	31.1	27.6	44.2		0.276	44.2			27.6	33.9
	OP580590.1:169675-170523_Monkeypox_virus_isolate_hMPX/USA/CA-LACPHL-MA00157/2022,_partial_genome	849	0.713	31.8	36.7	31.1	27.6	44.2		0.276	44.2			27.6	33.9
	OP580589.1:169270-170118_Monkeypox_virus_isolate_hMPX/USA/CA-LACPHL-MA00156/2022,_partial_genome	849	0.713	31.8	36.7	31.1	27.6	44.2		0.276	44.2			27.6	33.9
	OP580588.1:169264-170112_Monkeypox_virus_isolate_hMPX/USA/CA-LACPHL-MA00155/2022,_partial_genome	849	0.713	31.8	36.7	31.1	27.6	44.2		0.276	44.2			27.6	33.9
	OP580587.1:169266-170114_Monkeypox_virus_isolate_hMPX/USA/CA-LACPHL-MA00154/2022,_partial_genome	849	0.713	31.8	36.7	31.1	27.6	44.2		0.276	44.2			27.6	33.9
	OP555662.1:169230-170078_Monkeypox_virus_isolate_Monkeypox/PT0595/2022,_partial_genome	849	0.713	31.8	36.7	31.1	27.6	44.2		0.276	44.2			27.6	33.9
	OP555661.1:169343-170191_Monkeypox_virus_isolate_Monkeypox/PT0594/2022,_partial_genome	849	0.713	31.8	36.7	31.1	27.6	44.2		0.276	44.2			27.6	33.9
	OP555659.1:169581-170429_Monkeypox_virus_isolate_Monkeypox/PT0592/2022,_partial_genome	849	0.713	31.8	36.7	31.1	27.6	44.2		0.276	44.2			27.6	33.9
	OP555658.1:169350-170198_Monkeypox_virus_isolate_Monkeypox/PT0591/2022,_partial_genome	849	0.713	31.8	36.7	31.1	27.6	44.2		0.276	44.2			27.6	33.9
	OP555651.1:169228-170076_Monkeypox_virus_isolate_Monkeypox/PT0580/2022,_partial_genome	849	0.713	31.8	36.7	31.1	27.6	44.2		0.276	44.2			27.6	33.9
	OP555650.1:169224-170072_Monkeypox_virus_isolate_Monkeypox/PT0579/2022,_partial_genome	849	0.713	31.8	36.7	31.1	27.6	44.2		0.276	44.2			27.6	33.9
	OP555649.1:169231-170079_Monkeypox_virus_isolate_Monkeypox/PT0578/2022,_partial_genome	849	0.713	31.8	36.7	31.1	27.6	44.2		0.276	44.2			27.6	33.9
	OP555648.1:169250-170098_Monkeypox_virus_isolate_Monkeypox/PT0577/2022,_partial_genome	849	0.713	31.8	36.7	31.1	27.6	44.2		0.276	44.2			27.6	33.9
	OP555645.1:169247-170095_Monkeypox_virus_isolate_Monkeypox/PT0574/2022,_partial_genome	849	0.713	31.8	36.7	31.1	27.6	44.2		0.276	44.2			27.6	33.9
	OP555644.1:169437-170285_Monkeypox_virus_isolate_Monkeypox/PT0573/2022,_partial_genome	849	0.713	31.8	36.7	31.1	27.6	44.2		0.276	44.2			27.6	33.9
	OP555643.1:169634-170482_Monkeypox_virus_isolate_Monkeypox/PT0572/2022,_partial_genome	849	0.713	31.8	36.7	31.1	27.6	44.2		0.276	44.2			27.6	33.9
	OP555639.1:169232-170080_Monkeypox_virus_isolate_Monkeypox/PT0568/2022,_partial_genome	849	0.713	31.8	36.7	31.1	27.6	44.2		0.276	44.2			27.6	33.9
	OP555638.1:169537-170385_Monkeypox_virus_isolate_Monkeypox/PT0567/2022,_partial_genome	849	0.713	31.8	36.7	31.1	27.6	44.2		0.276	44.2			27.6	33.9
	OP555635.1:169564-170412_Monkeypox_virus_isolate_Monkeypox/PT0564/2022,_partial_genome	849	0.713	31.8	36.7	31.1	27.6	44.2		0.276	44.2			27.6	33.9
	OP555633.1:169250-170098_Monkeypox_virus_isolate_Monkeypox/PT0562/2022,_partial_genome	849	0.713	31.8	36.7	31.1	27.6	44.2		0.276	44.2			27.6	33.9
	OP555630.1:169243-170091_Monkeypox_virus_isolate_Monkeypox/PT0559/2022,_partial_genome	849	0.713	31.8	36.7	31.1	27.6	44.2		0.276	44.2			27.6	33.9
	OP555629.1:169525-170373_Monkeypox_virus_isolate_Monkeypox/PT0558/2022,_partial_genome	849	0.713	31.8	36.7	31.1	27.6	44.2		0.276	44.2			27.6	33.9
	OP555628.1:169564-170412_Monkeypox_virus_isolate_Monkeypox/PT0557/2022,_partial_genome	849	0.713	31.8	36.7	31.1	27.6	44.2		0.276	44.2			27.6	33.9
	OP555625.1:169582-170430_Monkeypox_virus_isolate_Monkeypox/PT0554/2022,_partial_genome	849	0.713	31.8	36.7	31.1	27.6	44.2		0.276	44.2			27.6	33.9
	OP555624.1:169253-170101_Monkeypox_virus_isolate_Monkeypox/PT0553/2022,_partial_genome	849	0.713	31.8	36.7	31.1	27.6	44.2		0.276	44.2			27.6	33.9
	OP555623.1:169519-170367_Monkeypox_virus_isolate_Monkeypox/PT0552/2022,_partial_genome	849	0.713	31.8	36.7	31.1	27.6	44.2		0.276	44.2			27.6	33.9
	OP555620.1:169560-170408_Monkeypox_virus_isolate_Monkeypox/PT0549/2022,_partial_genome	849	0.713	31.8	36.7	31.1	27.6	44.2		0.276	44.2			27.6	33.9
	OP555619.1:169533-170381_Monkeypox_virus_isolate_Monkeypox/PT0548/2022,_partial_genome	849	0.713	31.8	36.7	31.1	27.6	44.2		0.276	44.2			27.6	33.9
	OP555615.1:169599-170447_Monkeypox_virus_isolate_Monkeypox/PT0544/2022,_partial_genome	849	0.713	31.8	36.7	31.1	27.6	44.2		0.276	44.2			27.6	33.9
	OP555614.1:169557-170405_Monkeypox_virus_isolate_Monkeypox/PT0543/2022,_partial_genome	849	0.713	31.8	36.7	31.1	27.6	44.2		0.276	44.2			27.6	33.9
	OP555613.1:169225-170073_Monkeypox_virus_isolate_Monkeypox/PT0542/2022,_partial_genome	849	0.713	31.8	36.7	31.1	27.6	44.2		0.276	44.2			27.6	33.9
	OP555610.1:169537-170385_Monkeypox_virus_isolate_Monkeypox/PT0539/2022,_partial_genome	849	0.713	31.8	36.7	31.1	27.6	44.2		0.276	44.2			27.6	33.9
	OP555609.1:169535-170383_Monkeypox_virus_isolate_Monkeypox/PT0538/2022,_partial_genome	849	0.713	31.8	36.7	31.1	27.6	44.2		0.276	44.2			27.6	33.9
	OP555608.1:169642-170490_Monkeypox_virus_isolate_Monkeypox/PT0537/2022,_partial_genome	849	0.713	31.8	36.7	31.1	27.6	44.2		0.276	44.2			27.6	33.9
	OP555606.1:169540-170388_Monkeypox_virus_isolate_Monkeypox/PT0535/2022,_partial_genome	849	0.713	31.8	36.7	31.1	27.6	44.2		0.276	44.2			27.6	33.9
	OP555605.1:169237-170085_Monkeypox_virus_isolate_Monkeypox/PT0534/2022,_partial_genome	849	0.713	31.8	36.7	31.1	27.6	44.2		0.276	44.2			27.6	33.9
	OP555604.1:169418-170266_Monkeypox_virus_isolate_Monkeypox/PT0533/2022,_partial_genome	849	0.713	31.8	36.7	31.1	27.6	44.2		0.276	44.2			27.6	33.9
	OP555603.1:169612-170460_Monkeypox_virus_isolate_Monkeypox/PT0532/2022,_partial_genome	849	0.713	31.8	36.7	31.1	27.6	44.2		0.276	44.2			27.6	33.9
	OP555602.1:169225-170073_Monkeypox_virus_isolate_Monkeypox/PT0531/2022,_partial_genome	849	0.713	31.8	36.7	31.1	27.6	44.2		0.276	44.2			27.6	33.9
	OP555600.1:169656-170504_Monkeypox_virus_isolate_Monkeypox/PT0529/2022,_partial_genome	849	0.713	31.8	36.7	31.1	27.6	44.2		0.276	44.2			27.6	33.9
	OP555598.1:169225-170073_Monkeypox_virus_isolate_Monkeypox/PT0527/2022,_partial_genome	849	0.713	31.8	36.7	31.1	27.6	44.2		0.276	44.2			27.6	33.9
	OP555596.1:169222-170070_Monkeypox_virus_isolate_Monkeypox/PT0525/2022,_partial_genome	849	0.713	31.8	36.7	31.1	27.6	44.2		0.276	44.2			27.6	33.9
	OP555595.1:169222-170070_Monkeypox_virus_isolate_Monkeypox/PT0524/2022,_partial_genome	849	0.713	31.8	36.7	31.1	27.6	44.2		0.276	44.2			27.6	33.9
	OP555593.1:169221-170069_Monkeypox_virus_isolate_Monkeypox/PT0522/2022,_partial_genome	849	0.713	31.8	36.7	31.1	27.6	44.2		0.276	44.2			27.6	33.9
	OP555591.1:169558-170406_Monkeypox_virus_isolate_Monkeypox/PT0520/2022,_partial_genome	849	0.713	31.8	36.7	31.1	27.6	44.2		0.276	44.2			27.6	33.9
	OP555590.1:169593-170441_Monkeypox_virus_isolate_Monkeypox/PT0519/2022,_partial_genome	849	0.713	31.8	36.7	31.1	27.6	44.2		0.276	44.2			27.6	33.9
	OP555587.1:169534-170382_Monkeypox_virus_isolate_Monkeypox/PT0516/2022,_partial_genome	849	0.713	31.8	36.7	31.1	27.6	44.2		0.276	44.2			27.6	33.9
	OP555585.1:169222-170070_Monkeypox_virus_isolate_Monkeypox/PT0514/2022,_partial_genome	849	0.713	31.8	36.7	31.1	27.6	44.2		0.276	44.2			27.6	33.9
	OP555584.1:169607-170455_Monkeypox_virus_isolate_Monkeypox/PT0512/2022,_partial_genome	849	0.713	31.8	36.7	31.1	27.6	44.2		0.276	44.2			27.6	33.9
	OP555583.1:169586-170434_Monkeypox_virus_isolate_Monkeypox/PT0511/2022,_partial_genome	849	0.713	31.8	36.7	31.1	27.6	44.2		0.276	44.2			27.6	33.9
	OP555582.1:168710-169558_Monkeypox_virus_isolate_Monkeypox/PT0510/2022,_partial_genome	849	0.713	31.8	36.7	31.1	27.6	44.2		0.276	44.2			27.6	33.9
	OP555581.1:169247-170095_Monkeypox_virus_isolate_Monkeypox/PT0508/2022,_partial_genome	849	0.713	31.8	36.7	31.1	27.6	44.2		0.276	44.2			27.6	33.9
	OP555578.1:169228-170076_Monkeypox_virus_isolate_Monkeypox/PT0504/2022,_partial_genome	849	0.713	31.8	36.7	31.1	27.6	44.2		0.276	44.2			27.6	33.9
	OP555577.1:169648-170496_Monkeypox_virus_isolate_Monkeypox/PT0503/2022,_partial_genome	849	0.713	31.8	36.7	31.1	27.6	44.2		0.276	44.2			27.6	33.9
	OP555576.1:169654-170502_Monkeypox_virus_isolate_Monkeypox/PT0502/2022,_partial_genome	849	0.713	31.8	36.7	31.1	27.6	44.2		0.276	44.2			27.6	33.9
	OP555573.1:169225-170073_Monkeypox_virus_isolate_Monkeypox/PT0499/2022,_partial_genome	849	0.713	31.8	36.7	31.1	27.6	44.2		0.276	44.2			27.6	33.9
	OP555571.1:169601-170449_Monkeypox_virus_isolate_Monkeypox/PT0497/2022,_partial_genome	849	0.713	31.8	36.7	31.1	27.6	44.2		0.276	44.2			27.6	33.9
	OP555567.1:169355-170203_Monkeypox_virus_isolate_Monkeypox/PT0492/2022,_partial_genome	849	0.713	31.8	36.7	31.1	27.6	44.2		0.276	44.2			27.6	33.9
	OP555565.1:169605-170453_Monkeypox_virus_isolate_Monkeypox/PT0489/2022,_partial_genome	849	0.713	31.8	36.7	31.1	27.6	44.2		0.276	44.2			27.6	33.9
	OP555562.1:169229-170077_Monkeypox_virus_isolate_Monkeypox/PT0486/2022,_partial_genome	849	0.713	31.8	36.7	31.1	27.6	44.2		0.276	44.2			27.6	33.9
	OP555561.1:169241-170089_Monkeypox_virus_isolate_Monkeypox/PT0483/2022,_partial_genome	849	0.713	31.8	36.7	31.1	27.6	44.2		0.276	44.2			27.6	33.9
	OP555559.1:169653-170501_Monkeypox_virus_isolate_Monkeypox/PT0480/2022,_partial_genome	849	0.713	31.8	36.7	31.1	27.6	44.2		0.276	44.2			27.6	33.9
	OP555557.1:169228-170076_Monkeypox_virus_isolate_Monkeypox/PT0478/2022,_partial_genome	849	0.713	31.8	36.7	31.1	27.6	44.2		0.276	44.2			27.6	33.9
	OP555555.1:169247-170095_Monkeypox_virus_isolate_Monkeypox/PT0476/2022,_partial_genome	849	0.713	31.8	36.7	31.1	27.6	44.2		0.276	44.2			27.6	33.9
	OP555552.1:169307-170155_Monkeypox_virus_isolate_Monkeypox/PT0473/2022,_partial_genome	849	0.713	31.8	36.7	31.1	27.6	44.2		0.276	44.2			27.6	33.9
	OP555550.1:169343-170191_Monkeypox_virus_isolate_Monkeypox/PT0471/2022,_partial_genome	849	0.713	31.8	36.7	31.1	27.6	44.2		0.276	44.2			27.6	33.9
	OP555549.1:169246-170094_Monkeypox_virus_isolate_Monkeypox/PT0470/2022,_partial_genome	849	0.713	31.8	36.7	31.1	27.6	44.2		0.276	44.2			27.6	33.9
	OP555548.1:169301-170149_Monkeypox_virus_isolate_Monkeypox/PT0469/2022,_partial_genome	849	0.713	31.8	36.7	31.1	27.6	44.2		0.276	44.2			27.6	33.9
	OP555547.1:169590-170438_Monkeypox_virus_isolate_Monkeypox/PT0468/2022,_partial_genome	849	0.713	31.8	36.7	31.1	27.6	44.2		0.276	44.2			27.6	33.9
	OP555546.1:169344-170192_Monkeypox_virus_isolate_Monkeypox/PT0467/2022,_partial_genome	849	0.713	31.8	36.7	31.1	27.6	44.2		0.276	44.2			27.6	33.9
	OP555545.1:169225-170073_Monkeypox_virus_isolate_Monkeypox/PT0466/2022,_partial_genome	849	0.713	31.8	36.7	31.1	27.6	44.2		0.276	44.2			27.6	33.9
	OP555542.1:169605-170453_Monkeypox_virus_isolate_Monkeypox/PT0462/2022,_partial_genome	849	0.713	31.8	36.7	31.1	27.6	44.2		0.276	44.2			27.6	33.9
	OP555539.1:169594-170442_Monkeypox_virus_isolate_Monkeypox/PT0458/2022,_partial_genome	849	0.713	31.8	36.7	31.1	27.6	44.2		0.276	44.2			27.6	33.9
	OP555538.1:169560-170408_Monkeypox_virus_isolate_Monkeypox/PT0457/2022,_partial_genome	849	0.713	31.8	36.7	31.1	27.6	44.2		0.276	44.2			27.6	33.9
	OP555537.1:169634-170482_Monkeypox_virus_isolate_Monkeypox/PT0456/2022,_partial_genome	849	0.713	31.8	36.7	31.1	27.6	44.2		0.276	44.2			27.6	33.9
	OP555536.1:169434-170282_Monkeypox_virus_isolate_Monkeypox/PT0455/2022,_partial_genome	849	0.713	31.8	36.7	31.1	27.6	44.2		0.276	44.2			27.6	33.9
	OP555535.1:169437-170285_Monkeypox_virus_isolate_Monkeypox/PT0454/2022,_partial_genome	849	0.713	31.8	36.7	31.1	27.6	44.2		0.276	44.2			27.6	33.9
	OP555534.1:169654-170502_Monkeypox_virus_isolate_Monkeypox/PT0453/2022,_partial_genome	849	0.713	31.8	36.7	31.1	27.6	44.2		0.276	44.2			27.6	33.9
	OP555533.1:169440-170288_Monkeypox_virus_isolate_Monkeypox/PT0452/2022,_partial_genome	849	0.713	31.8	36.7	31.1	27.6	44.2		0.276	44.2			27.6	33.9
	OP555532.1:168315-169163_Monkeypox_virus_isolate_Monkeypox/PT0451/2022,_partial_genome	849	0.713	31.8	36.7	31.1	27.6	44.2		0.276	44.2			27.6	33.9
	OP555531.1:169576-170424_Monkeypox_virus_isolate_Monkeypox/PT0450/2022,_partial_genome	849	0.713	31.8	36.7	31.1	27.6	44.2		0.276	44.2			27.6	33.9
	OP555530.1:169647-170495_Monkeypox_virus_isolate_Monkeypox/PT0449/2022,_partial_genome	849	0.713	31.8	36.7	31.1	27.6	44.2		0.276	44.2			27.6	33.9
	OP555529.1:169543-170391_Monkeypox_virus_isolate_Monkeypox/PT0448/2022,_partial_genome	849	0.713	31.8	36.7	31.1	27.6	44.2		0.276	44.2			27.6	33.9
	OP555527.1:169437-170285_Monkeypox_virus_isolate_Monkeypox/PT0446/2022,_partial_genome	849	0.713	31.8	36.7	31.1	27.6	44.2		0.276	44.2			27.6	33.9
	OP555525.1:169232-170080_Monkeypox_virus_isolate_Monkeypox/PT0443/2022,_partial_genome	849	0.713	31.8	36.7	31.1	27.6	44.2		0.276	44.2			27.6	33.9
	OP555521.1:169617-170465_Monkeypox_virus_isolate_Monkeypox/PT0437/2022,_partial_genome	849	0.713	31.8	36.7	31.1	27.6	44.2		0.276	44.2			27.6	33.9
	OP555520.1:169573-170421_Monkeypox_virus_isolate_Monkeypox/PT0435/2022,_partial_genome	849	0.713	31.8	36.7	31.1	27.6	44.2		0.276	44.2			27.6	33.9
	OP555518.1:169535-170383_Monkeypox_virus_isolate_Monkeypox/PT0433/2022,_partial_genome	849	0.713	31.8	36.7	31.1	27.6	44.2		0.276	44.2			27.6	33.9
	OP555517.1:169535-170383_Monkeypox_virus_isolate_Monkeypox/PT0432/2022,_partial_genome	849	0.713	31.8	36.7	31.1	27.6	44.2		0.276	44.2			27.6	33.9
	OP555516.1:169647-170495_Monkeypox_virus_isolate_Monkeypox/PT0431/2022,_partial_genome	849	0.713	31.8	36.7	31.1	27.6	44.2		0.276	44.2			27.6	33.9
	OP555508.1:169643-170491_Monkeypox_virus_isolate_Monkeypox/PT0416/2022,_partial_genome	849	0.713	31.8	36.7	31.1	27.6	44.2		0.276	44.2			27.6	33.9
	OP555506.1:169233-170081_Monkeypox_virus_isolate_Monkeypox/PT0413/2022,_partial_genome	849	0.713	31.8	36.7	31.1	27.6	44.2		0.276	44.2			27.6	33.9
	OP555505.1:169437-170285_Monkeypox_virus_isolate_Monkeypox/PT0412/2022,_partial_genome	849	0.713	31.8	36.7	31.1	27.6	44.2		0.276	44.2			27.6	33.9
	OP555503.1:169355-170203_Monkeypox_virus_isolate_Monkeypox/PT0409/2022,_partial_genome	849	0.713	31.8	36.7	31.1	27.6	44.2		0.276	44.2			27.6	33.9
	OP555501.1:169604-170452_Monkeypox_virus_isolate_Monkeypox/PT0406/2022,_partial_genome	849	0.713	31.8	36.7	31.1	27.6	44.2		0.276	44.2			27.6	33.9
	OP555499.1:169231-170079_Monkeypox_virus_isolate_Monkeypox/PT0403/2022,_partial_genome	849	0.713	31.8	36.7	31.1	27.6	44.2		0.276	44.2			27.6	33.9
	OP555498.1:169225-170073_Monkeypox_virus_isolate_Monkeypox/PT0402/2022,_partial_genome	849	0.713	31.8	36.7	31.1	27.6	44.2		0.276	44.2			27.6	33.9
	OP555497.1:169613-170461_Monkeypox_virus_isolate_Monkeypox/PT0401/2022,_partial_genome	849	0.713	31.8	36.7	31.1	27.6	44.2		0.276	44.2			27.6	33.9
	OP555495.1:169253-170101_Monkeypox_virus_isolate_Monkeypox/PT0399/2022,_partial_genome	849	0.713	31.8	36.7	31.1	27.6	44.2		0.276	44.2			27.6	33.9
	OP555494.1:169610-170458_Monkeypox_virus_isolate_Monkeypox/PT0398/2022,_partial_genome	849	0.713	31.8	36.7	31.1	27.6	44.2		0.276	44.2			27.6	33.9
	OP555492.1:169440-170288_Monkeypox_virus_isolate_Monkeypox/PT0396/2022,_partial_genome	849	0.713	31.8	36.7	31.1	27.6	44.2		0.276	44.2			27.6	33.9
	OP555491.1:169437-170285_Monkeypox_virus_isolate_Monkeypox/PT0395/2022,_partial_genome	849	0.713	31.8	36.7	31.1	27.6	44.2		0.276	44.2			27.6	33.9
	OP555490.1:169614-170462_Monkeypox_virus_isolate_Monkeypox/PT0394/2022,_partial_genome	849	0.713	31.8	36.7	31.1	27.6	44.2		0.276	44.2			27.6	33.9
	OP555489.1:169643-170491_Monkeypox_virus_isolate_Monkeypox/PT0393/2022,_partial_genome	849	0.713	31.8	36.7	31.1	27.6	44.2		0.276	44.2			27.6	33.9
	OP555484.1:169621-170469_Monkeypox_virus_isolate_Monkeypox/PT0388/2022,_partial_genome	849	0.713	31.8	36.7	31.1	27.6	44.2		0.276	44.2			27.6	33.9
	OP555483.1:169652-170500_Monkeypox_virus_isolate_Monkeypox/PT0387/2022,_partial_genome	849	0.713	31.8	36.7	31.1	27.6	44.2		0.276	44.2			27.6	33.9
	OP555481.1:168673-169521_Monkeypox_virus_isolate_Monkeypox/PT0385/2022,_partial_genome	849	0.713	31.8	36.7	31.1	27.6	44.2		0.276	44.2			27.6	33.9
	OP555480.1:169613-170461_Monkeypox_virus_isolate_Monkeypox/PT0384/2022,_partial_genome	849	0.713	31.8	36.7	31.1	27.6	44.2		0.276	44.2			27.6	33.9
	OP555479.1:169626-170474_Monkeypox_virus_isolate_Monkeypox/PT0383/2022,_partial_genome	849	0.713	31.8	36.7	31.1	27.6	44.2		0.276	44.2			27.6	33.9
	OP555478.1:169525-170373_Monkeypox_virus_isolate_Monkeypox/PT0382/2022,_partial_genome	849	0.713	31.8	36.7	31.1	27.6	44.2		0.276	44.2			27.6	33.9
	OP555477.1:169658-170506_Monkeypox_virus_isolate_Monkeypox/PT0381/2022,_partial_genome	849	0.713	31.8	36.7	31.1	27.6	44.2		0.276	44.2			27.6	33.9
	OP555476.1:169649-170497_Monkeypox_virus_isolate_Monkeypox/PT0380/2022,_partial_genome	849	0.713	31.8	36.7	31.1	27.6	44.2		0.276	44.2			27.6	33.9
	OP555475.1:169621-170469_Monkeypox_virus_isolate_Monkeypox/PT0379/2022,_partial_genome	849	0.713	31.8	36.7	31.1	27.6	44.2		0.276	44.2			27.6	33.9
	OP555473.1:169599-170447_Monkeypox_virus_isolate_Monkeypox/PT0377/2022,_partial_genome	849	0.713	31.8	36.7	31.1	27.6	44.2		0.276	44.2			27.6	33.9
	OP555471.1:169617-170465_Monkeypox_virus_isolate_Monkeypox/PT0375/2022,_partial_genome	849	0.713	31.8	36.7	31.1	27.6	44.2		0.276	44.2			27.6	33.9
	OP555470.1:169635-170483_Monkeypox_virus_isolate_Monkeypox/PT0374/2022,_partial_genome	849	0.713	31.8	36.7	31.1	27.6	44.2		0.276	44.2			27.6	33.9
	OP555468.1:169655-170503_Monkeypox_virus_isolate_Monkeypox/PT0372/2022,_partial_genome	849	0.713	31.8	36.7	31.1	27.6	44.2		0.276	44.2			27.6	33.9
	OP555466.1:169578-170426_Monkeypox_virus_isolate_Monkeypox/PT0370/2022,_partial_genome	849	0.713	31.8	36.7	31.1	27.6	44.2		0.276	44.2			27.6	33.9
	OP555465.1:169674-170522_Monkeypox_virus_isolate_Monkeypox/PT0369/2022,_partial_genome	849	0.713	31.8	36.7	31.1	27.6	44.2		0.276	44.2			27.6	33.9
	OP555464.1:169632-170480_Monkeypox_virus_isolate_Monkeypox/PT0367/2022,_partial_genome	849	0.713	31.8	36.7	31.1	27.6	44.2		0.276	44.2			27.6	33.9
	OP539939.1:169634-170482_Monkeypox_virus_isolate_MPX/Human/USA/CA-LACPHL-MA00153/2022,_partial_genome	849	0.713	31.8	36.7	31.1	27.6	44.2		0.276	44.2			27.6	33.9
	OP539938.1:169256-170104_Monkeypox_virus_isolate_MPX/Human/USA/CA-LACPHL-MA00152/2022,_partial_genome	849	0.713	31.8	36.7	31.1	27.6	44.2		0.276	44.2			27.6	33.9
	OP539937.1:169262-170110_Monkeypox_virus_isolate_MPX/Human/USA/CA-LACPHL-MA00151/2022,_partial_genome	849	0.713	31.8	36.7	31.1	27.6	44.2		0.276	44.2			27.6	33.9
	OP539936.1:169264-170112_Monkeypox_virus_isolate_MPX/Human/USA/CA-LACPHL-MA00150/2022,_partial_genome	849	0.713	31.8	36.7	31.1	27.6	44.2		0.276	44.2			27.6	33.9
	OP539935.1:169264-170112_Monkeypox_virus_isolate_MPX/Human/USA/CA-LACPHL-MA00149/2022,_partial_genome	849	0.713	31.8	36.7	31.1	27.6	44.2		0.276	44.2			27.6	33.9
	OP539934.1:169260-170108_Monkeypox_virus_isolate_MPX/Human/USA/CA-LACPHL-MA00098/2022,_partial_genome	849	0.713	31.8	36.7	31.1	27.6	44.2		0.276	44.2			27.6	33.9
	OP539933.1:169270-170118_Monkeypox_virus_isolate_MPX/Human/USA/CA-LACPHL-MA00148/2022,_partial_genome	849	0.713	31.8	36.7	31.1	27.6	44.2		0.276	44.2			27.6	33.9
	OP539932.1:169264-170112_Monkeypox_virus_isolate_MPX/Human/USA/CA-LACPHL-MA00147/2022,_partial_genome	849	0.713	31.8	36.7	31.1	27.6	44.2		0.276	44.2			27.6	33.9
	OP539931.1:169465-170313_Monkeypox_virus_isolate_MPX/Human/USA/CA-LACPHL-MA00146/2022,_partial_genome	849	0.713	31.8	36.7	31.1	27.6	44.2		0.276	44.2			27.6	33.9
	OP539930.1:169675-170523_Monkeypox_virus_isolate_MPX/Human/USA/CA-LACPHL-MA00145/2022,_partial_genome	849	0.713	31.8	36.7	31.1	27.6	44.2		0.276	44.2			27.6	33.9
	OP539929.1:169265-170113_Monkeypox_virus_isolate_MPX/Human/USA/CA-LACPHL-MA00144/2022,_partial_genome	849	0.713	31.8	36.7	31.1	27.6	44.2		0.276	44.2			27.6	33.9
	OP539928.1:169676-170524_Monkeypox_virus_isolate_MPX/Human/USA/CA-LACPHL-MA00143/2022,_partial_genome	849	0.713	31.8	36.7	31.1	27.6	44.2		0.276	44.2			27.6	33.9
	OP539927.1:169264-170112_Monkeypox_virus_isolate_MPX/Human/USA/CA-LACPHL-MA00142/2022,_partial_genome	849	0.713	31.8	36.7	31.1	27.6	44.2		0.276	44.2			27.6	33.9
	OP539926.1:169261-170109_Monkeypox_virus_isolate_MPX/Human/USA/CA-LACPHL-MA00141/2022,_partial_genome	849	0.713	31.8	36.7	31.1	27.6	44.2		0.276	44.2			27.6	33.9
	OP539925.1:169264-170112_Monkeypox_virus_isolate_MPX/Human/USA/CA-LACPHL-MA00140/2022,_partial_genome	849	0.713	31.8	36.7	31.1	27.6	44.2		0.276	44.2			27.6	33.9
	OP539924.1:169266-170114_Monkeypox_virus_isolate_MPX/Human/USA/CA-LACPHL-MA00139/2022,_partial_genome	849	0.713	31.8	36.7	31.1	27.6	44.2		0.276	44.2			27.6	33.9
	OP539923.1:169264-170112_Monkeypox_virus_isolate_MPX/Human/USA/CA-LACPHL-MA00138/2022,_partial_genome	849	0.713	31.8	36.7	31.1	27.6	44.2		0.276	44.2			27.6	33.9
	OP539922.1:169263-170111_Monkeypox_virus_isolate_MPX/Human/USA/CA-LACPHL-MA00137/2022,_partial_genome	849	0.713	31.8	36.7	31.1	27.6	44.2		0.276	44.2			27.6	33.9
	OP539921.1:169264-170112_Monkeypox_virus_isolate_MPX/Human/USA/CA-LACPHL-MA00136/2022,_partial_genome	849	0.713	31.8	36.7	31.1	27.6	44.2		0.276	44.2			27.6	33.9
	OP539920.1:169264-170112_Monkeypox_virus_isolate_MPX/Human/USA/CA-LACPHL-MA00135/2022,_partial_genome	849	0.713	31.8	36.7	31.1	27.6	44.2		0.276	44.2			27.6	33.9
	OP539919.1:169268-170116_Monkeypox_virus_isolate_MPX/Human/USA/CA-LACPHL-MA00134/2022,_partial_genome	849	0.713	31.8	36.7	31.1	27.6	44.2		0.276	44.2			27.6	33.9
	OP539918.1:169264-170112_Monkeypox_virus_isolate_MPX/Human/USA/CA-LACPHL-MA00133/2022,_partial_genome	849	0.713	31.8	36.7	31.1	27.6	44.2		0.276	44.2			27.6	33.9
	OP539917.1:169675-170523_Monkeypox_virus_isolate_MPX/Human/USA/CA-LACPHL-MA00132/2022,_partial_genome	849	0.713	31.8	36.7	31.1	27.6	44.2		0.276	44.2			27.6	33.9
	OP539916.1:169617-170465_Monkeypox_virus_isolate_MPX/Human/USA/CA-LACPHL-MA00131/2022,_partial_genome	849	0.713	31.8	36.7	31.1	27.6	44.2		0.276	44.2			27.6	33.9
	OP539915.1:169265-170113_Monkeypox_virus_isolate_MPX/Human/USA/CA-LACPHL-MA00130/2022,_partial_genome	849	0.713	31.8	36.7	31.1	27.6	44.2		0.276	44.2			27.6	33.9
	OP539914.1:169264-170112_Monkeypox_virus_isolate_MPX/Human/USA/CA-LACPHL-MA00129/2022,_partial_genome	849	0.713	31.8	36.7	31.1	27.6	44.2		0.276	44.2			27.6	33.9
	OP539913.1:169265-170113_Monkeypox_virus_isolate_MPX/Human/USA/CA-LACPHL-MA00128/2022,_partial_genome	849	0.713	31.8	36.7	31.1	27.6	44.2		0.276	44.2			27.6	33.9
	OP539912.1:169675-170523_Monkeypox_virus_isolate_MPX/Human/USA/CA-LACPHL-MA00127/2022,_partial_genome	849	0.713	31.8	36.7	31.1	27.6	44.2		0.276	44.2			27.6	33.9
	OP539911.1:169675-170523_Monkeypox_virus_isolate_MPX/Human/USA/CA-LACPHL-MA00126/2022,_partial_genome	849	0.713	31.8	36.7	31.1	27.6	44.2		0.276	44.2			27.6	33.9
	OP539910.1:169676-170524_Monkeypox_virus_isolate_MPX/Human/USA/CA-LACPHL-MA00125/2022,_partial_genome	849	0.713	31.8	36.7	31.1	27.6	44.2		0.276	44.2			27.6	33.9
	OP539909.1:169675-170523_Monkeypox_virus_isolate_MPX/Human/USA/CA-LACPHL-MA00124/2022,_partial_genome	849	0.713	31.8	36.7	31.1	27.6	44.2		0.276	44.2			27.6	33.9
	OP539908.1:169670-170518_Monkeypox_virus_isolate_MPX/Human/USA/CA-LACPHL-MA00123/2022,_partial_genome	849	0.713	31.8	36.7	31.1	27.6	44.2		0.276	44.2			27.6	33.9
	OP539906.1:169676-170524_Monkeypox_virus_isolate_MPX/Human/USA/CA-LACPHL-MA00121/2022,_partial_genome	849	0.713	31.8	36.7	31.1	27.6	44.2		0.276	44.2			27.6	33.9
	OP539905.1:169264-170112_Monkeypox_virus_isolate_MPX/Human/USA/CA-LACPHL-MA00120/2022,_partial_genome	849	0.713	31.8	36.7	31.1	27.6	44.2		0.276	44.2			27.6	33.9
	OP539904.1:169272-170120_Monkeypox_virus_isolate_MPX/Human/USA/CA-LACPHL-MA00119/2022,_partial_genome	849	0.713	31.8	36.7	31.1	27.6	44.2		0.276	44.2			27.6	33.9
	OP539903.1:169267-170115_Monkeypox_virus_isolate_MPX/Human/USA/CA-LACPHL-MA00118/2022,_partial_genome	849	0.713	31.8	36.7	31.1	27.6	44.2		0.276	44.2			27.6	33.9
	OP539902.1:169646-170494_Monkeypox_virus_isolate_MPX/Human/USA/CA-LACPHL-MA00117/2022,_partial_genome	849	0.713	31.8	36.7	31.1	27.6	44.2		0.276	44.2			27.6	33.9
	OP539901.1:169267-170115_Monkeypox_virus_isolate_MPX/Human/USA/CA-LACPHL-MA00116/2022,_partial_genome	849	0.713	31.8	36.7	31.1	27.6	44.2		0.276	44.2			27.6	33.9
	OP539900.1:169267-170115_Monkeypox_virus_isolate_MPX/Human/USA/CA-LACPHL-MA00115/2022,_partial_genome	849	0.713	31.8	36.7	31.1	27.6	44.2		0.276	44.2			27.6	33.9
	OP539899.1:169262-170110_Monkeypox_virus_isolate_MPX/Human/USA/CA-LACPHL-MA00114/2022,_partial_genome	849	0.713	31.8	36.7	31.1	27.6	44.2		0.276	44.2			27.6	33.9
	OP539898.1:169265-170113_Monkeypox_virus_isolate_MPX/Human/USA/CA-LACPHL-MA00113/2022,_partial_genome	849	0.713	31.8	36.7	31.1	27.6	44.2		0.276	44.2			27.6	33.9
	OP539897.1:169676-170524_Monkeypox_virus_isolate_MPX/Human/USA/CA-LACPHL-MA00112/2022,_partial_genome	849	0.713	31.8	36.7	31.1	27.6	44.2		0.276	44.2			27.6	33.9
	OP539896.1:169676-170524_Monkeypox_virus_isolate_MPX/Human/USA/CA-LACPHL-MA00111/2022,_partial_genome	849	0.713	31.8	36.7	31.1	27.6	44.2		0.276	44.2			27.6	33.9
	OP539895.1:169264-170112_Monkeypox_virus_isolate_MPX/Human/USA/CA-LACPHL-MA00110/2022,_partial_genome	849	0.713	31.8	36.7	31.1	27.6	44.2		0.276	44.2			27.6	33.9
	OP539894.1:169264-170112_Monkeypox_virus_isolate_MPX/Human/USA/CA-LACPHL-MA00109/2022,_partial_genome	849	0.713	31.8	36.7	31.1	27.6	44.2		0.276	44.2			27.6	33.9
	OP539893.1:169264-170112_Monkeypox_virus_isolate_MPX/Human/USA/CA-LACPHL-MA00108/2022,_partial_genome	849	0.713	31.8	36.7	31.1	27.6	44.2		0.276	44.2			27.6	33.9
	OP539892.1:169270-170118_Monkeypox_virus_isolate_MPX/Human/USA/CA-LACPHL-MA00107/2022,_partial_genome	849	0.713	31.8	36.7	31.1	27.6	44.2		0.276	44.2			27.6	33.9
	OP539891.1:169264-170112_Monkeypox_virus_isolate_MPX/Human/USA/CA-LACPHL-MA00106/2022,_partial_genome	849	0.713	31.8	36.7	31.1	27.6	44.2		0.276	44.2			27.6	33.9
	OP539890.1:169675-170523_Monkeypox_virus_isolate_MPX/Human/USA/CA-LACPHL-MA00105/2022,_partial_genome	849	0.713	31.8	36.7	31.1	27.6	44.2		0.276	44.2			27.6	33.9
	OP539889.1:169265-170113_Monkeypox_virus_isolate_MPX/Human/USA/CA-LACPHL-MA00104/2022,_partial_genome	849	0.713	31.8	36.7	31.1	27.6	44.2		0.276	44.2			27.6	33.9
	OP539888.1:169676-170524_Monkeypox_virus_isolate_MPX/Human/USA/CA-LACPHL-MA00103/2022,_partial_genome	849	0.713	31.8	36.7	31.1	27.6	44.2		0.276	44.2			27.6	33.9
	OP539887.1:169267-170115_Monkeypox_virus_isolate_MPX/Human/USA/CA-LACPHL-MA00102/2022,_partial_genome	849	0.713	31.8	36.7	31.1	27.6	44.2		0.276	44.2			27.6	33.9
	OP539886.1:169265-170113_Monkeypox_virus_isolate_MPX/Human/USA/CA-LACPHL-MA00101/2022,_partial_genome	849	0.713	31.8	36.7	31.1	27.6	44.2		0.276	44.2			27.6	33.9
	OP539885.1:169675-170523_Monkeypox_virus_isolate_MPX/Human/USA/CA-LACPHL-MA00100/2022,_partial_genome	849	0.713	31.8	36.7	31.1	27.6	44.2		0.276	44.2			27.6	33.9
	OP539884.1:169676-170524_Monkeypox_virus_isolate_MPX/Human/USA/CA-LACPHL-MA00099/2022,_partial_genome	849	0.713	31.8	36.7	31.1	27.6	44.2		0.276	44.2			27.6	33.9
	OP536815.1:170025-170873_Monkeypox_virus_isolate_9000453,_partial_genome	849	0.713	31.8	36.7	31.1	27.6	44.2		0.276	44.2			27.6	33.9
	OP536814.1:170026-170874_Monkeypox_virus_isolate_9000452,_partial_genome	849	0.713	31.8	36.7	31.1	27.6	44.2		0.276	44.2			27.6	33.9
	OP536813.1:170028-170876_Monkeypox_virus_isolate_9000451,_partial_genome	849	0.713	31.8	36.7	31.1	27.6	44.2		0.276	44.2			27.6	33.9
	OP536811.1:170026-170874_Monkeypox_virus_isolate_9000448,_partial_genome	849	0.713	31.8	36.7	31.1	27.6	44.2		0.276	44.2			27.6	33.9
	OP536809.1:170025-170873_Monkeypox_virus_isolate_9000444,_partial_genome	849	0.713	31.8	36.7	31.1	27.6	44.2		0.276	44.2			27.6	33.9
	OP536808.1:170025-170873_Monkeypox_virus_isolate_9000442,_partial_genome	849	0.713	31.8	36.7	31.1	27.6	44.2		0.276	44.2			27.6	33.9
	OP536807.1:170026-170874_Monkeypox_virus_isolate_9000438,_partial_genome	849	0.713	31.8	36.7	31.1	27.6	44.2		0.276	44.2			27.6	33.9
	OP536806.1:170031-170879_Monkeypox_virus_isolate_9000437,_partial_genome	849	0.713	31.8	36.7	31.1	27.6	44.2		0.276	44.2			27.6	33.9
	OP536805.1:170026-170874_Monkeypox_virus_isolate_9000435,_partial_genome	849	0.713	31.8	36.7	31.1	27.6	44.2		0.276	44.2			27.6	33.9
	OP536804.1:170026-170874_Monkeypox_virus_isolate_9000432,_partial_genome	849	0.713	31.8	36.7	31.1	27.6	44.2		0.276	44.2			27.6	33.9
	OP536803.1:170029-170877_Monkeypox_virus_isolate_9000431,_partial_genome	849	0.713	31.8	36.7	31.1	27.6	44.2		0.276	44.2			27.6	33.9
	OP536802.1:170027-170875_Monkeypox_virus_isolate_9000430,_partial_genome	849	0.713	31.8	36.7	31.1	27.6	44.2		0.276	44.2			27.6	33.9
	OP536801.1:170027-170875_Monkeypox_virus_isolate_9000429,_partial_genome	849	0.713	31.8	36.7	31.1	27.6	44.2		0.276	44.2			27.6	33.9
	OP536800.1:170027-170875_Monkeypox_virus_isolate_9000426,_partial_genome	849	0.713	31.8	36.7	31.1	27.6	44.2		0.276	44.2			27.6	33.9
	OP536799.1:170020-170868_Monkeypox_virus_isolate_9000425,_partial_genome	849	0.713	31.8	36.7	31.1	27.6	44.2		0.276	44.2			27.6	33.9
	OP536798.1:170026-170874_Monkeypox_virus_isolate_9000424,_partial_genome	849	0.713	31.8	36.7	31.1	27.6	44.2		0.276	44.2			27.6	33.9
	OP536797.1:170026-170874_Monkeypox_virus_isolate_9000423,_partial_genome	849	0.713	31.8	36.7	31.1	27.6	44.2		0.276	44.2			27.6	33.9
	OP536796.1:170024-170872_Monkeypox_virus_isolate_9000422,_partial_genome	849	0.713	31.8	36.7	31.1	27.6	44.2		0.276	44.2			27.6	33.9
	OP536795.1:170026-170874_Monkeypox_virus_isolate_9000421,_partial_genome	849	0.713	31.8	36.7	31.1	27.6	44.2		0.276	44.2			27.6	33.9
	OP536794.1:170017-170865_Monkeypox_virus_isolate_9000420,_partial_genome	849	0.713	31.8	36.7	31.1	27.6	44.2		0.276	44.2			27.6	33.9
	OP536793.1:170027-170875_Monkeypox_virus_isolate_9000419,_partial_genome	849	0.713	31.8	36.7	31.1	27.6	44.2		0.276	44.2			27.6	33.9
	OP536792.1:170025-170873_Monkeypox_virus_isolate_9000418,_partial_genome	849	0.713	31.8	36.7	31.1	27.6	44.2		0.276	44.2			27.6	33.9
	OP536791.1:170024-170872_Monkeypox_virus_isolate_9000417,_partial_genome	849	0.713	31.8	36.7	31.1	27.6	44.2		0.276	44.2			27.6	33.9
	OP536790.1:170024-170872_Monkeypox_virus_isolate_9000416,_partial_genome	849	0.713	31.8	36.7	31.1	27.6	44.2		0.276	44.2			27.6	33.9
	OP536789.1:170028-170876_Monkeypox_virus_isolate_9000415,_partial_genome	849	0.713	31.8	36.7	31.1	27.6	44.2		0.276	44.2			27.6	33.9
	OP536788.1:170026-170874_Monkeypox_virus_isolate_9000413,_partial_genome	849	0.713	31.8	36.7	31.1	27.6	44.2		0.276	44.2			27.6	33.9
	OP536787.1:170024-170872_Monkeypox_virus_isolate_9000412,_partial_genome	849	0.713	31.8	36.7	31.1	27.6	44.2		0.276	44.2			27.6	33.9
	OP536786.1:170025-170873_Monkeypox_virus_isolate_9000411,_partial_genome	849	0.713	31.8	36.7	31.1	27.6	44.2		0.276	44.2			27.6	33.9
	OP536785.1:170027-170875_Monkeypox_virus_isolate_9000409,_partial_genome	849	0.713	31.8	36.7	31.1	27.6	44.2		0.276	44.2			27.6	33.9
	OP536784.1:170026-170874_Monkeypox_virus_isolate_9000408,_partial_genome	849	0.713	31.8	36.7	31.1	27.6	44.2		0.276	44.2			27.6	33.9
	OP536783.1:170018-170866_Monkeypox_virus_isolate_9000407,_partial_genome	849	0.713	31.8	36.7	31.1	27.6	44.2		0.276	44.2			27.6	33.9
	OP536782.1:170026-170874_Monkeypox_virus_isolate_9000406,_partial_genome	849	0.713	31.8	36.7	31.1	27.6	44.2		0.276	44.2			27.6	33.9
	OP536781.1:170024-170872_Monkeypox_virus_isolate_9000405,_partial_genome	849	0.713	31.8	36.7	31.1	27.6	44.2		0.276	44.2			27.6	33.9
	OP536780.1:170024-170872_Monkeypox_virus_isolate_9000404,_partial_genome	849	0.713	31.8	36.7	31.1	27.6	44.2		0.276	44.2			27.6	33.9
	OP536779.1:170023-170871_Monkeypox_virus_isolate_9000403,_partial_genome	849	0.713	31.8	36.7	31.1	27.6	44.2		0.276	44.2			27.6	33.9
	OP536778.1:170022-170870_Monkeypox_virus_isolate_9000400,_partial_genome	849	0.713	31.8	36.7	31.1	27.6	44.2		0.276	44.2			27.6	33.9
	OP536777.1:170026-170874_Monkeypox_virus_isolate_9000399,_partial_genome	849	0.713	31.8	36.7	31.1	27.6	44.2		0.276	44.2			27.6	33.9
	OP536776.1:170035-170883_Monkeypox_virus_isolate_9000398,_partial_genome	849	0.713	31.8	36.7	31.1	27.6	44.2		0.276	44.2			27.6	33.9
	OP536775.1:170027-170875_Monkeypox_virus_isolate_9000397,_partial_genome	849	0.713	31.8	36.7	31.1	27.6	44.2		0.276	44.2			27.6	33.9
	OP536774.1:170027-170875_Monkeypox_virus_isolate_9000396,_partial_genome	849	0.713	31.8	36.7	31.1	27.6	44.2		0.276	44.2			27.6	33.9
	OP536773.1:170029-170877_Monkeypox_virus_isolate_9000395,_partial_genome	849	0.713	31.8	36.7	31.1	27.6	44.2		0.276	44.2			27.6	33.9
	OP536772.1:170025-170873_Monkeypox_virus_isolate_9000394,_partial_genome	849	0.713	31.8	36.7	31.1	27.6	44.2		0.276	44.2			27.6	33.9
	OP536771.1:170026-170874_Monkeypox_virus_isolate_9000393,_partial_genome	849	0.713	31.8	36.7	31.1	27.6	44.2		0.276	44.2			27.6	33.9
	OP536769.1:170029-170877_Monkeypox_virus_isolate_9000391,_partial_genome	849	0.713	31.8	36.7	31.1	27.6	44.2		0.276	44.2			27.6	33.9
	OP536768.1:170026-170874_Monkeypox_virus_isolate_9000390,_partial_genome	849	0.713	31.8	36.7	31.1	27.6	44.2		0.276	44.2			27.6	33.9
	OP536767.1:170026-170874_Monkeypox_virus_isolate_9000389,_partial_genome	849	0.713	31.8	36.7	31.1	27.6	44.2		0.276	44.2			27.6	33.9
	OP536766.1:170026-170874_Monkeypox_virus_isolate_9000388,_partial_genome	849	0.713	31.8	36.7	31.1	27.6	44.2		0.276	44.2			27.6	33.9
	OP536765.1:170026-170874_Monkeypox_virus_isolate_9000387,_partial_genome	849	0.713	31.8	36.7	31.1	27.6	44.2		0.276	44.2			27.6	33.9
	OP536764.1:170025-170873_Monkeypox_virus_isolate_9000385,_partial_genome	849	0.713	31.8	36.7	31.1	27.6	44.2		0.276	44.2			27.6	33.9
	OP536763.1:170026-170874_Monkeypox_virus_isolate_9000384,_partial_genome	849	0.713	31.8	36.7	31.1	27.6	44.2		0.276	44.2			27.6	33.9
	OP536762.1:170025-170873_Monkeypox_virus_isolate_9000383,_partial_genome	849	0.713	31.8	36.7	31.1	27.6	44.2		0.276	44.2			27.6	33.9
	OP536761.1:170026-170874_Monkeypox_virus_isolate_9000382,_partial_genome	849	0.713	31.8	36.7	31.1	27.6	44.2		0.276	44.2			27.6	33.9
	OP536760.1:170027-170875_Monkeypox_virus_isolate_9000381,_partial_genome	849	0.713	31.8	36.7	31.1	27.6	44.2		0.276	44.2			27.6	33.9
	OP536759.1:170026-170874_Monkeypox_virus_isolate_9000380,_partial_genome	849	0.713	31.8	36.7	31.1	27.6	44.2		0.276	44.2			27.6	33.9
	OP536758.1:170025-170873_Monkeypox_virus_isolate_9000378,_partial_genome	849	0.713	31.8	36.7	31.1	27.6	44.2		0.276	44.2			27.6	33.9
	OP536757.1:170024-170872_Monkeypox_virus_isolate_9000377,_partial_genome	849	0.713	31.8	36.7	31.1	27.6	44.2		0.276	44.2			27.6	33.9
	OP536756.1:170026-170874_Monkeypox_virus_isolate_9000376,_partial_genome	849	0.713	31.8	36.7	31.1	27.6	44.2		0.276	44.2			27.6	33.9
	OP536755.1:170026-170874_Monkeypox_virus_isolate_9000375,_partial_genome	849	0.713	31.8	36.7	31.1	27.6	44.2		0.276	44.2			27.6	33.9
	OP536754.1:170026-170874_Monkeypox_virus_isolate_9000374,_partial_genome	849	0.713	31.8	36.7	31.1	27.6	44.2		0.276	44.2			27.6	33.9
	OP536753.1:170020-170868_Monkeypox_virus_isolate_9000373,_partial_genome	849	0.713	31.8	36.7	31.1	27.6	44.2		0.276	44.2			27.6	33.9
	OP536752.1:170025-170873_Monkeypox_virus_isolate_9000372,_partial_genome	849	0.713	31.8	36.7	31.1	27.6	44.2		0.276	44.2			27.6	33.9
	OP536751.1:170024-170872_Monkeypox_virus_isolate_9000370,_partial_genome	849	0.713	31.8	36.7	31.1	27.6	44.2		0.276	44.2			27.6	33.9
	OP536750.1:170028-170876_Monkeypox_virus_isolate_9000369,_partial_genome	849	0.713	31.8	36.7	31.1	27.6	44.2		0.276	44.2			27.6	33.9
	OP536749.1:170027-170875_Monkeypox_virus_isolate_9000368,_partial_genome	849	0.713	31.8	36.7	31.1	27.6	44.2		0.276	44.2			27.6	33.9
	OP536748.1:170024-170872_Monkeypox_virus_isolate_9000366,_partial_genome	849	0.713	31.8	36.7	31.1	27.6	44.2		0.276	44.2			27.6	33.9
	OP536747.1:170025-170873_Monkeypox_virus_isolate_9000365,_partial_genome	849	0.713	31.8	36.7	31.1	27.6	44.2		0.276	44.2			27.6	33.9
	OP536746.1:170022-170870_Monkeypox_virus_isolate_9000364,_partial_genome	849	0.713	31.8	36.7	31.1	27.6	44.2		0.276	44.2			27.6	33.9
	OP536745.1:169962-170810_Monkeypox_virus_isolate_MPXV-USA-IL-IDPH-084,_partial_genome	849	0.713	31.8	36.7	31.1	27.6	44.2		0.276	44.2			27.6	33.9
	OP536744.1:167359-168207_Monkeypox_virus_isolate_MPXV-USA-IL-IDPH-083,_partial_genome	849	0.713	31.8	36.7	31.1	27.6	44.2		0.276	44.2			27.6	33.9
	OP536743.1:169851-170699_Monkeypox_virus_isolate_MPXV-USA-IL-IDPH-082,_partial_genome	849	0.713	31.8	36.7	31.1	27.6	44.2		0.276	44.2			27.6	33.9
	OP536742.1:169962-170810_Monkeypox_virus_isolate_MPXV-USA-IL-IDPH-081,_partial_genome	849	0.713	31.8	36.7	31.1	27.6	44.2		0.276	44.2			27.6	33.9
	OP536741.1:169962-170810_Monkeypox_virus_isolate_MPXV-USA-IL-IDPH-080,_partial_genome	849	0.713	31.8	36.7	31.1	27.6	44.2		0.276	44.2			27.6	33.9
	OP536740.1:169697-170545_Monkeypox_virus_isolate_MPXV-USA-IL-IDPH-079,_partial_genome	849	0.713	31.8	36.7	31.1	27.6	44.2		0.276	44.2			27.6	33.9
	OP536739.1:167359-168207_Monkeypox_virus_isolate_MPXV-USA-IL-IDPH-078,_partial_genome	849	0.713	31.8	36.7	31.1	27.6	44.2		0.276	44.2			27.6	33.9
	OP536738.1:169962-170810_Monkeypox_virus_isolate_MPXV-USA-IL-IDPH-077,_partial_genome	849	0.713	31.8	36.7	31.1	27.6	44.2		0.276	44.2			27.6	33.9
	OP536737.1:169943-170791_Monkeypox_virus_isolate_MPXV-USA-IL-IDPH-076,_partial_genome	849	0.713	31.8	36.7	31.1	27.6	44.2		0.276	44.2			27.6	33.9
	OP536736.1:169962-170810_Monkeypox_virus_isolate_MPXV-USA-IL-IDPH-075,_partial_genome	849	0.713	31.8	36.7	31.1	27.6	44.2		0.276	44.2			27.6	33.9
	OP536735.1:169962-170810_Monkeypox_virus_isolate_MPXV-USA-IL-IDPH-074,_partial_genome	849	0.713	31.8	36.7	31.1	27.6	44.2		0.276	44.2			27.6	33.9
	OP536734.1:169962-170810_Monkeypox_virus_isolate_MPXV-USA-IL-IDPH-073,_partial_genome	849	0.713	31.8	36.7	31.1	27.6	44.2		0.276	44.2			27.6	33.9
	OP536733.1:169962-170810_Monkeypox_virus_isolate_MPXV-USA-IL-IDPH-072,_partial_genome	849	0.713	31.8	36.7	31.1	27.6	44.2		0.276	44.2			27.6	33.9
	OP536732.1:169962-170810_Monkeypox_virus_isolate_MPXV-USA-IL-IDPH-071,_partial_genome	849	0.713	31.8	36.7	31.1	27.6	44.2		0.276	44.2			27.6	33.9
	OP536731.1:169962-170810_Monkeypox_virus_isolate_MPXV-USA-IL-IDPH-070,_partial_genome	849	0.713	31.8	36.7	31.1	27.6	44.2		0.276	44.2			27.6	33.9
	OP536730.1:167359-168207_Monkeypox_virus_isolate_MPXV-USA-IL-IDPH-069,_partial_genome	849	0.713	31.8	36.7	31.1	27.6	44.2		0.276	44.2			27.6	33.9
	OP536729.1:167359-168207_Monkeypox_virus_isolate_MPXV-USA-IL-IDPH-068,_partial_genome	849	0.713	31.8	36.7	31.1	27.6	44.2		0.276	44.2			27.6	33.9
	OP536728.1:169962-170810_Monkeypox_virus_isolate_MPXV-USA-IL-IDPH-067,_partial_genome	849	0.713	31.8	36.7	31.1	27.6	44.2		0.276	44.2			27.6	33.9
	OP536727.1:169962-170810_Monkeypox_virus_isolate_MPXV-USA-IL-IDPH-066,_partial_genome	849	0.713	31.8	36.7	31.1	27.6	44.2		0.276	44.2			27.6	33.9
	OP536726.1:169962-170810_Monkeypox_virus_isolate_MPXV-USA-IL-IDPH-065,_partial_genome	849	0.713	31.8	36.7	31.1	27.6	44.2		0.276	44.2			27.6	33.9
	OP536725.1:169962-170810_Monkeypox_virus_isolate_MPXV-USA-IL-IDPH-064,_partial_genome	849	0.713	31.8	36.7	31.1	27.6	44.2		0.276	44.2			27.6	33.9
	OP536724.1:169962-170810_Monkeypox_virus_isolate_MPXV-USA-IL-IDPH-063,_partial_genome	849	0.713	31.8	36.7	31.1	27.6	44.2		0.276	44.2			27.6	33.9
	OP536723.1:169679-170527_Monkeypox_virus_isolate_MPXV-USA-IL-IDPH-062,_partial_genome	849	0.713	31.8	36.7	31.1	27.6	44.2		0.276	44.2			27.6	33.9
	OP536722.1:167329-168177_Monkeypox_virus_isolate_MPXV-USA-IL-IDPH-061,_partial_genome	849	0.713	31.8	36.7	31.1	27.6	44.2		0.276	44.2			27.6	33.9
	OP536720.1:169962-170810_Monkeypox_virus_isolate_MPXV-USA-IL-IDPH-059,_partial_genome	849	0.713	31.8	36.7	31.1	27.6	44.2		0.276	44.2			27.6	33.9
	OP536719.1:169932-170780_Monkeypox_virus_isolate_MPXV-USA-IL-IDPH-058,_partial_genome	849	0.713	31.8	36.7	31.1	27.6	44.2		0.276	44.2			27.6	33.9
	OP536718.1:169962-170810_Monkeypox_virus_isolate_MPXV-USA-IL-IDPH-057,_partial_genome	849	0.713	31.8	36.7	31.1	27.6	44.2		0.276	44.2			27.6	33.9
	OP536717.1:169962-170810_Monkeypox_virus_isolate_MPXV-USA-IL-IDPH-056,_partial_genome	849	0.713	31.8	36.7	31.1	27.6	44.2		0.276	44.2			27.6	33.9
	OP536716.1:169962-170810_Monkeypox_virus_isolate_MPXV-USA-IL-IDPH-055,_partial_genome	849	0.713	31.8	36.7	31.1	27.6	44.2		0.276	44.2			27.6	33.9
	OP536715.1:169962-170810_Monkeypox_virus_isolate_MPXV-USA-IL-IDPH-054,_partial_genome	849	0.713	31.8	36.7	31.1	27.6	44.2		0.276	44.2			27.6	33.9
	OP536714.1:169962-170810_Monkeypox_virus_isolate_MPXV-USA-IL-IDPH-053,_partial_genome	849	0.713	31.8	36.7	31.1	27.6	44.2		0.276	44.2			27.6	33.9
	OP536713.1:169585-170433_Monkeypox_virus_isolate_MPXV-USA-IL-IDPH-052,_partial_genome	849	0.713	31.8	36.7	31.1	27.6	44.2		0.276	44.2			27.6	33.9
	OP536712.1:169314-170162_Monkeypox_virus_isolate_MPXV-USA-IL-IDPH-051,_partial_genome	849	0.713	31.8	36.7	31.1	27.6	44.2		0.276	44.2			27.6	33.9
	OP536711.1:169962-170810_Monkeypox_virus_isolate_MPXV-USA-IL-IDPH-050,_partial_genome	849	0.713	31.8	36.7	31.1	27.6	44.2		0.276	44.2			27.6	33.9
	OP536710.1:169962-170810_Monkeypox_virus_isolate_MPXV-USA-IL-IDPH-049,_partial_genome	849	0.713	31.8	36.7	31.1	27.6	44.2		0.276	44.2			27.6	33.9
	OP536709.1:167359-168207_Monkeypox_virus_isolate_MPXV-USA-IL-IDPH-048,_partial_genome	849	0.713	31.8	36.7	31.1	27.6	44.2		0.276	44.2			27.6	33.9
	OP536708.1:169962-170810_Monkeypox_virus_isolate_MPXV-USA-IL-IDPH-047,_partial_genome	849	0.713	31.8	36.7	31.1	27.6	44.2		0.276	44.2			27.6	33.9
	OP536707.1:169962-170810_Monkeypox_virus_isolate_MPXV-USA-IL-IDPH-046,_partial_genome	849	0.713	31.8	36.7	31.1	27.6	44.2		0.276	44.2			27.6	33.9
	OP536706.1:167359-168207_Monkeypox_virus_isolate_MPXV-USA-IL-IDPH-045,_partial_genome	849	0.713	31.8	36.7	31.1	27.6	44.2		0.276	44.2			27.6	33.9
	OP536705.1:169962-170810_Monkeypox_virus_isolate_MPXV-USA-IL-IDPH-044,_partial_genome	849	0.713	31.8	36.7	31.1	27.6	44.2		0.276	44.2			27.6	33.9
	OP536704.1:168927-169775_Monkeypox_virus_isolate_MPXV-USA-IL-IDPH-043,_partial_genome	849	0.713	31.8	36.7	31.1	27.6	44.2		0.276	44.2			27.6	33.9
	OP536703.1:167359-168207_Monkeypox_virus_isolate_MPXV-USA-IL-IDPH-042,_partial_genome	849	0.713	31.8	36.7	31.1	27.6	44.2		0.276	44.2			27.6	33.9
	OP536702.1:167361-168209_Monkeypox_virus_isolate_MPXV-USA-IL-IDPH-041,_partial_genome	849	0.713	31.8	36.7	31.1	27.6	44.2		0.276	44.2			27.6	33.9
	OP536701.1:169962-170810_Monkeypox_virus_isolate_MPXV-USA-IL-IDPH-040,_partial_genome	849	0.713	31.8	36.7	31.1	27.6	44.2		0.276	44.2			27.6	33.9
	OP536700.1:166183-167031_Monkeypox_virus_isolate_MPXV-USA-IL-IDPH-039,_partial_genome	849	0.713	31.8	36.7	31.1	27.6	44.2		0.276	44.2			27.6	33.9
	OP536699.1:166865-167713_Monkeypox_virus_isolate_MPXV-USA-IL-IDPH-038,_partial_genome	849	0.713	31.8	36.7	31.1	27.6	44.2		0.276	44.2			27.6	33.9
	OP536698.1:167355-168203_Monkeypox_virus_isolate_MPXV-USA-IL-IDPH-037,_partial_genome	849	0.713	31.8	36.7	31.1	27.6	44.2		0.276	44.2			27.6	33.9
	OP536697.1:169962-170810_Monkeypox_virus_isolate_MPXV-USA-IL-IDPH-036,_partial_genome	849	0.713	31.8	36.7	31.1	27.6	44.2		0.276	44.2			27.6	33.9
	OP536695.1:169962-170810_Monkeypox_virus_isolate_MPXV-USA-IL-IDPH-034,_partial_genome	849	0.713	31.8	36.7	31.1	27.6	44.2		0.276	44.2			27.6	33.9
	OP536694.1:169962-170810_Monkeypox_virus_isolate_MPXV-USA-IL-IDPH-033,_partial_genome	849	0.713	31.8	36.7	31.1	27.6	44.2		0.276	44.2			27.6	33.9
	OP536693.1:169854-170702_Monkeypox_virus_isolate_MPXV-USA-IL-IDPH-032,_partial_genome	849	0.713	31.8	36.7	31.1	27.6	44.2		0.276	44.2			27.6	33.9
	OP536692.1:167359-168207_Monkeypox_virus_isolate_MPXV-USA-IL-IDPH-031,_partial_genome	849	0.713	31.8	36.7	31.1	27.6	44.2		0.276	44.2			27.6	33.9
	OP536691.1:169962-170810_Monkeypox_virus_isolate_MPXV-USA-IL-IDPH-030,_partial_genome	849	0.713	31.8	36.7	31.1	27.6	44.2		0.276	44.2			27.6	33.9
	OP536690.1:167359-168207_Monkeypox_virus_isolate_MPXV-USA-IL-IDPH-029,_partial_genome	849	0.713	31.8	36.7	31.1	27.6	44.2		0.276	44.2			27.6	33.9
	OP536689.1:167348-168196_Monkeypox_virus_isolate_MPXV-USA-IL-IDPH-028,_partial_genome	849	0.713	31.8	36.7	31.1	27.6	44.2		0.276	44.2			27.6	33.9
	OP536688.1:169962-170810_Monkeypox_virus_isolate_MPXV-USA-IL-IDPH-027,_partial_genome	849	0.713	31.8	36.7	31.1	27.6	44.2		0.276	44.2			27.6	33.9
	OP536687.1:169962-170810_Monkeypox_virus_isolate_MPXV-USA-IL-IDPH-026,_partial_genome	849	0.713	31.8	36.7	31.1	27.6	44.2		0.276	44.2			27.6	33.9
	OP536686.1:167359-168207_Monkeypox_virus_isolate_MPXV-USA-IL-IDPH-025,_partial_genome	849	0.713	31.8	36.7	31.1	27.6	44.2		0.276	44.2			27.6	33.9
	OP536685.1:168691-169539_Monkeypox_virus_isolate_MPXV-USA-IL-IDPH-024,_partial_genome	849	0.713	31.8	36.7	31.1	27.6	44.2		0.276	44.2			27.6	33.9
	OP536684.1:169962-170810_Monkeypox_virus_isolate_MPXV-USA-IL-IDPH-023,_partial_genome	849	0.713	31.8	36.7	31.1	27.6	44.2		0.276	44.2			27.6	33.9
	OP536683.1:169962-170810_Monkeypox_virus_isolate_MPXV-USA-IL-IDPH-022,_partial_genome	849	0.713	31.8	36.7	31.1	27.6	44.2		0.276	44.2			27.6	33.9
	OP536682.1:169962-170810_Monkeypox_virus_isolate_MPXV-USA-IL-IDPH-021,_partial_genome	849	0.713	31.8	36.7	31.1	27.6	44.2		0.276	44.2			27.6	33.9
	OP536681.1:169962-170810_Monkeypox_virus_isolate_MPXV-USA-IL-IDPH-020,_partial_genome	849	0.713	31.8	36.7	31.1	27.6	44.2		0.276	44.2			27.6	33.9
	OP536680.1:169960-170808_Monkeypox_virus_isolate_MPXV-USA-IL-IDPH-019,_partial_genome	849	0.713	31.8	36.7	31.1	27.6	44.2		0.276	44.2			27.6	33.9
	OP536679.1:169916-170764_Monkeypox_virus_isolate_MPXV-USA-IL-IDPH-018,_partial_genome	849	0.713	31.8	36.7	31.1	27.6	44.2		0.276	44.2			27.6	33.9
	OP536678.1:169962-170810_Monkeypox_virus_isolate_MPXV-USA-IL-IDPH-017,_partial_genome	849	0.713	31.8	36.7	31.1	27.6	44.2		0.276	44.2			27.6	33.9
	OP536677.1:169962-170810_Monkeypox_virus_isolate_MPXV-USA-IL-IDPH-016,_partial_genome	849	0.713	31.8	36.7	31.1	27.6	44.2		0.276	44.2			27.6	33.9
	OP536676.1:169962-170810_Monkeypox_virus_isolate_MPXV-USA-IL-IDPH-015,_partial_genome	849	0.713	31.8	36.7	31.1	27.6	44.2		0.276	44.2			27.6	33.9
	OP536675.1:169697-170545_Monkeypox_virus_isolate_MPXV-USA-IL-IDPH-014,_partial_genome	849	0.713	31.8	36.7	31.1	27.6	44.2		0.276	44.2			27.6	33.9
	OP536674.1:169962-170810_Monkeypox_virus_isolate_MPXV-USA-IL-IDPH-013,_partial_genome	849	0.713	31.8	36.7	31.1	27.6	44.2		0.276	44.2			27.6	33.9
	OP536673.1:169563-170411_Monkeypox_virus_isolate_MPXV-USA-IL-IDPH-012,_partial_genome	849	0.713	31.8	36.7	31.1	27.6	44.2		0.276	44.2			27.6	33.9
	OP536672.1:169956-170804_Monkeypox_virus_isolate_MPXV-USA-IL-IDPH-011,_partial_genome	849	0.713	31.8	36.7	31.1	27.6	44.2		0.276	44.2			27.6	33.9
	OP536671.1:169962-170810_Monkeypox_virus_isolate_MPXV-USA-IL-IDPH-010,_partial_genome	849	0.713	31.8	36.7	31.1	27.6	44.2		0.276	44.2			27.6	33.9
	OP536670.1:169831-170679_Monkeypox_virus_isolate_MPXV-USA-IL-IDPH-009,_partial_genome	849	0.713	31.8	36.7	31.1	27.6	44.2		0.276	44.2			27.6	33.9
	OP536669.1:169962-170810_Monkeypox_virus_isolate_MPXV-USA-IL-IDPH-008,_partial_genome	849	0.713	31.8	36.7	31.1	27.6	44.2		0.276	44.2			27.6	33.9
	OP536668.1:169962-170810_Monkeypox_virus_isolate_MPXV-USA-IL-IDPH-007,_partial_genome	849	0.713	31.8	36.7	31.1	27.6	44.2		0.276	44.2			27.6	33.9
	OP536667.1:169871-170719_Monkeypox_virus_isolate_MPXV-USA-IL-IDPH-006,_partial_genome	849	0.713	31.8	36.7	31.1	27.6	44.2		0.276	44.2			27.6	33.9
	OP536666.1:169958-170806_Monkeypox_virus_isolate_MPXV-USA-IL-IDPH-005,_partial_genome	849	0.713	31.8	36.7	31.1	27.6	44.2		0.276	44.2			27.6	33.9
	OP536665.1:169945-170793_Monkeypox_virus_isolate_MPXV-USA-IL-IDPH-004,_partial_genome	849	0.713	31.8	36.7	31.1	27.6	44.2		0.276	44.2			27.6	33.9
	OP536664.1:169962-170810_Monkeypox_virus_isolate_MPXV-USA-IL-IDPH-003,_partial_genome	849	0.713	31.8	36.7	31.1	27.6	44.2		0.276	44.2			27.6	33.9
	OP536663.1:169962-170810_Monkeypox_virus_isolate_MPXV-USA-IL-IDPH-002,_partial_genome	849	0.713	31.8	36.7	31.1	27.6	44.2		0.276	44.2			27.6	33.9
	OP536662.1:169962-170810_Monkeypox_virus_isolate_MPXV-USA-IL-IDPH-001,_partial_genome	849	0.713	31.8	36.7	31.1	27.6	44.2		0.276	44.2			27.6	33.9
	OP531894.1:169255-170103_Monkeypox_virus_isolate_B969962RERE,_partial_genome	849	0.713	31.8	36.7	31.1	27.6	44.2		0.276	44.2			27.6	33.9
	OP531889.1:169242-170090_Monkeypox_virus_isolate_B1118331,_partial_genome	849	0.713	31.8	36.7	31.1	27.6	44.2		0.276	44.2			27.6	33.9
	OP531888.1:169254-170102_Monkeypox_virus_isolate_B1118313,_partial_genome	849	0.713	31.8	36.7	31.1	27.6	44.2		0.276	44.2			27.6	33.9
	OP531887.1:169250-170098_Monkeypox_virus_isolate_B1118307,_partial_genome	849	0.713	31.8	36.7	31.1	27.6	44.2		0.276	44.2			27.6	33.9
	OP526862.1:170138-170986_Monkeypox_virus_isolate_MPXV_USA_2022_DC0013,_complete_genome	849	0.713	31.8	36.7	31.1	27.6	44.2		0.276	44.2			27.6	33.9
	OP526861.1:183653-184501_Monkeypox_virus_isolate_MPXV_USA_2022_FL0019,_complete_genome	849	0.713	31.8	36.7	31.1	27.6	44.2		0.276	44.2			27.6	33.9
	OP526860.1:179181-180029_Monkeypox_virus_isolate_MPXV_USA_2022_RI0001,_complete_genome	849	0.713	31.8	36.7	31.1	27.6	44.2		0.276	44.2			27.6	33.9
	OP526859.1:170140-170988_Monkeypox_virus_isolate_MPXV_USA_2022_MD0005,_complete_genome	849	0.713	31.8	36.7	31.1	27.6	44.2		0.276	44.2			27.6	33.9
	OP526858.1:170122-170970_Monkeypox_virus_isolate_MPXV_USA_2022_FL0065,_complete_genome	849	0.713	31.8	36.7	31.1	27.6	44.2		0.276	44.2			27.6	33.9
	OP526857.1:170139-170987_Monkeypox_virus_isolate_MPXV_USA_2022_FL0052,_complete_genome	849	0.713	31.8	36.7	31.1	27.6	44.2		0.276	44.2			27.6	33.9
	OP526856.1:170139-170987_Monkeypox_virus_isolate_MPXV_USA_2022_MN0001,_complete_genome	849	0.713	31.8	36.7	31.1	27.6	44.2		0.276	44.2			27.6	33.9
	OP526855.1:169348-170196_Monkeypox_virus_isolate_MPXV_USA_2022_NY0493,_complete_genome	849	0.713	31.8	36.7	31.1	27.6	44.2		0.276	44.2			27.6	33.9
	OP524012.1:170027-170875_Monkeypox_virus_isolate_MPXV/Germany/2022/RKI410,_complete_genome	849	0.713	31.8	36.7	31.1	27.6	44.2		0.276	44.2			27.6	33.9
	OP524011.1:170028-170876_Monkeypox_virus_isolate_MPXV/Germany/2022/RKI409,_complete_genome	849	0.713	31.8	36.7	31.1	27.6	44.2		0.276	44.2			27.6	33.9
	OP524010.1:170027-170875_Monkeypox_virus_isolate_MPXV/Germany/2022/RKI408,_complete_genome	849	0.713	31.8	36.7	31.1	27.6	44.2		0.276	44.2			27.6	33.9
	OP524009.1:170027-170875_Monkeypox_virus_isolate_MPXV/Germany/2022/RKI407,_complete_genome	849	0.713	31.8	36.7	31.1	27.6	44.2		0.276	44.2			27.6	33.9
	OP524008.1:170028-170876_Monkeypox_virus_isolate_MPXV/Germany/2022/RKI406,_complete_genome	849	0.713	31.8	36.7	31.1	27.6	44.2		0.276	44.2			27.6	33.9
	OP524007.1:170027-170875_Monkeypox_virus_isolate_MPXV/Germany/2022/RKI405,_complete_genome	849	0.713	31.8	36.7	31.1	27.6	44.2		0.276	44.2			27.6	33.9
	OP524006.1:170028-170876_Monkeypox_virus_isolate_MPXV/Germany/2022/RKI404,_partial_genome	849	0.713	31.8	36.7	31.1	27.6	44.2		0.276	44.2			27.6	33.9
	OP524005.1:170028-170876_Monkeypox_virus_isolate_MPXV/Germany/2022/RKI400,_partial_genome	849	0.713	31.8	36.7	31.1	27.6	44.2		0.276	44.2			27.6	33.9
	OP524004.1:170027-170875_Monkeypox_virus_isolate_MPXV/Germany/2022/RKI403,_complete_genome	849	0.713	31.8	36.7	31.1	27.6	44.2		0.276	44.2			27.6	33.9
	OP524003.1:170027-170875_Monkeypox_virus_isolate_MPXV/Germany/2022/RKI402,_complete_genome	849	0.713	31.8	36.7	31.1	27.6	44.2		0.276	44.2			27.6	33.9
	OP524002.1:170027-170875_Monkeypox_virus_isolate_MPXV/Germany/2022/RKI401,_partial_genome	849	0.713	31.8	36.7	31.1	27.6	44.2		0.276	44.2			27.6	33.9
	OP524001.1:170031-170879_Monkeypox_virus_isolate_MPXV/Germany/2022/RKI399,_complete_genome	849	0.713	31.8	36.7	31.1	27.6	44.2		0.276	44.2			27.6	33.9
	OP524000.1:170027-170875_Monkeypox_virus_isolate_MPXV/Germany/2022/RKI398,_partial_genome	849	0.713	31.8	36.7	31.1	27.6	44.2		0.276	44.2			27.6	33.9
	OP523999.1:170024-170872_Monkeypox_virus_isolate_MPXV/Germany/2022/RKI396,_complete_genome	849	0.713	31.8	36.7	31.1	27.6	44.2		0.276	44.2			27.6	33.9
	OP523998.1:170028-170876_Monkeypox_virus_isolate_MPXV/Germany/2022/RKI395,_complete_genome	849	0.713	31.8	36.7	31.1	27.6	44.2		0.276	44.2			27.6	33.9
	OP523997.1:170027-170875_Monkeypox_virus_isolate_MPXV/Germany/2022/RKI394,_complete_genome	849	0.713	31.8	36.7	31.1	27.6	44.2		0.276	44.2			27.6	33.9
	OP523996.1:170028-170876_Monkeypox_virus_isolate_MPXV/Germany/2022/RKI397,_partial_genome	849	0.713	31.8	36.7	31.1	27.6	44.2		0.276	44.2			27.6	33.9
	OP523995.1:170028-170876_Monkeypox_virus_isolate_MPXV/Germany/2022/RKI393,_complete_genome	849	0.713	31.8	36.7	31.1	27.6	44.2		0.276	44.2			27.6	33.9
	OP523994.1:170028-170876_Monkeypox_virus_isolate_MPXV/Germany/2022/RKI392,_complete_genome	849	0.713	31.8	36.7	31.1	27.6	44.2		0.276	44.2			27.6	33.9
	OP523993.1:170027-170875_Monkeypox_virus_isolate_MPXV/Germany/2022/RKI391,_complete_genome	849	0.713	31.8	36.7	31.1	27.6	44.2		0.276	44.2			27.6	33.9
	OP523992.1:170027-170875_Monkeypox_virus_isolate_MPXV/Germany/2022/RKI390,_complete_genome	849	0.713	31.8	36.7	31.1	27.6	44.2		0.276	44.2			27.6	33.9
	OP523991.1:170027-170875_Monkeypox_virus_isolate_MPXV/Germany/2022/RKI389,_partial_genome	849	0.713	31.8	36.7	31.1	27.6	44.2		0.276	44.2			27.6	33.9
	OP523989.1:170028-170876_Monkeypox_virus_isolate_MPXV/Germany/2022/RKI387,_complete_genome	849	0.713	31.8	36.7	31.1	27.6	44.2		0.276	44.2			27.6	33.9
	OP523988.1:170027-170875_Monkeypox_virus_isolate_MPXV/Germany/2022/RKI386,_complete_genome	849	0.713	31.8	36.7	31.1	27.6	44.2		0.276	44.2			27.6	33.9
	OP523987.1:170028-170876_Monkeypox_virus_isolate_MPXV/Germany/2022/RKI385,_complete_genome	849	0.713	31.8	36.7	31.1	27.6	44.2		0.276	44.2			27.6	33.9
	OP523986.1:170028-170876_Monkeypox_virus_isolate_MPXV/Germany/2022/RKI384,_complete_genome	849	0.713	31.8	36.7	31.1	27.6	44.2		0.276	44.2			27.6	33.9
	OP523985.1:170027-170875_Monkeypox_virus_isolate_MPXV/Germany/2022/RKI383,_partial_genome	849	0.713	31.8	36.7	31.1	27.6	44.2		0.276	44.2			27.6	33.9
	OP523984.1:169115-169963_Monkeypox_virus_isolate_MPXV/Germany/2022/RKI382,_complete_genome	849	0.713	31.8	36.7	31.1	27.6	44.2		0.276	44.2			27.6	33.9
	OP523983.1:170030-170878_Monkeypox_virus_isolate_MPXV/Germany/2022/RKI381,_complete_genome	849	0.713	31.8	36.7	31.1	27.6	44.2		0.276	44.2			27.6	33.9
	OP523982.1:170027-170875_Monkeypox_virus_isolate_MPXV/Germany/2022/RKI380,_complete_genome	849	0.713	31.8	36.7	31.1	27.6	44.2		0.276	44.2			27.6	33.9
	OP523981.1:170028-170876_Monkeypox_virus_isolate_MPXV/Germany/2022/RKI379,_complete_genome	849	0.713	31.8	36.7	31.1	27.6	44.2		0.276	44.2			27.6	33.9
	OP523980.1:170027-170875_Monkeypox_virus_isolate_MPXV/Germany/2022/RKI378,_complete_genome	849	0.713	31.8	36.7	31.1	27.6	44.2		0.276	44.2			27.6	33.9
	OP523979.1:170043-170891_Monkeypox_virus_isolate_MPXV/Germany/2022/RKI377,_complete_genome	849	0.713	31.8	36.7	31.1	27.6	44.2		0.276	44.2			27.6	33.9
	OX044339.2:170827-171675_Monkeypox_virus_isolate_MPXV_345_R_SP_2022_genome_assembly,_chromosome:_MPXV_345_R_SP_2022	849	0.713	31.8	36.7	31.1	27.6	44.2		0.276	44.2			27.6	33.9
	OP442570.2:169075-169923_Monkeypox_virus_isolate_hMPX/Human/USA/CA-LACPHL-MA00082/2022,_partial_genome	849	0.713	31.8	36.7	31.1	27.6	44.2		0.276	44.2			27.6	33.9
	OP442561.2:167992-168840_Monkeypox_virus_isolate_hMPX/Human/USA/CA-LACPHL-MA00076/2022,_partial_genome	849	0.713	31.8	36.7	31.1	27.6	44.2		0.276	44.2			27.6	33.9
	OP442558.2:167992-168840_Monkeypox_virus_isolate_hMPX/Human/USA/CA-LACPHL-MA00075/2022,_partial_genome	849	0.713	31.8	36.7	31.1	27.6	44.2		0.276	44.2			27.6	33.9
	OP442557.2:168615-169463_Monkeypox_virus_isolate_hMPX/Human/USA/CA-LACPHL-MA00074/2022,_partial_genome	849	0.713	31.8	36.7	31.1	27.6	44.2		0.276	44.2			27.6	33.9
	OP442555.2:167992-168840_Monkeypox_virus_isolate_hMPX/Human/USA/CA-LACPHL-MA00073/2022,_partial_genome	849	0.713	31.8	36.7	31.1	27.6	44.2		0.276	44.2			27.6	33.9
	OP440607.2:167992-168840_Monkeypox_virus_isolate_hMPX/Human/USA/CA-LACPHL-MA00065/2022,_partial_genome	849	0.713	31.8	36.7	31.1	27.6	44.2		0.276	44.2			27.6	33.9
	OP440606.2:169045-169893_Monkeypox_virus_isolate_hMPX/Human/USA/CA-LACPHL-MA00064/2022,_partial_genome	849	0.713	31.8	36.7	31.1	27.6	44.2		0.276	44.2			27.6	33.9
	OP440605.2:167993-168841_Monkeypox_virus_isolate_hMPX/Human/USA/CA-LACPHL-MA00063/2022,_partial_genome	849	0.713	31.8	36.7	31.1	27.6	44.2		0.276	44.2			27.6	33.9
	OP440604.2:167993-168841_Monkeypox_virus_isolate_hMPX/Human/USA/CA-LACPHL-MA00062/2022,_partial_genome	849	0.713	31.8	36.7	31.1	27.6	44.2		0.276	44.2			27.6	33.9
	OP440595.2:167992-168840_Monkeypox_virus_isolate_hMPX/Human/USA/CA-LACPHL-MA00015/2022,_partial_genome	849	0.713	31.8	36.7	31.1	27.6	44.2		0.276	44.2			27.6	33.9
	OP440591.2:167992-168840_Monkeypox_virus_isolate_hMPX/Human/USA/CA-LACPHL-MA00022/2022,_partial_genome	849	0.713	31.8	36.7	31.1	27.6	44.2		0.276	44.2			27.6	33.9
	OP494266.1:169978-170826_Monkeypox_virus_isolate_MPXV/Germany/2022/ON/RKI320,_partial_genome	849	0.713	31.8	36.7	31.1	27.6	44.2		0.276	44.2			27.6	33.9
	OP494265.1:169978-170826_Monkeypox_virus_isolate_MPXV/Germany/2022/ON/RKI374,_partial_genome	849	0.713	31.8	36.7	31.1	27.6	44.2		0.276	44.2			27.6	33.9
	OP494264.1:169978-170826_Monkeypox_virus_isolate_MPXV/Germany/2022/ON/RKI375,_partial_genome	849	0.713	31.8	36.7	31.1	27.6	44.2		0.276	44.2			27.6	33.9
	OP494263.1:169978-170826_Monkeypox_virus_isolate_MPXV/Germany/2022/ON/RKI316,_partial_genome	849	0.713	31.8	36.7	31.1	27.6	44.2		0.276	44.2			27.6	33.9
	OP494262.1:169978-170826_Monkeypox_virus_isolate_MPXV/Germany/2022/ON/RKI312,_partial_genome	849	0.713	31.8	36.7	31.1	27.6	44.2		0.276	44.2			27.6	33.9
	OP494261.1:169978-170826_Monkeypox_virus_isolate_MPXV/Germany/2022/ON/RKI326,_partial_genome	849	0.713	31.8	36.7	31.1	27.6	44.2		0.276	44.2			27.6	33.9
	OP494260.1:169978-170826_Monkeypox_virus_isolate_MPXV/Germany/2022/ON/RKI308,_partial_genome	849	0.713	31.8	36.7	31.1	27.6	44.2		0.276	44.2			27.6	33.9
	OP494259.1:169978-170826_Monkeypox_virus_isolate_MPXV/Germany/2022/ON/RKI376,_partial_genome	849	0.713	31.8	36.7	31.1	27.6	44.2		0.276	44.2			27.6	33.9
	OP494258.1:169978-170826_Monkeypox_virus_isolate_MPXV/Germany/2022/ON/RKI305,_partial_genome	849	0.713	31.8	36.7	31.1	27.6	44.2		0.276	44.2			27.6	33.9
	OP494257.1:169978-170826_Monkeypox_virus_isolate_MPXV/Germany/2022/ON/RKI301,_partial_genome	849	0.713	31.8	36.7	31.1	27.6	44.2		0.276	44.2			27.6	33.9
	OX336038.1:170036-170884_Monkeypox_virus_isolate_RNA_genome_assembly,_complete_genome:_monopartite	849	0.713	31.8	36.7	31.1	27.6	44.2		0.276	44.2			27.6	33.9
	OX336004.1:170030-170878_Monkeypox_virus_isolate_RNA_genome_assembly,_complete_genome:_monopartite	849	0.713	31.8	36.7	31.1	27.6	44.2		0.276	44.2			27.6	33.9
	OP431829.2:170028-170876_Monkeypox_virus_isolate_MPXV22/human/USA-NE-199,_complete_genome	849	0.713	31.8	36.7	31.1	27.6	44.2		0.276	44.2			27.6	33.9
	OP431828.2:170028-170876_Monkeypox_virus_isolate_MPXV22/human/USA-NE-181,_complete_genome	849	0.713	31.8	36.7	31.1	27.6	44.2		0.276	44.2			27.6	33.9
	OP431827.2:170028-170876_Monkeypox_virus_isolate_MPXV22/human/USA-NE-176,_complete_genome	849	0.713	31.8	36.7	31.1	27.6	44.2		0.276	44.2			27.6	33.9
	OP431826.2:170028-170876_Monkeypox_virus_isolate_MPXV22/human/USA-NE-154,_complete_genome	849	0.713	31.8	36.7	31.1	27.6	44.2		0.276	44.2			27.6	33.9
	OP431825.2:170028-170876_Monkeypox_virus_isolate_MPXV22/human/USA-NE-127,_complete_genome	849	0.713	31.8	36.7	31.1	27.6	44.2		0.276	44.2			27.6	33.9
	OP314961.2:170011-170859_Monkeypox_virus_isolate_MPXV22/human/USA-NE-152,_complete_genome	849	0.713	31.8	36.7	31.1	27.6	44.2		0.276	44.2			27.6	33.9
	OP314960.2:170011-170859_Monkeypox_virus_isolate_MPXV22/human/USA-NE-115,_complete_genome	849	0.713	31.8	36.7	31.1	27.6	44.2		0.276	44.2			27.6	33.9
	OP314959.2:170028-170876_Monkeypox_virus_isolate_MPXV22/human/USA-NE-111,_complete_genome	849	0.713	31.8	36.7	31.1	27.6	44.2		0.276	44.2			27.6	33.9
	OP314957.2:170028-170876_Monkeypox_virus_isolate_MPXV22/human/USA-NE-83,_complete_genome	849	0.713	31.8	36.7	31.1	27.6	44.2		0.276	44.2			27.6	33.9
	OP171925.2:170011-170859_Monkeypox_virus_isolate_MPXV22/human/USA-NE-75,_complete_genome	849	0.713	31.8	36.7	31.1	27.6	44.2		0.276	44.2			27.6	33.9
	OP171924.2:170028-170876_Monkeypox_virus_isolate_MPXV22/human/USA-NE-63,_complete_genome	849	0.713	31.8	36.7	31.1	27.6	44.2		0.276	44.2			27.6	33.9
	OP171923.2:170011-170859_Monkeypox_virus_isolate_MPXV22/human/USA-NE-48,_complete_genome	849	0.713	31.8	36.7	31.1	27.6	44.2		0.276	44.2			27.6	33.9
	OP171922.2:170011-170859_Monkeypox_virus_isolate_MPXV22/human/USA-NE-44,_complete_genome	849	0.713	31.8	36.7	31.1	27.6	44.2		0.276	44.2			27.6	33.9
	OP171921.2:170011-170859_Monkeypox_virus_isolate_MPXV22/human/USA-NE-43,_complete_genome	849	0.713	31.8	36.7	31.1	27.6	44.2		0.276	44.2			27.6	33.9
	OP171920.2:170011-170859_Monkeypox_virus_isolate_MPXV22/human/USA-NE-31,_complete_genome	849	0.713	31.8	36.7	31.1	27.6	44.2		0.276	44.2			27.6	33.9
	OP171919.2:170011-170859_Monkeypox_virus_isolate_MPXV22/human/USA-NE-25,_complete_genome	849	0.713	31.8	36.7	31.1	27.6	44.2		0.276	44.2			27.6	33.9
	OP351287.2:170007-170855_Monkeypox_virus_isolate_MPXV22/human/USA-OK-149,_complete_genome	849	0.713	31.8	36.7	31.1	27.6	44.2		0.276	44.2			27.6	33.9
	OP351286.2:170008-170856_Monkeypox_virus_isolate_MPXV22/human/USA-OK-134,_complete_genome	849	0.713	31.8	36.7	31.1	27.6	44.2		0.276	44.2			27.6	33.9
	OP351285.2:170028-170876_Monkeypox_virus_isolate_MPXV22/human/USA-OK-86,_complete_genome	849	0.713	31.8	36.7	31.1	27.6	44.2		0.276	44.2			27.6	33.9
	OP351284.2:170011-170859_Monkeypox_virus_isolate_MPXV22/human/USA-OK-69,_complete_genome	849	0.713	31.8	36.7	31.1	27.6	44.2		0.276	44.2			27.6	33.9
	OP351283.2:170011-170859_Monkeypox_virus_isolate_MPXV22/human/USA-OK-68,_complete_genome	849	0.713	31.8	36.7	31.1	27.6	44.2		0.276	44.2			27.6	33.9
	OP351282.2:170028-170876_Monkeypox_virus_isolate_MPXV22/human/USA-OK-67,_complete_genome	849	0.713	31.8	36.7	31.1	27.6	44.2		0.276	44.2			27.6	33.9
	OP351281.2:170028-170876_Monkeypox_virus_isolate_MPXV22/human/USA-OK-66,_complete_genome	849	0.713	31.8	36.7	31.1	27.6	44.2		0.276	44.2			27.6	33.9
	OP351280.2:170028-170876_Monkeypox_virus_isolate_MPXV22/human/USA-OK-61,_complete_genome	849	0.713	31.8	36.7	31.1	27.6	44.2		0.276	44.2			27.6	33.9
	OP351279.2:170011-170859_Monkeypox_virus_isolate_MPXV22/human/USA-OK-41,_complete_genome	849	0.713	31.8	36.7	31.1	27.6	44.2		0.276	44.2			27.6	33.9
	OP351278.2:170011-170859_Monkeypox_virus_isolate_MPXV22/human/USA-OK-21,_complete_genome	849	0.713	31.8	36.7	31.1	27.6	44.2		0.276	44.2			27.6	33.9
	OP484696.1:170027-170875_Monkeypox_virus_isolate_MPXV/Germany/2022/RKI344,_complete_genome	849	0.713	31.8	36.7	31.1	27.6	44.2		0.276	44.2			27.6	33.9
	OP484695.1:170027-170875_Monkeypox_virus_isolate_MPXV/Germany/2022/RKI342,_complete_genome	849	0.713	31.8	36.7	31.1	27.6	44.2		0.276	44.2			27.6	33.9
	OP484694.1:170027-170875_Monkeypox_virus_isolate_MPXV/Germany/2022/RKI373,_complete_genome	849	0.713	31.8	36.7	31.1	27.6	44.2		0.276	44.2			27.6	33.9
	OP484693.1:170027-170875_Monkeypox_virus_isolate_MPXV/Germany/2022/RKI372,_partial_genome	849	0.713	31.8	36.7	31.1	27.6	44.2		0.276	44.2			27.6	33.9
	OP484692.1:170027-170875_Monkeypox_virus_isolate_MPXV/Germany/2022/RKI371,_partial_genome	849	0.713	31.8	36.7	31.1	27.6	44.2		0.276	44.2			27.6	33.9
	OP484691.1:170028-170876_Monkeypox_virus_isolate_MPXV/Germany/2022/RKI370,_complete_genome	849	0.713	31.8	36.7	31.1	27.6	44.2		0.276	44.2			27.6	33.9
	OP484689.1:170027-170875_Monkeypox_virus_isolate_MPXV/Germany/2022/RKI368,_partial_genome	849	0.713	31.8	36.7	31.1	27.6	44.2		0.276	44.2			27.6	33.9
	OP484688.1:170028-170876_Monkeypox_virus_isolate_MPXV/Germany/2022/RKI367,_partial_genome	849	0.713	31.8	36.7	31.1	27.6	44.2		0.276	44.2			27.6	33.9
	OP484687.1:170027-170875_Monkeypox_virus_isolate_MPXV/Germany/2022/RKI366,_complete_genome	849	0.713	31.8	36.7	31.1	27.6	44.2		0.276	44.2			27.6	33.9
	OP484686.1:170028-170876_Monkeypox_virus_isolate_MPXV/Germany/2022/RKI365,_partial_genome	849	0.713	31.8	36.7	31.1	27.6	44.2		0.276	44.2			27.6	33.9
	OP484685.1:170028-170876_Monkeypox_virus_isolate_MPXV/Germany/2022/RKI364,_partial_genome	849	0.713	31.8	36.7	31.1	27.6	44.2		0.276	44.2			27.6	33.9
	OP484684.1:170027-170875_Monkeypox_virus_isolate_MPXV/Germany/2022/RKI363,_complete_genome	849	0.713	31.8	36.7	31.1	27.6	44.2		0.276	44.2			27.6	33.9
	OP484683.1:170028-170876_Monkeypox_virus_isolate_MPXV/Germany/2022/RKI362,_complete_genome	849	0.713	31.8	36.7	31.1	27.6	44.2		0.276	44.2			27.6	33.9
	OP484682.1:170027-170875_Monkeypox_virus_isolate_MPXV/Germany/2022/RKI361,_complete_genome	849	0.713	31.8	36.7	31.1	27.6	44.2		0.276	44.2			27.6	33.9
	OP484681.1:170027-170875_Monkeypox_virus_isolate_MPXV/Germany/2022/RKI360,_complete_genome	849	0.713	31.8	36.7	31.1	27.6	44.2		0.276	44.2			27.6	33.9
	OP484680.1:170027-170875_Monkeypox_virus_isolate_MPXV/Germany/2022/RKI359,_complete_genome	849	0.713	31.8	36.7	31.1	27.6	44.2		0.276	44.2			27.6	33.9
	OP484679.1:170028-170876_Monkeypox_virus_isolate_MPXV/Germany/2022/RKI358,_complete_genome	849	0.713	31.8	36.7	31.1	27.6	44.2		0.276	44.2			27.6	33.9
	OP484678.1:170028-170876_Monkeypox_virus_isolate_MPXV/Germany/2022/RKI357,_complete_genome	849	0.713	31.8	36.7	31.1	27.6	44.2		0.276	44.2			27.6	33.9
	OP484677.1:170028-170876_Monkeypox_virus_isolate_MPXV/Germany/2022/RKI356,_complete_genome	849	0.713	31.8	36.7	31.1	27.6	44.2		0.276	44.2			27.6	33.9
	OP484676.1:170061-170909_Monkeypox_virus_isolate_MPXV/Germany/2022/RKI355,_complete_genome	849	0.713	31.8	36.7	31.1	27.6	44.2		0.276	44.2			27.6	33.9
	OP484675.1:170027-170875_Monkeypox_virus_isolate_MPXV/Germany/2022/RKI354,_complete_genome	849	0.713	31.8	36.7	31.1	27.6	44.2		0.276	44.2			27.6	33.9
	OP484674.1:170027-170875_Monkeypox_virus_isolate_MPXV/Germany/2022/RKI353,_complete_genome	849	0.713	31.8	36.7	31.1	27.6	44.2		0.276	44.2			27.6	33.9
	OP484673.1:169114-169962_Monkeypox_virus_isolate_MPXV/Germany/2022/RKI352,_complete_genome	849	0.713	31.8	36.7	31.1	27.6	44.2		0.276	44.2			27.6	33.9
	OP484671.1:170027-170875_Monkeypox_virus_isolate_MPXV/Germany/2022/RKI350,_complete_genome	849	0.713	31.8	36.7	31.1	27.6	44.2		0.276	44.2			27.6	33.9
	OP484670.1:170027-170875_Monkeypox_virus_isolate_MPXV/Germany/2022/RKI349,_complete_genome	849	0.713	31.8	36.7	31.1	27.6	44.2		0.276	44.2			27.6	33.9
	OP484669.1:170028-170876_Monkeypox_virus_isolate_MPXV/Germany/2022/RKI348,_complete_genome	849	0.713	31.8	36.7	31.1	27.6	44.2		0.276	44.2			27.6	33.9
	OP484668.1:170027-170875_Monkeypox_virus_isolate_MPXV/Germany/2022/RKI347,_complete_genome	849	0.713	31.8	36.7	31.1	27.6	44.2		0.276	44.2			27.6	33.9
	OP484667.1:170027-170875_Monkeypox_virus_isolate_MPXV/Germany/2022/RKI346,_complete_genome	849	0.713	31.8	36.7	31.1	27.6	44.2		0.276	44.2			27.6	33.9
	OP484666.1:170027-170875_Monkeypox_virus_isolate_MPXV/Germany/2022/RKI345,_complete_genome	849	0.713	31.8	36.7	31.1	27.6	44.2		0.276	44.2			27.6	33.9
	OP484665.1:170027-170875_Monkeypox_virus_isolate_MPXV/Germany/2022/RKI343,_partial_genome	849	0.713	31.8	36.7	31.1	27.6	44.2		0.276	44.2			27.6	33.9
	OP484663.1:170027-170875_Monkeypox_virus_isolate_MPXV/Germany/2022/RKI340,_complete_genome	849	0.713	31.8	36.7	31.1	27.6	44.2		0.276	44.2			27.6	33.9
	OP484341.1:170031-170879_Monkeypox_virus_isolate_MPXV22/human/USA-OK-180,_complete_genome	849	0.713	31.8	36.7	31.1	27.6	44.2		0.276	44.2			27.6	33.9
	OP484340.1:170028-170876_Monkeypox_virus_isolate_MPXV22/human/USA-OK-104,_complete_genome	849	0.713	31.8	36.7	31.1	27.6	44.2		0.276	44.2			27.6	33.9
	OP480421.1:169692-170540_Monkeypox_virus_isolate_hMPXV/USA/NC-UNC-0022/2022,_partial_genome	849	0.713	31.8	36.7	31.1	27.6	44.2		0.276	44.2			27.6	33.9
	OP480420.1:169611-170459_Monkeypox_virus_isolate_hMPXV/USA/NC-UNC-0021/2022,_partial_genome	849	0.713	31.8	36.7	31.1	27.6	44.2		0.276	44.2			27.6	33.9
	OP480419.1:169707-170555_Monkeypox_virus_isolate_hMPXV/USA/NC-UNC-0020/2022,_partial_genome	849	0.713	31.8	36.7	31.1	27.6	44.2		0.276	44.2			27.6	33.9
	OP480418.1:169739-170587_Monkeypox_virus_isolate_hMPXV/USA/NC-UNC-0019/2022,_partial_genome	849	0.713	31.8	36.7	31.1	27.6	44.2		0.276	44.2			27.6	33.9
	OP480417.1:169757-170605_Monkeypox_virus_isolate_hMPXV/USA/NC-UNC-0018/2022,_partial_genome	849	0.713	31.8	36.7	31.1	27.6	44.2		0.276	44.2			27.6	33.9
	OP480416.1:169754-170602_Monkeypox_virus_isolate_hMPXV/USA/NC-UNC-0017/2022,_partial_genome	849	0.713	31.8	36.7	31.1	27.6	44.2		0.276	44.2			27.6	33.9
	OP480415.1:169764-170612_Monkeypox_virus_isolate_hMPXV/USA/NC-UNC-0015/2022,_partial_genome	849	0.713	31.8	36.7	31.1	27.6	44.2		0.276	44.2			27.6	33.9
	OP480414.1:169436-170284_Monkeypox_virus_isolate_hMPXV/USA/NC-UNC-0014/2022,_partial_genome	849	0.713	31.8	36.7	31.1	27.6	44.2		0.276	44.2			27.6	33.9
	OP480413.1:169753-170601_Monkeypox_virus_isolate_hMPXV/USA/NC-UNC-0013/2022,_partial_genome	849	0.713	31.8	36.7	31.1	27.6	44.2		0.276	44.2			27.6	33.9
	OP480412.1:169698-170546_Monkeypox_virus_isolate_hMPXV/USA/NC-UNC-0012/2022,_partial_genome	849	0.713	31.8	36.7	31.1	27.6	44.2		0.276	44.2			27.6	33.9
	OP480411.1:169659-170507_Monkeypox_virus_isolate_hMPXV/USA/NC-UNC-0011/2022,_partial_genome	849	0.713	31.8	36.7	31.1	27.6	44.2		0.276	44.2			27.6	33.9
	OP480410.1:169758-170606_Monkeypox_virus_isolate_hMPXV/USA/NC-UNC-0009/2022,_partial_genome	849	0.713	31.8	36.7	31.1	27.6	44.2		0.276	44.2			27.6	33.9
	OP480409.1:169670-170518_Monkeypox_virus_isolate_hMPXV/USA/NC-UNC-0008/2022,_partial_genome	849	0.713	31.8	36.7	31.1	27.6	44.2		0.276	44.2			27.6	33.9
	OP480408.1:169754-170602_Monkeypox_virus_isolate_hMPXV/USA/NC-UNC-0007/2022,_partial_genome	849	0.713	31.8	36.7	31.1	27.6	44.2		0.276	44.2			27.6	33.9
	OP480407.1:169759-170607_Monkeypox_virus_isolate_hMPXV/USA/NC-UNC-0006/2022,_partial_genome	849	0.713	31.8	36.7	31.1	27.6	44.2		0.276	44.2			27.6	33.9
	OP480406.1:169630-170478_Monkeypox_virus_isolate_hMPXV/USA/NC-UNC-0005/2022,_partial_genome	849	0.713	31.8	36.7	31.1	27.6	44.2		0.276	44.2			27.6	33.9
	OP480405.1:169958-170806_Monkeypox_virus_isolate_hMPXV/USA/NC-UNC-0004/2022,_partial_genome	849	0.713	31.8	36.7	31.1	27.6	44.2		0.276	44.2			27.6	33.9
	OP480404.1:170029-170877_Monkeypox_virus_isolate_hMPXV/USA/NC-UNC-0003/2022,_partial_genome	849	0.713	31.8	36.7	31.1	27.6	44.2		0.276	44.2			27.6	33.9
	OP477457.1:169575-170423_Monkeypox_virus_isolate_ANT-LDSP-ANT-MPX-23266,_partial_genome	849	0.713	31.8	36.7	31.1	27.6	44.2		0.276	44.2			27.6	33.9
	OP477456.1:169575-170423_Monkeypox_virus_isolate_ANT-LDSP-ANT-MPX-23315-L,_partial_genome	849	0.713	31.8	36.7	31.1	27.6	44.2		0.276	44.2			27.6	33.9
	OP477455.1:167352-168200_Monkeypox_virus_isolate_ANT-LDSP-ANT-MPX-23285-L,_partial_genome	849	0.713	31.8	36.7	31.1	27.6	44.2		0.276	44.2			27.6	33.9
	OP477454.1:169575-170423_Monkeypox_virus_isolate_ANT-LDSP-ANT-MPX-23267-O,_partial_genome	849	0.713	31.8	36.7	31.1	27.6	44.2		0.276	44.2			27.6	33.9
	OP477453.1:169961-170809_Monkeypox_virus_isolate_ANT-LDSP-ANT-MPX-23188-L,_partial_genome	849	0.713	31.8	36.7	31.1	27.6	44.2		0.276	44.2			27.6	33.9
	OP477452.1:169961-170809_Monkeypox_virus_isolate_ANT-LDSP-ANT-MPX-23265-C,_partial_genome	849	0.713	31.8	36.7	31.1	27.6	44.2		0.276	44.2			27.6	33.9
	OP477451.1:169575-170423_Monkeypox_virus_isolate_ANT-LDSP-ANT-MPX-23202-C,_partial_genome	849	0.713	31.8	36.7	31.1	27.6	44.2		0.276	44.2			27.6	33.9
	OP477450.1:169961-170809_Monkeypox_virus_isolate_ANT-LDSP-ANT-MPX-23114-C,_partial_genome	849	0.713	31.8	36.7	31.1	27.6	44.2		0.276	44.2			27.6	33.9
	OP477449.1:167353-168201_Monkeypox_virus_isolate_ANT-LDSP-ANT-MPX-23110-C,_partial_genome	849	0.713	31.8	36.7	31.1	27.6	44.2		0.276	44.2			27.6	33.9
	OP477448.1:167353-168201_Monkeypox_virus_isolate_ANT-LDSP-ANT-MPX-23106-L,_partial_genome	849	0.713	31.8	36.7	31.1	27.6	44.2		0.276	44.2			27.6	33.9
	OP477447.1:169961-170809_Monkeypox_virus_isolate_ANT-LDSP-ANT-MPX-23062-L,_partial_genome	849	0.713	31.8	36.7	31.1	27.6	44.2		0.276	44.2			27.6	33.9
	OP477446.1:167353-168201_Monkeypox_virus_isolate_ANT-LDSP-ANT-MPX-22980,_partial_genome	849	0.713	31.8	36.7	31.1	27.6	44.2		0.276	44.2			27.6	33.9
	OP477444.1:167353-168201_Monkeypox_virus_isolate_ANT-LDSP-ANT-MPX-22815-L,_partial_genome	849	0.713	31.8	36.7	31.1	27.6	44.2		0.276	44.2			27.6	33.9
	OP470374.1:169632-170480_Monkeypox_virus_isolate_hMPXV/USA/NC-UNC-0001/2022,_partial_genome	849	0.713	31.8	36.7	31.1	27.6	44.2		0.276	44.2			27.6	33.9
	OP414381.2:168524-169372_Monkeypox_virus_isolate_Monkeypox/PT0354/2022,_partial_genome	849	0.713	31.8	36.7	31.1	27.6	44.2		0.276	44.2			27.6	33.9
	OP414367.2:168524-169372_Monkeypox_virus_isolate_Monkeypox/PT0338/2022,_partial_genome	849	0.713	31.8	36.7	31.1	27.6	44.2		0.276	44.2			27.6	33.9
	OP414353.2:168745-169593_Monkeypox_virus_isolate_Monkeypox/PT0321/2022,_partial_genome	849	0.713	31.8	36.7	31.1	27.6	44.2		0.276	44.2			27.6	33.9
	OP414351.2:168708-169556_Monkeypox_virus_isolate_Monkeypox/PT0319/2022,_partial_genome	849	0.713	31.8	36.7	31.1	27.6	44.2		0.276	44.2			27.6	33.9
	OP414341.2:168727-169575_Monkeypox_virus_isolate_Monkeypox/PT0307/2022,_partial_genome	849	0.713	31.8	36.7	31.1	27.6	44.2		0.276	44.2			27.6	33.9
	OP414315.2:168741-169589_Monkeypox_virus_isolate_Monkeypox/PT0275/2022,_partial_genome	849	0.713	31.8	36.7	31.1	27.6	44.2		0.276	44.2			27.6	33.9
	OP414294.2:168334-169182_Monkeypox_virus_isolate_Monkeypox/PT0253/2022,_partial_genome	849	0.713	31.8	36.7	31.1	27.6	44.2		0.276	44.2			27.6	33.9
	OP414293.2:168340-169188_Monkeypox_virus_isolate_Monkeypox/PT0252/2022,_partial_genome	849	0.713	31.8	36.7	31.1	27.6	44.2		0.276	44.2			27.6	33.9
	OP414292.2:168345-169193_Monkeypox_virus_isolate_Monkeypox/PT0251/2022,_partial_genome	849	0.713	31.8	36.7	31.1	27.6	44.2		0.276	44.2			27.6	33.9
	OP414287.2:168660-169508_Monkeypox_virus_isolate_Monkeypox/PT0243/2022,_partial_genome	849	0.713	31.8	36.7	31.1	27.6	44.2		0.276	44.2			27.6	33.9
	OP414285.2:168713-169561_Monkeypox_virus_isolate_Monkeypox/PT0241/2022,_partial_genome	849	0.713	31.8	36.7	31.1	27.6	44.2		0.276	44.2			27.6	33.9
	OP324546.2:168713-169561_Monkeypox_virus_isolate_Monkeypox/PT0238/2022,_partial_genome	849	0.713	31.8	36.7	31.1	27.6	44.2		0.276	44.2			27.6	33.9
	OP324544.2:168322-169170_Monkeypox_virus_isolate_Monkeypox/PT0236/2022,_partial_genome	849	0.713	31.8	36.7	31.1	27.6	44.2		0.276	44.2			27.6	33.9
	OP324538.2:168621-169469_Monkeypox_virus_isolate_Monkeypox/PT0229/2022,_partial_genome	849	0.713	31.8	36.7	31.1	27.6	44.2		0.276	44.2			27.6	33.9
	OP324533.2:168655-169503_Monkeypox_virus_isolate_Monkeypox/PT0223/2022,_partial_genome	849	0.713	31.8	36.7	31.1	27.6	44.2		0.276	44.2			27.6	33.9
	OP324521.2:168389-169237_Monkeypox_virus_isolate_Monkeypox/PT0211/2022,_partial_genome	849	0.713	31.8	36.7	31.1	27.6	44.2		0.276	44.2			27.6	33.9
	OP324507.2:168680-169528_Monkeypox_virus_isolate_Monkeypox/PT0194/2022,_partial_genome	849	0.713	31.8	36.7	31.1	27.6	44.2		0.276	44.2			27.6	33.9
	OP324453.2:168524-169372_Monkeypox_virus_isolate_Monkeypox/PT0129/2022,_partial_genome	849	0.713	31.8	36.7	31.1	27.6	44.2		0.276	44.2			27.6	33.9
	OP245352.2:168677-169525_Monkeypox_virus_isolate_MPX/PT0119/2022,_partial_genome	849	0.713	31.8	36.7	31.1	27.6	44.2		0.276	44.2			27.6	33.9
	OP245351.2:168327-169175_Monkeypox_virus_isolate_MPX/PT0118/2022,_partial_genome	849	0.713	31.8	36.7	31.1	27.6	44.2		0.276	44.2			27.6	33.9
	OP245344.2:168323-169171_Monkeypox_virus_isolate_MPX/PT0110/2022,_partial_genome	849	0.713	31.8	36.7	31.1	27.6	44.2		0.276	44.2			27.6	33.9
	ON950045.2:163763-164611_Monkeypox_virus_isolate_MPXV/ITM_pt_31/Belgium/27-May-2022,_partial_genome	849	0.713	31.8	36.7	31.1	27.6	44.2		0.276	44.2			27.6	33.9
	OP459219.1:167353-168201_Monkeypox_virus_isolate_ANT-LDSP-ANT-MPX-23683-L,_partial_genome	849	0.713	31.8	36.7	31.1	27.6	44.2		0.276	44.2			27.6	33.9
	OP459218.1:169961-170809_Monkeypox_virus_isolate_ANT-LDSP-ANT-MPX-23655-L,_partial_genome	849	0.713	31.8	36.7	31.1	27.6	44.2		0.276	44.2			27.6	33.9
	OP459217.1:169961-170809_Monkeypox_virus_isolate_ANT-LDSP-ANT-MPX-23654-O,_partial_genome	849	0.713	31.8	36.7	31.1	27.6	44.2		0.276	44.2			27.6	33.9
	OP459216.1:169575-170423_Monkeypox_virus_isolate_ANT-LDSP-ANT-MPX-23651-L,_partial_genome	849	0.713	31.8	36.7	31.1	27.6	44.2		0.276	44.2			27.6	33.9
	OP459215.1:169575-170423_Monkeypox_virus_isolate_ANT-LDSP-ANT-MPX-23645-L,_partial_genome	849	0.713	31.8	36.7	31.1	27.6	44.2		0.276	44.2			27.6	33.9
	OP459214.1:169562-170410_Monkeypox_virus_isolate_ANT-LDSP-ANT-MPX-23631-L,_partial_genome	849	0.713	31.8	36.7	31.1	27.6	44.2		0.276	44.2			27.6	33.9
	OP459212.1:167352-168200_Monkeypox_virus_isolate_ANT-LDSP-ANT-MPX-23603-O,_partial_genome	849	0.713	31.8	36.7	31.1	27.6	44.2		0.276	44.2			27.6	33.9
	OP459209.1:169575-170423_Monkeypox_virus_isolate_ANT-LDSP-ANT-MPX-23551-O,_partial_genome	849	0.713	31.8	36.7	31.1	27.6	44.2		0.276	44.2			27.6	33.9
	OP459202.1:170036-170884_Monkeypox_virus_isolate_MPXV_USA_2022_GA0005,_complete_genome	849	0.713	31.8	36.7	31.1	27.6	44.2		0.276	44.2			27.6	33.9
	OP451016.1:170037-170885_Monkeypox_virus_isolate_MPXV_USA_2022_CA0043	849	0.713	31.8	36.7	31.1	27.6	44.2		0.276	44.2			27.6	33.9
	OP451015.1:170038-170886_Monkeypox_virus_isolate_MPXV_USA_2022_CA0044	849	0.713	31.8	36.7	31.1	27.6	44.2		0.276	44.2			27.6	33.9
	OP451014.1:170040-170888_Monkeypox_virus_isolate_MPXV_USA_2022_CA0056	849	0.713	31.8	36.7	31.1	27.6	44.2		0.276	44.2			27.6	33.9
	OP451013.1:170033-170881_Monkeypox_virus_isolate_MPXV_USA_2022_CA0057	849	0.713	31.8	36.7	31.1	27.6	44.2		0.276	44.2			27.6	33.9
	OP451012.1:169991-170839_Monkeypox_virus_isolate_MPXV_USA_2022_CA0055	849	0.713	31.8	36.7	31.1	27.6	44.2		0.276	44.2			27.6	33.9
	OP451011.1:170042-170890_Monkeypox_virus_isolate_MPXV_USA_2022_CT0001	849	0.713	31.8	36.7	31.1	27.6	44.2		0.276	44.2			27.6	33.9
	OP451010.1:170042-170890_Monkeypox_virus_isolate_MPXV_USA_2022_DC0011	849	0.713	31.8	36.7	31.1	27.6	44.2		0.276	44.2			27.6	33.9
	OP451009.1:170022-170870_Monkeypox_virus_isolate_MPXV_USA_2022_CT0002	849	0.713	31.8	36.7	31.1	27.6	44.2		0.276	44.2			27.6	33.9
	OP451008.1:170012-170860_Monkeypox_virus_isolate_MPXV_USA_2022_CT0003	849	0.713	31.8	36.7	31.1	27.6	44.2		0.276	44.2			27.6	33.9
	OP451007.1:170031-170879_Monkeypox_virus_isolate_MPXV_USA_2022_GA0009	849	0.713	31.8	36.7	31.1	27.6	44.2		0.276	44.2			27.6	33.9
	OP451006.1:170041-170889_Monkeypox_virus_isolate_MPXV_USA_2022_GA0012	849	0.713	31.8	36.7	31.1	27.6	44.2		0.276	44.2			27.6	33.9
	OP451005.1:169994-170842_Monkeypox_virus_isolate_MPXV_USA_2022_LA0001	849	0.713	31.8	36.7	31.1	27.6	44.2		0.276	44.2			27.6	33.9
	OP451004.1:170031-170879_Monkeypox_virus_isolate_MPXV_USA_2022_MN0005	849	0.713	31.8	36.7	31.1	27.6	44.2		0.276	44.2			27.6	33.9
	OP451003.1:169999-170847_Monkeypox_virus_isolate_MPXV_USA_2022_MN0006	849	0.713	31.8	36.7	31.1	27.6	44.2		0.276	44.2			27.6	33.9
	OP451002.1:170038-170886_Monkeypox_virus_isolate_MPXV_USA_2022_NC0006	849	0.713	31.8	36.7	31.1	27.6	44.2		0.276	44.2			27.6	33.9
	OP451001.1:170033-170881_Monkeypox_virus_isolate_MPXV_USA_2022_NJ0002	849	0.713	31.8	36.7	31.1	27.6	44.2		0.276	44.2			27.6	33.9
	OP451000.1:170038-170886_Monkeypox_virus_isolate_MPXV_USA_2022_NJ0018	849	0.713	31.8	36.7	31.1	27.6	44.2		0.276	44.2			27.6	33.9
	OP450999.1:170002-170850_Monkeypox_virus_isolate_MPXV_USA_2022_NJ0016	849	0.713	31.8	36.7	31.1	27.6	44.2		0.276	44.2			27.6	33.9
	OP450998.1:170036-170884_Monkeypox_virus_isolate_MPXV_USA_2022_SC0002	849	0.713	31.8	36.7	31.1	27.6	44.2		0.276	44.2			27.6	33.9
	OP450996.1:170037-170885_Monkeypox_virus_isolate_MPXV_USA_2022_TN0002	849	0.713	31.8	36.7	31.1	27.6	44.2		0.276	44.2			27.6	33.9
	OP450995.1:170036-170884_Monkeypox_virus_isolate_MPXV_USA_2022_TN0001	849	0.713	31.8	36.7	31.1	27.6	44.2		0.276	44.2			27.6	33.9
	OP450994.1:170038-170886_Monkeypox_virus_isolate_MPXV_USA_2022_IL0045	849	0.713	31.8	36.7	31.1	27.6	44.2		0.276	44.2			27.6	33.9
	OP450993.1:169980-170828_Monkeypox_virus_isolate_MPXV_USA_2022_NC0004	849	0.713	31.8	36.7	31.1	27.6	44.2		0.276	44.2			27.6	33.9
	OP450992.1:170042-170890_Monkeypox_virus_isolate_MPXV_USA_2022_TN0005	849	0.713	31.8	36.7	31.1	27.6	44.2		0.276	44.2			27.6	33.9
	OP450991.1:170020-170868_Monkeypox_virus_isolate_MPXV_USA_2022_TX0018	849	0.713	31.8	36.7	31.1	27.6	44.2		0.276	44.2			27.6	33.9
	OP450990.1:170167-171015_Monkeypox_virus_isolate_MPXV_USA_2022_NV0001	849	0.713	31.8	36.7	31.1	27.6	44.2		0.276	44.2			27.6	33.9
	OP450989.1:170031-170879_Monkeypox_virus_isolate_MPXV_USA_2022_NV0002	849	0.713	31.8	36.7	31.1	27.6	44.2		0.276	44.2			27.6	33.9
	OP450988.1:170038-170886_Monkeypox_virus_isolate_MPXV_USA_2022_TN0004	849	0.713	31.8	36.7	31.1	27.6	44.2		0.276	44.2			27.6	33.9
	OP450987.1:170041-170889_Monkeypox_virus_isolate_MPXV_USA_2022_WA0009	849	0.713	31.8	36.7	31.1	27.6	44.2		0.276	44.2			27.6	33.9
	OP450986.1:170035-170883_Monkeypox_virus_isolate_MPXV_USA_2022_TX0015	849	0.713	31.8	36.7	31.1	27.6	44.2		0.276	44.2			27.6	33.9
	OP450985.1:170036-170884_Monkeypox_virus_isolate_MPXV_USA_2022_TX0019	849	0.713	31.8	36.7	31.1	27.6	44.2		0.276	44.2			27.6	33.9
	OP442947.1:170028-170876_Monkeypox_virus_isolate_MpxV/human/USA/WA-UW-088793/2022,_complete_genome	849	0.713	31.8	36.7	31.1	27.6	44.2		0.276	44.2			27.6	33.9
	OP442946.1:170031-170879_Monkeypox_virus_isolate_MpxV/human/USA/WA-UW-085393/2022,_complete_genome	849	0.713	31.8	36.7	31.1	27.6	44.2		0.276	44.2			27.6	33.9
	OP442945.1:170028-170876_Monkeypox_virus_isolate_MpxV/human/USA/WA-UW-083698/2022,_complete_genome	849	0.713	31.8	36.7	31.1	27.6	44.2		0.276	44.2			27.6	33.9
	OP442944.1:170031-170879_Monkeypox_virus_isolate_MpxV/human/USA/WA-UW-081469/2022,_partial_genome	849	0.713	31.8	36.7	31.1	27.6	44.2		0.276	44.2			27.6	33.9
	OP442943.1:170009-170857_Monkeypox_virus_isolate_MpxV/human/USA/WA-UW-086026/2022,_partial_genome	849	0.713	31.8	36.7	31.1	27.6	44.2		0.276	44.2			27.6	33.9
	OP442942.1:170009-170857_Monkeypox_virus_isolate_MpxV/human/USA/WA-UW-084331/2022,_complete_genome	849	0.713	31.8	36.7	31.1	27.6	44.2		0.276	44.2			27.6	33.9
	OP442941.1:170009-170857_Monkeypox_virus_isolate_MpxV/human/USA/WA-UW-082488/2022,_complete_genome	849	0.713	31.8	36.7	31.1	27.6	44.2		0.276	44.2			27.6	33.9
	OP442940.1:170029-170877_Monkeypox_virus_isolate_MpxV/human/USA/OH-UW-086376/2022,_complete_genome	849	0.713	31.8	36.7	31.1	27.6	44.2		0.276	44.2			27.6	33.9
	OP442939.1:170002-170850_Monkeypox_virus_isolate_MpxV/human/USA/OH-UW-078962/2022,_complete_genome	849	0.713	31.8	36.7	31.1	27.6	44.2		0.276	44.2			27.6	33.9
	OP442938.1:170009-170857_Monkeypox_virus_isolate_MpxV/human/USA/OH-UW-071048/2022,_complete_genome	849	0.713	31.8	36.7	31.1	27.6	44.2		0.276	44.2			27.6	33.9
	OP442937.1:170002-170850_Monkeypox_virus_isolate_MpxV/human/USA/OH-UW-070832/2022,_complete_genome	849	0.713	31.8	36.7	31.1	27.6	44.2		0.276	44.2			27.6	33.9
	OP442936.1:170007-170855_Monkeypox_virus_isolate_MpxV/human/USA/OH-UW-070197/2022,_complete_genome	849	0.713	31.8	36.7	31.1	27.6	44.2		0.276	44.2			27.6	33.9
	OP442569.1:169645-170493_Monkeypox_virus_isolate_hMPX/Human/USA/CA-LACPHL-MA00090/2022,_partial_genome	849	0.713	31.8	36.7	31.1	27.6	44.2		0.276	44.2			27.6	33.9
	OP442566.1:169261-170109_Monkeypox_virus_isolate_hMPX/Human/USA/CA-LACPHL-MA00077/2022,_partial_genome	849	0.713	31.8	36.7	31.1	27.6	44.2		0.276	44.2			27.6	33.9
	OP442565.1:169666-170514_Monkeypox_virus_isolate_hMPX/Human/USA/CA-LACPHL-MA00097/2022,_partial_genome	849	0.713	31.8	36.7	31.1	27.6	44.2		0.276	44.2			27.6	33.9
	OP442564.1:169558-170406_Monkeypox_virus_isolate_hMPX/Human/USA/CA-LACPHL-MA00096/2022,_partial_genome	849	0.713	31.8	36.7	31.1	27.6	44.2		0.276	44.2			27.6	33.9
	OP442563.1:169676-170524_Monkeypox_virus_isolate_hMPX/Human/USA/CA-LACPHL-MA00094/2022,_partial_genome	849	0.713	31.8	36.7	31.1	27.6	44.2		0.276	44.2			27.6	33.9
	OP442562.1:169262-170110_Monkeypox_virus_isolate_hMPX/Human/USA/CA-LACPHL-MA00093/2022,_partial_genome	849	0.713	31.8	36.7	31.1	27.6	44.2		0.276	44.2			27.6	33.9
	OP442560.1:169603-170451_Monkeypox_virus_isolate_hMPX/Human/USA/CA-LACPHL-MA00092/2022,_partial_genome	849	0.713	31.8	36.7	31.1	27.6	44.2		0.276	44.2			27.6	33.9
	OP442559.1:169672-170520_Monkeypox_virus_isolate_hMPX/Human/USA/CA-LACPHL-MA00091/2022,_partial_genome	849	0.713	31.8	36.7	31.1	27.6	44.2		0.276	44.2			27.6	33.9
	OP442556.1:169626-170474_Monkeypox_virus_isolate_hMPX/Human/USA/CA-LACPHL-MA00089/2022,_partial_genome	849	0.713	31.8	36.7	31.1	27.6	44.2		0.276	44.2			27.6	33.9
	OP442554.1:169264-170112_Monkeypox_virus_isolate_hMPX/Human/USA/CA-LACPHL-MA00088/2022,_partial_genome	849	0.713	31.8	36.7	31.1	27.6	44.2		0.276	44.2			27.6	33.9
	OP442553.1:169261-170109_Monkeypox_virus_isolate_hMPX/Human/USA/CA-LACPHL-MA00086/2022,_partial_genome	849	0.713	31.8	36.7	31.1	27.6	44.2		0.276	44.2			27.6	33.9
	OP442552.1:169588-170436_Monkeypox_virus_isolate_hMPX/Human/USA/CA-LACPHL-MA00085/2022,_partial_genome	849	0.713	31.8	36.7	31.1	27.6	44.2		0.276	44.2			27.6	33.9
	OP442551.1:169264-170112_Monkeypox_virus_isolate_hMPX/Human/USA/CA-LACPHL-MA00084/2022,_partial_genome	849	0.713	31.8	36.7	31.1	27.6	44.2		0.276	44.2			27.6	33.9
	OP442550.1:169677-170525_Monkeypox_virus_isolate_hMPX/Human/USA/CA-LACPHL-MA00083/2022,_partial_genome	849	0.713	31.8	36.7	31.1	27.6	44.2		0.276	44.2			27.6	33.9
	OP442549.1:169264-170112_Monkeypox_virus_isolate_hMPX/Human/USA/CA-LACPHL-MA00081/2022,_partial_genome	849	0.713	31.8	36.7	31.1	27.6	44.2		0.276	44.2			27.6	33.9
	OP442548.1:169264-170112_Monkeypox_virus_isolate_hMPX/Human/USA/CA-LACPHL-MA00072/2022,_partial_genome	849	0.713	31.8	36.7	31.1	27.6	44.2		0.276	44.2			27.6	33.9
	OP442547.1:169587-170435_Monkeypox_virus_isolate_hMPX/Human/USA/CA-LACPHL-MA00071/2022,_partial_genome	849	0.713	31.8	36.7	31.1	27.6	44.2		0.276	44.2			27.6	33.9
	OP442546.1:169264-170112_Monkeypox_virus_isolate_hMPX/Human/USA/CA-LACPHL-MA00070/2022,_partial_genome	849	0.713	31.8	36.7	31.1	27.6	44.2		0.276	44.2			27.6	33.9
	OP442545.1:169264-170112_Monkeypox_virus_isolate_hMPX/Human/USA/CA-LACPHL-MA00069/2022,_partial_genome	849	0.713	31.8	36.7	31.1	27.6	44.2		0.276	44.2			27.6	33.9
	OP442544.1:169258-170106_Monkeypox_virus_isolate_hMPX/Human/USA/CA-LACPHL-MA00068/2022,_partial_genome	849	0.713	31.8	36.7	31.1	27.6	44.2		0.276	44.2			27.6	33.9
	OP442543.1:169262-170110_Monkeypox_virus_isolate_hMPX/Human/USA/CA-LACPHL-MA00067/2022,_partial_genome	849	0.713	31.8	36.7	31.1	27.6	44.2		0.276	44.2			27.6	33.9
	OP442542.1:169264-170112_Monkeypox_virus_isolate_hMPX/Human/USA/CA-LACPHL-MA00066/2022,_partial_genome	849	0.713	31.8	36.7	31.1	27.6	44.2		0.276	44.2			27.6	33.9
	OP442541.1:169264-170112_Monkeypox_virus_isolate_hMPX/Human/USA/CA-LACPHL-MA00080/2022,_partial_genome	849	0.713	31.8	36.7	31.1	27.6	44.2		0.276	44.2			27.6	33.9
	OP442540.1:169267-170115_Monkeypox_virus_isolate_hMPX/Human/USA/CA-LACPHL-MA00079/2022,_partial_genome	849	0.713	31.8	36.7	31.1	27.6	44.2		0.276	44.2			27.6	33.9
	OP442539.1:169265-170113_Monkeypox_virus_isolate_hMPX/Human/USA/CA-LACPHL-MA00078/2022,_partial_genome	849	0.713	31.8	36.7	31.1	27.6	44.2		0.276	44.2			27.6	33.9
	OP440600.1:169264-170112_Monkeypox_virus_isolate_hMPX/Human/USA/CA-LACPHL-MA00027/2022,_partial_genome	849	0.713	31.8	36.7	31.1	27.6	44.2		0.276	44.2			27.6	33.9
	OP440599.1:169264-170112_Monkeypox_virus_isolate_hMPX/Human/USA/CA-LACPHL-MA00026/2022,_partial_genome	849	0.713	31.8	36.7	31.1	27.6	44.2		0.276	44.2			27.6	33.9
	OP440598.1:169268-170116_Monkeypox_virus_isolate_hMPX/Human/USA/CA-LACPHL-MA00025/2022,_partial_genome	849	0.713	31.8	36.7	31.1	27.6	44.2		0.276	44.2			27.6	33.9
	OP440597.1:169266-170114_Monkeypox_virus_isolate_hMPX/Human/USA/CA-LACPHL-MA00024/2022,_partial_genome	849	0.713	31.8	36.7	31.1	27.6	44.2		0.276	44.2			27.6	33.9
	OP440596.1:169265-170113_Monkeypox_virus_isolate_hMPX/Human/USA/CA-LACPHL-MA00016/2022,_partial_genome	849	0.713	31.8	36.7	31.1	27.6	44.2		0.276	44.2			27.6	33.9
	OP440594.1:169266-170114_Monkeypox_virus_isolate_hMPX/Human/USA/CA-LACPHL-MA00023/2022,_partial_genome	849	0.713	31.8	36.7	31.1	27.6	44.2		0.276	44.2			27.6	33.9
	OP440593.1:169564-170412_Monkeypox_virus_isolate_hMPX/Human/USA/CA-LACPHL-MA00014/2022,_partial_genome	849	0.713	31.8	36.7	31.1	27.6	44.2		0.276	44.2			27.6	33.9
	OP440592.1:169644-170492_Monkeypox_virus_isolate_hMPX/Human/USA/CA-LACPHL-MA00013/2022,_partial_genome	849	0.713	31.8	36.7	31.1	27.6	44.2		0.276	44.2			27.6	33.9
	OP440590.1:169265-170113_Monkeypox_virus_isolate_hMPX/Human/USA/CA-LACPHL-MA00021/2022,_partial_genome	849	0.713	31.8	36.7	31.1	27.6	44.2		0.276	44.2			27.6	33.9
	OP440589.1:169266-170114_Monkeypox_virus_isolate_hMPX/Human/USA/CA-LACPHL-MA00020/2022,_partial_genome	849	0.713	31.8	36.7	31.1	27.6	44.2		0.276	44.2			27.6	33.9
	OP440588.1:169264-170112_Monkeypox_virus_isolate_hMPX/Human/USA/CA-LACPHL-MA00019/2022,_partial_genome	849	0.713	31.8	36.7	31.1	27.6	44.2		0.276	44.2			27.6	33.9
	OP440587.1:169457-170305_Monkeypox_virus_isolate_hMPX/Human/USA/CA-LACPHL-MA00018/2022,_partial_genome	849	0.713	31.8	36.7	31.1	27.6	44.2		0.276	44.2			27.6	33.9
	OP440586.1:169265-170113_Monkeypox_virus_isolate_hMPX/Human/USA/CA-LACPHL-MA00017/2022,_partial_genome	849	0.713	31.8	36.7	31.1	27.6	44.2		0.276	44.2			27.6	33.9
	OP440585.1:169256-170104_Monkeypox_virus_isolate_hMPX/Human/USA/CA-LACPHL-MA00012/2022,_partial_genome	849	0.713	31.8	36.7	31.1	27.6	44.2		0.276	44.2			27.6	33.9
	OP440584.1:169264-170112_Monkeypox_virus_isolate_hMPX/Human/USA/CA-LACPHL-MA00011/2022,_partial_genome	849	0.713	31.8	36.7	31.1	27.6	44.2		0.276	44.2			27.6	33.9
	OP440583.1:169264-170112_Monkeypox_virus_isolate_hMPX/Human/USA/CA-LACPHL-MA00010/2022,_partial_genome	849	0.713	31.8	36.7	31.1	27.6	44.2		0.276	44.2			27.6	33.9
	OP440582.1:169264-170112_Monkeypox_virus_isolate_hMPX/Human/USA/CA-LACPHL-MA00009/2022,_partial_genome	849	0.713	31.8	36.7	31.1	27.6	44.2		0.276	44.2			27.6	33.9
	OP440563.1:169264-170112_Monkeypox_virus_isolate_hMPX/Human/USA/CA-LACPHL-MA00061/2022,_partial_genome	849	0.713	31.8	36.7	31.1	27.6	44.2		0.276	44.2			27.6	33.9
	OP440562.1:169265-170113_Monkeypox_virus_isolate_hMPX/Human/USA/CA-LACPHL-MA00039/2022,_partial_genome	849	0.713	31.8	36.7	31.1	27.6	44.2		0.276	44.2			27.6	33.9
	OP440561.1:169670-170518_Monkeypox_virus_isolate_hMPX/Human/USA/CA-LACPHL-MA00038/2022,_partial_genome	849	0.713	31.8	36.7	31.1	27.6	44.2		0.276	44.2			27.6	33.9
	OP440560.1:169265-170113_Monkeypox_virus_isolate_hMPX/Human/USA/CA-LACPHL-MA00060/2022,_partial_genome	849	0.713	31.8	36.7	31.1	27.6	44.2		0.276	44.2			27.6	33.9
	OP440559.1:169254-170102_Monkeypox_virus_isolate_hMPX/Human/USA/CA-LACPHL-MA00059/2022,_partial_genome	849	0.713	31.8	36.7	31.1	27.6	44.2		0.276	44.2			27.6	33.9
	OP440558.1:169370-170218_Monkeypox_virus_isolate_hMPX/Human/USA/CA-LACPHL-MA00037/2022,_partial_genome	849	0.713	31.8	36.7	31.1	27.6	44.2		0.276	44.2			27.6	33.9
	OP440557.1:169676-170524_Monkeypox_virus_isolate_hMPX/Human/USA/CA-LACPHL-MA00036/2022,_partial_genome	849	0.713	31.8	36.7	31.1	27.6	44.2		0.276	44.2			27.6	33.9
	OP440556.1:169259-170107_Monkeypox_virus_isolate_hMPX/Human/USA/CA-LACPHL-MA00048/2022,_partial_genome	849	0.713	31.8	36.7	31.1	27.6	44.2		0.276	44.2			27.6	33.9
	OP440555.1:169261-170109_Monkeypox_virus_isolate_hMPX/Human/USA/CA-LACPHL-MA00047/2022,_partial_genome	849	0.713	31.8	36.7	31.1	27.6	44.2		0.276	44.2			27.6	33.9
	OP440554.1:169264-170112_Monkeypox_virus_isolate_hMPX/Human/USA/CA-LACPHL-MA00058/2022,_partial_genome	849	0.713	31.8	36.7	31.1	27.6	44.2		0.276	44.2			27.6	33.9
	OP440553.1:169264-170112_Monkeypox_virus_isolate_hMPX/Human/USA/CA-LACPHL-MA00057/2022,_partial_genome	849	0.713	31.8	36.7	31.1	27.6	44.2		0.276	44.2			27.6	33.9
	OP440552.1:169267-170115_Monkeypox_virus_isolate_hMPX/Human/USA/CA-LACPHL-MA00046/2022,_partial_genome	849	0.713	31.8	36.7	31.1	27.6	44.2		0.276	44.2			27.6	33.9
	OP440551.1:169264-170112_Monkeypox_virus_isolate_hMPX/Human/USA/CA-LACPHL-MA00056/2022,_partial_genome	849	0.713	31.8	36.7	31.1	27.6	44.2		0.276	44.2			27.6	33.9
	OP440550.1:169679-170527_Monkeypox_virus_isolate_hMPX/Human/USA/CA-LACPHL-MA00035/2022,_partial_genome	849	0.713	31.8	36.7	31.1	27.6	44.2		0.276	44.2			27.6	33.9
	OP440549.1:169673-170521_Monkeypox_virus_isolate_hMPX/Human/USA/CA-LACPHL-MA00034/2022,_partial_genome	849	0.713	31.8	36.7	31.1	27.6	44.2		0.276	44.2			27.6	33.9
	OP440548.1:169675-170523_Monkeypox_virus_isolate_hMPX/Human/USA/CA-LACPHL-MA00055/2022,_partial_genome	849	0.713	31.8	36.7	31.1	27.6	44.2		0.276	44.2			27.6	33.9
	OP440547.1:169264-170112_Monkeypox_virus_isolate_hMPX/Human/USA/CA-LACPHL-MA00054/2022,_partial_genome	849	0.713	31.8	36.7	31.1	27.6	44.2		0.276	44.2			27.6	33.9
	OP440546.1:169264-170112_Monkeypox_virus_isolate_hMPX/Human/USA/CA-LACPHL-MA00045/2022,_partial_genome	849	0.713	31.8	36.7	31.1	27.6	44.2		0.276	44.2			27.6	33.9
	OP440545.1:169264-170112_Monkeypox_virus_isolate_hMPX/Human/USA/CA-LACPHL-MA00044/2022,_partial_genome	849	0.713	31.8	36.7	31.1	27.6	44.2		0.276	44.2			27.6	33.9
	OP440544.1:169264-170112_Monkeypox_virus_isolate_hMPX/Human/USA/CA-LACPHL-MA00053/2022,_partial_genome	849	0.713	31.8	36.7	31.1	27.6	44.2		0.276	44.2			27.6	33.9
	OP440543.1:169264-170112_Monkeypox_virus_isolate_hMPX/Human/USA/CA-LACPHL-MA00052/2022,_partial_genome	849	0.713	31.8	36.7	31.1	27.6	44.2		0.276	44.2			27.6	33.9
	OP440542.1:169599-170447_Monkeypox_virus_isolate_hMPX/Human/USA/CA-LACPHL-MA00033/2022,_partial_genome	849	0.713	31.8	36.7	31.1	27.6	44.2		0.276	44.2			27.6	33.9
	OP440541.1:169675-170523_Monkeypox_virus_isolate_hMPX/Human/USA/CA-LACPHL-MA00032/2022,_partial_genome	849	0.713	31.8	36.7	31.1	27.6	44.2		0.276	44.2			27.6	33.9
	OP440540.1:169264-170112_Monkeypox_virus_isolate_hMPX/Human/USA/CA-LACPHL-MA00031/2022,_partial_genome	849	0.713	31.8	36.7	31.1	27.6	44.2		0.276	44.2			27.6	33.9
	OP440539.1:169265-170113_Monkeypox_virus_isolate_hMPX/Human/USA/CA-LACPHL-MA00030/2022,_partial_genome	849	0.713	31.8	36.7	31.1	27.6	44.2		0.276	44.2			27.6	33.9
	OP440538.1:169257-170105_Monkeypox_virus_isolate_hMPX/Human/USA/CA-LACPHL-MA00029/2022,_partial_genome	849	0.713	31.8	36.7	31.1	27.6	44.2		0.276	44.2			27.6	33.9
	OP440537.1:169265-170113_Monkeypox_virus_isolate_hMPX/Human/USA/CA-LACPHL-MA00028/2022,_partial_genome	849	0.713	31.8	36.7	31.1	27.6	44.2		0.276	44.2			27.6	33.9
	OP440536.1:169264-170112_Monkeypox_virus_isolate_hMPX/Human/USA/CA-LACPHL-MA00043/2022,_partial_genome	849	0.713	31.8	36.7	31.1	27.6	44.2		0.276	44.2			27.6	33.9
	OP440535.1:169676-170524_Monkeypox_virus_isolate_hMPX/Human/USA/CA-LACPHL-MA00042/2022,_partial_genome	849	0.713	31.8	36.7	31.1	27.6	44.2		0.276	44.2			27.6	33.9
	OP440533.1:169264-170112_Monkeypox_virus_isolate_hMPX/Human/USA/CA-LACPHL-MA00051/2022,_partial_genome	849	0.713	31.8	36.7	31.1	27.6	44.2		0.276	44.2			27.6	33.9
	OP440532.1:169675-170523_Monkeypox_virus_isolate_hMPX/Human/USA/CA-LACPHL-MA00050/2022,_partial_genome	849	0.713	31.8	36.7	31.1	27.6	44.2		0.276	44.2			27.6	33.9
	OP440531.1:169264-170112_Monkeypox_virus_isolate_hMPX/Human/USA/CA-LACPHL-MA00049/2022,_partial_genome	849	0.713	31.8	36.7	31.1	27.6	44.2		0.276	44.2			27.6	33.9
	OP440572.1:169263-170111_Monkeypox_virus_isolate_hMPX/Human/USA/CA-LACPHL-MA00008/2022,_partial_genome	849	0.713	31.8	36.7	31.1	27.6	44.2		0.276	44.2			27.6	33.9
	OP440571.1:169604-170452_Monkeypox_virus_isolate_hMPX/Human/USA/CA-LACPHL-MA00007/2022,_partial_genome	849	0.713	31.8	36.7	31.1	27.6	44.2		0.276	44.2			27.6	33.9
	OP440570.1:169264-170112_Monkeypox_virus_isolate_hMPX/Human/USA/CA-LACPHL-MA00006/2022,_partial_genome	849	0.713	31.8	36.7	31.1	27.6	44.2		0.276	44.2			27.6	33.9
	OP440569.1:169676-170524_Monkeypox_virus_isolate_hMPX/Human/USA/CA-LACPHL-MA00005/2022,_partial_genome	849	0.713	31.8	36.7	31.1	27.6	44.2		0.276	44.2			27.6	33.9
	OP440568.1:169262-170110_Monkeypox_virus_isolate_hMPX/Human/USA/CA-LACPHL-MA00004/2022,_partial_genome	849	0.713	31.8	36.7	31.1	27.6	44.2		0.276	44.2			27.6	33.9
	OP440567.1:169265-170113_Monkeypox_virus_isolate_hMPX/Human/USA/CA-LACPHL-MA00003/2022,_partial_genome	849	0.713	31.8	36.7	31.1	27.6	44.2		0.276	44.2			27.6	33.9
	OP440566.1:169273-170121_Monkeypox_virus_isolate_hMPX/Human/USA/CA-LACPHL-MA00002/2022,_partial_genome	849	0.713	31.8	36.7	31.1	27.6	44.2		0.276	44.2			27.6	33.9
	OP440565.1:169264-170112_Monkeypox_virus_isolate_hMPX/Human/USA/CA-LACPHL-MA00001/2022,_partial_genome	849	0.713	31.8	36.7	31.1	27.6	44.2		0.276	44.2			27.6	33.9
	OP434519.1:170007-170855_Monkeypox_virus_isolate_MpxV/human/USA/WA-UW-074978/2022,_complete_genome	849	0.713	31.8	36.7	31.1	27.6	44.2		0.276	44.2			27.6	33.9
	OP431402.1:169575-170423_Monkeypox_virus_isolate_ANT-LDSP-ANT-MPX-22752-O,_partial_genome	849	0.713	31.8	36.7	31.1	27.6	44.2		0.276	44.2			27.6	33.9
	OP431401.1:169961-170809_Monkeypox_virus_isolate_ANT-LDSP-ANT-MPX-22769-L,_partial_genome	849	0.713	31.8	36.7	31.1	27.6	44.2		0.276	44.2			27.6	33.9
	OP431400.1:169961-170809_Monkeypox_virus_isolate_ANT-LDSP-ANT-MPX-22751-L,_partial_genome	849	0.713	31.8	36.7	31.1	27.6	44.2		0.276	44.2			27.6	33.9
	OP431399.1:169961-170809_Monkeypox_virus_isolate_ANT-LDSP-ANT-MPX-22748-C,_partial_genome	849	0.713	31.8	36.7	31.1	27.6	44.2		0.276	44.2			27.6	33.9
	OP431398.1:169961-170809_Monkeypox_virus_isolate_ANT-LDSP-ANT-MPX-22702-C,_partial_genome	849	0.713	31.8	36.7	31.1	27.6	44.2		0.276	44.2			27.6	33.9
	OP431397.1:169961-170809_Monkeypox_virus_isolate_ANT-LDSP-ANT-MPX-22607-L,_partial_genome	849	0.713	31.8	36.7	31.1	27.6	44.2		0.276	44.2			27.6	33.9
	OP431396.1:169575-170423_Monkeypox_virus_isolate_ANT-LDSP-ANT-MPX-22395-C,_partial_genome	849	0.713	31.8	36.7	31.1	27.6	44.2		0.276	44.2			27.6	33.9
	OP381209.2:169675-170523_Monkeypox_virus_isolate_hMpxV/USA/ID-IBL-843782/2022,_partial_genome	849	0.713	31.8	36.7	31.1	27.6	44.2		0.276	44.2			27.6	33.9
	OP381207.2:169665-170513_Monkeypox_virus_isolate_hMpxV/USA/ID-IBL-843375/2022,_partial_genome	849	0.713	31.8	36.7	31.1	27.6	44.2		0.276	44.2			27.6	33.9
	OP381206.2:169518-170366_Monkeypox_virus_isolate_hMpxV/USA/ID-IBL-842580/2022,_partial_genome	849	0.713	31.8	36.7	31.1	27.6	44.2		0.276	44.2			27.6	33.9
	OP381205.2:169672-170520_Monkeypox_virus_isolate_hMpxV/USA/ID-IBL-841935/2022,_partial_genome	849	0.713	31.8	36.7	31.1	27.6	44.2		0.276	44.2			27.6	33.9
	OP381204.2:169246-170094_Monkeypox_virus_isolate_hMpxV/USA/ID-IBL-841127/2022,_partial_genome	849	0.713	31.8	36.7	31.1	27.6	44.2		0.276	44.2			27.6	33.9
	OP381203.2:169673-170521_Monkeypox_virus_isolate_hMpxV/USA/ID-IBL-839943/2022,_partial_genome	849	0.713	31.8	36.7	31.1	27.6	44.2		0.276	44.2			27.6	33.9
	OP381202.2:169321-170169_Monkeypox_virus_isolate_hMpxV/USA/ID-IBL-839458/2022,_partial_genome	849	0.713	31.8	36.7	31.1	27.6	44.2		0.276	44.2			27.6	33.9
	OP381201.2:169664-170512_Monkeypox_virus_isolate_hMpxV/USA/ID-IBL-839457/2022,_partial_genome	849	0.713	31.8	36.7	31.1	27.6	44.2		0.276	44.2			27.6	33.9
	OP422343.1:170031-170879_Monkeypox_virus_isolate_hMPXV/Austria/MUW1540386/2022,_complete_genome	849	0.713	31.8	36.7	31.1	27.6	44.2		0.276	44.2			27.6	33.9
	OP422342.1:170031-170879_Monkeypox_virus_isolate_hMPXV/Austria/MUW1539124/2022,_complete_genome	849	0.713	31.8	36.7	31.1	27.6	44.2		0.276	44.2			27.6	33.9
	OP422341.1:170031-170879_Monkeypox_virus_isolate_hMPXV/Austria/MUW1538395/2022,_complete_genome	849	0.713	31.8	36.7	31.1	27.6	44.2		0.276	44.2			27.6	33.9
	OP422340.1:170031-170879_Monkeypox_virus_isolate_hMPXV/Austria/MUW1533948/2022,_complete_genome	849	0.713	31.8	36.7	31.1	27.6	44.2		0.276	44.2			27.6	33.9
	OP415283.1:170032-170880_Monkeypox_virus_isolate_MPX_QfgFmq_9000359,_complete_genome	849	0.713	31.8	36.7	31.1	27.6	44.2		0.276	44.2			27.6	33.9
	OP415281.1:170031-170879_Monkeypox_virus_isolate_MPX_hSAaEl_9000356,_complete_genome	849	0.713	31.8	36.7	31.1	27.6	44.2		0.276	44.2			27.6	33.9
	OP415280.1:170031-170879_Monkeypox_virus_isolate_MPX_3LjZEY_9000355,_complete_genome	849	0.713	31.8	36.7	31.1	27.6	44.2		0.276	44.2			27.6	33.9
	OP415278.1:170031-170879_Monkeypox_virus_isolate_MPX_ev2D41_9000352,_complete_genome	849	0.713	31.8	36.7	31.1	27.6	44.2		0.276	44.2			27.6	33.9
	OP415277.1:170031-170879_Monkeypox_virus_isolate_MPX_znBYiF_9000350,_complete_genome	849	0.713	31.8	36.7	31.1	27.6	44.2		0.276	44.2			27.6	33.9
	OP415276.1:170011-170859_Monkeypox_virus_isolate_MPX_KV9qz9_9000349,_complete_genome	849	0.713	31.8	36.7	31.1	27.6	44.2		0.276	44.2			27.6	33.9
	OP415275.1:170012-170860_Monkeypox_virus_isolate_MPX_o3VuSh_9000348,_partial_genome	849	0.713	31.8	36.7	31.1	27.6	44.2		0.276	44.2			27.6	33.9
	OP415274.1:170031-170879_Monkeypox_virus_isolate_MPX_i96eY5_9000346,_complete_genome	849	0.713	31.8	36.7	31.1	27.6	44.2		0.276	44.2			27.6	33.9
	OP415273.1:170031-170879_Monkeypox_virus_isolate_MPX_L0aaxP_9000335,_complete_genome	849	0.713	31.8	36.7	31.1	27.6	44.2		0.276	44.2			27.6	33.9
	OP415272.1:170031-170879_Monkeypox_virus_isolate_MPX_bSkpM3_9000334,_complete_genome	849	0.713	31.8	36.7	31.1	27.6	44.2		0.276	44.2			27.6	33.9
	OP415271.1:170031-170879_Monkeypox_virus_isolate_MPX_Mfh7qh_9000333,_complete_genome	849	0.713	31.8	36.7	31.1	27.6	44.2		0.276	44.2			27.6	33.9
	OP415270.1:170030-170878_Monkeypox_virus_isolate_MPX_LaJWw4_9000332,_partial_genome	849	0.713	31.8	36.7	31.1	27.6	44.2		0.276	44.2			27.6	33.9
	OP415269.1:170031-170879_Monkeypox_virus_isolate_MPX_i0Eo3X_9000331,_complete_genome	849	0.713	31.8	36.7	31.1	27.6	44.2		0.276	44.2			27.6	33.9
	OP415268.1:170032-170880_Monkeypox_virus_isolate_MPX_Qjmiyl_9000330,_complete_genome	849	0.713	31.8	36.7	31.1	27.6	44.2		0.276	44.2			27.6	33.9
	OP415267.1:170031-170879_Monkeypox_virus_isolate_MPX_rYdyAi_9000329,_complete_genome	849	0.713	31.8	36.7	31.1	27.6	44.2		0.276	44.2			27.6	33.9
	OP415266.1:170034-170882_Monkeypox_virus_isolate_MPX_ElGfGw_9000328,_complete_genome	849	0.713	31.8	36.7	31.1	27.6	44.2		0.276	44.2			27.6	33.9
	OP415265.1:170031-170879_Monkeypox_virus_isolate_MPX_7eECz2_9000326,_complete_genome	849	0.713	31.8	36.7	31.1	27.6	44.2		0.276	44.2			27.6	33.9
	OP415264.1:170010-170858_Monkeypox_virus_isolate_MPX_Tga3e9_9000325,_complete_genome	849	0.713	31.8	36.7	31.1	27.6	44.2		0.276	44.2			27.6	33.9
	OP415263.1:170031-170879_Monkeypox_virus_isolate_MPX_1bN2W6_9000324,_complete_genome	849	0.713	31.8	36.7	31.1	27.6	44.2		0.276	44.2			27.6	33.9
	OP415262.1:170032-170880_Monkeypox_virus_isolate_MPX_Gb1XpC_9000323,_complete_genome	849	0.713	31.8	36.7	31.1	27.6	44.2		0.276	44.2			27.6	33.9
	OP415261.1:170031-170879_Monkeypox_virus_isolate_MPX_1bN2W6_9000321,_complete_genome	849	0.713	31.8	36.7	31.1	27.6	44.2		0.276	44.2			27.6	33.9
	OP415260.1:170031-170879_Monkeypox_virus_isolate_MPX_PZ8OdF_9000319,_complete_genome	849	0.713	31.8	36.7	31.1	27.6	44.2		0.276	44.2			27.6	33.9
	OP415259.1:170031-170879_Monkeypox_virus_isolate_MPX_VghSe2_9000318,_complete_genome	849	0.713	31.8	36.7	31.1	27.6	44.2		0.276	44.2			27.6	33.9
	OP415258.1:170027-170875_Monkeypox_virus_isolate_MPX_XAF7gk_9000317,_complete_genome	849	0.713	31.8	36.7	31.1	27.6	44.2		0.276	44.2			27.6	33.9
	OP415257.1:170031-170879_Monkeypox_virus_isolate_MPX_eunRrC_9000312,_complete_genome	849	0.713	31.8	36.7	31.1	27.6	44.2		0.276	44.2			27.6	33.9
	OP415256.1:170031-170879_Monkeypox_virus_isolate_MPX_jTHLhj_9000307,_complete_genome	849	0.713	31.8	36.7	31.1	27.6	44.2		0.276	44.2			27.6	33.9
	OP415255.1:170030-170878_Monkeypox_virus_isolate_MPX_GZUtx9_9000301,_complete_genome	849	0.713	31.8	36.7	31.1	27.6	44.2		0.276	44.2			27.6	33.9
	OP415254.1:170031-170879_Monkeypox_virus_isolate_MPX_imBNaw_9000300,_complete_genome	849	0.713	31.8	36.7	31.1	27.6	44.2		0.276	44.2			27.6	33.9
	OP415253.1:170031-170879_Monkeypox_virus_isolate_MPX_cbQgLw_9000299,_complete_genome	849	0.713	31.8	36.7	31.1	27.6	44.2		0.276	44.2			27.6	33.9
	OP415252.1:170031-170879_Monkeypox_virus_isolate_MPX_WOcPOH_9000297,_complete_genome	849	0.713	31.8	36.7	31.1	27.6	44.2		0.276	44.2			27.6	33.9
	OP415251.1:170031-170879_Monkeypox_virus_isolate_MPX_eobXCZ_9000296,_complete_genome	849	0.713	31.8	36.7	31.1	27.6	44.2		0.276	44.2			27.6	33.9
	OP415250.1:170030-170878_Monkeypox_virus_isolate_MPX_xSF5DR_9000295,_complete_genome	849	0.713	31.8	36.7	31.1	27.6	44.2		0.276	44.2			27.6	33.9
	OP415249.1:170031-170879_Monkeypox_virus_isolate_MPX_nKUAZz_9000294,_complete_genome	849	0.713	31.8	36.7	31.1	27.6	44.2		0.276	44.2			27.6	33.9
	OP415247.1:170031-170879_Monkeypox_virus_isolate_MPX_J6xzTO_9000287,_complete_genome	849	0.713	31.8	36.7	31.1	27.6	44.2		0.276	44.2			27.6	33.9
	MG693724.1_Monkeypox_virus_isolate_MPXV_Nig_2017_298464_partial_genome_reverse_complement_reverse_complement	849	0.715	31.9	36.7	31.1	27.9	44.6		0.279	44.6			27.9	33.9
	MK783029.1_UNVERIFIED:_Monkeypox_virus_strain_3029_complete_genome_reverse_complement_reverse_complement	849	0.715	31.9	36.7	31.1	27.9	44.6		0.279	44.6			27.9	33.9
	MK783030.1_UNVERIFIED:_Monkeypox_virus_strain_3025_complete_genome_reverse_complement_reverse_complement	849	0.715	31.9	36.7	31.1	27.9	44.6		0.279	44.6			27.9	33.9
	MK783031.1_UNVERIFIED:_Monkeypox_virus_strain_3020_complete_genome_reverse_complement_reverse_complement	849	0.715	31.9	36.7	31.1	27.9	44.6		0.279	44.6			27.9	33.9
	MK783032.1_UNVERIFIED:_Monkeypox_virus_strain_3030_complete_genome_reverse_complement_reverse_complement	849	0.715	31.9	36.7	31.1	27.9	44.6		0.279	44.6			27.9	33.9
	MK783033.1_UNVERIFIED:_Monkeypox_virus_strain_2920_partial_genome_reverse_complement_reverse_complement	849	0.715	31.9	36.7	31.1	27.9	44.6		0.279	44.6			27.9	33.9
	MN648051.1_Monkeypox_virus_strain_Israel_2018_complete_genome_reverse_complement_reverse_complement	849	0.715	31.9	36.7	31.1	27.9	44.6		0.279	44.6			27.9	33.9
	MT250197.1_Monkeypox_virus_strain_Singapore_2019_partial_genome_reverse_complement_reverse_complement	849	0.714	31.8	36.7	30.7	27.9	44.6		0.279	44.6			27.9	33.7
	MT903337.1_Monkeypox_virus_isolate_MPXV-M2940_FCT_complete_genome_reverse_complement_reverse_complement	849	0.715	31.9	36.7	31.1	27.9	44.6		0.279	44.6			27.9	33.9
	MT903339.1_Monkeypox_virus_isolate_MPXV-M3021_Delta_complete_genome_reverse_complement_reverse_complement	849	0.715	31.9	36.7	31.1	27.9	44.6		0.279	44.6			27.9	33.9
	MT903340.1_Monkeypox_virus_isolate_MPXV-M5312_HM12_Rivers_complete_genome_reverse_complement_reverse_complement	849	0.715	31.9	36.7	31.1	27.9	44.6		0.279	44.6			27.9	33.9
	MT903342.1_Monkeypox_virus_isolate_MPXV-Singapore_complete_genome_reverse_complement_reverse_complement	849	0.714	31.8	36.7	30.7	27.9	44.6		0.279	44.6			27.9	33.7
	MT903343.1_Monkeypox_virus_isolate_MPXV-UK_P1_complete_genome_reverse_complement_reverse_complement	849	0.715	31.9	36.7	31.1	27.9	44.6		0.279	44.6			27.9	33.9
	MT903344.1_Monkeypox_virus_isolate_MPXV-UK_P2_complete_genome_reverse_complement_reverse_complement	849	0.715	31.9	36.7	31.1	27.9	44.6		0.279	44.6			27.9	33.9
	MT903345.1_Monkeypox_virus_isolate_MPXV-UK_P3_complete_genome_reverse_complement_reverse_complement	849	0.715	31.9	36.7	31.1	27.9	44.6		0.279	44.6			27.9	33.9
	NC_063383.1_Monkeypox_virus_complete_genome_reverse_complement_reverse_complement	849	0.715	31.9	36.7	31.1	27.9	44.6		0.279	44.6			27.9	33.9
	OL504742.1_Monkeypox_virus_isolate_2095_partial_genome_reverse_complement_reverse_complement	849	0.715	31.9	36.7	31.1	27.9	44.6		0.279	44.6			27.9	33.9
	ON631963.1_Monkeypox_virus_isolate_MPxV/VIDRL01/2022_complete_genome_reverse_complement_reverse_complement	849	0.713	31.8	36.7	31.1	27.6	44.2		0.276	44.2			27.6	33.9
	ON674051.1_Monkeypox_virus_isolate_MPXV_USA_2022_FL001_complete_genome_reverse_complement_reverse_complement	849	0.715	31.9	36.7	31.1	27.9	44.6		0.279	44.6			27.9	33.9
	ON675438.1_Monkeypox_virus_isolate_MPXV_USA_2022_VA001_complete_genome_reverse_complement_reverse_complement	849	0.715	31.9	36.7	31.1	27.9	44.6		0.279	44.6			27.9	33.9
	ON676707.1_Monkeypox_virus_isolate_MPXV_USA_2021_TX_complete_genome_reverse_complement_reverse_complement	849	0.715	31.8	36.4	31.1	27.9	44.6		0.279	44.6			27.9	33.75
	ON676708.1_Monkeypox_virus_isolate_MPXV_USA_2021_MD_complete_genome_reverse_complement_reverse_complement	849	0.715	31.9	36.7	31.1	27.9	44.6		0.279	44.6			27.9	33.9

## Sheet: MPXVgp170
MPXVgp170			CAI					ENc		ENc-GC3s plot				Neutrality plot			eCAI
	Name	Length	CAI	%G+C	%G+C(1)	%G+C(2)	%G+C(3)	Nc		GC3%	ENc			GC3%	GC12%
	OP626139.1:167323-168126_Monkeypox_virus_isolate_MPXV/Germany/2022/RKI501,_complete_genome	804	0.734	35.9	38.4	36.6	32.8	45.3		0.328	45.3			32.8	37.5		Average = 0.717
	OP626138.1:167323-168126_Monkeypox_virus_isolate_MPXV/Germany/2022/RKI499,_complete_genome	804	0.734	35.9	38.4	36.6	32.8	45.3		0.328	45.3			32.8	37.5		eCAI (p<0.05) = 0.766
	OP626137.1:167323-168126_Monkeypox_virus_isolate_MPXV/Germany/2022/RKI498,_complete_genome	804	0.734	35.9	38.4	36.6	32.8	45.3		0.328	45.3			32.8	37.5
	OP626136.1:167323-168126_Monkeypox_virus_isolate_MPXV/Germany/2022/RKI497,_complete_genome	804	0.734	35.9	38.4	36.6	32.8	45.3		0.328	45.3			32.8	37.5
	OP626134.1:167323-168126_Monkeypox_virus_isolate_MPXV/Germany/2022/RKI500,_complete_genome	804	0.734	35.9	38.4	36.6	32.8	45.3		0.328	45.3			32.8	37.5
	OP626133.1:167323-168126_Monkeypox_virus_isolate_MPXV/Germany/2022/RKI495,_complete_genome	804	0.734	35.9	38.4	36.6	32.8	45.3		0.328	45.3			32.8	37.5
	OP626132.1:167323-168126_Monkeypox_virus_isolate_MPXV/Germany/2022/RKI494,_complete_genome	804	0.734	35.9	38.4	36.6	32.8	45.3		0.328	45.3			32.8	37.5
	OP626131.1:167323-168126_Monkeypox_virus_isolate_MPXV/Germany/2022/RKI493,_partial_genome	804	0.734	35.9	38.4	36.6	32.8	45.3		0.328	45.3			32.8	37.5
	OP626130.1:167323-168126_Monkeypox_virus_isolate_MPXV/Germany/2022/RKI492,_complete_genome	804	0.734	35.9	38.4	36.6	32.8	45.3		0.328	45.3			32.8	37.5
	OP626129.1:167323-168126_Monkeypox_virus_isolate_MPXV/Germany/2022/RKI491,_partial_genome	804	0.734	35.9	38.4	36.6	32.8	45.3		0.328	45.3			32.8	37.5
	OP626128.1:167323-168126_Monkeypox_virus_isolate_MPXV/Germany/2022/RKI490,_complete_genome	804	0.734	35.9	38.4	36.6	32.8	45.3		0.328	45.3			32.8	37.5
	OP626127.1:167323-168126_Monkeypox_virus_isolate_MPXV/Germany/2022/RKI489,_complete_genome	804	0.734	35.9	38.4	36.6	32.8	45.3		0.328	45.3			32.8	37.5
	OP626126.1:167323-168126_Monkeypox_virus_isolate_MPXV/Germany/2022/RKI488,_complete_genome	804	0.734	35.9	38.4	36.6	32.8	45.3		0.328	45.3			32.8	37.5
	OP626125.1:167323-168126_Monkeypox_virus_isolate_MPXV/Germany/2022/RKI487,_complete_genome	804	0.734	35.9	38.4	36.6	32.8	45.3		0.328	45.3			32.8	37.5
	OP626124.1:167323-168126_Monkeypox_virus_isolate_MPXV/Germany/2022/RKI486,_complete_genome	804	0.734	35.9	38.4	36.6	32.8	45.3		0.328	45.3			32.8	37.5
	OP626123.1:167323-168126_Monkeypox_virus_isolate_MPXV/Germany/2022/RKI485,_complete_genome	804	0.734	35.9	38.4	36.6	32.8	45.3		0.328	45.3			32.8	37.5
	OP626122.1:167323-168126_Monkeypox_virus_isolate_MPXV/Germany/2022/RKI484,_complete_genome	804	0.734	35.9	38.4	36.6	32.8	45.3		0.328	45.3			32.8	37.5
	OP626121.1:167323-168126_Monkeypox_virus_isolate_MPXV/Germany/2022/RKI483,_complete_genome	804	0.734	35.9	38.4	36.6	32.8	45.3		0.328	45.3			32.8	37.5
	OP626120.1:167323-168126_Monkeypox_virus_isolate_MPXV/Germany/2022/RKI482,_partial_genome	804	0.734	35.9	38.4	36.6	32.8	45.3		0.328	45.3			32.8	37.5
	OP626119.1:167323-168126_Monkeypox_virus_isolate_MPXV/Germany/2022/RKI481,_partial_genome	804	0.734	35.9	38.4	36.6	32.8	45.3		0.328	45.3			32.8	37.5
	OP626118.1:167323-168126_Monkeypox_virus_isolate_MPXV/Germany/2022/RKI480,_complete_genome	804	0.734	35.9	38.4	36.6	32.8	45.3		0.328	45.3			32.8	37.5
	OP626117.1:167323-168126_Monkeypox_virus_isolate_MPXV/Germany/2022/RKI479,_complete_genome	804	0.734	35.9	38.4	36.6	32.8	45.3		0.328	45.3			32.8	37.5
	OP626116.1:167323-168126_Monkeypox_virus_isolate_MPXV/Germany/2022/RKI478,_complete_genome	804	0.734	35.9	38.4	36.6	32.8	45.3		0.328	45.3			32.8	37.5
	OP626115.1:167323-168126_Monkeypox_virus_isolate_MPXV/Germany/2022/RKI477,_complete_genome	804	0.734	35.9	38.4	36.6	32.8	45.3		0.328	45.3			32.8	37.5
	OP626114.1:167323-168126_Monkeypox_virus_isolate_MPXV/Germany/2022/RKI476,_complete_genome	804	0.734	35.9	38.4	36.6	32.8	45.3		0.328	45.3			32.8	37.5
	OP626113.1:167323-168126_Monkeypox_virus_isolate_MPXV/Germany/2022/RKI475,_complete_genome	804	0.734	35.9	38.4	36.6	32.8	45.3		0.328	45.3			32.8	37.5
	OP626112.1:167323-168126_Monkeypox_virus_isolate_MPXV/Germany/2022/RKI474,_complete_genome	804	0.734	35.9	38.4	36.6	32.8	45.3		0.328	45.3			32.8	37.5
	OP626111.1:167323-168126_Monkeypox_virus_isolate_MPXV/Germany/2022/RKI473,_complete_genome	804	0.734	35.9	38.4	36.6	32.8	45.3		0.328	45.3			32.8	37.5
	OP626110.1:167323-168126_Monkeypox_virus_isolate_MPXV/Germany/2022/RKI472,_complete_genome	804	0.734	35.9	38.4	36.6	32.8	45.3		0.328	45.3			32.8	37.5
	OP626109.1:167323-168126_Monkeypox_virus_isolate_MPXV/Germany/2022/RKI471,_complete_genome	804	0.734	35.9	38.4	36.6	32.8	45.3		0.328	45.3			32.8	37.5
	OP626108.1:167323-168126_Monkeypox_virus_isolate_MPXV/Germany/2022/RKI470,_complete_genome	804	0.734	35.9	38.4	36.6	32.8	45.3		0.328	45.3			32.8	37.5
	OP626107.1:167323-168126_Monkeypox_virus_isolate_MPXV/Germany/2022/RKI469,_partial_genome	804	0.734	35.9	38.4	36.6	32.8	45.3		0.328	45.3			32.8	37.5
	OP626106.1:167323-168126_Monkeypox_virus_isolate_MPXV/Germany/2022/RKI468,_complete_genome	804	0.734	35.9	38.4	36.6	32.8	45.3		0.328	45.3			32.8	37.5
	OP626105.1:167323-168126_Monkeypox_virus_isolate_MPXV/Germany/2022/RKI467,_complete_genome	804	0.734	35.9	38.4	36.6	32.8	45.3		0.328	45.3			32.8	37.5
	OP626104.1:167323-168126_Monkeypox_virus_isolate_MPXV/Germany/2022/RKI466,_complete_genome	804	0.734	35.9	38.4	36.6	32.8	45.3		0.328	45.3			32.8	37.5
	OP623593.1:167257-168060_Monkeypox_virus_isolate_BOL-UNIMOL-MPX-293264-L,_partial_genome	804	0.734	35.9	38.4	36.6	32.8	45.3		0.328	45.3			32.8	37.5
	OP623592.1:167257-168060_Monkeypox_virus_isolate_BOL-UNIMOL-MPX-293165-L,_partial_genome	804	0.734	35.9	38.4	36.6	32.8	45.3		0.328	45.3			32.8	37.5
	OP615341.1:167274-168077_Monkeypox_virus_isolate_MPXV/Germany/2022/ON/RKI463,_partial_genome	804	0.734	35.9	38.4	36.6	32.8	45.3		0.328	45.3			32.8	37.5
	OP615340.1:167274-168077_Monkeypox_virus_isolate_MPXV/Germany/2022/ON/RKI458,_partial_genome	804	0.734	35.9	38.4	36.6	32.8	45.3		0.328	45.3			32.8	37.5
	OP615339.1:167274-168077_Monkeypox_virus_isolate_MPXV/Germany/2022/ON/RKI462,_partial_genome	804	0.734	35.9	38.4	36.6	32.8	45.3		0.328	45.3			32.8	37.5
	OP615338.1:167274-168077_Monkeypox_virus_isolate_MPXV/Germany/2022/ON/RKI459,_partial_genome	804	0.734	35.9	38.4	36.6	32.8	45.3		0.328	45.3			32.8	37.5
	OP615337.1:167274-168077_Monkeypox_virus_isolate_MPXV/Germany/2022/ON/RKI453,_partial_genome	804	0.734	35.9	38.4	36.6	32.8	45.3		0.328	45.3			32.8	37.5
	OP615336.1:167274-168077_Monkeypox_virus_isolate_MPXV/Germany/2022/ON/RKI457,_partial_genome	804	0.734	35.9	38.4	36.6	32.8	45.3		0.328	45.3			32.8	37.5
	OP615335.1:167274-168077_Monkeypox_virus_isolate_MPXV/Germany/2022/ON/RKI461,_partial_genome	804	0.734	35.9	38.4	36.6	32.8	45.3		0.328	45.3			32.8	37.5
	OP615334.1:167274-168077_Monkeypox_virus_isolate_MPXV/Germany/2022/ON/RKI464,_partial_genome	804	0.734	35.9	38.4	36.6	32.8	45.3		0.328	45.3			32.8	37.5
	OP615333.1:167262-168065_Monkeypox_virus_isolate_MPXV/Germany/2022/ON/RKI460,_partial_genome	804	0.734	35.9	38.4	36.6	32.8	45.3		0.328	45.3			32.8	37.5
	OP615332.1:167274-168077_Monkeypox_virus_isolate_MPXV/Germany/2022/ON/RKI455,_partial_genome	804	0.734	35.9	38.4	36.6	32.8	45.3		0.328	45.3			32.8	37.5
	OP615331.1:167274-168077_Monkeypox_virus_isolate_MPXV/Germany/2022/ON/RKI452,_partial_genome	804	0.734	35.9	38.4	36.6	32.8	45.3		0.328	45.3			32.8	37.5
	OP615330.1:167274-168077_Monkeypox_virus_isolate_MPXV/Germany/2022/ON/RKI456,_partial_genome	804	0.734	35.9	38.4	36.6	32.8	45.3		0.328	45.3			32.8	37.5
	OP615329.1:167274-168077_Monkeypox_virus_isolate_MPXV/Germany/2022/ON/RKI465,_partial_genome	804	0.734	35.9	38.4	36.6	32.8	45.3		0.328	45.3			32.8	37.5
	OP615328.1:167274-168077_Monkeypox_virus_isolate_MPXV/Germany/2022/ON/RKI454,_partial_genome	804	0.734	35.9	38.4	36.6	32.8	45.3		0.328	45.3			32.8	37.5
	OP615327.1:167274-168077_Monkeypox_virus_isolate_MPXV/Germany/2022/ON/RKI450,_partial_genome	804	0.734	35.9	38.4	36.6	32.8	45.3		0.328	45.3			32.8	37.5
	OP615326.1:167274-168077_Monkeypox_virus_isolate_MPXV/Germany/2022/ON/RKI446,_partial_genome	804	0.734	35.9	38.4	36.6	32.8	45.3		0.328	45.3			32.8	37.5
	OP615325.1:167274-168077_Monkeypox_virus_isolate_MPXV/Germany/2022/ON/RKI449,_partial_genome	804	0.734	35.9	38.4	36.6	32.8	45.3		0.328	45.3			32.8	37.5
	OP615324.1:167274-168077_Monkeypox_virus_isolate_MPXV/Germany/2022/ON/RKI448,_partial_genome	804	0.734	35.9	38.4	36.6	32.8	45.3		0.328	45.3			32.8	37.5
	OP615323.1:167274-168077_Monkeypox_virus_isolate_MPXV/Germany/2022/ON/RKI447,_partial_genome	804	0.734	35.9	38.4	36.6	32.8	45.3		0.328	45.3			32.8	37.5
	OP615322.1:167274-168077_Monkeypox_virus_isolate_MPXV/Germany/2022/ON/RKI451,_partial_genome	804	0.734	35.9	38.4	36.6	32.8	45.3		0.328	45.3			32.8	37.5
	OP615321.1:167274-168077_Monkeypox_virus_isolate_MPXV/Germany/2022/ON/RKI445,_partial_genome	804	0.734	35.9	38.4	36.6	32.8	45.3		0.328	45.3			32.8	37.5
	OP615280.1:165406-166209_Monkeypox_virus_isolate_MPX/Human/USA/CA-LACPHL-MA00207/2022,_partial_genome	804	0.734	35.9	38.4	36.6	32.8	45.3		0.328	45.3			32.8	37.5
	OP615278.1:166560-167363_Monkeypox_virus_isolate_MPX/Human/USA/CA-LACPHL-MA00205/2022,_partial_genome	804	0.734	35.9	38.4	36.6	32.8	45.3		0.328	45.3			32.8	37.5
	OP615277.1:166561-167364_Monkeypox_virus_isolate_MPX/Human/USA/CA-LACPHL-MA00204/2022,_partial_genome	804	0.734	35.9	38.4	36.6	32.8	45.3		0.328	45.3			32.8	37.5
	OP615276.1:166557-167360_Monkeypox_virus_isolate_MPX/Human/USA/CA-LACPHL-MA00203/2022,_partial_genome	804	0.734	35.9	38.4	36.6	32.8	45.3		0.328	45.3			32.8	37.5
	OP615275.1:166561-167364_Monkeypox_virus_isolate_MPX/Human/USA/CA-LACPHL-MA00202/2022,_partial_genome	804	0.734	35.9	38.4	36.6	32.8	45.3		0.328	45.3			32.8	37.5
	OP615274.1:166560-167363_Monkeypox_virus_isolate_MPX/Human/USA/CA-LACPHL-MA00201/2022,_partial_genome	804	0.734	35.9	38.4	36.6	32.8	45.3		0.328	45.3			32.8	37.5
	OP615273.1:165888-166691_Monkeypox_virus_isolate_MPX/Human/USA/CA-LACPHL-MA00200/2022,_partial_genome	804	0.734	35.9	38.4	36.6	32.8	45.3		0.328	45.3			32.8	37.5
	OP615272.1:166560-167363_Monkeypox_virus_isolate_MPX/Human/USA/CA-LACPHL-MA00199/2022,_partial_genome	804	0.734	35.9	38.4	36.6	32.8	45.3		0.328	45.3			32.8	37.5
	OP615271.1:166561-167364_Monkeypox_virus_isolate_MPX/Human/USA/CA-LACPHL-MA00198/2022,_partial_genome	804	0.734	35.9	38.4	36.6	32.8	45.3		0.328	45.3			32.8	37.5
	OP615270.1:166941-167744_Monkeypox_virus_isolate_MPX/Human/USA/CA-LACPHL-MA00197/2022,_partial_genome	804	0.734	35.9	38.4	36.6	32.8	45.3		0.328	45.3			32.8	37.5
	OP615269.1:166561-167364_Monkeypox_virus_isolate_MPX/Human/USA/CA-LACPHL-MA00196/2022,_partial_genome	804	0.734	35.9	38.4	36.6	32.8	45.3		0.328	45.3			32.8	37.5
	OP615268.1:166914-167717_Monkeypox_virus_isolate_MPX/Human/USA/CA-LACPHL-MA00195/2022,_partial_genome	804	0.734	35.9	38.4	36.6	32.8	45.3		0.328	45.3			32.8	37.5
	OP615267.1:166560-167363_Monkeypox_virus_isolate_MPX/Human/USA/CA-LACPHL-MA00194/2022,_partial_genome	804	0.734	35.9	38.4	36.6	32.8	45.3		0.328	45.3			32.8	37.5
	OP615265.1:166561-167364_Monkeypox_virus_isolate_MPX/Human/USA/CA-LACPHL-MA00192/2022,_partial_genome	804	0.734	35.9	38.4	36.6	32.8	45.3		0.328	45.3			32.8	37.5
	OP615264.1:166887-167690_Monkeypox_virus_isolate_MPX/Human/USA/CA-LACPHL-MA00191/2022,_partial_genome	804	0.734	35.9	38.4	36.6	32.8	45.3		0.328	45.3			32.8	37.5
	OP615263.1:166560-167363_Monkeypox_virus_isolate_MPX/Human/USA/CA-LACPHL-MA00190/2022,_partial_genome	804	0.734	35.9	38.4	36.6	32.8	45.3		0.328	45.3			32.8	37.5
	OP615262.1:166560-167363_Monkeypox_virus_isolate_MPX/Human/USA/CA-LACPHL-MA00189/2022,_partial_genome	804	0.734	35.9	38.4	36.6	32.8	45.3		0.328	45.3			32.8	37.5
	OP615261.1:166560-167363_Monkeypox_virus_isolate_MPX/Human/USA/CA-LACPHL-MA00188/2022,_partial_genome	804	0.734	35.9	38.4	36.6	32.8	45.3		0.328	45.3			32.8	37.5
	OP615260.1:166554-167357_Monkeypox_virus_isolate_MPX/Human/USA/CA-LACPHL-MA00187/2022,_partial_genome	804	0.734	35.9	38.4	36.6	32.8	45.3		0.328	45.3			32.8	37.5
	OP615259.1:166561-167364_Monkeypox_virus_isolate_MPX/Human/USA/CA-LACPHL-MA00186/2022,_partial_genome	804	0.734	35.9	38.4	36.6	32.8	45.3		0.328	45.3			32.8	37.5
	OP615258.1:166553-167356_Monkeypox_virus_isolate_MPX/Human/USA/CA-LACPHL-MA00185/2022,_partial_genome	804	0.734	35.9	38.4	36.6	32.8	45.3		0.328	45.3			32.8	37.5
	OP615256.1:166560-167363_Monkeypox_virus_isolate_MPX/Human/USA/CA-LACPHL-MA00183/2022,_partial_genome	804	0.734	35.9	38.4	36.6	32.8	45.3		0.328	45.3			32.8	37.5
	OP615255.1:166560-167363_Monkeypox_virus_isolate_MPX/Human/USA/CA-LACPHL-MA00182/2022,_partial_genome	804	0.734	35.9	38.4	36.6	32.8	45.3		0.328	45.3			32.8	37.5
	OP615254.1:166526-167329_Monkeypox_virus_isolate_MPX/Human/USA/CA-LACPHL-MA00181/2022,_partial_genome	804	0.734	35.9	38.4	36.6	32.8	45.3		0.328	45.3			32.8	37.5
	OP612688.1:167282-168085_Monkeypox_virus_isolate_MPXV/104/19,_complete_genome	804	0.734	35.9	38.4	36.6	32.8	45.3		0.328	45.3			32.8	37.5
	OP612687.1:166918-167721_Monkeypox_virus_isolate_MPXV/058/19,_partial_genome	804	0.734	35.9	38.4	36.6	32.8	45.3		0.328	45.3			32.8	37.5
	OP612686.1:167312-168115_Monkeypox_virus_isolate_MPXV/053/19,_complete_genome	804	0.734	35.9	38.4	36.6	32.8	45.3		0.328	45.3			32.8	37.5
	OP612685.1:167241-168044_Monkeypox_virus_isolate_MPXV/052/19,_complete_genome	804	0.734	35.9	38.4	36.6	32.8	45.3		0.328	45.3			32.8	37.5
	OP612683.1:167266-168069_Monkeypox_virus_isolate_MPXV/042/19,_complete_genome	804	0.734	35.9	38.4	36.6	32.8	45.3		0.328	45.3			32.8	37.5
	OP612682.1:167259-168062_Monkeypox_virus_isolate_MPXV/040/19,_complete_genome	804	0.734	35.9	38.4	36.6	32.8	45.3		0.328	45.3			32.8	37.5
	OP612681.1:166649-167452_Monkeypox_virus_isolate_MPXV/039/19,_partial_genome	804	0.734	35.9	38.4	36.6	32.8	45.3		0.328	45.3			32.8	37.5
	OP612679.1:166212-167015_Monkeypox_virus_isolate_MPXV/018/19,_partial_genome	804	0.734	35.9	38.4	36.6	32.8	45.3		0.328	45.3			32.8	37.5
	OP612674.1:167307-168110_Monkeypox_virus_isolate_MPXV/003/19,_complete_genome	804	0.734	35.9	38.4	36.6	32.8	45.3		0.328	45.3			32.8	37.5
	OP605589.1:179073-179876_Monkeypox_virus_isolate_Slovenia-MPXV-48-2022,_partial_genome	804	0.734	35.9	38.4	36.6	32.8	45.3		0.328	45.3			32.8	37.5
	OP605588.1:166791-167594_Monkeypox_virus_isolate_Slovenia-MPXV-47-2022,_partial_genome	804	0.734	35.9	38.4	36.6	32.8	45.3		0.328	45.3			32.8	37.5
	OP605587.1:170203-171006_Monkeypox_virus_isolate_Slovenia-MPXV-46-2022,_partial_genome	804	0.734	35.9	38.4	36.6	32.8	45.3		0.328	45.3			32.8	37.5
	OP605586.1:197021-197824_Monkeypox_virus_isolate_Slovenia-MPXV-45-2022,_partial_genome	804	0.734	35.9	38.4	36.6	32.8	45.3		0.328	45.3			32.8	37.5
	OP605585.1:167443-168246_Monkeypox_virus_isolate_Slovenia-MPXV-44-2022,_partial_genome	804	0.734	35.9	38.4	36.6	32.8	45.3		0.328	45.3			32.8	37.5
	OP605584.1:167425-168228_Monkeypox_virus_isolate_Slovenia-MPXV-43-2022,_partial_genome	804	0.734	35.9	38.4	36.6	32.8	45.3		0.328	45.3			32.8	37.5
	OP605583.1:167382-168185_Monkeypox_virus_isolate_Slovenia-MPXV-42-2022,_partial_genome	804	0.734	35.9	38.4	36.6	32.8	45.3		0.328	45.3			32.8	37.5
	OP605582.1:167431-168234_Monkeypox_virus_isolate_Slovenia-MPXV-41-2022,_partial_genome	804	0.734	35.9	38.4	36.6	32.8	45.3		0.328	45.3			32.8	37.5
	OP605581.1:167385-168188_Monkeypox_virus_isolate_Slovenia-MPXV-40-2022,_partial_genome	804	0.734	35.9	38.4	36.6	32.8	45.3		0.328	45.3			32.8	37.5
	OP605580.1:167237-168040_Monkeypox_virus_isolate_Slovenia-MPXV-39-2022,_partial_genome	804	0.734	35.9	38.4	36.6	32.8	45.3		0.328	45.3			32.8	37.5
	OP605579.1:170300-171103_Monkeypox_virus_isolate_Slovenia-MPXV-37-2022,_partial_genome	804	0.734	35.9	38.4	36.6	32.8	45.3		0.328	45.3			32.8	37.5
	OP605578.1:169413-170216_Monkeypox_virus_isolate_Slovenia-MPXV-36-2022,_partial_genome	804	0.734	35.9	38.4	36.6	32.8	45.3		0.328	45.3			32.8	37.5
	OP605577.1:167186-167989_Monkeypox_virus_isolate_Slovenia-MPXV-35-2022,_partial_genome	804	0.734	35.9	38.4	36.6	32.8	45.3		0.328	45.3			32.8	37.5
	OP605576.1:187287-188090_Monkeypox_virus_isolate_Slovenia-MPXV-34-2022,_partial_genome	804	0.734	35.9	38.4	36.6	32.8	45.3		0.328	45.3			32.8	37.5
	OP605575.1:166980-167783_Monkeypox_virus_isolate_Slovenia-MPXV-33-2022,_partial_genome	804	0.734	35.9	38.4	36.6	32.8	45.3		0.328	45.3			32.8	37.5
	OP605574.1:167773-168576_Monkeypox_virus_isolate_Slovenia-MPXV-32-2022,_partial_genome	804	0.734	35.9	38.4	36.6	32.8	45.3		0.328	45.3			32.8	37.5
	OP605573.1:167300-168103_Monkeypox_virus_isolate_Slovenia-MPXV-31-2022,_partial_genome	804	0.734	35.9	38.4	36.6	32.8	45.3		0.328	45.3			32.8	37.5
	OP605571.1:167381-168184_Monkeypox_virus_isolate_Slovenia-MPXV-29-2022,_partial_genome	804	0.734	35.9	38.4	36.6	32.8	45.3		0.328	45.3			32.8	37.5
	OP605570.1:167158-167961_Monkeypox_virus_isolate_Slovenia-MPXV-28-2022,_partial_genome	804	0.734	35.9	38.4	36.6	32.8	45.3		0.328	45.3			32.8	37.5
	OP605569.1:167144-167947_Monkeypox_virus_isolate_Slovenia-MPXV-27-2022,_partial_genome	804	0.734	35.9	38.4	36.6	32.8	45.3		0.328	45.3			32.8	37.5
	OP605568.1:166785-167588_Monkeypox_virus_isolate_Slovenia-MPXV-26-2022,_partial_genome	804	0.734	35.9	38.4	36.6	32.8	45.3		0.328	45.3			32.8	37.5
	OP605567.1:166696-167499_Monkeypox_virus_isolate_Slovenia-MPXV-25-2022,_partial_genome	804	0.734	35.9	38.4	36.6	32.8	45.3		0.328	45.3			32.8	37.5
	OP605565.1:166538-167341_Monkeypox_virus_isolate_Slovenia-MPXV-23-2022,_partial_genome	804	0.734	35.9	38.4	36.6	32.8	45.3		0.328	45.3			32.8	37.5
	OP605564.1:166842-167645_Monkeypox_virus_isolate_Slovenia-MPXV-22-2022,_partial_genome	804	0.734	35.9	38.4	36.6	32.8	45.3		0.328	45.3			32.8	37.5
	OP605563.1:166978-167781_Monkeypox_virus_isolate_Slovenia-MPXV-21-2022,_partial_genome	804	0.734	35.9	38.4	36.6	32.8	45.3		0.328	45.3			32.8	37.5
	OP605562.1:166860-167663_Monkeypox_virus_isolate_Slovenia-MPXV-20-2022,_partial_genome	804	0.734	35.9	38.4	36.6	32.8	45.3		0.328	45.3			32.8	37.5
	OP605561.1:166760-167563_Monkeypox_virus_isolate_Slovenia-MPXV-19-2022,_partial_genome	804	0.734	35.9	38.4	36.6	32.8	45.3		0.328	45.3			32.8	37.5
	OP605560.1:166748-167551_Monkeypox_virus_isolate_Slovenia-MPXV-18-2022,_partial_genome	804	0.734	35.9	38.4	36.6	32.8	45.3		0.328	45.3			32.8	37.5
	OP605559.1:166838-167641_Monkeypox_virus_isolate_Slovenia-MPXV-17-2022,_partial_genome	804	0.734	35.9	38.4	36.6	32.8	45.3		0.328	45.3			32.8	37.5
	OP605558.1:166763-167566_Monkeypox_virus_isolate_Slovenia-MPXV-16-2022,_partial_genome	804	0.734	35.9	38.4	36.6	32.8	45.3		0.328	45.3			32.8	37.5
	OP605557.1:166667-167470_Monkeypox_virus_isolate_Slovenia-MPXV-14-2022,_partial_genome	804	0.734	35.9	38.4	36.6	32.8	45.3		0.328	45.3			32.8	37.5
	OP605555.1:166698-167501_Monkeypox_virus_isolate_Slovenia-MPXV-12-2022,_partial_genome	804	0.734	35.9	38.4	36.6	32.8	45.3		0.328	45.3			32.8	37.5
	OP605554.1:166726-167529_Monkeypox_virus_isolate_Slovenia-MPXV-11-2022,_partial_genome	804	0.734	35.9	38.4	36.6	32.8	45.3		0.328	45.3			32.8	37.5
	OP605553.1:166870-167673_Monkeypox_virus_isolate_Slovenia-MPXV-10-2022,_partial_genome	804	0.734	35.9	38.4	36.6	32.8	45.3		0.328	45.3			32.8	37.5
	OP605552.1:167430-168233_Monkeypox_virus_isolate_Slovenia-MPXV-09-2022,_partial_genome	804	0.734	35.9	38.4	36.6	32.8	45.3		0.328	45.3			32.8	37.5
	OP605551.1:167432-168235_Monkeypox_virus_isolate_Slovenia-MPXV-08-2022,_partial_genome	804	0.734	35.9	38.4	36.6	32.8	45.3		0.328	45.3			32.8	37.5
	OP604569.1:167324-168127_Monkeypox_virus_isolate_MPXV22/human/USA-OK-302,_complete_genome	804	0.734	35.9	38.4	36.6	32.8	45.3		0.328	45.3			32.8	37.5
	OP604568.1:167324-168127_Monkeypox_virus_isolate_MPXV22/human/USA-OK-301,_complete_genome	804	0.734	35.9	38.4	36.6	32.8	45.3		0.328	45.3			32.8	37.5
	OP604567.1:167321-168124_Monkeypox_virus_isolate_MPXV22/human/USA-OK-288,_complete_genome	804	0.734	35.9	38.4	36.6	32.8	45.3		0.328	45.3			32.8	37.5
	OP604566.1:167324-168127_Monkeypox_virus_isolate_MPXV22/human/USA-NE-230,_complete_genome	804	0.734	35.9	38.4	36.6	32.8	45.3		0.328	45.3			32.8	37.5
	OP604565.1:167307-168110_Monkeypox_virus_isolate_MPXV22/human/USA-NE-211,_complete_genome	804	0.734	35.9	38.4	36.6	32.8	45.3		0.328	45.3			32.8	37.5
	OP604533.1:167330-168133_Monkeypox_virus_isolate_MPXV_USA_2022_MN0005,_complete_genome	804	0.734	35.9	38.4	36.6	32.8	45.3		0.328	45.3			32.8	37.5
	OP604532.1:167333-168136_Monkeypox_virus_isolate_MPXV_USA_2022_MN0004,_complete_genome	804	0.734	35.9	38.4	36.6	32.8	45.3		0.328	45.3			32.8	37.5
	OP604531.1:167332-168135_Monkeypox_virus_isolate_MPXV_USA_2022_MN0013,_complete_genome	804	0.734	35.9	38.4	36.6	32.8	45.3		0.328	45.3			32.8	37.5
	OP604530.1:167336-168139_Monkeypox_virus_isolate_MPXV_USA_2022_MN0014,_complete_genome	804	0.734	35.9	38.4	36.6	32.8	45.3		0.328	45.3			32.8	37.5
	OP604529.1:167324-168127_Monkeypox_virus_isolate_MPXV_USA_2022_MN0006,_complete_genome	804	0.734	35.9	38.4	36.6	32.8	45.3		0.328	45.3			32.8	37.5
	OP604528.1:167324-168127_Monkeypox_virus_isolate_MPXV_USA_2022_MN0003,_complete_genome	804	0.734	35.9	38.4	36.6	32.8	45.3		0.328	45.3			32.8	37.5
	OP604527.1:167349-168152_Monkeypox_virus_isolate_MPXV_USA_2022_MN0002,_complete_genome	804	0.734	35.9	38.4	36.6	32.8	45.3		0.328	45.3			32.8	37.5
	OP604526.1:167328-168131_Monkeypox_virus_isolate_MPXV_USA_2022_MN0007,_complete_genome	804	0.734	35.9	38.4	36.6	32.8	45.3		0.328	45.3			32.8	37.5
	OP604525.1:167326-168129_Monkeypox_virus_isolate_MPXV_USA_2022_MN0012,_complete_genome	804	0.734	35.9	38.4	36.6	32.8	45.3		0.328	45.3			32.8	37.5
	OP604524.1:167323-168126_Monkeypox_virus_isolate_MPXV_USA_2022_MN0016,_complete_genome	804	0.734	35.9	38.4	36.6	32.8	45.3		0.328	45.3			32.8	37.5
	OP604523.1:167336-168139_Monkeypox_virus_isolate_MPXV_USA_2022_MN0010,_complete_genome	804	0.734	35.9	38.4	36.6	32.8	45.3		0.328	45.3			32.8	37.5
	OP604522.1:167321-168124_Monkeypox_virus_isolate_MPXV_USA_2022_MN0009,_complete_genome	804	0.734	35.9	38.4	36.6	32.8	45.3		0.328	45.3			32.8	37.5
	OP604521.1:167300-168103_Monkeypox_virus_isolate_MPXV_USA_2022_MN0011,_complete_genome	804	0.734	35.9	38.4	36.6	32.8	45.3		0.328	45.3			32.8	37.5
	OP604520.1:163961-164764_Monkeypox_virus_isolate_MPXV_USA_2022_MN0015,_complete_genome	804	0.734	35.9	38.4	36.6	32.8	45.3		0.328	45.3			32.8	37.5
	OP604519.1:167317-168120_Monkeypox_virus_isolate_MPXV_USA_2022_MN0008,_complete_genome	804	0.734	35.9	38.4	36.6	32.8	45.3		0.328	45.3			32.8	37.5
	OP603018.1:167295-168098_Monkeypox_virus_isolate_MPXV_USA_2022_CA0031,_complete_genome	804	0.734	35.9	38.4	36.6	32.8	45.3		0.328	45.3			32.8	37.5
	OP603017.1:167283-168086_Monkeypox_virus_isolate_MPXV_USA_2022_CA0033,_complete_genome	804	0.734	35.9	38.4	36.6	32.8	45.3		0.328	45.3			32.8	37.5
	OP603016.1:167324-168127_Monkeypox_virus_isolate_MPXV_USA_2022_CA0032,_complete_genome	804	0.734	35.9	38.4	36.6	32.8	45.3		0.328	45.3			32.8	37.5
	OP603015.1:167323-168126_Monkeypox_virus_isolate_MPXV_USA_2022_GA0017,_complete_genome	804	0.734	35.9	38.4	36.6	32.8	45.3		0.328	45.3			32.8	37.5
	OP603014.1:167324-168127_Monkeypox_virus_isolate_MPXV_USA_2022_NY0021,_complete_genome	804	0.734	35.9	38.4	36.6	32.8	45.3		0.328	45.3			32.8	37.5
	OP603013.1:167333-168136_Monkeypox_virus_isolate_MPXV_USA_2022_AZ0002,_complete_genome	804	0.734	35.9	38.4	36.6	32.8	45.3		0.328	45.3			32.8	37.5
	OP603012.1:167332-168135_Monkeypox_virus_isolate_MPXV_USA_2022_CA0034,_complete_genome	804	0.734	35.9	38.4	36.6	32.8	45.3		0.328	45.3			32.8	37.5
	OP603011.1:167338-168141_Monkeypox_virus_isolate_MPXV_USA_2022_IN0005,_complete_genome	804	0.734	35.9	38.4	36.6	32.8	45.3		0.328	45.3			32.8	37.5
	OP603010.1:167329-168132_Monkeypox_virus_isolate_MPXV_USA_2022_MI0002,_complete_genome	804	0.734	35.9	38.4	36.6	32.8	45.3		0.328	45.3			32.8	37.5
	OP603008.1:167335-168138_Monkeypox_virus_isolate_MPXV_USA_2022_NY0022,_complete_genome	804	0.734	35.9	38.4	36.6	32.8	45.3		0.328	45.3			32.8	37.5
	OP603007.1:167333-168136_Monkeypox_virus_isolate_MPXV_USA_2022_PA0007,_complete_genome	804	0.734	35.9	38.4	36.6	32.8	45.3		0.328	45.3			32.8	37.5
	OP603006.1:167329-168132_Monkeypox_virus_isolate_MPXV_USA_2022_NJ0003,_complete_genome	804	0.734	35.9	38.4	36.6	32.8	45.3		0.328	45.3			32.8	37.5
	OP603005.1:167329-168132_Monkeypox_virus_isolate_MPXV_USA_2022_SC0003,_complete_genome	804	0.734	35.9	38.4	36.6	32.8	45.3		0.328	45.3			32.8	37.5
	OP603004.1:167317-168120_Monkeypox_virus_isolate_MPXV_USA_2022_MN0004,_complete_genome	804	0.734	35.9	38.4	36.6	32.8	45.3		0.328	45.3			32.8	37.5
	OP603003.1:167291-168094_Monkeypox_virus_isolate_MPXV_USA_2022_GA0016,_complete_genome	804	0.734	35.9	38.4	36.6	32.8	45.3		0.328	45.3			32.8	37.5
	OP603002.1:167276-168079_Monkeypox_virus_isolate_MPXV_USA_2022_WI0001,_complete_genome	804	0.734	35.9	38.4	36.6	32.8	45.3		0.328	45.3			32.8	37.5
	OP603001.1:167330-168133_Monkeypox_virus_isolate_MPXV_USA_2022_AR0001,_complete_genome	804	0.734	35.9	38.4	36.6	32.8	45.3		0.328	45.3			32.8	37.5
	OX344900.1:168123-168926_Monkeypox_virus_isolate_MPXV_418_SP_2022_genome_assembly,_chromosome:_MPXV_418_SP_2022	804	0.734	35.9	38.4	36.6	32.8	45.3		0.328	45.3			32.8	37.5
	OX344899.1:168123-168926_Monkeypox_virus_isolate_MPXV_900_SP_2022_genome_assembly,_chromosome:_MPXV_900_SP_2022	804	0.734	35.9	38.4	36.6	32.8	45.3		0.328	45.3			32.8	37.5
	OX344898.1:168123-168926_Monkeypox_virus_isolate_MPXV_416_SP_2022_genome_assembly,_chromosome:_MPXV_416_SP_2022	804	0.734	35.9	38.4	36.6	32.8	45.3		0.328	45.3			32.8	37.5
	OX344897.1:168123-168926_Monkeypox_virus_isolate_MPXV_411_SP_2022_genome_assembly,_chromosome:_MPXV_411_SP_2022	804	0.734	35.9	38.4	36.6	32.8	45.3		0.328	45.3			32.8	37.5
	OX344896.1:168123-168926_Monkeypox_virus_isolate_MPXV_641_SP_2022_genome_assembly,_chromosome:_MPXV_641_SP_2022	804	0.734	35.9	38.4	36.6	32.8	45.3		0.328	45.3			32.8	37.5
	OX344893.1:168123-168926_Monkeypox_virus_isolate_MPXV_2437_SP_2022_genome_assembly,_chromosome:_MPXV_2437_SP_2022	804	0.734	35.9	38.4	36.6	32.8	45.3		0.328	45.3			32.8	37.5
	OX344892.1:168123-168926_Monkeypox_virus_isolate_MPXV_698_SP_2022_genome_assembly,_chromosome:_MPXV_698_SP_2022	804	0.734	35.9	38.4	36.6	32.8	45.3		0.328	45.3			32.8	37.5
	OX344891.1:168123-168926_Monkeypox_virus_isolate_MPXV_2362_SP_2022_genome_assembly,_chromosome:_MPXV_2362_SP_2022	804	0.734	35.9	38.4	36.6	32.8	45.3		0.328	45.3			32.8	37.5
	OX344890.1:168124-168927_Monkeypox_virus_isolate_MPXV_2309_SP_2022_genome_assembly,_chromosome:_MPXV_2309_SP_2022	804	0.734	35.9	38.4	36.6	32.8	45.3		0.328	45.3			32.8	37.5
	OX344889.1:168123-168926_Monkeypox_virus_isolate_MPXV_420_SP_2022_genome_assembly,_chromosome:_MPXV_420_SP_2022	804	0.734	35.9	38.4	36.6	32.8	45.3		0.328	45.3			32.8	37.5
	OX344888.1:168123-168926_Monkeypox_virus_isolate_MPXV_1075_SP_2022_genome_assembly,_chromosome:_MPXV_1075_SP_2022	804	0.734	35.9	38.4	36.6	32.8	45.3		0.328	45.3			32.8	37.5
	OX344887.1:168123-168926_Monkeypox_virus_isolate_MPXV_438_SP_2022_genome_assembly,_chromosome:_MPXV_438_SP_2022	804	0.734	35.9	38.4	36.6	32.8	45.3		0.328	45.3			32.8	37.5
	OX344886.1:168123-168926_Monkeypox_virus_isolate_MPXV_1081_SP_2022_genome_assembly,_chromosome:_MPXV_1081_SP_2022	804	0.734	35.9	38.4	36.6	32.8	45.3		0.328	45.3			32.8	37.5
	OX344885.1:168123-168926_Monkeypox_virus_isolate_MPXV_2318_SP_2022_genome_assembly,_chromosome:_MPXV_2318_SP_2022	804	0.734	35.9	38.4	36.6	32.8	45.3		0.328	45.3			32.8	37.5
	OX344884.1:168123-168926_Monkeypox_virus_isolate_MPXV_1579_SP_2022_genome_assembly,_chromosome:_MPXV_1579_SP_2022	804	0.734	35.9	38.4	36.6	32.8	45.3		0.328	45.3			32.8	37.5
	OX344883.1:168123-168926_Monkeypox_virus_isolate_MPXV_2307_SP_2022_genome_assembly,_chromosome:_MPXV_2307_SP_2022	804	0.734	35.9	38.4	36.6	32.8	45.3		0.328	45.3			32.8	37.5
	OX344882.1:168123-168926_Monkeypox_virus_isolate_MPXV_2286_SP_2022_genome_assembly,_chromosome:_MPXV_2286_SP_2022	804	0.734	35.9	38.4	36.6	32.8	45.3		0.328	45.3			32.8	37.5
	OX344880.1:168123-168926_Monkeypox_virus_isolate_MPXV_2369_SP_2022_genome_assembly,_chromosome:_MPXV_2369_SP_2022	804	0.734	35.9	38.4	36.6	32.8	45.3		0.328	45.3			32.8	37.5
	OX344879.1:168120-168923_Monkeypox_virus_isolate_MPXV_2388_SP_2022_genome_assembly,_chromosome:_MPXV_2388_SP_2022	804	0.734	35.9	38.4	36.6	32.8	45.3		0.328	45.3			32.8	37.5
	OX344878.1:168123-168926_Monkeypox_virus_isolate_MPXV_2317_SP_2022_genome_assembly,_chromosome:_MPXV_2317_SP_2022	804	0.734	35.9	38.4	36.6	32.8	45.3		0.328	45.3			32.8	37.5
	OX344877.1:168124-168927_Monkeypox_virus_isolate_MPXV_2345_SP_2022_genome_assembly,_chromosome:_MPXV_2345_SP_2022	804	0.734	35.9	38.4	36.6	32.8	45.3		0.328	45.3			32.8	37.5
	OX344875.1:168122-168925_Monkeypox_virus_isolate_MPXV_2434_SP_2022_genome_assembly,_chromosome:_MPXV_2434_SP_2022	804	0.734	35.9	38.4	36.6	32.8	45.3		0.328	45.3			32.8	37.5
	OX344874.1:168123-168926_Monkeypox_virus_isolate_MPXV_431_SP_2022_genome_assembly,_chromosome:_MPXV_431_SP_2022	804	0.734	35.9	38.4	36.6	32.8	45.3		0.328	45.3			32.8	37.5
	OX344873.1:168123-168926_Monkeypox_virus_isolate_MPXV_435_SP_2022_genome_assembly,_chromosome:_MPXV_435_SP_2022	804	0.734	35.9	38.4	36.6	32.8	45.3		0.328	45.3			32.8	37.5
	OX344872.1:168123-168926_Monkeypox_virus_isolate_MPXV_347_R_SP_2022_genome_assembly,_chromosome:_MPXV_347_R_SP_2022	804	0.734	35.9	38.4	36.6	32.8	45.3		0.328	45.3			32.8	37.5
	OX344871.1:168123-168926_Monkeypox_virus_isolate_MPXV_417_SP_2022_genome_assembly,_chromosome:_MPXV_417_SP_2022	804	0.734	35.9	38.4	36.6	32.8	45.3		0.328	45.3			32.8	37.5
	OX344870.1:168123-168926_Monkeypox_virus_isolate_MPXV_415_SP_2022_genome_assembly,_chromosome:_MPXV_415_SP_2022	804	0.734	35.9	38.4	36.6	32.8	45.3		0.328	45.3			32.8	37.5
	OX344869.1:168123-168926_Monkeypox_virus_isolate_MPXV_441_SP_2022_genome_assembly,_chromosome:_MPXV_441_SP_2022	804	0.734	35.9	38.4	36.6	32.8	45.3		0.328	45.3			32.8	37.5
	OX344868.1:168123-168926_Monkeypox_virus_isolate_MPXV_1300_SP_2022_genome_assembly,_chromosome:_MPXV_1300_SP_2022	804	0.734	35.9	38.4	36.6	32.8	45.3		0.328	45.3			32.8	37.5
	OX344867.1:168123-168926_Monkeypox_virus_isolate_MPXV_419_SP_2022_genome_assembly,_chromosome:_MPXV_419_SP_2022	804	0.734	35.9	38.4	36.6	32.8	45.3		0.328	45.3			32.8	37.5
	OX344866.1:168123-168926_Monkeypox_virus_isolate_MPXV_1077_SP_2022_genome_assembly,_chromosome:_MPXV_1077_SP_2022	804	0.734	35.9	38.4	36.6	32.8	45.3		0.328	45.3			32.8	37.5
	OX344865.1:168123-168926_Monkeypox_virus_isolate_MPXV_13555_SP_2022_genome_assembly,_chromosome:_MPXV_13555_SP_2022	804	0.734	35.9	38.4	36.6	32.8	45.3		0.328	45.3			32.8	37.5
	OX344864.1:168123-168926_Monkeypox_virus_isolate_MPXV_2428_SP_2022_genome_assembly,_chromosome:_MPXV_2428_SP_2022	804	0.734	35.9	38.4	36.6	32.8	45.3		0.328	45.3			32.8	37.5
	OX044348.2:168124-168927_Monkeypox_virus_isolate_MPXV_407_SP_2022_genome_assembly,_chromosome:_MPXV_407_SP_2022	804	0.734	35.9	38.4	36.6	32.8	45.3		0.328	45.3			32.8	37.5
	OX044347.2:168123-168926_Monkeypox_virus_isolate_MPXV_457_SP_2022_genome_assembly,_chromosome:_MPXV_457_SP_2022	804	0.734	35.9	38.4	36.6	32.8	45.3		0.328	45.3			32.8	37.5
	OX044346.2:168123-168926_Monkeypox_virus_isolate_MPXV_403_SP_2022_genome_assembly,_chromosome:_MPXV_403_SP_2022	804	0.734	35.9	38.4	36.6	32.8	45.3		0.328	45.3			32.8	37.5
	OX044345.2:168123-168926_Monkeypox_virus_isolate_MPXV_395_SP_2022_genome_assembly,_chromosome:_MPXV_395_SP_2022	804	0.734	35.9	38.4	36.6	32.8	45.3		0.328	45.3			32.8	37.5
	OX044344.2:168123-168926_Monkeypox_virus_isolate_MPXV_453_SP_2022_genome_assembly,_chromosome:_MPXV_453_SP_2022	804	0.734	35.9	38.4	36.6	32.8	45.3		0.328	45.3			32.8	37.5
	OX044343.2:168123-168926_Monkeypox_virus_isolate_MPXV_399_SP_2022_genome_assembly,_chromosome:_MPXV_399_SP_2022	804	0.734	35.9	38.4	36.6	32.8	45.3		0.328	45.3			32.8	37.5
	OX044342.2:168123-168926_Monkeypox_virus_isolate_MPXV_349_R_SP_2022_genome_assembly,_chromosome:_MPXV_349_R_SP_2022	804	0.734	35.9	38.4	36.6	32.8	45.3		0.328	45.3			32.8	37.5
	OX044341.2:168123-168926_Monkeypox_virus_isolate_MPXV_352_R_SP_2022_genome_assembly,_chromosome:_MPXV_352_R_SP_2022	804	0.734	35.9	38.4	36.6	32.8	45.3		0.328	45.3			32.8	37.5
	OX044340.2:168123-168926_Monkeypox_virus_isolate_MPXV_350_R_SP_2022_genome_assembly,_chromosome:_MPXV_350_R_SP_2022	804	0.734	35.9	38.4	36.6	32.8	45.3		0.328	45.3			32.8	37.5
	OX044337.2:168123-168926_Monkeypox_virus_isolate_MPXV_351_R_SP_2022_genome_assembly,_chromosome:_MPXV_351_R_SP_2022	804	0.734	35.9	38.4	36.6	32.8	45.3		0.328	45.3			32.8	37.5
	OX044336.2:168123-168926_Monkeypox_virus_isolate_MPXV_353_R_SP_2022_genome_assembly,_chromosome:_MPXV_353_R_SP_2022	804	0.734	35.9	38.4	36.6	32.8	45.3		0.328	45.3			32.8	37.5
	OP598104.1:166552-167355_Monkeypox_virus_isolate_MPXV/Human/USA/MA-USAFSAM-M0002/2022,_partial_genome	804	0.734	35.9	38.4	36.6	32.8	45.3		0.328	45.3			32.8	37.5
	OP598103.1:166552-167355_Monkeypox_virus_isolate_MPXV/Human/USA/AL-USAFSAM-M0001b/2022,_partial_genome	804	0.734	35.9	38.4	36.6	32.8	45.3		0.328	45.3			32.8	37.5
	OP598102.1:166549-167352_Monkeypox_virus_isolate_MPXV/Human/USA/AL-USAFSAM-M0001a/2022,_partial_genome	804	0.734	35.9	38.4	36.6	32.8	45.3		0.328	45.3			32.8	37.5
	OP597798.1:166566-167369_Monkeypox_virus_isolate_MN-MDH-MPXV_0024,_partial_genome	804	0.734	35.9	38.4	36.6	32.8	45.3		0.328	45.3			32.8	37.5
	OP597797.1:166566-167369_Monkeypox_virus_isolate_MN-MDH-MPXV_0023,_partial_genome	804	0.734	35.9	38.4	36.6	32.8	45.3		0.328	45.3			32.8	37.5
	OP597796.1:166560-167363_Monkeypox_virus_isolate_MN-MDH-MPXV_0022,_partial_genome	804	0.734	35.9	38.4	36.6	32.8	45.3		0.328	45.3			32.8	37.5
	OP597795.1:166563-167366_Monkeypox_virus_isolate_MN-MDH-MPXV_0021,_partial_genome	804	0.734	35.9	38.4	36.6	32.8	45.3		0.328	45.3			32.8	37.5
	OP597794.1:166552-167355_Monkeypox_virus_isolate_MN-MDH-MPXV_0020,_partial_genome	804	0.734	35.9	38.4	36.6	32.8	45.3		0.328	45.3			32.8	37.5
	OP597793.1:166566-167369_Monkeypox_virus_isolate_MN-MDH-MPXV_0019,_partial_genome	804	0.734	35.9	38.4	36.6	32.8	45.3		0.328	45.3			32.8	37.5
	OP597792.1:166559-167362_Monkeypox_virus_isolate_MN-MDH-MPXV_0018,_partial_genome	804	0.734	35.9	38.4	36.6	32.8	45.3		0.328	45.3			32.8	37.5
	OP597791.1:166559-167362_Monkeypox_virus_isolate_MN-MDH-MPXV_0017,_partial_genome	804	0.734	35.9	38.4	36.6	32.8	45.3		0.328	45.3			32.8	37.5
	OP597789.1:166556-167359_Monkeypox_virus_isolate_MN-MDH-MPXV_0015,_partial_genome	804	0.734	35.9	38.4	36.6	32.8	45.3		0.328	45.3			32.8	37.5
	OP597788.1:166550-167353_Monkeypox_virus_isolate_MN-MDH-MPXV_0014,_partial_genome	804	0.734	35.9	38.4	36.6	32.8	45.3		0.328	45.3			32.8	37.5
	OP597787.1:166560-167363_Monkeypox_virus_isolate_MN-MDH-MPXV_0013,_partial_genome	804	0.734	35.9	38.4	36.6	32.8	45.3		0.328	45.3			32.8	37.5
	OP597786.1:166933-167736_Monkeypox_virus_isolate_MN-MDH-MPXV_0012,_partial_genome	804	0.734	35.9	38.4	36.6	32.8	45.3		0.328	45.3			32.8	37.5
	OP597785.1:166563-167366_Monkeypox_virus_isolate_MN-MDH-MPXV_0011,_partial_genome	804	0.734	35.9	38.4	36.6	32.8	45.3		0.328	45.3			32.8	37.5
	OP597784.1:166971-167774_Monkeypox_virus_isolate_MN-MDH-MPXV_0010,_partial_genome	804	0.734	35.9	38.4	36.6	32.8	45.3		0.328	45.3			32.8	37.5
	OP597783.1:166971-167774_Monkeypox_virus_isolate_MN-MDH-MPXV_0009,_partial_genome	804	0.734	35.9	38.4	36.6	32.8	45.3		0.328	45.3			32.8	37.5
	OP597781.1:166561-167364_Monkeypox_virus_isolate_MN-MDH-MPXV_0007,_partial_genome	804	0.734	35.9	38.4	36.6	32.8	45.3		0.328	45.3			32.8	37.5
	OP597780.1:166553-167356_Monkeypox_virus_isolate_MN-MDH-MPXV_0006,_partial_genome	804	0.734	35.9	38.4	36.6	32.8	45.3		0.328	45.3			32.8	37.5
	OP597779.1:166564-167367_Monkeypox_virus_isolate_MN-MDH-MPXV_0005,_partial_genome	804	0.734	35.9	38.4	36.6	32.8	45.3		0.328	45.3			32.8	37.5
	OP597778.1:166560-167363_Monkeypox_virus_isolate_MN-MDH-MPXV_0004,_partial_genome	804	0.734	35.9	38.4	36.6	32.8	45.3		0.328	45.3			32.8	37.5
	OP597777.1:166560-167363_Monkeypox_virus_isolate_MN-MDH-MPXV_0003,_partial_genome	804	0.734	35.9	38.4	36.6	32.8	45.3		0.328	45.3			32.8	37.5
	OP597776.1:166942-167745_Monkeypox_virus_isolate_MN-MDH-MPXV_0002,_partial_genome	804	0.734	35.9	38.4	36.6	32.8	45.3		0.328	45.3			32.8	37.5
	OP597775.1:166957-167760_Monkeypox_virus_isolate_MN-MDH-MPXV_0001,_partial_genome	804	0.734	35.9	38.4	36.6	32.8	45.3		0.328	45.3			32.8	37.5
	OP597769.1:167358-168161_Monkeypox_virus_isolate_hMpxV/Egypt/MOH-NRC-0002/2022,_complete_genome	804	0.734	35.9	38.4	36.6	32.8	45.3		0.328	45.3			32.8	37.5
	OP594207.1:167323-168126_Monkeypox_virus_isolate_MPXV/Germany/2022/RKI443,_complete_genome	804	0.734	35.9	38.4	36.6	32.8	45.3		0.328	45.3			32.8	37.5
	OP594206.1:167320-168123_Monkeypox_virus_isolate_MPXV/Germany/2022/RKI442,_partial_genome	804	0.734	35.9	38.4	36.6	32.8	45.3		0.328	45.3			32.8	37.5
	OP594205.1:167323-168126_Monkeypox_virus_isolate_MPXV/Germany/2022/RKI441,_partial_genome	804	0.734	35.9	38.4	36.6	32.8	45.3		0.328	45.3			32.8	37.5
	OP594204.1:167324-168127_Monkeypox_virus_isolate_MPXV/Germany/2022/RKI440,_complete_genome	804	0.734	35.9	38.4	36.6	32.8	45.3		0.328	45.3			32.8	37.5
	OP594203.1:167323-168126_Monkeypox_virus_isolate_MPXV/Germany/2022/RKI439,_complete_genome	804	0.734	35.9	38.4	36.6	32.8	45.3		0.328	45.3			32.8	37.5
	OP594202.1:167323-168126_Monkeypox_virus_isolate_MPXV/Germany/2022/RKI438,_partial_genome	804	0.734	35.9	38.4	36.6	32.8	45.3		0.328	45.3			32.8	37.5
	OP594201.1:167323-168126_Monkeypox_virus_isolate_MPXV/Germany/2022/RKI437,_partial_genome	804	0.734	35.9	38.4	36.6	32.8	45.3		0.328	45.3			32.8	37.5
	OP594200.1:167323-168126_Monkeypox_virus_isolate_MPXV/Germany/2022/RKI436,_partial_genome	804	0.734	35.9	38.4	36.6	32.8	45.3		0.328	45.3			32.8	37.5
	OP594199.1:167324-168127_Monkeypox_virus_isolate_MPXV/Germany/2022/RKI435,_partial_genome	804	0.734	35.9	38.4	36.6	32.8	45.3		0.328	45.3			32.8	37.5
	OP594198.1:167323-168126_Monkeypox_virus_isolate_MPXV/Germany/2022/RKI434,_partial_genome	804	0.734	35.9	38.4	36.6	32.8	45.3		0.328	45.3			32.8	37.5
	OP594197.1:167323-168126_Monkeypox_virus_isolate_MPXV/Germany/2022/RKI433,_complete_genome	804	0.734	35.9	38.4	36.6	32.8	45.3		0.328	45.3			32.8	37.5
	OP594196.1:167324-168127_Monkeypox_virus_isolate_MPXV/Germany/2022/RKI432,_complete_genome	804	0.734	35.9	38.4	36.6	32.8	45.3		0.328	45.3			32.8	37.5
	OP594195.1:167323-168126_Monkeypox_virus_isolate_MPXV/Germany/2022/RKI431,_complete_genome	804	0.734	35.9	38.4	36.6	32.8	45.3		0.328	45.3			32.8	37.5
	OP594194.1:167324-168127_Monkeypox_virus_isolate_MPXV/Germany/2022/RKI430,_partial_genome	804	0.734	35.9	38.4	36.6	32.8	45.3		0.328	45.3			32.8	37.5
	OP594193.1:167323-168126_Monkeypox_virus_isolate_MPXV/Germany/2022/RKI429,_complete_genome	804	0.734	35.9	38.4	36.6	32.8	45.3		0.328	45.3			32.8	37.5
	OP594192.1:167324-168127_Monkeypox_virus_isolate_MPXV/Germany/2022/RKI428,_complete_genome	804	0.734	35.9	38.4	36.6	32.8	45.3		0.328	45.3			32.8	37.5
	OP594191.1:167323-168126_Monkeypox_virus_isolate_MPXV/Germany/2022/RKI427,_partial_genome	804	0.734	35.9	38.4	36.6	32.8	45.3		0.328	45.3			32.8	37.5
	OP594190.1:167324-168127_Monkeypox_virus_isolate_MPXV/Germany/2022/RKI426,_partial_genome	804	0.734	35.9	38.4	36.6	32.8	45.3		0.328	45.3			32.8	37.5
	OP594188.1:167324-168127_Monkeypox_virus_isolate_MPXV/Germany/2022/RKI424,_partial_genome	804	0.734	35.9	38.4	36.6	32.8	45.3		0.328	45.3			32.8	37.5
	OP594187.1:167324-168127_Monkeypox_virus_isolate_MPXV/Germany/2022/RKI423,_partial_genome	804	0.734	35.9	38.4	36.6	32.8	45.3		0.328	45.3			32.8	37.5
	OP594186.1:167323-168126_Monkeypox_virus_isolate_MPXV/Germany/2022/RKI422,_partial_genome	804	0.734	35.9	38.4	36.6	32.8	45.3		0.328	45.3			32.8	37.5
	OP587264.1:166677-167480_Monkeypox_virus_isolate_MPXV/Human/USA/CA-CDPH-MPX000040/2022,_complete_genome	804	0.734	35.9	38.4	36.6	32.8	45.3		0.328	45.3			32.8	37.5
	OP587263.1:166508-167311_Monkeypox_virus_isolate_MPXV/Human/USA/CA-CDPH-MPX000042/2022,_partial_genome	804	0.734	35.9	38.4	36.6	32.8	45.3		0.328	45.3			32.8	37.5
	OP587262.1:166410-167213_Monkeypox_virus_isolate_MPXV/Human/USA/CA-CDPH-MPX000041/2022,_partial_genome	804	0.734	35.9	38.4	36.6	32.8	45.3		0.328	45.3			32.8	37.5
	OP587261.1:166925-167728_Monkeypox_virus_isolate_MPXV/Human/USA/CA-CDPH-MPX000039/2022,_partial_genome	804	0.734	35.9	38.4	36.6	32.8	45.3		0.328	45.3			32.8	37.5
	OP587260.1:166546-167349_Monkeypox_virus_isolate_MPXV/Human/USA/CA-CDPH-MPX000038/2022,_complete_genome	804	0.734	35.9	38.4	36.6	32.8	45.3		0.328	45.3			32.8	37.5
	OP587259.1:166972-167775_Monkeypox_virus_isolate_MPXV/Human/USA/CA-CDPH-MPX000037/2022,_complete_genome	804	0.734	35.9	38.4	36.6	32.8	45.3		0.328	45.3			32.8	37.5
	OP587258.1:166933-167736_Monkeypox_virus_isolate_MPXV/Human/USA/CA-CDPH-MPX000036/2022,_partial_genome	804	0.734	35.9	38.4	36.6	32.8	45.3		0.328	45.3			32.8	37.5
	OP587257.1:166591-167394_Monkeypox_virus_isolate_MPXV/Human/USA/CA-CDPH-MPX000033/2022,_complete_genome	804	0.734	35.9	38.4	36.6	32.8	45.3		0.328	45.3			32.8	37.5
	OP587256.1:166568-167371_Monkeypox_virus_isolate_MPXV/Human/USA/CA-CDPH-MPX000028/2022,_partial_genome	804	0.734	35.9	38.4	36.6	32.8	45.3		0.328	45.3			32.8	37.5
	OP587255.1:166568-167371_Monkeypox_virus_isolate_MPXV/Human/USA/CA-CDPH-MPX000027/2022,_partial_genome	804	0.734	35.9	38.4	36.6	32.8	45.3		0.328	45.3			32.8	37.5
	OP587254.1:166569-167372_Monkeypox_virus_isolate_MPXV/Human/USA/CA-CDPH-MPX000025/2022,_partial_genome	804	0.734	35.9	38.4	36.6	32.8	45.3		0.328	45.3			32.8	37.5
	OP587253.1:166565-167368_Monkeypox_virus_isolate_MPXV/Human/USA/CA-CDPH-MPX000024/2022,_partial_genome	804	0.734	35.9	38.4	36.6	32.8	45.3		0.328	45.3			32.8	37.5
	OP587252.1:166568-167371_Monkeypox_virus_isolate_MPXV/Human/USA/CA-CDPH-MPX000023/2022,_complete_genome	804	0.734	35.9	38.4	36.6	32.8	45.3		0.328	45.3			32.8	37.5
	OP587251.1:166953-167756_Monkeypox_virus_isolate_MPXV/Human/USA/CA-CDPH-MPX000022/2022,_partial_genome	804	0.734	35.9	38.4	36.6	32.8	45.3		0.328	45.3			32.8	37.5
	OP587250.1:166568-167371_Monkeypox_virus_isolate_MPXV/Human/USA/CA-CDPH-MPX000021/2022,_partial_genome	804	0.734	35.9	38.4	36.6	32.8	45.3		0.328	45.3			32.8	37.5
	OP587249.1:166569-167372_Monkeypox_virus_isolate_MPXV/Human/USA/CA-CDPH-MPX000020/2022,_partial_genome	804	0.734	35.9	38.4	36.6	32.8	45.3		0.328	45.3			32.8	37.5
	OP587248.1:166568-167371_Monkeypox_virus_isolate_MPXV/Human/USA/CA-CDPH-MPX000019/2022,_partial_genome	804	0.734	35.9	38.4	36.6	32.8	45.3		0.328	45.3			32.8	37.5
	OP587247.1:166569-167372_Monkeypox_virus_isolate_MPXV/Human/USA/CA-CDPH-MPX000018/2022,_partial_genome	804	0.734	35.9	38.4	36.6	32.8	45.3		0.328	45.3			32.8	37.5
	OP587246.1:166565-167368_Monkeypox_virus_isolate_MPXV/Human/USA/CA-CDPH-MPX000017/2022,_partial_genome	804	0.734	35.9	38.4	36.6	32.8	45.3		0.328	45.3			32.8	37.5
	OP587245.1:166568-167371_Monkeypox_virus_isolate_MPXV/Human/USA/CA-CDPH-MPX000016/2022,_partial_genome	804	0.734	35.9	38.4	36.6	32.8	45.3		0.328	45.3			32.8	37.5
	OP587244.1:166565-167368_Monkeypox_virus_isolate_MPXV/Human/USA/CA-CDPH-MPX000015/2022,_partial_genome	804	0.734	35.9	38.4	36.6	32.8	45.3		0.328	45.3			32.8	37.5
	OP587243.1:166568-167371_Monkeypox_virus_isolate_MPXV/Human/USA/CA-CDPH-MPX000013/2022,_partial_genome	804	0.734	35.9	38.4	36.6	32.8	45.3		0.328	45.3			32.8	37.5
	OP587242.1:166568-167371_Monkeypox_virus_isolate_MPXV/Human/USA/CA-CDPH-MPX000012/2022,_partial_genome	804	0.734	35.9	38.4	36.6	32.8	45.3		0.328	45.3			32.8	37.5
	OP587241.1:166568-167371_Monkeypox_virus_isolate_MPXV/Human/USA/CA-CDPH-MPX000011/2022,_partial_genome	804	0.734	35.9	38.4	36.6	32.8	45.3		0.328	45.3			32.8	37.5
	OP587240.1:166568-167371_Monkeypox_virus_isolate_MPXV/Human/USA/CA-CDPH-MPX000008/2022,_partial_genome	804	0.734	35.9	38.4	36.6	32.8	45.3		0.328	45.3			32.8	37.5
	OP588946.1:167334-168137_Monkeypox_virus_isolate_hMpxV/USA/NY-URMC-2207A102/2022,_complete_genome	804	0.734	35.9	38.4	36.6	32.8	45.3		0.328	45.3			32.8	37.5
	OP588945.1:167334-168137_Monkeypox_virus_isolate_hMpxV/USA/NY-URMC-2207A101/2022,_complete_genome	804	0.734	35.9	38.4	36.6	32.8	45.3		0.328	45.3			32.8	37.5
	OP586622.1:167308-168111_Monkeypox_virus_isolate_MpxV/human/CAN/UN-NML-3440/2022,_partial_genome	804	0.734	35.9	38.4	36.6	32.8	45.3		0.328	45.3			32.8	37.5
	OP588284.1:167274-168077_Monkeypox_virus_isolate_MPXV/Germany/2022/ON/RKI421,_partial_genome	804	0.734	35.9	38.4	36.6	32.8	45.3		0.328	45.3			32.8	37.5
	OP588283.1:167274-168077_Monkeypox_virus_isolate_MPXV/Germany/2022/ON/RKI420,_partial_genome	804	0.734	35.9	38.4	36.6	32.8	45.3		0.328	45.3			32.8	37.5
	OP588282.1:167274-168077_Monkeypox_virus_isolate_MPXV/Germany/2022/ON/RKI419,_partial_genome	804	0.734	35.9	38.4	36.6	32.8	45.3		0.328	45.3			32.8	37.5
	OP588281.1:167274-168077_Monkeypox_virus_isolate_MPXV/Germany/2022/ON/RKI418,_partial_genome	804	0.734	35.9	38.4	36.6	32.8	45.3		0.328	45.3			32.8	37.5
	OP588280.1:167274-168077_Monkeypox_virus_isolate_MPXV/Germany/2022/ON/RKI417,_partial_genome	804	0.734	35.9	38.4	36.6	32.8	45.3		0.328	45.3			32.8	37.5
	OP588279.1:167274-168077_Monkeypox_virus_isolate_MPXV/Germany/2022/ON/RKI416,_partial_genome	804	0.734	35.9	38.4	36.6	32.8	45.3		0.328	45.3			32.8	37.5
	OP588278.1:167274-168077_Monkeypox_virus_isolate_MPXV/Germany/2022/ON/RKI415,_partial_genome	804	0.734	35.9	38.4	36.6	32.8	45.3		0.328	45.3			32.8	37.5
	OP588277.1:167274-168077_Monkeypox_virus_isolate_MPXV/Germany/2022/ON/RKI414,_partial_genome	804	0.734	35.9	38.4	36.6	32.8	45.3		0.328	45.3			32.8	37.5
	OP588276.1:167274-168077_Monkeypox_virus_isolate_MPXV/Germany/2022/ON/RKI413,_partial_genome	804	0.734	35.9	38.4	36.6	32.8	45.3		0.328	45.3			32.8	37.5
	OP588275.1:167274-168077_Monkeypox_virus_isolate_MPXV/Germany/2022/ON/RKI412,_partial_genome	804	0.734	35.9	38.4	36.6	32.8	45.3		0.328	45.3			32.8	37.5
	OP588274.1:167274-168077_Monkeypox_virus_isolate_MPXV/Germany/2022/ON/RKI411,_partial_genome	804	0.734	35.9	38.4	36.6	32.8	45.3		0.328	45.3			32.8	37.5
	OP580613.1:166971-167774_Monkeypox_virus_isolate_hMPX/USA/CA-LACPHL-MA00180/2022,_partial_genome	804	0.734	35.9	38.4	36.6	32.8	45.3		0.328	45.3			32.8	37.5
	OP580612.1:166934-167737_Monkeypox_virus_isolate_hMPX/USA/CA-LACPHL-MA00179/2022,_partial_genome	804	0.734	35.9	38.4	36.6	32.8	45.3		0.328	45.3			32.8	37.5
	OP580611.1:166561-167364_Monkeypox_virus_isolate_hMPX/USA/CA-LACPHL-MA00178/2022,_partial_genome	804	0.734	35.9	38.4	36.6	32.8	45.3		0.328	45.3			32.8	37.5
	OP580609.1:166971-167774_Monkeypox_virus_isolate_hMPX/USA/CA-LACPHL-MA00176/2022,_partial_genome	804	0.734	35.9	38.4	36.6	32.8	45.3		0.328	45.3			32.8	37.5
	OP580608.1:166560-167363_Monkeypox_virus_isolate_hMPX/USA/CA-LACPHL-MA00175/2022,_partial_genome	804	0.734	35.9	38.4	36.6	32.8	45.3		0.328	45.3			32.8	37.5
	OP580607.1:166563-167366_Monkeypox_virus_isolate_hMPX/USA/CA-LACPHL-MA00174/2022,_partial_genome	804	0.734	35.9	38.4	36.6	32.8	45.3		0.328	45.3			32.8	37.5
	OP580606.1:166560-167363_Monkeypox_virus_isolate_hMPX/USA/CA-LACPHL-MA00173/2022,_partial_genome	804	0.734	35.9	38.4	36.6	32.8	45.3		0.328	45.3			32.8	37.5
	OP580605.1:166972-167775_Monkeypox_virus_isolate_hMPX/USA/CA-LACPHL-MA00172/2022,_partial_genome	804	0.734	35.9	38.4	36.6	32.8	45.3		0.328	45.3			32.8	37.5
	OP580603.1:166969-167772_Monkeypox_virus_isolate_hMPX/USA/CA-LACPHL-MA00170/2022,_partial_genome	804	0.734	35.9	38.4	36.6	32.8	45.3		0.328	45.3			32.8	37.5
	OP580602.1:166557-167360_Monkeypox_virus_isolate_hMPX/USA/CA-LACPHL-MA00169/2022,_partial_genome	804	0.734	35.9	38.4	36.6	32.8	45.3		0.328	45.3			32.8	37.5
	OP580601.1:166860-167663_Monkeypox_virus_isolate_hMPX/USA/CA-LACPHL-MA00168/2022,_partial_genome	804	0.734	35.9	38.4	36.6	32.8	45.3		0.328	45.3			32.8	37.5
	OP580600.1:166560-167363_Monkeypox_virus_isolate_hMPX/USA/CA-LACPHL-MA00167/2022,_partial_genome	804	0.734	35.9	38.4	36.6	32.8	45.3		0.328	45.3			32.8	37.5
	OP580599.1:166561-167364_Monkeypox_virus_isolate_hMPX/USA/CA-LACPHL-MA00166/2022,_partial_genome	804	0.734	35.9	38.4	36.6	32.8	45.3		0.328	45.3			32.8	37.5
	OP580598.1:166559-167362_Monkeypox_virus_isolate_hMPX/USA/CA-LACPHL-MA00165/2022,_partial_genome	804	0.734	35.9	38.4	36.6	32.8	45.3		0.328	45.3			32.8	37.5
	OP580597.1:166701-167504_Monkeypox_virus_isolate_hMPX/USA/CA-LACPHL-MA00164/2022,_partial_genome	804	0.734	35.9	38.4	36.6	32.8	45.3		0.328	45.3			32.8	37.5
	OP580596.1:166560-167363_Monkeypox_virus_isolate_hMPX/USA/CA-LACPHL-MA00163/2022,_partial_genome	804	0.734	35.9	38.4	36.6	32.8	45.3		0.328	45.3			32.8	37.5
	OP580595.1:166560-167363_Monkeypox_virus_isolate_hMPX/USA/CA-LACPHL-MA00162/2022,_partial_genome	804	0.734	35.9	38.4	36.6	32.8	45.3		0.328	45.3			32.8	37.5
	OP580594.1:166560-167363_Monkeypox_virus_isolate_hMPX/USA/CA-LACPHL-MA00161/2022,_partial_genome	804	0.734	35.9	38.4	36.6	32.8	45.3		0.328	45.3			32.8	37.5
	OP580593.1:166561-167364_Monkeypox_virus_isolate_hMPX/USA/CA-LACPHL-MA00160/2022,_partial_genome	804	0.734	35.9	38.4	36.6	32.8	45.3		0.328	45.3			32.8	37.5
	OP580592.1:166560-167363_Monkeypox_virus_isolate_hMPX/USA/CA-LACPHL-MA00159/2022,_partial_genome	804	0.734	35.9	38.4	36.6	32.8	45.3		0.328	45.3			32.8	37.5
	OP580591.1:166560-167363_Monkeypox_virus_isolate_hMPX/USA/CA-LACPHL-MA00158/2022,_partial_genome	804	0.734	35.9	38.4	36.6	32.8	45.3		0.328	45.3			32.8	37.5
	OP580590.1:166971-167774_Monkeypox_virus_isolate_hMPX/USA/CA-LACPHL-MA00157/2022,_partial_genome	804	0.734	35.9	38.4	36.6	32.8	45.3		0.328	45.3			32.8	37.5
	OP580589.1:166566-167369_Monkeypox_virus_isolate_hMPX/USA/CA-LACPHL-MA00156/2022,_partial_genome	804	0.734	35.9	38.4	36.6	32.8	45.3		0.328	45.3			32.8	37.5
	OP580588.1:166560-167363_Monkeypox_virus_isolate_hMPX/USA/CA-LACPHL-MA00155/2022,_partial_genome	804	0.734	35.9	38.4	36.6	32.8	45.3		0.328	45.3			32.8	37.5
	OP580587.1:166562-167365_Monkeypox_virus_isolate_hMPX/USA/CA-LACPHL-MA00154/2022,_partial_genome	804	0.734	35.9	38.4	36.6	32.8	45.3		0.328	45.3			32.8	37.5
	OP555662.1:166526-167329_Monkeypox_virus_isolate_Monkeypox/PT0595/2022,_partial_genome	804	0.734	35.9	38.4	36.6	32.8	45.3		0.328	45.3			32.8	37.5
	OP555661.1:166639-167442_Monkeypox_virus_isolate_Monkeypox/PT0594/2022,_partial_genome	804	0.734	35.9	38.4	36.6	32.8	45.3		0.328	45.3			32.8	37.5
	OP555660.1:166526-167329_Monkeypox_virus_isolate_Monkeypox/PT0593/2022,_partial_genome	804	0.734	35.9	38.4	36.6	32.8	45.3		0.328	45.3			32.8	37.5
	OP555659.1:166877-167680_Monkeypox_virus_isolate_Monkeypox/PT0592/2022,_partial_genome	804	0.734	35.9	38.4	36.6	32.8	45.3		0.328	45.3			32.8	37.5
	OP555658.1:166646-167449_Monkeypox_virus_isolate_Monkeypox/PT0591/2022,_partial_genome	804	0.734	35.9	38.4	36.6	32.8	45.3		0.328	45.3			32.8	37.5
	OP555657.1:166947-167750_Monkeypox_virus_isolate_Monkeypox/PT0589/2022,_partial_genome	804	0.734	35.9	38.4	36.6	32.8	45.3		0.328	45.3			32.8	37.5
	OP555656.1:166910-167713_Monkeypox_virus_isolate_Monkeypox/PT0588/2022,_partial_genome	804	0.734	35.9	38.4	36.6	32.8	45.3		0.328	45.3			32.8	37.5
	OP555654.1:166940-167743_Monkeypox_virus_isolate_Monkeypox/PT0585/2022,_partial_genome	804	0.734	35.9	38.4	36.6	32.8	45.3		0.328	45.3			32.8	37.5
	OP555653.1:166944-167747_Monkeypox_virus_isolate_Monkeypox/PT0583/2022,_partial_genome	804	0.734	35.9	38.4	36.6	32.8	45.3		0.328	45.3			32.8	37.5
	OP555652.1:166933-167736_Monkeypox_virus_isolate_Monkeypox/PT0581/2022,_partial_genome	804	0.734	35.9	38.4	36.6	32.8	45.3		0.328	45.3			32.8	37.5
	OP555651.1:166524-167327_Monkeypox_virus_isolate_Monkeypox/PT0580/2022,_partial_genome	804	0.734	35.9	38.4	36.6	32.8	45.3		0.328	45.3			32.8	37.5
	OP555650.1:166520-167323_Monkeypox_virus_isolate_Monkeypox/PT0579/2022,_partial_genome	804	0.734	35.9	38.4	36.6	32.8	45.3		0.328	45.3			32.8	37.5
	OP555649.1:166527-167330_Monkeypox_virus_isolate_Monkeypox/PT0578/2022,_partial_genome	804	0.734	35.9	38.4	36.6	32.8	45.3		0.328	45.3			32.8	37.5
	OP555647.1:166939-167742_Monkeypox_virus_isolate_Monkeypox/PT0576/2022,_partial_genome	804	0.734	35.9	38.4	36.6	32.8	45.3		0.328	45.3			32.8	37.5
	OP555646.1:166721-167524_Monkeypox_virus_isolate_Monkeypox/PT0575/2022,_partial_genome	804	0.734	35.9	38.4	36.6	32.8	45.3		0.328	45.3			32.8	37.5
	OP555645.1:166543-167346_Monkeypox_virus_isolate_Monkeypox/PT0574/2022,_partial_genome	804	0.734	35.9	38.4	36.6	32.8	45.3		0.328	45.3			32.8	37.5
	OP555644.1:166733-167536_Monkeypox_virus_isolate_Monkeypox/PT0573/2022,_partial_genome	804	0.734	35.9	38.4	36.6	32.8	45.3		0.328	45.3			32.8	37.5
	OP555643.1:166930-167733_Monkeypox_virus_isolate_Monkeypox/PT0572/2022,_partial_genome	804	0.734	35.9	38.4	36.6	32.8	45.3		0.328	45.3			32.8	37.5
	OP555642.1:166953-167756_Monkeypox_virus_isolate_Monkeypox/PT0571/2022,_partial_genome	804	0.734	35.9	38.4	36.6	32.8	45.3		0.328	45.3			32.8	37.5
	OP555641.1:166911-167714_Monkeypox_virus_isolate_Monkeypox/PT0570/2022,_partial_genome	804	0.734	35.9	38.4	36.6	32.8	45.3		0.328	45.3			32.8	37.5
	OP555640.1:166942-167745_Monkeypox_virus_isolate_Monkeypox/PT0569/2022,_partial_genome	804	0.734	35.9	38.4	36.6	32.8	45.3		0.328	45.3			32.8	37.5
	OP555639.1:166528-167331_Monkeypox_virus_isolate_Monkeypox/PT0568/2022,_partial_genome	804	0.734	35.9	38.4	36.6	32.8	45.3		0.328	45.3			32.8	37.5
	OP555638.1:166833-167636_Monkeypox_virus_isolate_Monkeypox/PT0567/2022,_partial_genome	804	0.734	35.9	38.4	36.6	32.8	45.3		0.328	45.3			32.8	37.5
	OP555637.1:166944-167747_Monkeypox_virus_isolate_Monkeypox/PT0566/2022,_partial_genome	804	0.734	35.9	38.4	36.6	32.8	45.3		0.328	45.3			32.8	37.5
	OP555636.1:166890-167693_Monkeypox_virus_isolate_Monkeypox/PT0565/2022,_partial_genome	804	0.734	35.9	38.4	36.6	32.8	45.3		0.328	45.3			32.8	37.5
	OP555635.1:166860-167663_Monkeypox_virus_isolate_Monkeypox/PT0564/2022,_partial_genome	804	0.734	35.9	38.4	36.6	32.8	45.3		0.328	45.3			32.8	37.5
	OP555634.1:166895-167698_Monkeypox_virus_isolate_Monkeypox/PT0563/2022,_partial_genome	804	0.734	35.9	38.4	36.6	32.8	45.3		0.328	45.3			32.8	37.5
	OP555632.1:166733-167536_Monkeypox_virus_isolate_Monkeypox/PT0561/2022,_partial_genome	804	0.734	35.9	38.4	36.6	32.8	45.3		0.328	45.3			32.8	37.5
	OP555631.1:166734-167537_Monkeypox_virus_isolate_Monkeypox/PT0560/2022,_partial_genome	804	0.734	35.9	38.4	36.6	32.8	45.3		0.328	45.3			32.8	37.5
	OP555630.1:166539-167342_Monkeypox_virus_isolate_Monkeypox/PT0559/2022,_partial_genome	804	0.734	35.9	38.4	36.6	32.8	45.3		0.328	45.3			32.8	37.5
	OP555629.1:166821-167624_Monkeypox_virus_isolate_Monkeypox/PT0558/2022,_partial_genome	804	0.734	35.9	38.4	36.6	32.8	45.3		0.328	45.3			32.8	37.5
	OP555628.1:166860-167663_Monkeypox_virus_isolate_Monkeypox/PT0557/2022,_partial_genome	804	0.734	35.9	38.4	36.6	32.8	45.3		0.328	45.3			32.8	37.5
	OP555627.1:166822-167625_Monkeypox_virus_isolate_Monkeypox/PT0556/2022,_partial_genome	804	0.734	35.9	38.4	36.6	32.8	45.3		0.328	45.3			32.8	37.5
	OP555626.1:166938-167741_Monkeypox_virus_isolate_Monkeypox/PT0555/2022,_partial_genome	804	0.734	35.9	38.4	36.6	32.8	45.3		0.328	45.3			32.8	37.5
	OP555625.1:166878-167681_Monkeypox_virus_isolate_Monkeypox/PT0554/2022,_partial_genome	804	0.734	35.9	38.4	36.6	32.8	45.3		0.328	45.3			32.8	37.5
	OP555624.1:166549-167352_Monkeypox_virus_isolate_Monkeypox/PT0553/2022,_partial_genome	804	0.734	35.9	38.4	36.6	32.8	45.3		0.328	45.3			32.8	37.5
	OP555623.1:166815-167618_Monkeypox_virus_isolate_Monkeypox/PT0552/2022,_partial_genome	804	0.734	35.9	38.4	36.6	32.8	45.3		0.328	45.3			32.8	37.5
	OP555622.1:166951-167754_Monkeypox_virus_isolate_Monkeypox/PT0551/2022,_partial_genome	804	0.734	35.9	38.4	36.6	32.8	45.3		0.328	45.3			32.8	37.5
[truncated: 652 more rows]

## Sheet: MPXVgp165
MPXVgp165			CAI					ENc		ENc-GC3s plot				Neutrality plot			eCAI
[truncated: 1,022 more rows]

[truncated: 26 more sheets: MPXVgp157, MPXVgp134, MPXVgp129, MPXVgp124, MPXVgp121, MPXVgp100, MPXVgp094, MPXVgp090, MPXVgp083, MPXVgp079, MPXVgp078, MPXVgp077, MPXVgp068, MPXVgp058, MPXVgp057, MPXVgp045, MPXVgp044, MPXVgp041, MPXVgp021, MPXVgp035 …]
