# Supplementary material for: Evolution of monkeypox virus from 2017 to 2022: In the light of point mutations
Source: Front Microbiol. 2022 Dec 14;13:1037598. doi: 10.3389/fmicb.2022.1037598 (PMC9795006; doi:10.3389/fmicb.2022.1037598)
Supplement: Supplementary file 4 [file Table_4.XLSX]

## Sheet: MPXVgp182
MPXVgp182
	NAME	RCDI	TTT(F)	TCT(S)	TAT(Y)	TGT(C)	TTC(F)	TCC(S)	TAC(Y)	TGC(C)	TTA(L)	TCA(S)	TTG(L)	TCG(S)	TGG(W)	CTT(L)	CCT(P)	CAT(H)	CGT(R)	CTC(L)	CCC(P)	CAC(H)	CGC(R)	CTA(L)	CCA(P)	CAA(Q)	CGA(R)	CTG(L)	CCG(P)	CAG(Q)	CGG(R)	ATT(I)	ACT(T)	AAT(N)	AGT(S)	ATC(I)	ACC(T)	AAC(N)	AGC(S)	ATA(I)	ACA(T)	AAA(K)	AGA(R)	ATG(M)	ACG(T)	AAG(K)	AGG(R)	GTT(V)	GCT(A)
	OP626139.1:181290-186932_Monkeypox_virus_isolate_MPXV/Germany/2022/RKI501,_complete_genome	1.637	71.5	46.8	142.8	60.1	6.3	6.5	9.8	1.7	127.7	63.5	44.2	16.8	11	15.8	67.4	53.2	7.3	0.3	2.2	0.9	0.3	162.7	54	83.6	10.7	2.7	2.3	5.8	1.4	47.4	76.5	127.6	104.7	4.7	4.7	19.4	7.4	252.6	97	141.2	174.1	44	22.5	16.3	1.4	87.7	32.2
	OP626138.1:181290-186932_Monkeypox_virus_isolate_MPXV/Germany/2022/RKI499,_complete_genome	1.637	71.5	46.8	142.8	60.1	6.3	6.5	9.8	1.7	127.7	63.5	44.2	16.8	11	15.8	67.4	53.2	7.3	0.3	2.2	0.9	0.3	162.7	54	83.6	10.7	2.7	2.3	5.8	1.4	47.4	76.5	127.6	104.7	4.7	4.7	19.4	7.4	252.6	97	141.2	174.1	44	22.5	16.3	1.4	87.7	32.2
	OP626137.1:181290-186932_Monkeypox_virus_isolate_MPXV/Germany/2022/RKI498,_complete_genome	1.637	71.5	46.8	142.8	60.1	6.3	6.5	9.8	1.7	127.7	63.5	44.2	16.8	11	15.8	67.4	53.2	7.3	0.3	2.2	0.9	0.3	162.7	54	83.6	10.7	2.7	2.3	5.8	1.4	47.4	76.5	127.6	104.7	4.7	4.7	19.4	7.4	252.6	97	141.2	174.1	44	22.5	16.3	1.4	87.7	32.2
	OP626136.1:181290-186932_Monkeypox_virus_isolate_MPXV/Germany/2022/RKI497,_complete_genome	1.637	71.5	46.8	142.8	60.1	6.3	6.5	9.8	1.7	127.7	63.5	44.2	16.8	11	15.8	67.4	53.2	7.3	0.3	2.2	0.9	0.3	162.7	54	83.6	10.7	2.7	2.3	5.8	1.4	47.4	76.5	127.6	104.7	4.7	4.7	19.4	7.4	252.6	97	141.2	174.1	44	22.5	16.3	1.4	87.7	32.2
	OP626135.1:181289-186931_Monkeypox_virus_isolate_MPXV/Germany/2022/RKI496,_complete_genome	1.637	71.5	46.8	142.8	60.1	6.3	6.5	9.8	1.7	127.7	63.5	44.2	16.8	11	15.8	67.4	53.2	7.3	0.3	2.2	0.9	0.3	162.7	54	83.6	10.7	2.7	2.3	5.8	1.4	47.4	76.5	127.6	104.7	4.7	4.7	19.4	7.4	252.6	97	141.2	174.1	44	22.5	16.3	1.4	87.7	32.2
	OP626134.1:181290-186932_Monkeypox_virus_isolate_MPXV/Germany/2022/RKI500,_complete_genome	1.637	71.5	46.8	142.8	60.1	6.3	6.5	9.8	1.7	127.7	63.5	44.2	16.8	11	15.8	67.4	53.2	7.3	0.3	2.2	0.9	0.3	162.7	54	83.6	10.7	2.7	2.3	5.8	1.4	47.4	76.5	127.6	104.7	4.7	4.7	19.4	7.4	252.6	97	141.2	174.1	44	22.5	16.3	1.4	87.7	32.2
	OP626133.1:181290-186932_Monkeypox_virus_isolate_MPXV/Germany/2022/RKI495,_complete_genome	1.637	71.5	46.8	142.8	60.1	6.3	6.5	9.8	1.7	127.7	63.5	44.2	16.8	11	15.8	67.4	53.2	7.3	0.3	2.2	0.9	0.3	162.7	54	83.6	10.7	2.7	2.3	5.8	1.4	47.4	76.5	127.6	104.7	4.7	4.7	19.4	7.4	252.6	97	141.2	174.1	44	22.5	16.3	1.4	87.7	32.2
	OP626132.1:181290-186932_Monkeypox_virus_isolate_MPXV/Germany/2022/RKI494,_complete_genome	1.637	71.5	46.8	142.8	60.1	6.3	6.5	9.8	1.7	127.7	63.5	44.2	16.8	11	15.8	67.4	53.2	7.3	0.3	2.2	0.9	0.3	162.7	54	83.6	10.7	2.7	2.3	5.8	1.4	47.4	76.5	127.6	104.7	4.7	4.7	19.4	7.4	252.6	97	141.2	174.1	44	22.5	16.3	1.4	87.7	32.2
	OP626130.1:181290-186932_Monkeypox_virus_isolate_MPXV/Germany/2022/RKI492,_complete_genome	1.637	71.5	46.8	142.8	60.1	6.3	6.5	9.8	1.7	127.7	63.5	44.2	16.8	11	15.8	67.4	53.2	7.3	0.3	2.2	0.9	0.3	162.7	54	83.6	10.7	2.7	2.3	5.8	1.4	47.4	76.5	127.6	104.7	4.7	4.7	19.4	7.4	252.6	97	141.2	174.1	44	22.5	16.3	1.4	87.7	32.2
	OP626129.1:181290-186932_Monkeypox_virus_isolate_MPXV/Germany/2022/RKI491,_partial_genome	1.637	71.5	46.8	142.8	60.1	6.3	6.5	9.8	1.7	127.7	63.5	44.2	16.8	11	15.8	67.4	53.2	7.3	0.3	2.2	0.9	0.3	162.7	54	83.6	10.7	2.7	2.3	5.8	1.4	47.4	76.5	127.6	104.7	4.7	4.7	19.4	7.4	252.6	97	141.2	174.1	44	22.5	16.3	1.4	87.7	32.2
	OP626127.1:181290-186932_Monkeypox_virus_isolate_MPXV/Germany/2022/RKI489,_complete_genome	1.637	71.5	46.8	142.8	60.1	6.3	6.5	9.8	1.7	127.7	63.5	44.2	16.8	11	15.8	67.4	53.2	7.3	0.3	2.2	0.9	0.3	162.7	54	83.6	10.7	2.7	2.3	5.8	1.4	47.4	76.5	127.6	104.7	4.7	4.7	19.4	7.4	252.6	97	141.2	174.1	44	22.5	16.3	1.4	87.7	32.2
	OP626126.1:181290-186932_Monkeypox_virus_isolate_MPXV/Germany/2022/RKI488,_complete_genome	1.637	71.5	46.8	142.8	60.1	6.3	6.5	9.8	1.7	127.7	63.5	44.2	16.8	11	15.8	67.4	53.2	7.3	0.3	2.2	0.9	0.3	162.7	54	83.6	10.7	2.7	2.3	5.8	1.4	47.4	76.5	127.6	104.7	4.7	4.7	19.4	7.4	252.6	97	141.2	174.1	44	22.5	16.3	1.4	87.7	32.2
	OP626124.1:181290-186932_Monkeypox_virus_isolate_MPXV/Germany/2022/RKI486,_complete_genome	1.637	71.5	46.8	142.8	60.1	6.3	6.5	9.8	1.7	127.7	63.5	44.2	16.8	11	15.8	67.4	53.2	7.3	0.3	2.2	0.9	0.3	162.7	54	83.6	10.7	2.7	2.3	5.8	1.4	47.4	76.5	127.6	104.7	4.7	4.7	19.4	7.4	252.6	97	141.2	174.1	44	22.5	16.3	1.4	87.7	32.2
	OP626123.1:181290-186932_Monkeypox_virus_isolate_MPXV/Germany/2022/RKI485,_complete_genome	1.637	71.5	46.8	142.8	60.1	6.3	6.5	9.8	1.7	127.7	63.5	44.2	16.8	11	15.8	67.4	53.2	7.3	0.3	2.2	0.9	0.3	162.7	54	83.6	10.7	2.7	2.3	5.8	1.4	47.4	76.5	127.6	104.7	4.7	4.7	19.4	7.4	252.6	97	141.2	174.1	44	22.5	16.3	1.4	87.7	32.2
	OP626122.1:181290-186932_Monkeypox_virus_isolate_MPXV/Germany/2022/RKI484,_complete_genome	1.637	71.5	46.8	142.8	60.1	6.3	6.5	9.8	1.7	127.7	63.5	44.2	16.8	11	15.8	67.4	53.2	7.3	0.3	2.2	0.9	0.3	162.7	54	83.6	10.7	2.7	2.3	5.8	1.4	47.4	76.5	127.6	104.7	4.7	4.7	19.4	7.4	252.6	97	141.2	174.1	44	22.5	16.3	1.4	87.7	32.2
	OP626121.1:181290-186932_Monkeypox_virus_isolate_MPXV/Germany/2022/RKI483,_complete_genome	1.637	71.5	46.8	142.8	60.1	6.3	6.5	9.8	1.7	127.7	63.5	44.2	16.8	11	15.8	67.4	53.2	7.3	0.3	2.2	0.9	0.3	162.7	54	83.6	10.7	2.7	2.3	5.8	1.4	47.4	76.5	127.6	104.7	4.7	4.7	19.4	7.4	252.6	97	141.2	174.1	44	22.5	16.3	1.4	87.7	32.2
	OP626120.1:181290-186932_Monkeypox_virus_isolate_MPXV/Germany/2022/RKI482,_partial_genome	1.637	71.5	46.8	142.8	60.1	6.3	6.5	9.8	1.7	127.7	63.5	44.2	16.8	11	15.8	67.4	53.2	7.3	0.3	2.2	0.9	0.3	162.7	54	83.6	10.7	2.7	2.3	5.8	1.4	47.4	76.5	127.6	104.7	4.7	4.7	19.4	7.4	252.6	97	141.2	174.1	44	22.5	16.3	1.4	87.7	32.2
	OP626119.1:181290-186932_Monkeypox_virus_isolate_MPXV/Germany/2022/RKI481,_partial_genome	1.637	71.5	46.8	142.8	60.1	6.3	6.5	9.8	1.7	127.7	63.5	44.2	16.8	11	15.8	67.4	53.2	7.3	0.3	2.2	0.9	0.3	162.7	54	83.6	10.7	2.7	2.3	5.8	1.4	47.4	76.5	127.6	104.7	4.7	4.7	19.4	7.4	252.6	97	141.2	174.1	44	22.5	16.3	1.4	87.7	32.2
	OP626118.1:181290-186932_Monkeypox_virus_isolate_MPXV/Germany/2022/RKI480,_complete_genome	1.637	71.5	46.8	142.8	60.1	6.3	6.5	9.8	1.7	127.7	63.5	44.2	16.8	11	15.8	67.4	53.2	7.3	0.3	2.2	0.9	0.3	162.7	54	83.6	10.7	2.7	2.3	5.8	1.4	47.4	76.5	127.6	104.7	4.7	4.7	19.4	7.4	252.6	97	141.2	174.1	44	22.5	16.3	1.4	87.7	32.2
	OP626117.1:181290-186932_Monkeypox_virus_isolate_MPXV/Germany/2022/RKI479,_complete_genome	1.637	71.5	46.8	142.8	60.1	6.3	6.5	9.8	1.7	127.7	63.5	44.2	16.8	11	15.8	67.4	53.2	7.3	0.3	2.2	0.9	0.3	162.7	54	83.6	10.7	2.7	2.3	5.8	1.4	47.4	76.5	127.6	104.7	4.7	4.7	19.4	7.4	252.6	97	141.2	174.1	44	22.5	16.3	1.4	87.7	32.2
	OP626116.1:181290-186932_Monkeypox_virus_isolate_MPXV/Germany/2022/RKI478,_complete_genome	1.637	71.5	46.8	142.8	60.1	6.3	6.5	9.8	1.7	127.7	63.5	44.2	16.8	11	15.8	67.4	53.2	7.3	0.3	2.2	0.9	0.3	162.7	54	83.6	10.7	2.7	2.3	5.8	1.4	47.4	76.5	127.6	104.7	4.7	4.7	19.4	7.4	252.6	97	141.2	174.1	44	22.5	16.3	1.4	87.7	32.2
	OP626115.1:181290-186932_Monkeypox_virus_isolate_MPXV/Germany/2022/RKI477,_complete_genome	1.637	71.5	46.8	142.8	60.1	6.3	6.5	9.8	1.7	127.7	63.5	44.2	16.8	11	15.8	67.4	53.2	7.3	0.3	2.2	0.9	0.3	162.7	54	83.6	10.7	2.7	2.3	5.8	1.4	47.4	76.5	127.6	104.7	4.7	4.7	19.4	7.4	252.6	97	141.2	174.1	44	22.5	16.3	1.4	87.7	32.2
	OP626114.1:181290-186932_Monkeypox_virus_isolate_MPXV/Germany/2022/RKI476,_complete_genome	1.637	71.5	46.8	142.8	60.1	6.3	6.5	9.8	1.7	127.7	63.5	44.2	16.8	11	15.8	67.4	53.2	7.3	0.3	2.2	0.9	0.3	162.7	54	83.6	10.7	2.7	2.3	5.8	1.4	47.4	76.5	127.6	104.7	4.7	4.7	19.4	7.4	252.6	97	141.2	174.1	44	22.5	16.3	1.4	87.7	32.2
	OP626113.1:181290-186932_Monkeypox_virus_isolate_MPXV/Germany/2022/RKI475,_complete_genome	1.637	71.5	46.8	142.8	60.1	6.3	6.5	9.8	1.7	127.7	63.5	44.2	16.8	11	15.8	67.4	53.2	7.3	0.3	2.2	0.9	0.3	162.7	54	83.6	10.7	2.7	2.3	5.8	1.4	47.4	76.5	127.6	104.7	4.7	4.7	19.4	7.4	252.6	97	141.2	174.1	44	22.5	16.3	1.4	87.7	32.2
	OP626111.1:181290-186932_Monkeypox_virus_isolate_MPXV/Germany/2022/RKI473,_complete_genome	1.637	71.5	46.8	142.8	60.1	6.3	6.5	9.8	1.7	127.7	63.5	44.2	16.8	11	15.8	67.4	53.2	7.3	0.3	2.2	0.9	0.3	162.7	54	83.6	10.7	2.7	2.3	5.8	1.4	47.4	76.5	127.6	104.7	4.7	4.7	19.4	7.4	252.6	97	141.2	174.1	44	22.5	16.3	1.4	87.7	32.2
	OP626110.1:181290-186932_Monkeypox_virus_isolate_MPXV/Germany/2022/RKI472,_complete_genome	1.637	71.5	46.8	142.8	60.1	6.3	6.5	9.8	1.7	127.7	63.5	44.2	16.8	11	15.8	67.4	53.2	7.3	0.3	2.2	0.9	0.3	162.7	54	83.6	10.7	2.7	2.3	5.8	1.4	47.4	76.5	127.6	104.7	4.7	4.7	19.4	7.4	252.6	97	141.2	174.1	44	22.5	16.3	1.4	87.7	32.2
	OP626109.1:181290-186932_Monkeypox_virus_isolate_MPXV/Germany/2022/RKI471,_complete_genome	1.637	71.5	46.8	142.8	60.1	6.3	6.5	9.8	1.7	127.7	63.5	44.2	16.8	11	15.8	67.4	53.2	7.3	0.3	2.2	0.9	0.3	162.7	54	83.6	10.7	2.7	2.3	5.8	1.4	47.4	76.5	127.6	104.7	4.7	4.7	19.4	7.4	252.6	97	141.2	174.1	44	22.5	16.3	1.4	87.7	32.2
	OP626108.1:181290-186932_Monkeypox_virus_isolate_MPXV/Germany/2022/RKI470,_complete_genome	1.637	71.5	46.8	142.8	60.1	6.3	6.5	9.8	1.7	127.7	63.5	44.2	16.8	11	15.8	67.4	53.2	7.3	0.3	2.2	0.9	0.3	162.7	54	83.6	10.7	2.7	2.3	5.8	1.4	47.4	76.5	127.6	104.7	4.7	4.7	19.4	7.4	252.6	97	141.2	174.1	44	22.5	16.3	1.4	87.7	32.2
	OP626107.1:181290-186932_Monkeypox_virus_isolate_MPXV/Germany/2022/RKI469,_partial_genome	1.637	71.5	46.8	142.8	60.1	6.3	6.5	9.8	1.7	127.7	63.5	44.2	16.8	11	15.8	67.4	53.2	7.3	0.3	2.2	0.9	0.3	162.7	54	83.6	10.7	2.7	2.3	5.8	1.4	47.4	76.5	127.6	104.7	4.7	4.7	19.4	7.4	252.6	97	141.2	174.1	44	22.5	16.3	1.4	87.7	32.2
	OP626106.1:181290-186932_Monkeypox_virus_isolate_MPXV/Germany/2022/RKI468,_complete_genome	1.637	71.5	46.8	142.8	60.1	6.3	6.5	9.8	1.7	127.7	63.5	44.2	16.8	11	15.8	67.4	53.2	7.3	0.3	2.2	0.9	0.3	162.7	54	83.6	10.7	2.7	2.3	5.8	1.4	47.4	76.5	127.6	104.7	4.7	4.7	19.4	7.4	252.6	97	141.2	174.1	44	22.5	16.3	1.4	87.7	32.2
	OP626105.1:181290-186932_Monkeypox_virus_isolate_MPXV/Germany/2022/RKI467,_complete_genome	1.637	71.5	46.8	142.8	60.1	6.3	6.5	9.8	1.7	127.7	63.5	44.2	16.8	11	15.8	67.4	53.2	7.3	0.3	2.2	0.9	0.3	162.7	54	83.6	10.7	2.7	2.3	5.8	1.4	47.4	76.5	127.6	104.7	4.7	4.7	19.4	7.4	252.6	97	141.2	174.1	44	22.5	16.3	1.4	87.7	32.2
	OP626104.1:181290-186932_Monkeypox_virus_isolate_MPXV/Germany/2022/RKI466,_complete_genome	1.637	71.5	46.8	142.8	60.1	6.3	6.5	9.8	1.7	127.7	63.5	44.2	16.8	11	15.8	67.4	53.2	7.3	0.3	2.2	0.9	0.3	162.7	54	83.6	10.7	2.7	2.3	5.8	1.4	47.4	76.5	127.6	104.7	4.7	4.7	19.4	7.4	252.6	97	141.2	174.1	44	22.5	16.3	1.4	87.7	32.2
	OP623593.1:181265-186907_Monkeypox_virus_isolate_BOL-UNIMOL-MPX-293264-L,_partial_genome	1.637	71.5	46.8	142.8	60.1	6.3	6.5	9.8	1.7	127.7	63.5	44.2	16.8	11	15.8	67.4	53.2	7.3	0.3	2.2	0.9	0.3	162.7	54	83.6	10.7	2.7	2.3	5.8	1.4	47.4	76.5	127.6	104.7	4.7	4.7	19.4	7.4	252.6	97	141.2	174.1	44	22.5	16.3	1.4	87.7	32.2
	OP623592.1:181265-186907_Monkeypox_virus_isolate_BOL-UNIMOL-MPX-293165-L,_partial_genome	1.637	71.5	46.8	142.8	60.1	6.3	6.5	9.8	1.7	127.7	63.5	44.2	16.8	11	15.8	67.4	53.2	7.3	0.3	2.2	0.9	0.3	162.7	54	83.6	10.7	2.7	2.3	5.8	1.4	47.4	76.5	127.6	104.7	4.7	4.7	19.4	7.4	252.6	97	141.2	174.1	44	22.5	16.3	1.4	87.7	32.2
	OP623591.1:181265-186907_Monkeypox_virus_isolate_BOL-UNIMOL-MPX-293136-L,_partial_genome	1.637	71.5	46.8	142.8	60.1	6.3	6.5	9.8	1.7	127.7	63.5	44.2	16.8	11	15.8	67.4	53.2	7.3	0.3	2.2	0.9	0.3	162.7	54	83.6	10.7	2.7	2.3	5.8	1.4	47.4	76.5	127.6	104.7	4.7	4.7	19.4	7.4	252.6	97	141.2	174.1	44	22.5	16.3	1.4	87.7	32.2
	OP623590.1:181265-186907_Monkeypox_virus_isolate_BOL-UNIMOL-MPX-293130-L,_partial_genome	1.637	71.5	46.8	142.8	60.1	6.3	6.5	9.8	1.7	127.7	63.5	44.2	16.8	11	15.8	67.4	53.2	7.3	0.3	2.2	0.9	0.3	162.7	54	83.6	10.7	2.7	2.3	5.8	1.4	47.4	76.5	127.6	104.7	4.7	4.7	19.4	7.4	252.6	97	141.2	174.1	44	22.5	16.3	1.4	87.7	32.2
	OP623589.1:181265-186907_Monkeypox_virus_isolate_BOL-UNIMOL-MPX-293064-O,_partial_genome	1.637	71.5	46.8	142.8	60.1	6.3	6.5	9.8	1.7	127.7	63.5	44.2	16.8	11	15.8	67.4	53.2	7.3	0.3	2.2	0.9	0.3	162.7	54	83.6	10.7	2.7	2.3	5.8	1.4	47.4	76.5	127.6	104.7	4.7	4.7	19.4	7.4	252.6	97	141.2	174.1	44	22.5	16.3	1.4	87.7	32.2
	OP615341.1:181233-186875_Monkeypox_virus_isolate_MPXV/Germany/2022/ON/RKI463,_partial_genome	1.637	71.5	46.8	142.8	60.1	6.3	6.5	9.8	1.7	127.7	63.5	44.2	16.8	11	15.8	67.4	53.2	7.3	0.3	2.2	0.9	0.3	162.7	54	83.6	10.7	2.7	2.3	5.8	1.4	47.4	76.5	127.6	104.7	4.7	4.7	19.4	7.4	252.6	97	141.2	174.1	44	22.5	16.3	1.4	87.7	32.2
	OP615340.1:181228-186870_Monkeypox_virus_isolate_MPXV/Germany/2022/ON/RKI458,_partial_genome	1.637	71.5	46.8	142.8	60.1	6.3	6.5	9.8	1.7	127.7	63.5	44.2	16.8	11	15.8	67.4	53.2	7.3	0.3	2.2	0.9	0.3	162.7	54	83.6	10.7	2.7	2.3	5.8	1.4	47.4	76.5	127.6	104.7	4.7	4.7	19.4	7.4	252.6	97	141.2	174.1	44	22.5	16.3	1.4	87.7	32.2
	OP615339.1:181232-186874_Monkeypox_virus_isolate_MPXV/Germany/2022/ON/RKI462,_partial_genome	1.637	71.5	46.8	142.8	60.1	6.3	6.5	9.8	1.7	127.7	63.5	44.2	16.8	11	15.8	67.4	53.2	7.3	0.3	2.2	0.9	0.3	162.7	54	83.6	10.7	2.7	2.3	5.8	1.4	47.4	76.5	127.6	104.7	4.7	4.7	19.4	7.4	252.6	97	141.2	174.1	44	22.5	16.3	1.4	87.7	32.2
	OP615337.1:181241-186883_Monkeypox_virus_isolate_MPXV/Germany/2022/ON/RKI453,_partial_genome	1.637	71.5	46.8	142.8	60.1	6.3	6.5	9.8	1.7	127.7	63.5	44.2	16.8	11	15.8	67.4	53.2	7.3	0.3	2.2	0.9	0.3	162.7	54	83.6	10.7	2.7	2.3	5.8	1.4	47.4	76.5	127.6	104.7	4.7	4.7	19.4	7.4	252.6	97	141.2	174.1	44	22.5	16.3	1.4	87.7	32.2
	OP615334.1:181234-186876_Monkeypox_virus_isolate_MPXV/Germany/2022/ON/RKI464,_partial_genome	1.637	71.5	46.8	142.8	60.1	6.3	6.5	9.8	1.7	127.7	63.5	44.2	16.8	11	15.8	67.4	53.2	7.3	0.3	2.2	0.9	0.3	162.7	54	83.6	10.7	2.7	2.3	5.8	1.4	47.4	76.5	127.6	104.7	4.7	4.7	19.4	7.4	252.6	97	141.2	174.1	44	22.5	16.3	1.4	87.7	32.2
	OP615333.1:181226-186868_Monkeypox_virus_isolate_MPXV/Germany/2022/ON/RKI460,_partial_genome	1.637	71.5	46.8	142.8	60.1	6.3	6.5	9.8	1.7	127.7	63.5	44.2	16.8	11	15.8	67.4	53.2	7.3	0.3	2.2	0.9	0.3	162.7	54	83.6	10.7	2.7	2.3	5.8	1.4	47.4	76.5	127.6	104.7	4.7	4.7	19.4	7.4	252.6	97	141.2	174.1	44	22.5	16.3	1.4	87.7	32.2
	OP615332.1:181238-186880_Monkeypox_virus_isolate_MPXV/Germany/2022/ON/RKI455,_partial_genome	1.637	71.5	46.8	142.8	60.1	6.3	6.5	9.8	1.7	127.7	63.5	44.2	16.8	11	15.8	67.4	53.2	7.3	0.3	2.2	0.9	0.3	162.7	54	83.6	10.7	2.7	2.3	5.8	1.4	47.4	76.5	127.6	104.7	4.7	4.7	19.4	7.4	252.6	97	141.2	174.1	44	22.5	16.3	1.4	87.7	32.2
	OP615331.1:181238-186880_Monkeypox_virus_isolate_MPXV/Germany/2022/ON/RKI452,_partial_genome	1.637	71.5	46.8	142.8	60.1	6.3	6.5	9.8	1.7	127.7	63.5	44.2	16.8	11	15.8	67.4	53.2	7.3	0.3	2.2	0.9	0.3	162.7	54	83.6	10.7	2.7	2.3	5.8	1.4	47.4	76.5	127.6	104.7	4.7	4.7	19.4	7.4	252.6	97	141.2	174.1	44	22.5	16.3	1.4	87.7	32.2
	OP615330.1:181238-186880_Monkeypox_virus_isolate_MPXV/Germany/2022/ON/RKI456,_partial_genome	1.637	71.5	46.8	142.8	60.1	6.3	6.5	9.8	1.7	127.7	63.5	44.2	16.8	11	15.8	67.4	53.2	7.3	0.3	2.2	0.9	0.3	162.7	54	83.6	10.7	2.7	2.3	5.8	1.4	47.4	76.5	127.6	104.7	4.7	4.7	19.4	7.4	252.6	97	141.2	174.1	44	22.5	16.3	1.4	87.7	32.2
	OP615329.1:181238-186880_Monkeypox_virus_isolate_MPXV/Germany/2022/ON/RKI465,_partial_genome	1.637	71.5	46.8	142.8	60.1	6.3	6.5	9.8	1.7	127.7	63.5	44.2	16.8	11	15.8	67.4	53.2	7.3	0.3	2.2	0.9	0.3	162.7	54	83.6	10.7	2.7	2.3	5.8	1.4	47.4	76.5	127.6	104.7	4.7	4.7	19.4	7.4	252.6	97	141.2	174.1	44	22.5	16.3	1.4	87.7	32.2
	OP615328.1:181240-186882_Monkeypox_virus_isolate_MPXV/Germany/2022/ON/RKI454,_partial_genome	1.637	71.5	46.8	142.8	60.1	6.3	6.5	9.8	1.7	127.7	63.5	44.2	16.8	11	15.8	67.4	53.2	7.3	0.3	2.2	0.9	0.3	162.7	54	83.6	10.7	2.7	2.3	5.8	1.4	47.4	76.5	127.6	104.7	4.7	4.7	19.4	7.4	252.6	97	141.2	174.1	44	22.5	16.3	1.4	87.7	32.2
	OP615327.1:181224-186866_Monkeypox_virus_isolate_MPXV/Germany/2022/ON/RKI450,_partial_genome	1.637	71.5	46.8	142.8	60.1	6.3	6.5	9.8	1.7	127.7	63.5	44.2	16.8	11	15.8	67.4	53.2	7.3	0.3	2.2	0.9	0.3	162.7	54	83.6	10.7	2.7	2.3	5.8	1.4	47.4	76.5	127.6	104.7	4.7	4.7	19.4	7.4	252.6	97	141.2	174.1	44	22.5	16.3	1.4	87.7	32.2
	OP615323.1:181234-186876_Monkeypox_virus_isolate_MPXV/Germany/2022/ON/RKI447,_partial_genome	1.637	71.5	46.8	142.8	60.1	6.3	6.5	9.8	1.7	127.7	63.5	44.2	16.8	11	15.8	67.4	53.2	7.3	0.3	2.2	0.9	0.3	162.7	54	83.6	10.7	2.7	2.3	5.8	1.4	47.4	76.5	127.6	104.7	4.7	4.7	19.4	7.4	252.6	97	141.2	174.1	44	22.5	16.3	1.4	87.7	32.2
	OP615322.1:181236-186878_Monkeypox_virus_isolate_MPXV/Germany/2022/ON/RKI451,_partial_genome	1.637	71.5	46.8	142.8	60.1	6.3	6.5	9.8	1.7	127.7	63.5	44.2	16.8	11	15.8	67.4	53.2	7.3	0.3	2.2	0.9	0.3	162.7	54	83.6	10.7	2.7	2.3	5.8	1.4	47.4	76.5	127.6	104.7	4.7	4.7	19.4	7.4	252.6	97	141.2	174.1	44	22.5	16.3	1.4	87.7	32.2
	OP615321.1:181236-186878_Monkeypox_virus_isolate_MPXV/Germany/2022/ON/RKI445,_partial_genome	1.637	71.5	46.8	142.8	60.1	6.3	6.5	9.8	1.7	127.7	63.5	44.2	16.8	11	15.8	67.4	53.2	7.3	0.3	2.2	0.9	0.3	162.7	54	83.6	10.7	2.7	2.3	5.8	1.4	47.4	76.5	127.6	104.7	4.7	4.7	19.4	7.4	252.6	97	141.2	174.1	44	22.5	16.3	1.4	87.7	32.2
	OP615279.1:179847-185489_Monkeypox_virus_isolate_MPX/Human/USA/CA-LACPHL-MA00206/2022,_partial_genome	1.637	71.5	46.8	142.8	60.1	6.3	6.5	9.8	1.7	127.7	63.5	44.2	16.8	11	15.8	67.4	53.2	7.3	0.3	2.2	0.9	0.3	162.7	54	83.6	10.7	2.7	2.3	5.8	1.4	47.4	76.5	127.6	104.7	4.7	4.7	19.4	7.4	252.6	97	141.2	174.1	44	22.5	16.3	1.4	87.7	32.2
	OP615278.1:180519-186161_Monkeypox_virus_isolate_MPX/Human/USA/CA-LACPHL-MA00205/2022,_partial_genome	1.637	71.5	46.8	142.8	60.1	6.3	6.5	9.8	1.7	127.7	63.5	44.2	16.8	11	15.8	67.4	53.2	7.3	0.3	2.2	0.9	0.3	162.7	54	83.6	10.7	2.7	2.3	5.8	1.4	47.4	76.5	127.6	104.7	4.7	4.7	19.4	7.4	252.6	97	141.2	174.1	44	22.5	16.3	1.4	87.7	32.2
	OP615276.1:180516-186158_Monkeypox_virus_isolate_MPX/Human/USA/CA-LACPHL-MA00203/2022,_partial_genome	1.637	71.5	46.8	142.8	60.1	6.3	6.5	9.8	1.7	127.7	63.5	44.2	16.8	11	15.8	67.4	53.2	7.3	0.3	2.2	0.9	0.3	162.7	54	83.6	10.7	2.7	2.3	5.8	1.4	47.4	76.5	127.6	104.7	4.7	4.7	19.4	7.4	252.6	97	141.2	174.1	44	22.5	16.3	1.4	87.7	32.2
	OP615275.1:180520-186162_Monkeypox_virus_isolate_MPX/Human/USA/CA-LACPHL-MA00202/2022,_partial_genome	1.637	71.5	46.8	142.8	60.1	6.3	6.5	9.8	1.7	127.7	63.5	44.2	16.8	11	15.8	67.4	53.2	7.3	0.3	2.2	0.9	0.3	162.7	54	83.6	10.7	2.7	2.3	5.8	1.4	47.4	76.5	127.6	104.7	4.7	4.7	19.4	7.4	252.6	97	141.2	174.1	44	22.5	16.3	1.4	87.7	32.2
	OP615272.1:180519-186161_Monkeypox_virus_isolate_MPX/Human/USA/CA-LACPHL-MA00199/2022,_partial_genome	1.637	71.5	46.8	142.8	60.1	6.3	6.5	9.8	1.7	127.7	63.5	44.2	16.8	11	15.8	67.4	53.2	7.3	0.3	2.2	0.9	0.3	162.7	54	83.6	10.7	2.7	2.3	5.8	1.4	47.4	76.5	127.6	104.7	4.7	4.7	19.4	7.4	252.6	97	141.2	174.1	44	22.5	16.3	1.4	87.7	32.2
	OP615270.1:180900-186542_Monkeypox_virus_isolate_MPX/Human/USA/CA-LACPHL-MA00197/2022,_partial_genome	1.637	71.5	46.8	142.8	60.1	6.3	6.5	9.8	1.7	127.7	63.5	44.2	16.8	11	15.8	67.4	53.2	7.3	0.3	2.2	0.9	0.3	162.7	54	83.6	10.7	2.7	2.3	5.8	1.4	47.4	76.5	127.6	104.7	4.7	4.7	19.4	7.4	252.6	97	141.2	174.1	44	22.5	16.3	1.4	87.7	32.2
	OP615269.1:180520-186162_Monkeypox_virus_isolate_MPX/Human/USA/CA-LACPHL-MA00196/2022,_partial_genome	1.637	71.5	46.8	142.8	60.1	6.3	6.5	9.8	1.7	127.7	63.5	44.2	16.8	11	15.8	67.4	53.2	7.3	0.3	2.2	0.9	0.3	162.7	54	83.6	10.7	2.7	2.3	5.8	1.4	47.4	76.5	127.6	104.7	4.7	4.7	19.4	7.4	252.6	97	141.2	174.1	44	22.5	16.3	1.4	87.7	32.2
	OP615266.1:180519-186161_Monkeypox_virus_isolate_MPX/Human/USA/CA-LACPHL-MA00193/2022,_partial_genome	1.637	71.5	46.8	142.8	60.1	6.3	6.5	9.8	1.7	127.7	63.5	44.2	16.8	11	15.8	67.4	53.2	7.3	0.3	2.2	0.9	0.3	162.7	54	83.6	10.7	2.7	2.3	5.8	1.4	47.4	76.5	127.6	104.7	4.7	4.7	19.4	7.4	252.6	97	141.2	174.1	44	22.5	16.3	1.4	87.7	32.2
	OP615264.1:180846-186488_Monkeypox_virus_isolate_MPX/Human/USA/CA-LACPHL-MA00191/2022,_partial_genome	1.637	71.5	46.8	142.8	60.1	6.3	6.5	9.8	1.7	127.7	63.5	44.2	16.8	11	15.8	67.4	53.2	7.3	0.3	2.2	0.9	0.3	162.7	54	83.6	10.7	2.7	2.3	5.8	1.4	47.4	76.5	127.6	104.7	4.7	4.7	19.4	7.4	252.6	97	141.2	174.1	44	22.5	16.3	1.4	87.7	32.2
	OP615263.1:180519-186161_Monkeypox_virus_isolate_MPX/Human/USA/CA-LACPHL-MA00190/2022,_partial_genome	1.637	71.5	46.8	142.8	60.1	6.3	6.5	9.8	1.7	127.7	63.5	44.2	16.8	11	15.8	67.4	53.2	7.3	0.3	2.2	0.9	0.3	162.7	54	83.6	10.7	2.7	2.3	5.8	1.4	47.4	76.5	127.6	104.7	4.7	4.7	19.4	7.4	252.6	97	141.2	174.1	44	22.5	16.3	1.4	87.7	32.2
	OP615262.1:180519-186161_Monkeypox_virus_isolate_MPX/Human/USA/CA-LACPHL-MA00189/2022,_partial_genome	1.637	71.5	46.8	142.8	60.1	6.3	6.5	9.8	1.7	127.7	63.5	44.2	16.8	11	15.8	67.4	53.2	7.3	0.3	2.2	0.9	0.3	162.7	54	83.6	10.7	2.7	2.3	5.8	1.4	47.4	76.5	127.6	104.7	4.7	4.7	19.4	7.4	252.6	97	141.2	174.1	44	22.5	16.3	1.4	87.7	32.2
	OP615261.1:180519-186161_Monkeypox_virus_isolate_MPX/Human/USA/CA-LACPHL-MA00188/2022,_partial_genome	1.637	71.5	46.8	142.8	60.1	6.3	6.5	9.8	1.7	127.7	63.5	44.2	16.8	11	15.8	67.4	53.2	7.3	0.3	2.2	0.9	0.3	162.7	54	83.6	10.7	2.7	2.3	5.8	1.4	47.4	76.5	127.6	104.7	4.7	4.7	19.4	7.4	252.6	97	141.2	174.1	44	22.5	16.3	1.4	87.7	32.2
	OP615260.1:180513-186155_Monkeypox_virus_isolate_MPX/Human/USA/CA-LACPHL-MA00187/2022,_partial_genome	1.637	71.5	46.8	142.8	60.1	6.3	6.5	9.8	1.7	127.7	63.5	44.2	16.8	11	15.8	67.4	53.2	7.3	0.3	2.2	0.9	0.3	162.7	54	83.6	10.7	2.7	2.3	5.8	1.4	47.4	76.5	127.6	104.7	4.7	4.7	19.4	7.4	252.6	97	141.2	174.1	44	22.5	16.3	1.4	87.7	32.2
	OP615259.1:180520-186162_Monkeypox_virus_isolate_MPX/Human/USA/CA-LACPHL-MA00186/2022,_partial_genome	1.637	71.5	46.8	142.8	60.1	6.3	6.5	9.8	1.7	127.7	63.5	44.2	16.8	11	15.8	67.4	53.2	7.3	0.3	2.2	0.9	0.3	162.7	54	83.6	10.7	2.7	2.3	5.8	1.4	47.4	76.5	127.6	104.7	4.7	4.7	19.4	7.4	252.6	97	141.2	174.1	44	22.5	16.3	1.4	87.7	32.2
	OP615258.1:180514-186156_Monkeypox_virus_isolate_MPX/Human/USA/CA-LACPHL-MA00185/2022,_partial_genome	1.637	71.5	46.8	142.8	60.1	6.3	6.5	9.8	1.7	127.7	63.5	44.2	16.8	11	15.8	67.4	53.2	7.3	0.3	2.2	0.9	0.3	162.7	54	83.6	10.7	2.7	2.3	5.8	1.4	47.4	76.5	127.6	104.7	4.7	4.7	19.4	7.4	252.6	97	141.2	174.1	44	22.5	16.3	1.4	87.7	32.2
	OP615257.1:180516-186158_Monkeypox_virus_isolate_MPX/Human/USA/CA-LACPHL-MA00184/2022,_partial_genome	1.637	71.5	46.8	142.8	60.1	6.3	6.5	9.8	1.7	127.7	63.5	44.2	16.8	11	15.8	67.4	53.2	7.3	0.3	2.2	0.9	0.3	162.7	54	83.6	10.7	2.7	2.3	5.8	1.4	47.4	76.5	127.6	104.7	4.7	4.7	19.4	7.4	252.6	97	141.2	174.1	44	22.5	16.3	1.4	87.7	32.2
	OP615255.1:180519-186161_Monkeypox_virus_isolate_MPX/Human/USA/CA-LACPHL-MA00182/2022,_partial_genome	1.637	71.5	46.8	142.8	60.1	6.3	6.5	9.8	1.7	127.7	63.5	44.2	16.8	11	15.8	67.4	53.2	7.3	0.3	2.2	0.9	0.3	162.7	54	83.6	10.7	2.7	2.3	5.8	1.4	47.4	76.5	127.6	104.7	4.7	4.7	19.4	7.4	252.6	97	141.2	174.1	44	22.5	16.3	1.4	87.7	32.2
	OP605589.1:193420-199062_Monkeypox_virus_isolate_Slovenia-MPXV-48-2022,_partial_genome	1.637	71.5	46.8	142.8	60.1	6.3	6.5	9.8	1.7	127.7	63.5	44.2	16.8	11	15.8	67.4	53.2	7.3	0.3	2.2	0.9	0.3	162.7	54	83.6	10.7	2.7	2.3	5.8	1.4	47.4	76.5	127.6	104.7	4.7	4.7	19.4	7.4	252.6	97	141.2	174.1	44	22.5	16.3	1.4	87.7	32.2
	OP605588.1:181137-186779_Monkeypox_virus_isolate_Slovenia-MPXV-47-2022,_partial_genome	1.637	71.5	46.8	142.8	60.1	6.3	6.5	9.8	1.7	127.7	63.5	44.2	16.8	11	15.8	67.4	53.2	7.3	0.3	2.2	0.9	0.3	162.7	54	83.6	10.7	2.7	2.3	5.8	1.4	47.4	76.5	127.6	104.7	4.7	4.7	19.4	7.4	252.6	97	141.2	174.1	44	22.5	16.3	1.4	87.7	32.2
	OP605586.1:211367-217009_Monkeypox_virus_isolate_Slovenia-MPXV-45-2022,_partial_genome	1.637	71.5	46.8	142.8	60.1	6.3	6.5	9.8	1.7	127.7	63.5	44.2	16.8	11	15.8	67.4	53.2	7.3	0.3	2.2	0.9	0.3	162.7	54	83.6	10.7	2.7	2.3	5.8	1.4	47.4	76.5	127.6	104.7	4.7	4.7	19.4	7.4	252.6	97	141.2	174.1	44	22.5	16.3	1.4	87.7	32.2
	OP605585.1:181789-187431_Monkeypox_virus_isolate_Slovenia-MPXV-44-2022,_partial_genome	1.637	71.5	46.8	142.8	60.1	6.3	6.5	9.8	1.7	127.7	63.5	44.2	16.8	11	15.8	67.4	53.2	7.3	0.3	2.2	0.9	0.3	162.7	54	83.6	10.7	2.7	2.3	5.8	1.4	47.4	76.5	127.6	104.7	4.7	4.7	19.4	7.4	252.6	97	141.2	174.1	44	22.5	16.3	1.4	87.7	32.2
	OP605584.1:181771-187413_Monkeypox_virus_isolate_Slovenia-MPXV-43-2022,_partial_genome	1.637	71.5	46.8	142.8	60.1	6.3	6.5	9.8	1.7	127.7	63.5	44.2	16.8	11	15.8	67.4	53.2	7.3	0.3	2.2	0.9	0.3	162.7	54	83.6	10.7	2.7	2.3	5.8	1.4	47.4	76.5	127.6	104.7	4.7	4.7	19.4	7.4	252.6	97	141.2	174.1	44	22.5	16.3	1.4	87.7	32.2
	OP605582.1:181781-187423_Monkeypox_virus_isolate_Slovenia-MPXV-41-2022,_partial_genome	1.637	71.5	46.8	142.8	60.1	6.3	6.5	9.8	1.7	127.7	63.5	44.2	16.8	11	15.8	67.4	53.2	7.3	0.3	2.2	0.9	0.3	162.7	54	83.6	10.7	2.7	2.3	5.8	1.4	47.4	76.5	127.6	104.7	4.7	4.7	19.4	7.4	252.6	97	141.2	174.1	44	22.5	16.3	1.4	87.7	32.2
	OP605581.1:181731-187373_Monkeypox_virus_isolate_Slovenia-MPXV-40-2022,_partial_genome	1.637	71.5	46.8	142.8	60.1	6.3	6.5	9.8	1.7	127.7	63.5	44.2	16.8	11	15.8	67.4	53.2	7.3	0.3	2.2	0.9	0.3	162.7	54	83.6	10.7	2.7	2.3	5.8	1.4	47.4	76.5	127.6	104.7	4.7	4.7	19.4	7.4	252.6	97	141.2	174.1	44	22.5	16.3	1.4	87.7	32.2
	OP605579.1:182296-187938_Monkeypox_virus_isolate_Slovenia-MPXV-37-2022,_partial_genome	1.637	71.5	46.8	142.8	60.1	6.3	6.5	9.8	1.7	127.7	63.5	44.2	16.8	11	15.8	67.4	53.2	7.3	0.3	2.2	0.9	0.3	162.7	54	83.6	10.7	2.7	2.3	5.8	1.4	47.4	76.5	127.6	104.7	4.7	4.7	19.4	7.4	252.6	97	141.2	174.1	44	22.5	16.3	1.4	87.7	32.2
	OP605577.1:181532-187174_Monkeypox_virus_isolate_Slovenia-MPXV-35-2022,_partial_genome	1.637	71.5	46.8	142.8	60.1	6.3	6.5	9.8	1.7	127.7	63.5	44.2	16.8	11	15.8	67.4	53.2	7.3	0.3	2.2	0.9	0.3	162.7	54	83.6	10.7	2.7	2.3	5.8	1.4	47.4	76.5	127.6	104.7	4.7	4.7	19.4	7.4	252.6	97	141.2	174.1	44	22.5	16.3	1.4	87.7	32.2
	OP605552.1:181776-187418_Monkeypox_virus_isolate_Slovenia-MPXV-09-2022,_partial_genome	1.637	71.5	46.8	142.8	60.1	6.3	6.5	9.8	1.7	127.7	63.5	44.2	16.8	11	15.8	67.4	53.2	7.3	0.3	2.2	0.9	0.3	162.7	54	83.6	10.7	2.7	2.3	5.8	1.4	47.4	76.5	127.6	104.7	4.7	4.7	19.4	7.4	252.6	97	141.2	174.1	44	22.5	16.3	1.4	87.7	32.2
	OP605551.1:181778-187420_Monkeypox_virus_isolate_Slovenia-MPXV-08-2022,_partial_genome	1.637	71.5	46.8	142.8	60.1	6.3	6.5	9.8	1.7	127.7	63.5	44.2	16.8	11	15.8	67.4	53.2	7.3	0.3	2.2	0.9	0.3	162.7	54	83.6	10.7	2.7	2.3	5.8	1.4	47.4	76.5	127.6	104.7	4.7	4.7	19.4	7.4	252.6	97	141.2	174.1	44	22.5	16.3	1.4	87.7	32.2
	OP604569.1:181346-186988_Monkeypox_virus_isolate_MPXV22/human/USA-OK-302,_complete_genome	1.637	71.5	46.8	142.8	60.1	6.3	6.5	9.8	1.7	127.7	63.5	44.2	16.8	11	15.8	67.4	53.2	7.3	0.3	2.2	0.9	0.3	162.7	54	83.6	10.7	2.7	2.3	5.8	1.4	47.4	76.5	127.6	104.7	4.7	4.7	19.4	7.4	252.6	97	141.2	174.1	44	22.5	16.3	1.4	87.7	32.2
	OP604567.1:181343-186985_Monkeypox_virus_isolate_MPXV22/human/USA-OK-288,_complete_genome	1.637	71.5	46.8	142.8	60.1	6.3	6.5	9.8	1.7	127.7	63.5	44.2	16.8	11	15.8	67.4	53.2	7.3	0.3	2.2	0.9	0.3	162.7	54	83.6	10.7	2.7	2.3	5.8	1.4	47.4	76.5	127.6	104.7	4.7	4.7	19.4	7.4	252.6	97	141.2	174.1	44	22.5	16.3	1.4	87.7	32.2
	OP604566.1:181352-186994_Monkeypox_virus_isolate_MPXV22/human/USA-NE-230,_complete_genome	1.637	71.5	46.8	142.8	60.1	6.3	6.5	9.8	1.7	127.7	63.5	44.2	16.8	11	15.8	67.4	53.2	7.3	0.3	2.2	0.9	0.3	162.7	54	83.6	10.7	2.7	2.3	5.8	1.4	47.4	76.5	127.6	104.7	4.7	4.7	19.4	7.4	252.6	97	141.2	174.1	44	22.5	16.3	1.4	87.7	32.2
	OP604565.1:181335-186977_Monkeypox_virus_isolate_MPXV22/human/USA-NE-211,_complete_genome	1.637	71.5	46.8	142.8	60.1	6.3	6.5	9.8	1.7	127.7	63.5	44.2	16.8	11	15.8	67.4	53.2	7.3	0.3	2.2	0.9	0.3	162.7	54	83.6	10.7	2.7	2.3	5.8	1.4	47.4	76.5	127.6	104.7	4.7	4.7	19.4	7.4	252.6	97	141.2	174.1	44	22.5	16.3	1.4	87.7	32.2
	OP604533.1:181286-186928_Monkeypox_virus_isolate_MPXV_USA_2022_MN0005,_complete_genome	1.637	71.5	46.8	142.8	60.1	6.3	6.5	9.8	1.7	127.7	63.5	44.2	16.8	11	15.8	67.4	53.2	7.3	0.3	2.2	0.9	0.3	162.7	54	83.6	10.7	2.7	2.3	5.8	1.4	47.4	76.5	127.6	104.7	4.7	4.7	19.4	7.4	252.6	97	141.2	174.1	44	22.5	16.3	1.4	87.7	32.2
	OP604532.1:181307-186949_Monkeypox_virus_isolate_MPXV_USA_2022_MN0004,_complete_genome	1.637	71.5	46.8	142.8	60.1	6.3	6.5	9.8	1.7	127.7	63.5	44.2	16.8	11	15.8	67.4	53.2	7.3	0.3	2.2	0.9	0.3	162.7	54	83.6	10.7	2.7	2.3	5.8	1.4	47.4	76.5	127.6	104.7	4.7	4.7	19.4	7.4	252.6	97	141.2	174.1	44	22.5	16.3	1.4	87.7	32.2
	OP604528.1:181344-186986_Monkeypox_virus_isolate_MPXV_USA_2022_MN0003,_complete_genome	1.637	71.5	46.8	142.8	60.1	6.3	6.5	9.8	1.7	127.7	63.5	44.2	16.8	11	15.8	67.4	53.2	7.3	0.3	2.2	0.9	0.3	162.7	54	83.6	10.7	2.7	2.3	5.8	1.4	47.4	76.5	127.6	104.7	4.7	4.7	19.4	7.4	252.6	97	141.2	174.1	44	22.5	16.3	1.4	87.7	32.2
	OP604527.1:181348-186990_Monkeypox_virus_isolate_MPXV_USA_2022_MN0002,_complete_genome	1.637	71.5	46.8	142.8	60.1	6.3	6.5	9.8	1.7	127.7	63.5	44.2	16.8	11	15.8	67.4	53.2	7.3	0.3	2.2	0.9	0.3	162.7	54	83.6	10.7	2.7	2.3	5.8	1.4	47.4	76.5	127.6	104.7	4.7	4.7	19.4	7.4	252.6	97	141.2	174.1	44	22.5	16.3	1.4	87.7	32.2
	OP604526.1:181303-186945_Monkeypox_virus_isolate_MPXV_USA_2022_MN0007,_complete_genome	1.637	71.5	46.8	142.8	60.1	6.3	6.5	9.8	1.7	127.7	63.5	44.2	16.8	11	15.8	67.4	53.2	7.3	0.3	2.2	0.9	0.3	162.7	54	83.6	10.7	2.7	2.3	5.8	1.4	47.4	76.5	127.6	104.7	4.7	4.7	19.4	7.4	252.6	97	141.2	174.1	44	22.5	16.3	1.4	87.7	32.2
	OP604525.1:181321-186963_Monkeypox_virus_isolate_MPXV_USA_2022_MN0012,_complete_genome	1.637	71.5	46.8	142.8	60.1	6.3	6.5	9.8	1.7	127.7	63.5	44.2	16.8	11	15.8	67.4	53.2	7.3	0.3	2.2	0.9	0.3	162.7	54	83.6	10.7	2.7	2.3	5.8	1.4	47.4	76.5	127.6	104.7	4.7	4.7	19.4	7.4	252.6	97	141.2	174.1	44	22.5	16.3	1.4	87.7	32.2
	OP604524.1:181371-187013_Monkeypox_virus_isolate_MPXV_USA_2022_MN0016,_complete_genome	1.637	71.5	46.8	142.8	60.1	6.3	6.5	9.8	1.7	127.7	63.5	44.2	16.8	11	15.8	67.4	53.2	7.3	0.3	2.2	0.9	0.3	162.7	54	83.6	10.7	2.7	2.3	5.8	1.4	47.4	76.5	127.6	104.7	4.7	4.7	19.4	7.4	252.6	97	141.2	174.1	44	22.5	16.3	1.4	87.7	32.2
	OP604522.1:181300-186942_Monkeypox_virus_isolate_MPXV_USA_2022_MN0009,_complete_genome	1.637	71.5	46.8	142.8	60.1	6.3	6.5	9.8	1.7	127.7	63.5	44.2	16.8	11	15.8	67.4	53.2	7.3	0.3	2.2	0.9	0.3	162.7	54	83.6	10.7	2.7	2.3	5.8	1.4	47.4	76.5	127.6	104.7	4.7	4.7	19.4	7.4	252.6	97	141.2	174.1	44	22.5	16.3	1.4	87.7	32.2
	OP604521.1:181267-186909_Monkeypox_virus_isolate_MPXV_USA_2022_MN0011,_complete_genome	1.637	71.5	46.8	142.8	60.1	6.3	6.5	9.8	1.7	127.7	63.5	44.2	16.8	11	15.8	67.4	53.2	7.3	0.3	2.2	0.9	0.3	162.7	54	83.6	10.7	2.7	2.3	5.8	1.4	47.4	76.5	127.6	104.7	4.7	4.7	19.4	7.4	252.6	97	141.2	174.1	44	22.5	16.3	1.4	87.7	32.2
	OP604519.1:181321-186963_Monkeypox_virus_isolate_MPXV_USA_2022_MN0008,_complete_genome	1.637	71.5	46.8	142.8	60.1	6.3	6.5	9.8	1.7	127.7	63.5	44.2	16.8	11	15.8	67.4	53.2	7.3	0.3	2.2	0.9	0.3	162.7	54	83.6	10.7	2.7	2.3	5.8	1.4	47.4	76.5	127.6	104.7	4.7	4.7	19.4	7.4	252.6	97	141.2	174.1	44	22.5	16.3	1.4	87.7	32.2
	OP603018.1:181292-186934_Monkeypox_virus_isolate_MPXV_USA_2022_CA0031,_complete_genome	1.637	71.5	46.8	142.8	60.1	6.3	6.5	9.8	1.7	127.7	63.5	44.2	16.8	11	15.8	67.4	53.2	7.3	0.3	2.2	0.9	0.3	162.7	54	83.6	10.7	2.7	2.3	5.8	1.4	47.4	76.5	127.6	104.7	4.7	4.7	19.4	7.4	252.6	97	141.2	174.1	44	22.5	16.3	1.4	87.7	32.2
	OP603017.1:181289-186931_Monkeypox_virus_isolate_MPXV_USA_2022_CA0033,_complete_genome	1.637	71.5	46.8	142.8	60.1	6.3	6.5	9.8	1.7	127.7	63.5	44.2	16.8	11	15.8	67.4	53.2	7.3	0.3	2.2	0.9	0.3	162.7	54	83.6	10.7	2.7	2.3	5.8	1.4	47.4	76.5	127.6	104.7	4.7	4.7	19.4	7.4	252.6	97	141.2	174.1	44	22.5	16.3	1.4	87.7	32.2
	OP603016.1:181330-186972_Monkeypox_virus_isolate_MPXV_USA_2022_CA0032,_complete_genome	1.637	71.5	46.8	142.8	60.1	6.3	6.5	9.8	1.7	127.7	63.5	44.2	16.8	11	15.8	67.4	53.2	7.3	0.3	2.2	0.9	0.3	162.7	54	83.6	10.7	2.7	2.3	5.8	1.4	47.4	76.5	127.6	104.7	4.7	4.7	19.4	7.4	252.6	97	141.2	174.1	44	22.5	16.3	1.4	87.7	32.2
	OP603015.1:181329-186971_Monkeypox_virus_isolate_MPXV_USA_2022_GA0017,_complete_genome	1.637	71.5	46.8	142.8	60.1	6.3	6.5	9.8	1.7	127.7	63.5	44.2	16.8	11	15.8	67.4	53.2	7.3	0.3	2.2	0.9	0.3	162.7	54	83.6	10.7	2.7	2.3	5.8	1.4	47.4	76.5	127.6	104.7	4.7	4.7	19.4	7.4	252.6	97	141.2	174.1	44	22.5	16.3	1.4	87.7	32.2
	OP603013.1:181295-186937_Monkeypox_virus_isolate_MPXV_USA_2022_AZ0002,_complete_genome	1.637	71.5	46.8	142.8	60.1	6.3	6.5	9.8	1.7	127.7	63.5	44.2	16.8	11	15.8	67.4	53.2	7.3	0.3	2.2	0.9	0.3	162.7	54	83.6	10.7	2.7	2.3	5.8	1.4	47.4	76.5	127.6	104.7	4.7	4.7	19.4	7.4	252.6	97	141.2	174.1	44	22.5	16.3	1.4	87.7	32.2
	OP603012.1:181304-186946_Monkeypox_virus_isolate_MPXV_USA_2022_CA0034,_complete_genome	1.637	71.5	46.8	142.8	60.1	6.3	6.5	9.8	1.7	127.7	63.5	44.2	16.8	11	15.8	67.4	53.2	7.3	0.3	2.2	0.9	0.3	162.7	54	83.6	10.7	2.7	2.3	5.8	1.4	47.4	76.5	127.6	104.7	4.7	4.7	19.4	7.4	252.6	97	141.2	174.1	44	22.5	16.3	1.4	87.7	32.2
	OP603011.1:181355-186997_Monkeypox_virus_isolate_MPXV_USA_2022_IN0005,_complete_genome	1.637	71.5	46.8	142.8	60.1	6.3	6.5	9.8	1.7	127.7	63.5	44.2	16.8	11	15.8	67.4	53.2	7.3	0.3	2.2	0.9	0.3	162.7	54	83.6	10.7	2.7	2.3	5.8	1.4	47.4	76.5	127.6	104.7	4.7	4.7	19.4	7.4	252.6	97	141.2	174.1	44	22.5	16.3	1.4	87.7	32.2
	OP603010.1:181301-186943_Monkeypox_virus_isolate_MPXV_USA_2022_MI0002,_complete_genome	1.637	71.5	46.8	142.8	60.1	6.3	6.5	9.8	1.7	127.7	63.5	44.2	16.8	11	15.8	67.4	53.2	7.3	0.3	2.2	0.9	0.3	162.7	54	83.6	10.7	2.7	2.3	5.8	1.4	47.4	76.5	127.6	104.7	4.7	4.7	19.4	7.4	252.6	97	141.2	174.1	44	22.5	16.3	1.4	87.7	32.2
	OP603009.1:181295-186937_Monkeypox_virus_isolate_MPXV_USA_2022_AZ0003,_complete_genome	1.637	71.5	46.8	142.8	60.1	6.3	6.5	9.8	1.7	127.7	63.5	44.2	16.8	11	15.8	67.4	53.2	7.3	0.3	2.2	0.9	0.3	162.7	54	83.6	10.7	2.7	2.3	5.8	1.4	47.4	76.5	127.6	104.7	4.7	4.7	19.4	7.4	252.6	97	141.2	174.1	44	22.5	16.3	1.4	87.7	32.2
	OP603008.1:181302-186944_Monkeypox_virus_isolate_MPXV_USA_2022_NY0022,_complete_genome	1.637	71.5	46.8	142.8	60.1	6.3	6.5	9.8	1.7	127.7	63.5	44.2	16.8	11	15.8	67.4	53.2	7.3	0.3	2.2	0.9	0.3	162.7	54	83.6	10.7	2.7	2.3	5.8	1.4	47.4	76.5	127.6	104.7	4.7	4.7	19.4	7.4	252.6	97	141.2	174.1	44	22.5	16.3	1.4	87.7	32.2
	OP603007.1:181296-186938_Monkeypox_virus_isolate_MPXV_USA_2022_PA0007,_complete_genome	1.637	71.5	46.8	142.8	60.1	6.3	6.5	9.8	1.7	127.7	63.5	44.2	16.8	11	15.8	67.4	53.2	7.3	0.3	2.2	0.9	0.3	162.7	54	83.6	10.7	2.7	2.3	5.8	1.4	47.4	76.5	127.6	104.7	4.7	4.7	19.4	7.4	252.6	97	141.2	174.1	44	22.5	16.3	1.4	87.7	32.2
	OP603005.1:181294-186936_Monkeypox_virus_isolate_MPXV_USA_2022_SC0003,_complete_genome	1.637	71.5	46.8	142.8	60.1	6.3	6.5	9.8	1.7	127.7	63.5	44.2	16.8	11	15.8	67.4	53.2	7.3	0.3	2.2	0.9	0.3	162.7	54	83.6	10.7	2.7	2.3	5.8	1.4	47.4	76.5	127.6	104.7	4.7	4.7	19.4	7.4	252.6	97	141.2	174.1	44	22.5	16.3	1.4	87.7	32.2
	OP603004.1:181281-186923_Monkeypox_virus_isolate_MPXV_USA_2022_MN0004,_complete_genome	1.637	71.5	46.8	142.8	60.1	6.3	6.5	9.8	1.7	127.7	63.5	44.2	16.8	11	15.8	67.4	53.2	7.3	0.3	2.2	0.9	0.3	162.7	54	83.6	10.7	2.7	2.3	5.8	1.4	47.4	76.5	127.6	104.7	4.7	4.7	19.4	7.4	252.6	97	141.2	174.1	44	22.5	16.3	1.4	87.7	32.2
	OP603002.1:181255-186897_Monkeypox_virus_isolate_MPXV_USA_2022_WI0001,_complete_genome	1.637	71.5	46.8	142.8	60.1	6.3	6.5	9.8	1.7	127.7	63.5	44.2	16.8	11	15.8	67.4	53.2	7.3	0.3	2.2	0.9	0.3	162.7	54	83.6	10.7	2.7	2.3	5.8	1.4	47.4	76.5	127.6	104.7	4.7	4.7	19.4	7.4	252.6	97	141.2	174.1	44	22.5	16.3	1.4	87.7	32.2
	OP603001.1:181345-186987_Monkeypox_virus_isolate_MPXV_USA_2022_AR0001,_complete_genome	1.637	71.5	46.8	142.8	60.1	6.3	6.5	9.8	1.7	127.7	63.5	44.2	16.8	11	15.8	67.4	53.2	7.3	0.3	2.2	0.9	0.3	162.7	54	83.6	10.7	2.7	2.3	5.8	1.4	47.4	76.5	127.6	104.7	4.7	4.7	19.4	7.4	252.6	97	141.2	174.1	44	22.5	16.3	1.4	87.7	32.2
	OX344900.1:182457-188099_Monkeypox_virus_isolate_MPXV_418_SP_2022_genome_assembly,_chromosome:_MPXV_418_SP_2022	1.637	71.5	46.8	142.8	60.1	6.3	6.5	9.8	1.7	127.7	63.5	44.2	16.8	11	15.8	67.4	53.2	7.3	0.3	2.2	0.9	0.3	162.7	54	83.6	10.7	2.7	2.3	5.8	1.4	47.4	76.5	127.6	104.7	4.7	4.7	19.4	7.4	252.6	97	141.2	174.1	44	22.5	16.3	1.4	87.7	32.2
	OX344899.1:182457-188099_Monkeypox_virus_isolate_MPXV_900_SP_2022_genome_assembly,_chromosome:_MPXV_900_SP_2022	1.637	71.5	46.8	142.8	60.1	6.3	6.5	9.8	1.7	127.7	63.5	44.2	16.8	11	15.8	67.4	53.2	7.3	0.3	2.2	0.9	0.3	162.7	54	83.6	10.7	2.7	2.3	5.8	1.4	47.4	76.5	127.6	104.7	4.7	4.7	19.4	7.4	252.6	97	141.2	174.1	44	22.5	16.3	1.4	87.7	32.2
	OX344898.1:182457-188099_Monkeypox_virus_isolate_MPXV_416_SP_2022_genome_assembly,_chromosome:_MPXV_416_SP_2022	1.637	71.5	46.8	142.8	60.1	6.3	6.5	9.8	1.7	127.7	63.5	44.2	16.8	11	15.8	67.4	53.2	7.3	0.3	2.2	0.9	0.3	162.7	54	83.6	10.7	2.7	2.3	5.8	1.4	47.4	76.5	127.6	104.7	4.7	4.7	19.4	7.4	252.6	97	141.2	174.1	44	22.5	16.3	1.4	87.7	32.2
	OX344897.1:182457-188099_Monkeypox_virus_isolate_MPXV_411_SP_2022_genome_assembly,_chromosome:_MPXV_411_SP_2022	1.637	71.5	46.8	142.8	60.1	6.3	6.5	9.8	1.7	127.7	63.5	44.2	16.8	11	15.8	67.4	53.2	7.3	0.3	2.2	0.9	0.3	162.7	54	83.6	10.7	2.7	2.3	5.8	1.4	47.4	76.5	127.6	104.7	4.7	4.7	19.4	7.4	252.6	97	141.2	174.1	44	22.5	16.3	1.4	87.7	32.2
	OX344896.1:182457-188099_Monkeypox_virus_isolate_MPXV_641_SP_2022_genome_assembly,_chromosome:_MPXV_641_SP_2022	1.637	71.5	46.8	142.8	60.1	6.3	6.5	9.8	1.7	127.7	63.5	44.2	16.8	11	15.8	67.4	53.2	7.3	0.3	2.2	0.9	0.3	162.7	54	83.6	10.7	2.7	2.3	5.8	1.4	47.4	76.5	127.6	104.7	4.7	4.7	19.4	7.4	252.6	97	141.2	174.1	44	22.5	16.3	1.4	87.7	32.2
	OX344894.1:182457-188099_Monkeypox_virus_isolate_MPXV_2370_SP_2022_genome_assembly,_chromosome:_MPXV_2370_SP_2022	1.637	71.5	46.8	142.8	60.1	6.3	6.5	9.8	1.7	127.7	63.5	44.2	16.8	11	15.8	67.4	53.2	7.3	0.3	2.2	0.9	0.3	162.7	54	83.6	10.7	2.7	2.3	5.8	1.4	47.4	76.5	127.6	104.7	4.7	4.7	19.4	7.4	252.6	97	141.2	174.1	44	22.5	16.3	1.4	87.7	32.2
	OX344892.1:182457-188099_Monkeypox_virus_isolate_MPXV_698_SP_2022_genome_assembly,_chromosome:_MPXV_698_SP_2022	1.637	71.5	46.8	142.8	60.1	6.3	6.5	9.8	1.7	127.7	63.5	44.2	16.8	11	15.8	67.4	53.2	7.3	0.3	2.2	0.9	0.3	162.7	54	83.6	10.7	2.7	2.3	5.8	1.4	47.4	76.5	127.6	104.7	4.7	4.7	19.4	7.4	252.6	97	141.2	174.1	44	22.5	16.3	1.4	87.7	32.2
	OX344891.1:182457-188099_Monkeypox_virus_isolate_MPXV_2362_SP_2022_genome_assembly,_chromosome:_MPXV_2362_SP_2022	1.637	71.5	46.8	142.8	60.1	6.3	6.5	9.8	1.7	127.7	63.5	44.2	16.8	11	15.8	67.4	53.2	7.3	0.3	2.2	0.9	0.3	162.7	54	83.6	10.7	2.7	2.3	5.8	1.4	47.4	76.5	127.6	104.7	4.7	4.7	19.4	7.4	252.6	97	141.2	174.1	44	22.5	16.3	1.4	87.7	32.2
	OX344890.1:182458-188100_Monkeypox_virus_isolate_MPXV_2309_SP_2022_genome_assembly,_chromosome:_MPXV_2309_SP_2022	1.637	71.5	46.8	142.8	60.1	6.3	6.5	9.8	1.7	127.7	63.5	44.2	16.8	11	15.8	67.4	53.2	7.3	0.3	2.2	0.9	0.3	162.7	54	83.6	10.7	2.7	2.3	5.8	1.4	47.4	76.5	127.6	104.7	4.7	4.7	19.4	7.4	252.6	97	141.2	174.1	44	22.5	16.3	1.4	87.7	32.2
	OX344889.1:182457-188099_Monkeypox_virus_isolate_MPXV_420_SP_2022_genome_assembly,_chromosome:_MPXV_420_SP_2022	1.637	71.5	46.8	142.8	60.1	6.3	6.5	9.8	1.7	127.7	63.5	44.2	16.8	11	15.8	67.4	53.2	7.3	0.3	2.2	0.9	0.3	162.7	54	83.6	10.7	2.7	2.3	5.8	1.4	47.4	76.5	127.6	104.7	4.7	4.7	19.4	7.4	252.6	97	141.2	174.1	44	22.5	16.3	1.4	87.7	32.2
	OX344888.1:182457-188099_Monkeypox_virus_isolate_MPXV_1075_SP_2022_genome_assembly,_chromosome:_MPXV_1075_SP_2022	1.637	71.5	46.8	142.8	60.1	6.3	6.5	9.8	1.7	127.7	63.5	44.2	16.8	11	15.8	67.4	53.2	7.3	0.3	2.2	0.9	0.3	162.7	54	83.6	10.7	2.7	2.3	5.8	1.4	47.4	76.5	127.6	104.7	4.7	4.7	19.4	7.4	252.6	97	141.2	174.1	44	22.5	16.3	1.4	87.7	32.2
	OX344887.1:182457-188099_Monkeypox_virus_isolate_MPXV_438_SP_2022_genome_assembly,_chromosome:_MPXV_438_SP_2022	1.637	71.5	46.8	142.8	60.1	6.3	6.5	9.8	1.7	127.7	63.5	44.2	16.8	11	15.8	67.4	53.2	7.3	0.3	2.2	0.9	0.3	162.7	54	83.6	10.7	2.7	2.3	5.8	1.4	47.4	76.5	127.6	104.7	4.7	4.7	19.4	7.4	252.6	97	141.2	174.1	44	22.5	16.3	1.4	87.7	32.2
	OX344886.1:182457-188099_Monkeypox_virus_isolate_MPXV_1081_SP_2022_genome_assembly,_chromosome:_MPXV_1081_SP_2022	1.637	71.5	46.8	142.8	60.1	6.3	6.5	9.8	1.7	127.7	63.5	44.2	16.8	11	15.8	67.4	53.2	7.3	0.3	2.2	0.9	0.3	162.7	54	83.6	10.7	2.7	2.3	5.8	1.4	47.4	76.5	127.6	104.7	4.7	4.7	19.4	7.4	252.6	97	141.2	174.1	44	22.5	16.3	1.4	87.7	32.2
	OX344885.1:182457-188099_Monkeypox_virus_isolate_MPXV_2318_SP_2022_genome_assembly,_chromosome:_MPXV_2318_SP_2022	1.637	71.5	46.8	142.8	60.1	6.3	6.5	9.8	1.7	127.7	63.5	44.2	16.8	11	15.8	67.4	53.2	7.3	0.3	2.2	0.9	0.3	162.7	54	83.6	10.7	2.7	2.3	5.8	1.4	47.4	76.5	127.6	104.7	4.7	4.7	19.4	7.4	252.6	97	141.2	174.1	44	22.5	16.3	1.4	87.7	32.2
	OX344884.1:182457-188099_Monkeypox_virus_isolate_MPXV_1579_SP_2022_genome_assembly,_chromosome:_MPXV_1579_SP_2022	1.637	71.5	46.8	142.8	60.1	6.3	6.5	9.8	1.7	127.7	63.5	44.2	16.8	11	15.8	67.4	53.2	7.3	0.3	2.2	0.9	0.3	162.7	54	83.6	10.7	2.7	2.3	5.8	1.4	47.4	76.5	127.6	104.7	4.7	4.7	19.4	7.4	252.6	97	141.2	174.1	44	22.5	16.3	1.4	87.7	32.2
	OX344883.1:182457-188099_Monkeypox_virus_isolate_MPXV_2307_SP_2022_genome_assembly,_chromosome:_MPXV_2307_SP_2022	1.637	71.5	46.8	142.8	60.1	6.3	6.5	9.8	1.7	127.7	63.5	44.2	16.8	11	15.8	67.4	53.2	7.3	0.3	2.2	0.9	0.3	162.7	54	83.6	10.7	2.7	2.3	5.8	1.4	47.4	76.5	127.6	104.7	4.7	4.7	19.4	7.4	252.6	97	141.2	174.1	44	22.5	16.3	1.4	87.7	32.2
	OX344882.1:182457-188099_Monkeypox_virus_isolate_MPXV_2286_SP_2022_genome_assembly,_chromosome:_MPXV_2286_SP_2022	1.637	71.5	46.8	142.8	60.1	6.3	6.5	9.8	1.7	127.7	63.5	44.2	16.8	11	15.8	67.4	53.2	7.3	0.3	2.2	0.9	0.3	162.7	54	83.6	10.7	2.7	2.3	5.8	1.4	47.4	76.5	127.6	104.7	4.7	4.7	19.4	7.4	252.6	97	141.2	174.1	44	22.5	16.3	1.4	87.7	32.2
	OX344880.1:182457-188099_Monkeypox_virus_isolate_MPXV_2369_SP_2022_genome_assembly,_chromosome:_MPXV_2369_SP_2022	1.637	71.5	46.8	142.8	60.1	6.3	6.5	9.8	1.7	127.7	63.5	44.2	16.8	11	15.8	67.4	53.2	7.3	0.3	2.2	0.9	0.3	162.7	54	83.6	10.7	2.7	2.3	5.8	1.4	47.4	76.5	127.6	104.7	4.7	4.7	19.4	7.4	252.6	97	141.2	174.1	44	22.5	16.3	1.4	87.7	32.2
	OX344879.1:182454-188096_Monkeypox_virus_isolate_MPXV_2388_SP_2022_genome_assembly,_chromosome:_MPXV_2388_SP_2022	1.637	71.5	46.8	142.8	60.1	6.3	6.5	9.8	1.7	127.7	63.5	44.2	16.8	11	15.8	67.4	53.2	7.3	0.3	2.2	0.9	0.3	162.7	54	83.6	10.7	2.7	2.3	5.8	1.4	47.4	76.5	127.6	104.7	4.7	4.7	19.4	7.4	252.6	97	141.2	174.1	44	22.5	16.3	1.4	87.7	32.2
	OX344878.1:182457-188099_Monkeypox_virus_isolate_MPXV_2317_SP_2022_genome_assembly,_chromosome:_MPXV_2317_SP_2022	1.637	71.5	46.8	142.8	60.1	6.3	6.5	9.8	1.7	127.7	63.5	44.2	16.8	11	15.8	67.4	53.2	7.3	0.3	2.2	0.9	0.3	162.7	54	83.6	10.7	2.7	2.3	5.8	1.4	47.4	76.5	127.6	104.7	4.7	4.7	19.4	7.4	252.6	97	141.2	174.1	44	22.5	16.3	1.4	87.7	32.2
	OX344877.1:182457-188099_Monkeypox_virus_isolate_MPXV_2345_SP_2022_genome_assembly,_chromosome:_MPXV_2345_SP_2022	1.637	71.5	46.8	142.8	60.1	6.3	6.5	9.8	1.7	127.7	63.5	44.2	16.8	11	15.8	67.4	53.2	7.3	0.3	2.2	0.9	0.3	162.7	54	83.6	10.7	2.7	2.3	5.8	1.4	47.4	76.5	127.6	104.7	4.7	4.7	19.4	7.4	252.6	97	141.2	174.1	44	22.5	16.3	1.4	87.7	32.2
	OX344875.1:182456-188098_Monkeypox_virus_isolate_MPXV_2434_SP_2022_genome_assembly,_chromosome:_MPXV_2434_SP_2022	1.637	71.5	46.8	142.8	60.1	6.3	6.5	9.8	1.7	127.7	63.5	44.2	16.8	11	15.8	67.4	53.2	7.3	0.3	2.2	0.9	0.3	162.7	54	83.6	10.7	2.7	2.3	5.8	1.4	47.4	76.5	127.6	104.7	4.7	4.7	19.4	7.4	252.6	97	141.2	174.1	44	22.5	16.3	1.4	87.7	32.2
	OX344874.1:182457-188099_Monkeypox_virus_isolate_MPXV_431_SP_2022_genome_assembly,_chromosome:_MPXV_431_SP_2022	1.637	71.5	46.8	142.8	60.1	6.3	6.5	9.8	1.7	127.7	63.5	44.2	16.8	11	15.8	67.4	53.2	7.3	0.3	2.2	0.9	0.3	162.7	54	83.6	10.7	2.7	2.3	5.8	1.4	47.4	76.5	127.6	104.7	4.7	4.7	19.4	7.4	252.6	97	141.2	174.1	44	22.5	16.3	1.4	87.7	32.2
	OX344873.1:182457-188099_Monkeypox_virus_isolate_MPXV_435_SP_2022_genome_assembly,_chromosome:_MPXV_435_SP_2022	1.637	71.5	46.8	142.8	60.1	6.3	6.5	9.8	1.7	127.7	63.5	44.2	16.8	11	15.8	67.4	53.2	7.3	0.3	2.2	0.9	0.3	162.7	54	83.6	10.7	2.7	2.3	5.8	1.4	47.4	76.5	127.6	104.7	4.7	4.7	19.4	7.4	252.6	97	141.2	174.1	44	22.5	16.3	1.4	87.7	32.2
	OX344872.1:182457-188099_Monkeypox_virus_isolate_MPXV_347_R_SP_2022_genome_assembly,_chromosome:_MPXV_347_R_SP_2022	1.637	71.5	46.8	142.8	60.1	6.3	6.5	9.8	1.7	127.7	63.5	44.2	16.8	11	15.8	67.4	53.2	7.3	0.3	2.2	0.9	0.3	162.7	54	83.6	10.7	2.7	2.3	5.8	1.4	47.4	76.5	127.6	104.7	4.7	4.7	19.4	7.4	252.6	97	141.2	174.1	44	22.5	16.3	1.4	87.7	32.2
	OX344871.1:182457-188099_Monkeypox_virus_isolate_MPXV_417_SP_2022_genome_assembly,_chromosome:_MPXV_417_SP_2022	1.637	71.5	46.8	142.8	60.1	6.3	6.5	9.8	1.7	127.7	63.5	44.2	16.8	11	15.8	67.4	53.2	7.3	0.3	2.2	0.9	0.3	162.7	54	83.6	10.7	2.7	2.3	5.8	1.4	47.4	76.5	127.6	104.7	4.7	4.7	19.4	7.4	252.6	97	141.2	174.1	44	22.5	16.3	1.4	87.7	32.2
	OX344870.1:182457-188099_Monkeypox_virus_isolate_MPXV_415_SP_2022_genome_assembly,_chromosome:_MPXV_415_SP_2022	1.637	71.5	46.8	142.8	60.1	6.3	6.5	9.8	1.7	127.7	63.5	44.2	16.8	11	15.8	67.4	53.2	7.3	0.3	2.2	0.9	0.3	162.7	54	83.6	10.7	2.7	2.3	5.8	1.4	47.4	76.5	127.6	104.7	4.7	4.7	19.4	7.4	252.6	97	141.2	174.1	44	22.5	16.3	1.4	87.7	32.2
	OX344869.1:182457-188099_Monkeypox_virus_isolate_MPXV_441_SP_2022_genome_assembly,_chromosome:_MPXV_441_SP_2022	1.637	71.5	46.8	142.8	60.1	6.3	6.5	9.8	1.7	127.7	63.5	44.2	16.8	11	15.8	67.4	53.2	7.3	0.3	2.2	0.9	0.3	162.7	54	83.6	10.7	2.7	2.3	5.8	1.4	47.4	76.5	127.6	104.7	4.7	4.7	19.4	7.4	252.6	97	141.2	174.1	44	22.5	16.3	1.4	87.7	32.2
	OX344868.1:182457-188099_Monkeypox_virus_isolate_MPXV_1300_SP_2022_genome_assembly,_chromosome:_MPXV_1300_SP_2022	1.637	71.5	46.8	142.8	60.1	6.3	6.5	9.8	1.7	127.7	63.5	44.2	16.8	11	15.8	67.4	53.2	7.3	0.3	2.2	0.9	0.3	162.7	54	83.6	10.7	2.7	2.3	5.8	1.4	47.4	76.5	127.6	104.7	4.7	4.7	19.4	7.4	252.6	97	141.2	174.1	44	22.5	16.3	1.4	87.7	32.2
	OX344867.1:182457-188099_Monkeypox_virus_isolate_MPXV_419_SP_2022_genome_assembly,_chromosome:_MPXV_419_SP_2022	1.637	71.5	46.8	142.8	60.1	6.3	6.5	9.8	1.7	127.7	63.5	44.2	16.8	11	15.8	67.4	53.2	7.3	0.3	2.2	0.9	0.3	162.7	54	83.6	10.7	2.7	2.3	5.8	1.4	47.4	76.5	127.6	104.7	4.7	4.7	19.4	7.4	252.6	97	141.2	174.1	44	22.5	16.3	1.4	87.7	32.2
	OX344866.1:182457-188099_Monkeypox_virus_isolate_MPXV_1077_SP_2022_genome_assembly,_chromosome:_MPXV_1077_SP_2022	1.637	71.5	46.8	142.8	60.1	6.3	6.5	9.8	1.7	127.7	63.5	44.2	16.8	11	15.8	67.4	53.2	7.3	0.3	2.2	0.9	0.3	162.7	54	83.6	10.7	2.7	2.3	5.8	1.4	47.4	76.5	127.6	104.7	4.7	4.7	19.4	7.4	252.6	97	141.2	174.1	44	22.5	16.3	1.4	87.7	32.2
	OX344865.1:182457-188099_Monkeypox_virus_isolate_MPXV_13555_SP_2022_genome_assembly,_chromosome:_MPXV_13555_SP_2022	1.637	71.5	46.8	142.8	60.1	6.3	6.5	9.8	1.7	127.7	63.5	44.2	16.8	11	15.8	67.4	53.2	7.3	0.3	2.2	0.9	0.3	162.7	54	83.6	10.7	2.7	2.3	5.8	1.4	47.4	76.5	127.6	104.7	4.7	4.7	19.4	7.4	252.6	97	141.2	174.1	44	22.5	16.3	1.4	87.7	32.2
	OX344864.1:182457-188099_Monkeypox_virus_isolate_MPXV_2428_SP_2022_genome_assembly,_chromosome:_MPXV_2428_SP_2022	1.637	71.5	46.8	142.8	60.1	6.3	6.5	9.8	1.7	127.7	63.5	44.2	16.8	11	15.8	67.4	53.2	7.3	0.3	2.2	0.9	0.3	162.7	54	83.6	10.7	2.7	2.3	5.8	1.4	47.4	76.5	127.6	104.7	4.7	4.7	19.4	7.4	252.6	97	141.2	174.1	44	22.5	16.3	1.4	87.7	32.2
	OX044348.2:182458-188100_Monkeypox_virus_isolate_MPXV_407_SP_2022_genome_assembly,_chromosome:_MPXV_407_SP_2022	1.637	71.5	46.8	142.8	60.1	6.3	6.5	9.8	1.7	127.7	63.5	44.2	16.8	11	15.8	67.4	53.2	7.3	0.3	2.2	0.9	0.3	162.7	54	83.6	10.7	2.7	2.3	5.8	1.4	47.4	76.5	127.6	104.7	4.7	4.7	19.4	7.4	252.6	97	141.2	174.1	44	22.5	16.3	1.4	87.7	32.2
	OX044347.2:182457-188099_Monkeypox_virus_isolate_MPXV_457_SP_2022_genome_assembly,_chromosome:_MPXV_457_SP_2022	1.637	71.5	46.8	142.8	60.1	6.3	6.5	9.8	1.7	127.7	63.5	44.2	16.8	11	15.8	67.4	53.2	7.3	0.3	2.2	0.9	0.3	162.7	54	83.6	10.7	2.7	2.3	5.8	1.4	47.4	76.5	127.6	104.7	4.7	4.7	19.4	7.4	252.6	97	141.2	174.1	44	22.5	16.3	1.4	87.7	32.2
	OX044346.2:182457-188099_Monkeypox_virus_isolate_MPXV_403_SP_2022_genome_assembly,_chromosome:_MPXV_403_SP_2022	1.637	71.5	46.8	142.8	60.1	6.3	6.5	9.8	1.7	127.7	63.5	44.2	16.8	11	15.8	67.4	53.2	7.3	0.3	2.2	0.9	0.3	162.7	54	83.6	10.7	2.7	2.3	5.8	1.4	47.4	76.5	127.6	104.7	4.7	4.7	19.4	7.4	252.6	97	141.2	174.1	44	22.5	16.3	1.4	87.7	32.2
	OX044345.2:182457-188099_Monkeypox_virus_isolate_MPXV_395_SP_2022_genome_assembly,_chromosome:_MPXV_395_SP_2022	1.637	71.5	46.8	142.8	60.1	6.3	6.5	9.8	1.7	127.7	63.5	44.2	16.8	11	15.8	67.4	53.2	7.3	0.3	2.2	0.9	0.3	162.7	54	83.6	10.7	2.7	2.3	5.8	1.4	47.4	76.5	127.6	104.7	4.7	4.7	19.4	7.4	252.6	97	141.2	174.1	44	22.5	16.3	1.4	87.7	32.2
	OX044344.2:182457-188099_Monkeypox_virus_isolate_MPXV_453_SP_2022_genome_assembly,_chromosome:_MPXV_453_SP_2022	1.637	71.5	46.8	142.8	60.1	6.3	6.5	9.8	1.7	127.7	63.5	44.2	16.8	11	15.8	67.4	53.2	7.3	0.3	2.2	0.9	0.3	162.7	54	83.6	10.7	2.7	2.3	5.8	1.4	47.4	76.5	127.6	104.7	4.7	4.7	19.4	7.4	252.6	97	141.2	174.1	44	22.5	16.3	1.4	87.7	32.2
	OX044343.2:182457-188099_Monkeypox_virus_isolate_MPXV_399_SP_2022_genome_assembly,_chromosome:_MPXV_399_SP_2022	1.637	71.5	46.8	142.8	60.1	6.3	6.5	9.8	1.7	127.7	63.5	44.2	16.8	11	15.8	67.4	53.2	7.3	0.3	2.2	0.9	0.3	162.7	54	83.6	10.7	2.7	2.3	5.8	1.4	47.4	76.5	127.6	104.7	4.7	4.7	19.4	7.4	252.6	97	141.2	174.1	44	22.5	16.3	1.4	87.7	32.2
	OX044342.2:182457-188099_Monkeypox_virus_isolate_MPXV_349_R_SP_2022_genome_assembly,_chromosome:_MPXV_349_R_SP_2022	1.637	71.5	46.8	142.8	60.1	6.3	6.5	9.8	1.7	127.7	63.5	44.2	16.8	11	15.8	67.4	53.2	7.3	0.3	2.2	0.9	0.3	162.7	54	83.6	10.7	2.7	2.3	5.8	1.4	47.4	76.5	127.6	104.7	4.7	4.7	19.4	7.4	252.6	97	141.2	174.1	44	22.5	16.3	1.4	87.7	32.2
	OX044341.2:182457-188099_Monkeypox_virus_isolate_MPXV_352_R_SP_2022_genome_assembly,_chromosome:_MPXV_352_R_SP_2022	1.637	71.5	46.8	142.8	60.1	6.3	6.5	9.8	1.7	127.7	63.5	44.2	16.8	11	15.8	67.4	53.2	7.3	0.3	2.2	0.9	0.3	162.7	54	83.6	10.7	2.7	2.3	5.8	1.4	47.4	76.5	127.6	104.7	4.7	4.7	19.4	7.4	252.6	97	141.2	174.1	44	22.5	16.3	1.4	87.7	32.2
	OX044340.2:182457-188099_Monkeypox_virus_isolate_MPXV_350_R_SP_2022_genome_assembly,_chromosome:_MPXV_350_R_SP_2022	1.637	71.5	46.8	142.8	60.1	6.3	6.5	9.8	1.7	127.7	63.5	44.2	16.8	11	15.8	67.4	53.2	7.3	0.3	2.2	0.9	0.3	162.7	54	83.6	10.7	2.7	2.3	5.8	1.4	47.4	76.5	127.6	104.7	4.7	4.7	19.4	7.4	252.6	97	141.2	174.1	44	22.5	16.3	1.4	87.7	32.2
	OX044337.2:182457-188099_Monkeypox_virus_isolate_MPXV_351_R_SP_2022_genome_assembly,_chromosome:_MPXV_351_R_SP_2022	1.637	71.5	46.8	142.8	60.1	6.3	6.5	9.8	1.7	127.7	63.5	44.2	16.8	11	15.8	67.4	53.2	7.3	0.3	2.2	0.9	0.3	162.7	54	83.6	10.7	2.7	2.3	5.8	1.4	47.4	76.5	127.6	104.7	4.7	4.7	19.4	7.4	252.6	97	141.2	174.1	44	22.5	16.3	1.4	87.7	32.2
	OX044336.2:182457-188099_Monkeypox_virus_isolate_MPXV_353_R_SP_2022_genome_assembly,_chromosome:_MPXV_353_R_SP_2022	1.637	71.5	46.8	142.8	60.1	6.3	6.5	9.8	1.7	127.7	63.5	44.2	16.8	11	15.8	67.4	53.2	7.3	0.3	2.2	0.9	0.3	162.7	54	83.6	10.7	2.7	2.3	5.8	1.4	47.4	76.5	127.6	104.7	4.7	4.7	19.4	7.4	252.6	97	141.2	174.1	44	22.5	16.3	1.4	87.7	32.2
	OP598104.1:180574-186216_Monkeypox_virus_isolate_MPXV/Human/USA/MA-USAFSAM-M0002/2022,_partial_genome	1.637	71.5	46.8	142.8	60.1	6.3	6.5	9.8	1.7	127.7	63.5	44.2	16.8	11	15.8	67.4	53.2	7.3	0.3	2.2	0.9	0.3	162.7	54	83.6	10.7	2.7	2.3	5.8	1.4	47.4	76.5	127.6	104.7	4.7	4.7	19.4	7.4	252.6	97	141.2	174.1	44	22.5	16.3	1.4	87.7	32.2
	OP597796.1:180529-186171_Monkeypox_virus_isolate_MN-MDH-MPXV_0022,_partial_genome	1.637	71.5	46.8	142.8	60.1	6.3	6.5	9.8	1.7	127.7	63.5	44.2	16.8	11	15.8	67.4	53.2	7.3	0.3	2.2	0.9	0.3	162.7	54	83.6	10.7	2.7	2.3	5.8	1.4	47.4	76.5	127.6	104.7	4.7	4.7	19.4	7.4	252.6	97	141.2	174.1	44	22.5	16.3	1.4	87.7	32.2
	OP597794.1:180521-186163_Monkeypox_virus_isolate_MN-MDH-MPXV_0020,_partial_genome	1.637	71.5	46.8	142.8	60.1	6.3	6.5	9.8	1.7	127.7	63.5	44.2	16.8	11	15.8	67.4	53.2	7.3	0.3	2.2	0.9	0.3	162.7	54	83.6	10.7	2.7	2.3	5.8	1.4	47.4	76.5	127.6	104.7	4.7	4.7	19.4	7.4	252.6	97	141.2	174.1	44	22.5	16.3	1.4	87.7	32.2
	OP597792.1:180528-186170_Monkeypox_virus_isolate_MN-MDH-MPXV_0018,_partial_genome	1.637	71.5	46.8	142.8	60.1	6.3	6.5	9.8	1.7	127.7	63.5	44.2	16.8	11	15.8	67.4	53.2	7.3	0.3	2.2	0.9	0.3	162.7	54	83.6	10.7	2.7	2.3	5.8	1.4	47.4	76.5	127.6	104.7	4.7	4.7	19.4	7.4	252.6	97	141.2	174.1	44	22.5	16.3	1.4	87.7	32.2
	OP597791.1:180528-186170_Monkeypox_virus_isolate_MN-MDH-MPXV_0017,_partial_genome	1.637	71.5	46.8	142.8	60.1	6.3	6.5	9.8	1.7	127.7	63.5	44.2	16.8	11	15.8	67.4	53.2	7.3	0.3	2.2	0.9	0.3	162.7	54	83.6	10.7	2.7	2.3	5.8	1.4	47.4	76.5	127.6	104.7	4.7	4.7	19.4	7.4	252.6	97	141.2	174.1	44	22.5	16.3	1.4	87.7	32.2
	OP597790.1:180529-186171_Monkeypox_virus_isolate_MN-MDH-MPXV_0016,_partial_genome	1.637	71.5	46.8	142.8	60.1	6.3	6.5	9.8	1.7	127.7	63.5	44.2	16.8	11	15.8	67.4	53.2	7.3	0.3	2.2	0.9	0.3	162.7	54	83.6	10.7	2.7	2.3	5.8	1.4	47.4	76.5	127.6	104.7	4.7	4.7	19.4	7.4	252.6	97	141.2	174.1	44	22.5	16.3	1.4	87.7	32.2
	OP597789.1:180525-186167_Monkeypox_virus_isolate_MN-MDH-MPXV_0015,_partial_genome	1.637	71.5	46.8	142.8	60.1	6.3	6.5	9.8	1.7	127.7	63.5	44.2	16.8	11	15.8	67.4	53.2	7.3	0.3	2.2	0.9	0.3	162.7	54	83.6	10.7	2.7	2.3	5.8	1.4	47.4	76.5	127.6	104.7	4.7	4.7	19.4	7.4	252.6	97	141.2	174.1	44	22.5	16.3	1.4	87.7	32.2
	OP597788.1:180519-186161_Monkeypox_virus_isolate_MN-MDH-MPXV_0014,_partial_genome	1.637	71.5	46.8	142.8	60.1	6.3	6.5	9.8	1.7	127.7	63.5	44.2	16.8	11	15.8	67.4	53.2	7.3	0.3	2.2	0.9	0.3	162.7	54	83.6	10.7	2.7	2.3	5.8	1.4	47.4	76.5	127.6	104.7	4.7	4.7	19.4	7.4	252.6	97	141.2	174.1	44	22.5	16.3	1.4	87.7	32.2
	OP597787.1:180529-186171_Monkeypox_virus_isolate_MN-MDH-MPXV_0013,_partial_genome	1.637	71.5	46.8	142.8	60.1	6.3	6.5	9.8	1.7	127.7	63.5	44.2	16.8	11	15.8	67.4	53.2	7.3	0.3	2.2	0.9	0.3	162.7	54	83.6	10.7	2.7	2.3	5.8	1.4	47.4	76.5	127.6	104.7	4.7	4.7	19.4	7.4	252.6	97	141.2	174.1	44	22.5	16.3	1.4	87.7	32.2
	OP597786.1:180902-186544_Monkeypox_virus_isolate_MN-MDH-MPXV_0012,_partial_genome	1.637	71.5	46.8	142.8	60.1	6.3	6.5	9.8	1.7	127.7	63.5	44.2	16.8	11	15.8	67.4	53.2	7.3	0.3	2.2	0.9	0.3	162.7	54	83.6	10.7	2.7	2.3	5.8	1.4	47.4	76.5	127.6	104.7	4.7	4.7	19.4	7.4	252.6	97	141.2	174.1	44	22.5	16.3	1.4	87.7	32.2
	OP597785.1:180532-186174_Monkeypox_virus_isolate_MN-MDH-MPXV_0011,_partial_genome	1.637	71.5	46.8	142.8	60.1	6.3	6.5	9.8	1.7	127.7	63.5	44.2	16.8	11	15.8	67.4	53.2	7.3	0.3	2.2	0.9	0.3	162.7	54	83.6	10.7	2.7	2.3	5.8	1.4	47.4	76.5	127.6	104.7	4.7	4.7	19.4	7.4	252.6	97	141.2	174.1	44	22.5	16.3	1.4	87.7	32.2
	OP597784.1:180940-186582_Monkeypox_virus_isolate_MN-MDH-MPXV_0010,_partial_genome	1.637	71.5	46.8	142.8	60.1	6.3	6.5	9.8	1.7	127.7	63.5	44.2	16.8	11	15.8	67.4	53.2	7.3	0.3	2.2	0.9	0.3	162.7	54	83.6	10.7	2.7	2.3	5.8	1.4	47.4	76.5	127.6	104.7	4.7	4.7	19.4	7.4	252.6	97	141.2	174.1	44	22.5	16.3	1.4	87.7	32.2
	OP597783.1:180940-186582_Monkeypox_virus_isolate_MN-MDH-MPXV_0009,_partial_genome	1.637	71.5	46.8	142.8	60.1	6.3	6.5	9.8	1.7	127.7	63.5	44.2	16.8	11	15.8	67.4	53.2	7.3	0.3	2.2	0.9	0.3	162.7	54	83.6	10.7	2.7	2.3	5.8	1.4	47.4	76.5	127.6	104.7	4.7	4.7	19.4	7.4	252.6	97	141.2	174.1	44	22.5	16.3	1.4	87.7	32.2
	OP597782.1:180521-186163_Monkeypox_virus_isolate_MN-MDH-MPXV_0008,_partial_genome	1.637	71.5	46.8	142.8	60.1	6.3	6.5	9.8	1.7	127.7	63.5	44.2	16.8	11	15.8	67.4	53.2	7.3	0.3	2.2	0.9	0.3	162.7	54	83.6	10.7	2.7	2.3	5.8	1.4	47.4	76.5	127.6	104.7	4.7	4.7	19.4	7.4	252.6	97	141.2	174.1	44	22.5	16.3	1.4	87.7	32.2
	OP597781.1:180530-186172_Monkeypox_virus_isolate_MN-MDH-MPXV_0007,_partial_genome	1.637	71.5	46.8	142.8	60.1	6.3	6.5	9.8	1.7	127.7	63.5	44.2	16.8	11	15.8	67.4	53.2	7.3	0.3	2.2	0.9	0.3	162.7	54	83.6	10.7	2.7	2.3	5.8	1.4	47.4	76.5	127.6	104.7	4.7	4.7	19.4	7.4	252.6	97	141.2	174.1	44	22.5	16.3	1.4	87.7	32.2
	OP597780.1:180522-186164_Monkeypox_virus_isolate_MN-MDH-MPXV_0006,_partial_genome	1.637	71.5	46.8	142.8	60.1	6.3	6.5	9.8	1.7	127.7	63.5	44.2	16.8	11	15.8	67.4	53.2	7.3	0.3	2.2	0.9	0.3	162.7	54	83.6	10.7	2.7	2.3	5.8	1.4	47.4	76.5	127.6	104.7	4.7	4.7	19.4	7.4	252.6	97	141.2	174.1	44	22.5	16.3	1.4	87.7	32.2
	OP597778.1:180529-186171_Monkeypox_virus_isolate_MN-MDH-MPXV_0004,_partial_genome	1.637	71.5	46.8	142.8	60.1	6.3	6.5	9.8	1.7	127.7	63.5	44.2	16.8	11	15.8	67.4	53.2	7.3	0.3	2.2	0.9	0.3	162.7	54	83.6	10.7	2.7	2.3	5.8	1.4	47.4	76.5	127.6	104.7	4.7	4.7	19.4	7.4	252.6	97	141.2	174.1	44	22.5	16.3	1.4	87.7	32.2
	OP597777.1:180529-186171_Monkeypox_virus_isolate_MN-MDH-MPXV_0003,_partial_genome	1.637	71.5	46.8	142.8	60.1	6.3	6.5	9.8	1.7	127.7	63.5	44.2	16.8	11	15.8	67.4	53.2	7.3	0.3	2.2	0.9	0.3	162.7	54	83.6	10.7	2.7	2.3	5.8	1.4	47.4	76.5	127.6	104.7	4.7	4.7	19.4	7.4	252.6	97	141.2	174.1	44	22.5	16.3	1.4	87.7	32.2
	OP597776.1:180911-186553_Monkeypox_virus_isolate_MN-MDH-MPXV_0002,_partial_genome	1.637	71.5	46.8	142.8	60.1	6.3	6.5	9.8	1.7	127.7	63.5	44.2	16.8	11	15.8	67.4	53.2	7.3	0.3	2.2	0.9	0.3	162.7	54	83.6	10.7	2.7	2.3	5.8	1.4	47.4	76.5	127.6	104.7	4.7	4.7	19.4	7.4	252.6	97	141.2	174.1	44	22.5	16.3	1.4	87.7	32.2
	OP597775.1:180926-186568_Monkeypox_virus_isolate_MN-MDH-MPXV_0001,_partial_genome	1.637	71.5	46.8	142.8	60.1	6.3	6.5	9.8	1.7	127.7	63.5	44.2	16.8	11	15.8	67.4	53.2	7.3	0.3	2.2	0.9	0.3	162.7	54	83.6	10.7	2.7	2.3	5.8	1.4	47.4	76.5	127.6	104.7	4.7	4.7	19.4	7.4	252.6	97	141.2	174.1	44	22.5	16.3	1.4	87.7	32.2
	OP594207.1:181289-186931_Monkeypox_virus_isolate_MPXV/Germany/2022/RKI443,_complete_genome	1.637	71.5	46.8	142.8	60.1	6.3	6.5	9.8	1.7	127.7	63.5	44.2	16.8	11	15.8	67.4	53.2	7.3	0.3	2.2	0.9	0.3	162.7	54	83.6	10.7	2.7	2.3	5.8	1.4	47.4	76.5	127.6	104.7	4.7	4.7	19.4	7.4	252.6	97	141.2	174.1	44	22.5	16.3	1.4	87.7	32.2
	OP594205.1:181289-186931_Monkeypox_virus_isolate_MPXV/Germany/2022/RKI441,_partial_genome	1.637	71.5	46.8	142.8	60.1	6.3	6.5	9.8	1.7	127.7	63.5	44.2	16.8	11	15.8	67.4	53.2	7.3	0.3	2.2	0.9	0.3	162.7	54	83.6	10.7	2.7	2.3	5.8	1.4	47.4	76.5	127.6	104.7	4.7	4.7	19.4	7.4	252.6	97	141.2	174.1	44	22.5	16.3	1.4	87.7	32.2
	OP594204.1:181290-186932_Monkeypox_virus_isolate_MPXV/Germany/2022/RKI440,_complete_genome	1.637	71.5	46.8	142.8	60.1	6.3	6.5	9.8	1.7	127.7	63.5	44.2	16.8	11	15.8	67.4	53.2	7.3	0.3	2.2	0.9	0.3	162.7	54	83.6	10.7	2.7	2.3	5.8	1.4	47.4	76.5	127.6	104.7	4.7	4.7	19.4	7.4	252.6	97	141.2	174.1	44	22.5	16.3	1.4	87.7	32.2
	OP594203.1:181289-186931_Monkeypox_virus_isolate_MPXV/Germany/2022/RKI439,_complete_genome	1.637	71.5	46.8	142.8	60.1	6.3	6.5	9.8	1.7	127.7	63.5	44.2	16.8	11	15.8	67.4	53.2	7.3	0.3	2.2	0.9	0.3	162.7	54	83.6	10.7	2.7	2.3	5.8	1.4	47.4	76.5	127.6	104.7	4.7	4.7	19.4	7.4	252.6	97	141.2	174.1	44	22.5	16.3	1.4	87.7	32.2
	OP594201.1:181289-186931_Monkeypox_virus_isolate_MPXV/Germany/2022/RKI437,_partial_genome	1.637	71.5	46.8	142.8	60.1	6.3	6.5	9.8	1.7	127.7	63.5	44.2	16.8	11	15.8	67.4	53.2	7.3	0.3	2.2	0.9	0.3	162.7	54	83.6	10.7	2.7	2.3	5.8	1.4	47.4	76.5	127.6	104.7	4.7	4.7	19.4	7.4	252.6	97	141.2	174.1	44	22.5	16.3	1.4	87.7	32.2
	OP594199.1:181290-186932_Monkeypox_virus_isolate_MPXV/Germany/2022/RKI435,_partial_genome	1.637	71.5	46.8	142.8	60.1	6.3	6.5	9.8	1.7	127.7	63.5	44.2	16.8	11	15.8	67.4	53.2	7.3	0.3	2.2	0.9	0.3	162.7	54	83.6	10.7	2.7	2.3	5.8	1.4	47.4	76.5	127.6	104.7	4.7	4.7	19.4	7.4	252.6	97	141.2	174.1	44	22.5	16.3	1.4	87.7	32.2
	OP594198.1:181289-186931_Monkeypox_virus_isolate_MPXV/Germany/2022/RKI434,_partial_genome	1.637	71.5	46.8	142.8	60.1	6.3	6.5	9.8	1.7	127.7	63.5	44.2	16.8	11	15.8	67.4	53.2	7.3	0.3	2.2	0.9	0.3	162.7	54	83.6	10.7	2.7	2.3	5.8	1.4	47.4	76.5	127.6	104.7	4.7	4.7	19.4	7.4	252.6	97	141.2	174.1	44	22.5	16.3	1.4	87.7	32.2
	OP594195.1:181289-186931_Monkeypox_virus_isolate_MPXV/Germany/2022/RKI431,_complete_genome	1.637	71.5	46.8	142.8	60.1	6.3	6.5	9.8	1.7	127.7	63.5	44.2	16.8	11	15.8	67.4	53.2	7.3	0.3	2.2	0.9	0.3	162.7	54	83.6	10.7	2.7	2.3	5.8	1.4	47.4	76.5	127.6	104.7	4.7	4.7	19.4	7.4	252.6	97	141.2	174.1	44	22.5	16.3	1.4	87.7	32.2
	OP594194.1:181290-186932_Monkeypox_virus_isolate_MPXV/Germany/2022/RKI430,_partial_genome	1.637	71.5	46.8	142.8	60.1	6.3	6.5	9.8	1.7	127.7	63.5	44.2	16.8	11	15.8	67.4	53.2	7.3	0.3	2.2	0.9	0.3	162.7	54	83.6	10.7	2.7	2.3	5.8	1.4	47.4	76.5	127.6	104.7	4.7	4.7	19.4	7.4	252.6	97	141.2	174.1	44	22.5	16.3	1.4	87.7	32.2
	OP594193.1:181289-186931_Monkeypox_virus_isolate_MPXV/Germany/2022/RKI429,_complete_genome	1.637	71.5	46.8	142.8	60.1	6.3	6.5	9.8	1.7	127.7	63.5	44.2	16.8	11	15.8	67.4	53.2	7.3	0.3	2.2	0.9	0.3	162.7	54	83.6	10.7	2.7	2.3	5.8	1.4	47.4	76.5	127.6	104.7	4.7	4.7	19.4	7.4	252.6	97	141.2	174.1	44	22.5	16.3	1.4	87.7	32.2
	OP594192.1:181290-186932_Monkeypox_virus_isolate_MPXV/Germany/2022/RKI428,_complete_genome	1.637	71.5	46.8	142.8	60.1	6.3	6.5	9.8	1.7	127.7	63.5	44.2	16.8	11	15.8	67.4	53.2	7.3	0.3	2.2	0.9	0.3	162.7	54	83.6	10.7	2.7	2.3	5.8	1.4	47.4	76.5	127.6	104.7	4.7	4.7	19.4	7.4	252.6	97	141.2	174.1	44	22.5	16.3	1.4	87.7	32.2
	OP594190.1:181290-186932_Monkeypox_virus_isolate_MPXV/Germany/2022/RKI426,_partial_genome	1.637	71.5	46.8	142.8	60.1	6.3	6.5	9.8	1.7	127.7	63.5	44.2	16.8	11	15.8	67.4	53.2	7.3	0.3	2.2	0.9	0.3	162.7	54	83.6	10.7	2.7	2.3	5.8	1.4	47.4	76.5	127.6	104.7	4.7	4.7	19.4	7.4	252.6	97	141.2	174.1	44	22.5	16.3	1.4	87.7	32.2
	OP594189.1:181289-186931_Monkeypox_virus_isolate_MPXV/Germany/2022/RKI425,_partial_genome	1.637	71.5	46.8	142.8	60.1	6.3	6.5	9.8	1.7	127.7	63.5	44.2	16.8	11	15.8	67.4	53.2	7.3	0.3	2.2	0.9	0.3	162.7	54	83.6	10.7	2.7	2.3	5.8	1.4	47.4	76.5	127.6	104.7	4.7	4.7	19.4	7.4	252.6	97	141.2	174.1	44	22.5	16.3	1.4	87.7	32.2
	OP594188.1:181290-186932_Monkeypox_virus_isolate_MPXV/Germany/2022/RKI424,_partial_genome	1.637	71.5	46.8	142.8	60.1	6.3	6.5	9.8	1.7	127.7	63.5	44.2	16.8	11	15.8	67.4	53.2	7.3	0.3	2.2	0.9	0.3	162.7	54	83.6	10.7	2.7	2.3	5.8	1.4	47.4	76.5	127.6	104.7	4.7	4.7	19.4	7.4	252.6	97	141.2	174.1	44	22.5	16.3	1.4	87.7	32.2
	OP594187.1:181290-186932_Monkeypox_virus_isolate_MPXV/Germany/2022/RKI423,_partial_genome	1.637	71.5	46.8	142.8	60.1	6.3	6.5	9.8	1.7	127.7	63.5	44.2	16.8	11	15.8	67.4	53.2	7.3	0.3	2.2	0.9	0.3	162.7	54	83.6	10.7	2.7	2.3	5.8	1.4	47.4	76.5	127.6	104.7	4.7	4.7	19.4	7.4	252.6	97	141.2	174.1	44	22.5	16.3	1.4	87.7	32.2
	OP587264.1:180600-186242_Monkeypox_virus_isolate_MPXV/Human/USA/CA-CDPH-MPX000040/2022,_complete_genome	1.637	71.5	46.8	142.8	60.1	6.3	6.5	9.8	1.7	127.7	63.5	44.2	16.8	11	15.8	67.4	53.2	7.3	0.3	2.2	0.9	0.3	162.7	54	83.6	10.7	2.7	2.3	5.8	1.4	47.4	76.5	127.6	104.7	4.7	4.7	19.4	7.4	252.6	97	141.2	174.1	44	22.5	16.3	1.4	87.7	32.2
	OP587263.1:180477-186119_Monkeypox_virus_isolate_MPXV/Human/USA/CA-CDPH-MPX000042/2022,_partial_genome	1.637	71.5	46.8	142.8	60.1	6.3	6.5	9.8	1.7	127.7	63.5	44.2	16.8	11	15.8	67.4	53.2	7.3	0.3	2.2	0.9	0.3	162.7	54	83.6	10.7	2.7	2.3	5.8	1.4	47.4	76.5	127.6	104.7	4.7	4.7	19.4	7.4	252.6	97	141.2	174.1	44	22.5	16.3	1.4	87.7	32.2
	OP587262.1:180379-186021_Monkeypox_virus_isolate_MPXV/Human/USA/CA-CDPH-MPX000041/2022,_partial_genome	1.637	71.5	46.8	142.8	60.1	6.3	6.5	9.8	1.7	127.7	63.5	44.2	16.8	11	15.8	67.4	53.2	7.3	0.3	2.2	0.9	0.3	162.7	54	83.6	10.7	2.7	2.3	5.8	1.4	47.4	76.5	127.6	104.7	4.7	4.7	19.4	7.4	252.6	97	141.2	174.1	44	22.5	16.3	1.4	87.7	32.2
	OP587261.1:180893-186535_Monkeypox_virus_isolate_MPXV/Human/USA/CA-CDPH-MPX000039/2022,_partial_genome	1.637	71.5	46.8	142.8	60.1	6.3	6.5	9.8	1.7	127.7	63.5	44.2	16.8	11	15.8	67.4	53.2	7.3	0.3	2.2	0.9	0.3	162.7	54	83.6	10.7	2.7	2.3	5.8	1.4	47.4	76.5	127.6	104.7	4.7	4.7	19.4	7.4	252.6	97	141.2	174.1	44	22.5	16.3	1.4	87.7	32.2
	OP587260.1:180515-186157_Monkeypox_virus_isolate_MPXV/Human/USA/CA-CDPH-MPX000038/2022,_complete_genome	1.637	71.5	46.8	142.8	60.1	6.3	6.5	9.8	1.7	127.7	63.5	44.2	16.8	11	15.8	67.4	53.2	7.3	0.3	2.2	0.9	0.3	162.7	54	83.6	10.7	2.7	2.3	5.8	1.4	47.4	76.5	127.6	104.7	4.7	4.7	19.4	7.4	252.6	97	141.2	174.1	44	22.5	16.3	1.4	87.7	32.2
	OP587259.1:180941-186583_Monkeypox_virus_isolate_MPXV/Human/USA/CA-CDPH-MPX000037/2022,_complete_genome	1.637	71.5	46.8	142.8	60.1	6.3	6.5	9.8	1.7	127.7	63.5	44.2	16.8	11	15.8	67.4	53.2	7.3	0.3	2.2	0.9	0.3	162.7	54	83.6	10.7	2.7	2.3	5.8	1.4	47.4	76.5	127.6	104.7	4.7	4.7	19.4	7.4	252.6	97	141.2	174.1	44	22.5	16.3	1.4	87.7	32.2
	OP587258.1:180901-186543_Monkeypox_virus_isolate_MPXV/Human/USA/CA-CDPH-MPX000036/2022,_partial_genome	1.637	71.5	46.8	142.8	60.1	6.3	6.5	9.8	1.7	127.7	63.5	44.2	16.8	11	15.8	67.4	53.2	7.3	0.3	2.2	0.9	0.3	162.7	54	83.6	10.7	2.7	2.3	5.8	1.4	47.4	76.5	127.6	104.7	4.7	4.7	19.4	7.4	252.6	97	141.2	174.1	44	22.5	16.3	1.4	87.7	32.2
	OP587257.1:180560-186202_Monkeypox_virus_isolate_MPXV/Human/USA/CA-CDPH-MPX000033/2022,_complete_genome	1.637	71.5	46.8	142.8	60.1	6.3	6.5	9.8	1.7	127.7	63.5	44.2	16.8	11	15.8	67.4	53.2	7.3	0.3	2.2	0.9	0.3	162.7	54	83.6	10.7	2.7	2.3	5.8	1.4	47.4	76.5	127.6	104.7	4.7	4.7	19.4	7.4	252.6	97	141.2	174.1	44	22.5	16.3	1.4	87.7	32.2
	OP587256.1:180527-186169_Monkeypox_virus_isolate_MPXV/Human/USA/CA-CDPH-MPX000028/2022,_partial_genome	1.637	71.5	46.8	142.8	60.1	6.3	6.5	9.8	1.7	127.7	63.5	44.2	16.8	11	15.8	67.4	53.2	7.3	0.3	2.2	0.9	0.3	162.7	54	83.6	10.7	2.7	2.3	5.8	1.4	47.4	76.5	127.6	104.7	4.7	4.7	19.4	7.4	252.6	97	141.2	174.1	44	22.5	16.3	1.4	87.7	32.2
	OP587255.1:180537-186179_Monkeypox_virus_isolate_MPXV/Human/USA/CA-CDPH-MPX000027/2022,_partial_genome	1.637	71.5	46.8	142.8	60.1	6.3	6.5	9.8	1.7	127.7	63.5	44.2	16.8	11	15.8	67.4	53.2	7.3	0.3	2.2	0.9	0.3	162.7	54	83.6	10.7	2.7	2.3	5.8	1.4	47.4	76.5	127.6	104.7	4.7	4.7	19.4	7.4	252.6	97	141.2	174.1	44	22.5	16.3	1.4	87.7	32.2
	OP587253.1:180524-186166_Monkeypox_virus_isolate_MPXV/Human/USA/CA-CDPH-MPX000024/2022,_partial_genome	1.637	71.5	46.8	142.8	60.1	6.3	6.5	9.8	1.7	127.7	63.5	44.2	16.8	11	15.8	67.4	53.2	7.3	0.3	2.2	0.9	0.3	162.7	54	83.6	10.7	2.7	2.3	5.8	1.4	47.4	76.5	127.6	104.7	4.7	4.7	19.4	7.4	252.6	97	141.2	174.1	44	22.5	16.3	1.4	87.7	32.2
	OP587252.1:180527-186169_Monkeypox_virus_isolate_MPXV/Human/USA/CA-CDPH-MPX000023/2022,_complete_genome	1.637	71.5	46.8	142.8	60.1	6.3	6.5	9.8	1.7	127.7	63.5	44.2	16.8	11	15.8	67.4	53.2	7.3	0.3	2.2	0.9	0.3	162.7	54	83.6	10.7	2.7	2.3	5.8	1.4	47.4	76.5	127.6	104.7	4.7	4.7	19.4	7.4	252.6	97	141.2	174.1	44	22.5	16.3	1.4	87.7	32.2
	OP587251.1:180912-186554_Monkeypox_virus_isolate_MPXV/Human/USA/CA-CDPH-MPX000022/2022,_partial_genome	1.637	71.5	46.8	142.8	60.1	6.3	6.5	9.8	1.7	127.7	63.5	44.2	16.8	11	15.8	67.4	53.2	7.3	0.3	2.2	0.9	0.3	162.7	54	83.6	10.7	2.7	2.3	5.8	1.4	47.4	76.5	127.6	104.7	4.7	4.7	19.4	7.4	252.6	97	141.2	174.1	44	22.5	16.3	1.4	87.7	32.2
	OP587250.1:180527-186169_Monkeypox_virus_isolate_MPXV/Human/USA/CA-CDPH-MPX000021/2022,_partial_genome	1.637	71.5	46.8	142.8	60.1	6.3	6.5	9.8	1.7	127.7	63.5	44.2	16.8	11	15.8	67.4	53.2	7.3	0.3	2.2	0.9	0.3	162.7	54	83.6	10.7	2.7	2.3	5.8	1.4	47.4	76.5	127.6	104.7	4.7	4.7	19.4	7.4	252.6	97	141.2	174.1	44	22.5	16.3	1.4	87.7	32.2
	OP587249.1:180537-186179_Monkeypox_virus_isolate_MPXV/Human/USA/CA-CDPH-MPX000020/2022,_partial_genome	1.637	71.5	46.8	142.8	60.1	6.3	6.5	9.8	1.7	127.7	63.5	44.2	16.8	11	15.8	67.4	53.2	7.3	0.3	2.2	0.9	0.3	162.7	54	83.6	10.7	2.7	2.3	5.8	1.4	47.4	76.5	127.6	104.7	4.7	4.7	19.4	7.4	252.6	97	141.2	174.1	44	22.5	16.3	1.4	87.7	32.2
	OP587248.1:180537-186179_Monkeypox_virus_isolate_MPXV/Human/USA/CA-CDPH-MPX000019/2022,_partial_genome	1.637	71.5	46.8	142.8	60.1	6.3	6.5	9.8	1.7	127.7	63.5	44.2	16.8	11	15.8	67.4	53.2	7.3	0.3	2.2	0.9	0.3	162.7	54	83.6	10.7	2.7	2.3	5.8	1.4	47.4	76.5	127.6	104.7	4.7	4.7	19.4	7.4	252.6	97	141.2	174.1	44	22.5	16.3	1.4	87.7	32.2
	OP587247.1:180538-186180_Monkeypox_virus_isolate_MPXV/Human/USA/CA-CDPH-MPX000018/2022,_partial_genome	1.637	71.5	46.8	142.8	60.1	6.3	6.5	9.8	1.7	127.7	63.5	44.2	16.8	11	15.8	67.4	53.2	7.3	0.3	2.2	0.9	0.3	162.7	54	83.6	10.7	2.7	2.3	5.8	1.4	47.4	76.5	127.6	104.7	4.7	4.7	19.4	7.4	252.6	97	141.2	174.1	44	22.5	16.3	1.4	87.7	32.2
	OP587246.1:180534-186176_Monkeypox_virus_isolate_MPXV/Human/USA/CA-CDPH-MPX000017/2022,_partial_genome	1.637	71.5	46.8	142.8	60.1	6.3	6.5	9.8	1.7	127.7	63.5	44.2	16.8	11	15.8	67.4	53.2	7.3	0.3	2.2	0.9	0.3	162.7	54	83.6	10.7	2.7	2.3	5.8	1.4	47.4	76.5	127.6	104.7	4.7	4.7	19.4	7.4	252.6	97	141.2	174.1	44	22.5	16.3	1.4	87.7	32.2
	OP587244.1:180534-186176_Monkeypox_virus_isolate_MPXV/Human/USA/CA-CDPH-MPX000015/2022,_partial_genome	1.637	71.5	46.8	142.8	60.1	6.3	6.5	9.8	1.7	127.7	63.5	44.2	16.8	11	15.8	67.4	53.2	7.3	0.3	2.2	0.9	0.3	162.7	54	83.6	10.7	2.7	2.3	5.8	1.4	47.4	76.5	127.6	104.7	4.7	4.7	19.4	7.4	252.6	97	141.2	174.1	44	22.5	16.3	1.4	87.7	32.2
	OP587243.1:180537-186179_Monkeypox_virus_isolate_MPXV/Human/USA/CA-CDPH-MPX000013/2022,_partial_genome	1.637	71.5	46.8	142.8	60.1	6.3	6.5	9.8	1.7	127.7	63.5	44.2	16.8	11	15.8	67.4	53.2	7.3	0.3	2.2	0.9	0.3	162.7	54	83.6	10.7	2.7	2.3	5.8	1.4	47.4	76.5	127.6	104.7	4.7	4.7	19.4	7.4	252.6	97	141.2	174.1	44	22.5	16.3	1.4	87.7	32.2
	OP587242.1:180537-186179_Monkeypox_virus_isolate_MPXV/Human/USA/CA-CDPH-MPX000012/2022,_partial_genome	1.637	71.5	46.8	142.8	60.1	6.3	6.5	9.8	1.7	127.7	63.5	44.2	16.8	11	15.8	67.4	53.2	7.3	0.3	2.2	0.9	0.3	162.7	54	83.6	10.7	2.7	2.3	5.8	1.4	47.4	76.5	127.6	104.7	4.7	4.7	19.4	7.4	252.6	97	141.2	174.1	44	22.5	16.3	1.4	87.7	32.2
	OP587241.1:180537-186179_Monkeypox_virus_isolate_MPXV/Human/USA/CA-CDPH-MPX000011/2022,_partial_genome	1.637	71.5	46.8	142.8	60.1	6.3	6.5	9.8	1.7	127.7	63.5	44.2	16.8	11	15.8	67.4	53.2	7.3	0.3	2.2	0.9	0.3	162.7	54	83.6	10.7	2.7	2.3	5.8	1.4	47.4	76.5	127.6	104.7	4.7	4.7	19.4	7.4	252.6	97	141.2	174.1	44	22.5	16.3	1.4	87.7	32.2
	OP587240.1:180539-186181_Monkeypox_virus_isolate_MPXV/Human/USA/CA-CDPH-MPX000008/2022,_partial_genome	1.637	71.5	46.8	142.8	60.1	6.3	6.5	9.8	1.7	127.7	63.5	44.2	16.8	11	15.8	67.4	53.2	7.3	0.3	2.2	0.9	0.3	162.7	54	83.6	10.7	2.7	2.3	5.8	1.4	47.4	76.5	127.6	104.7	4.7	4.7	19.4	7.4	252.6	97	141.2	174.1	44	22.5	16.3	1.4	87.7	32.2
	OP588946.1:181356-186998_Monkeypox_virus_isolate_hMpxV/USA/NY-URMC-2207A102/2022,_complete_genome	1.637	71.5	46.8	142.8	60.1	6.3	6.5	9.8	1.7	127.7	63.5	44.2	16.8	11	15.8	67.4	53.2	7.3	0.3	2.2	0.9	0.3	162.7	54	83.6	10.7	2.7	2.3	5.8	1.4	47.4	76.5	127.6	104.7	4.7	4.7	19.4	7.4	252.6	97	141.2	174.1	44	22.5	16.3	1.4	87.7	32.2
	OP586622.1:181334-186976_Monkeypox_virus_isolate_MpxV/human/CAN/UN-NML-3440/2022,_partial_genome	1.637	71.5	46.8	142.8	60.1	6.3	6.5	9.8	1.7	127.7	63.5	44.2	16.8	11	15.8	67.4	53.2	7.3	0.3	2.2	0.9	0.3	162.7	54	83.6	10.7	2.7	2.3	5.8	1.4	47.4	76.5	127.6	104.7	4.7	4.7	19.4	7.4	252.6	97	141.2	174.1	44	22.5	16.3	1.4	87.7	32.2
	OP588284.1:181241-186883_Monkeypox_virus_isolate_MPXV/Germany/2022/ON/RKI421,_partial_genome	1.637	71.5	46.8	142.8	60.1	6.3	6.5	9.8	1.7	127.7	63.5	44.2	16.8	11	15.8	67.4	53.2	7.3	0.3	2.2	0.9	0.3	162.7	54	83.6	10.7	2.7	2.3	5.8	1.4	47.4	76.5	127.6	104.7	4.7	4.7	19.4	7.4	252.6	97	141.2	174.1	44	22.5	16.3	1.4	87.7	32.2
	OP588283.1:181241-186883_Monkeypox_virus_isolate_MPXV/Germany/2022/ON/RKI420,_partial_genome	1.637	71.5	46.8	142.8	60.1	6.3	6.5	9.8	1.7	127.7	63.5	44.2	16.8	11	15.8	67.4	53.2	7.3	0.3	2.2	0.9	0.3	162.7	54	83.6	10.7	2.7	2.3	5.8	1.4	47.4	76.5	127.6	104.7	4.7	4.7	19.4	7.4	252.6	97	141.2	174.1	44	22.5	16.3	1.4	87.7	32.2
	OP588282.1:181241-186883_Monkeypox_virus_isolate_MPXV/Germany/2022/ON/RKI419,_partial_genome	1.637	71.5	46.8	142.8	60.1	6.3	6.5	9.8	1.7	127.7	63.5	44.2	16.8	11	15.8	67.4	53.2	7.3	0.3	2.2	0.9	0.3	162.7	54	83.6	10.7	2.7	2.3	5.8	1.4	47.4	76.5	127.6	104.7	4.7	4.7	19.4	7.4	252.6	97	141.2	174.1	44	22.5	16.3	1.4	87.7	32.2
	OP588281.1:181241-186883_Monkeypox_virus_isolate_MPXV/Germany/2022/ON/RKI418,_partial_genome	1.637	71.5	46.8	142.8	60.1	6.3	6.5	9.8	1.7	127.7	63.5	44.2	16.8	11	15.8	67.4	53.2	7.3	0.3	2.2	0.9	0.3	162.7	54	83.6	10.7	2.7	2.3	5.8	1.4	47.4	76.5	127.6	104.7	4.7	4.7	19.4	7.4	252.6	97	141.2	174.1	44	22.5	16.3	1.4	87.7	32.2
	OP588280.1:181241-186883_Monkeypox_virus_isolate_MPXV/Germany/2022/ON/RKI417,_partial_genome	1.637	71.5	46.8	142.8	60.1	6.3	6.5	9.8	1.7	127.7	63.5	44.2	16.8	11	15.8	67.4	53.2	7.3	0.3	2.2	0.9	0.3	162.7	54	83.6	10.7	2.7	2.3	5.8	1.4	47.4	76.5	127.6	104.7	4.7	4.7	19.4	7.4	252.6	97	141.2	174.1	44	22.5	16.3	1.4	87.7	32.2
	OP588279.1:181241-186883_Monkeypox_virus_isolate_MPXV/Germany/2022/ON/RKI416,_partial_genome	1.637	71.5	46.8	142.8	60.1	6.3	6.5	9.8	1.7	127.7	63.5	44.2	16.8	11	15.8	67.4	53.2	7.3	0.3	2.2	0.9	0.3	162.7	54	83.6	10.7	2.7	2.3	5.8	1.4	47.4	76.5	127.6	104.7	4.7	4.7	19.4	7.4	252.6	97	141.2	174.1	44	22.5	16.3	1.4	87.7	32.2
	OP588278.1:181241-186883_Monkeypox_virus_isolate_MPXV/Germany/2022/ON/RKI415,_partial_genome	1.637	71.5	46.8	142.8	60.1	6.3	6.5	9.8	1.7	127.7	63.5	44.2	16.8	11	15.8	67.4	53.2	7.3	0.3	2.2	0.9	0.3	162.7	54	83.6	10.7	2.7	2.3	5.8	1.4	47.4	76.5	127.6	104.7	4.7	4.7	19.4	7.4	252.6	97	141.2	174.1	44	22.5	16.3	1.4	87.7	32.2
	OP588277.1:181241-186883_Monkeypox_virus_isolate_MPXV/Germany/2022/ON/RKI414,_partial_genome	1.637	71.5	46.8	142.8	60.1	6.3	6.5	9.8	1.7	127.7	63.5	44.2	16.8	11	15.8	67.4	53.2	7.3	0.3	2.2	0.9	0.3	162.7	54	83.6	10.7	2.7	2.3	5.8	1.4	47.4	76.5	127.6	104.7	4.7	4.7	19.4	7.4	252.6	97	141.2	174.1	44	22.5	16.3	1.4	87.7	32.2
	OP588275.1:181241-186883_Monkeypox_virus_isolate_MPXV/Germany/2022/ON/RKI412,_partial_genome	1.637	71.5	46.8	142.8	60.1	6.3	6.5	9.8	1.7	127.7	63.5	44.2	16.8	11	15.8	67.4	53.2	7.3	0.3	2.2	0.9	0.3	162.7	54	83.6	10.7	2.7	2.3	5.8	1.4	47.4	76.5	127.6	104.7	4.7	4.7	19.4	7.4	252.6	97	141.2	174.1	44	22.5	16.3	1.4	87.7	32.2
	OP588274.1:181241-186883_Monkeypox_virus_isolate_MPXV/Germany/2022/ON/RKI411,_partial_genome	1.637	71.5	46.8	142.8	60.1	6.3	6.5	9.8	1.7	127.7	63.5	44.2	16.8	11	15.8	67.4	53.2	7.3	0.3	2.2	0.9	0.3	162.7	54	83.6	10.7	2.7	2.3	5.8	1.4	47.4	76.5	127.6	104.7	4.7	4.7	19.4	7.4	252.6	97	141.2	174.1	44	22.5	16.3	1.4	87.7	32.2
	OP580611.1:180521-186163_Monkeypox_virus_isolate_hMPX/USA/CA-LACPHL-MA00178/2022,_partial_genome	1.637	71.5	46.8	142.8	60.1	6.3	6.5	9.8	1.7	127.7	63.5	44.2	16.8	11	15.8	67.4	53.2	7.3	0.3	2.2	0.9	0.3	162.7	54	83.6	10.7	2.7	2.3	5.8	1.4	47.4	76.5	127.6	104.7	4.7	4.7	19.4	7.4	252.6	97	141.2	174.1	44	22.5	16.3	1.4	87.7	32.2
	OP580610.1:180520-186162_Monkeypox_virus_isolate_hMPX/USA/CA-LACPHL-MA00177/2022,_partial_genome	1.637	71.5	46.8	142.8	60.1	6.3	6.5	9.8	1.7	127.7	63.5	44.2	16.8	11	15.8	67.4	53.2	7.3	0.3	2.2	0.9	0.3	162.7	54	83.6	10.7	2.7	2.3	5.8	1.4	47.4	76.5	127.6	104.7	4.7	4.7	19.4	7.4	252.6	97	141.2	174.1	44	22.5	16.3	1.4	87.7	32.2
	OP580609.1:180930-186572_Monkeypox_virus_isolate_hMPX/USA/CA-LACPHL-MA00176/2022,_partial_genome	1.637	71.5	46.8	142.8	60.1	6.3	6.5	9.8	1.7	127.7	63.5	44.2	16.8	11	15.8	67.4	53.2	7.3	0.3	2.2	0.9	0.3	162.7	54	83.6	10.7	2.7	2.3	5.8	1.4	47.4	76.5	127.6	104.7	4.7	4.7	19.4	7.4	252.6	97	141.2	174.1	44	22.5	16.3	1.4	87.7	32.2
	OP580608.1:180519-186161_Monkeypox_virus_isolate_hMPX/USA/CA-LACPHL-MA00175/2022,_partial_genome	1.637	71.5	46.8	142.8	60.1	6.3	6.5	9.8	1.7	127.7	63.5	44.2	16.8	11	15.8	67.4	53.2	7.3	0.3	2.2	0.9	0.3	162.7	54	83.6	10.7	2.7	2.3	5.8	1.4	47.4	76.5	127.6	104.7	4.7	4.7	19.4	7.4	252.6	97	141.2	174.1	44	22.5	16.3	1.4	87.7	32.2
	OP580606.1:180519-186161_Monkeypox_virus_isolate_hMPX/USA/CA-LACPHL-MA00173/2022,_partial_genome	1.637	71.5	46.8	142.8	60.1	6.3	6.5	9.8	1.7	127.7	63.5	44.2	16.8	11	15.8	67.4	53.2	7.3	0.3	2.2	0.9	0.3	162.7	54	83.6	10.7	2.7	2.3	5.8	1.4	47.4	76.5	127.6	104.7	4.7	4.7	19.4	7.4	252.6	97	141.2	174.1	44	22.5	16.3	1.4	87.7	32.2
	OP580605.1:180931-186573_Monkeypox_virus_isolate_hMPX/USA/CA-LACPHL-MA00172/2022,_partial_genome	1.637	71.5	46.8	142.8	60.1	6.3	6.5	9.8	1.7	127.7	63.5	44.2	16.8	11	15.8	67.4	53.2	7.3	0.3	2.2	0.9	0.3	162.7	54	83.6	10.7	2.7	2.3	5.8	1.4	47.4	76.5	127.6	104.7	4.7	4.7	19.4	7.4	252.6	97	141.2	174.1	44	22.5	16.3	1.4	87.7	32.2
	OP580603.1:180928-186570_Monkeypox_virus_isolate_hMPX/USA/CA-LACPHL-MA00170/2022,_partial_genome	1.637	71.5	46.8	142.8	60.1	6.3	6.5	9.8	1.7	127.7	63.5	44.2	16.8	11	15.8	67.4	53.2	7.3	0.3	2.2	0.9	0.3	162.7	54	83.6	10.7	2.7	2.3	5.8	1.4	47.4	76.5	127.6	104.7	4.7	4.7	19.4	7.4	252.6	97	141.2	174.1	44	22.5	16.3	1.4	87.7	32.2
	OP580602.1:180516-186158_Monkeypox_virus_isolate_hMPX/USA/CA-LACPHL-MA00169/2022,_partial_genome	1.637	71.5	46.8	142.8	60.1	6.3	6.5	9.8	1.7	127.7	63.5	44.2	16.8	11	15.8	67.4	53.2	7.3	0.3	2.2	0.9	0.3	162.7	54	83.6	10.7	2.7	2.3	5.8	1.4	47.4	76.5	127.6	104.7	4.7	4.7	19.4	7.4	252.6	97	141.2	174.1	44	22.5	16.3	1.4	87.7	32.2
	OP580601.1:180819-186461_Monkeypox_virus_isolate_hMPX/USA/CA-LACPHL-MA00168/2022,_partial_genome	1.637	71.5	46.8	142.8	60.1	6.3	6.5	9.8	1.7	127.7	63.5	44.2	16.8	11	15.8	67.4	53.2	7.3	0.3	2.2	0.9	0.3	162.7	54	83.6	10.7	2.7	2.3	5.8	1.4	47.4	76.5	127.6	104.7	4.7	4.7	19.4	7.4	252.6	97	141.2	174.1	44	22.5	16.3	1.4	87.7	32.2
	OP580600.1:180519-186161_Monkeypox_virus_isolate_hMPX/USA/CA-LACPHL-MA00167/2022,_partial_genome	1.637	71.5	46.8	142.8	60.1	6.3	6.5	9.8	1.7	127.7	63.5	44.2	16.8	11	15.8	67.4	53.2	7.3	0.3	2.2	0.9	0.3	162.7	54	83.6	10.7	2.7	2.3	5.8	1.4	47.4	76.5	127.6	104.7	4.7	4.7	19.4	7.4	252.6	97	141.2	174.1	44	22.5	16.3	1.4	87.7	32.2
	OP580596.1:180519-186161_Monkeypox_virus_isolate_hMPX/USA/CA-LACPHL-MA00163/2022,_partial_genome	1.637	71.5	46.8	142.8	60.1	6.3	6.5	9.8	1.7	127.7	63.5	44.2	16.8	11	15.8	67.4	53.2	7.3	0.3	2.2	0.9	0.3	162.7	54	83.6	10.7	2.7	2.3	5.8	1.4	47.4	76.5	127.6	104.7	4.7	4.7	19.4	7.4	252.6	97	141.2	174.1	44	22.5	16.3	1.4	87.7	32.2
	OP580595.1:180519-186161_Monkeypox_virus_isolate_hMPX/USA/CA-LACPHL-MA00162/2022,_partial_genome	1.637	71.5	46.8	142.8	60.1	6.3	6.5	9.8	1.7	127.7	63.5	44.2	16.8	11	15.8	67.4	53.2	7.3	0.3	2.2	0.9	0.3	162.7	54	83.6	10.7	2.7	2.3	5.8	1.4	47.4	76.5	127.6	104.7	4.7	4.7	19.4	7.4	252.6	97	141.2	174.1	44	22.5	16.3	1.4	87.7	32.2
	OP580594.1:180519-186161_Monkeypox_virus_isolate_hMPX/USA/CA-LACPHL-MA00161/2022,_partial_genome	1.637	71.5	46.8	142.8	60.1	6.3	6.5	9.8	1.7	127.7	63.5	44.2	16.8	11	15.8	67.4	53.2	7.3	0.3	2.2	0.9	0.3	162.7	54	83.6	10.7	2.7	2.3	5.8	1.4	47.4	76.5	127.6	104.7	4.7	4.7	19.4	7.4	252.6	97	141.2	174.1	44	22.5	16.3	1.4	87.7	32.2
	OP580593.1:180521-186163_Monkeypox_virus_isolate_hMPX/USA/CA-LACPHL-MA00160/2022,_partial_genome	1.637	71.5	46.8	142.8	60.1	6.3	6.5	9.8	1.7	127.7	63.5	44.2	16.8	11	15.8	67.4	53.2	7.3	0.3	2.2	0.9	0.3	162.7	54	83.6	10.7	2.7	2.3	5.8	1.4	47.4	76.5	127.6	104.7	4.7	4.7	19.4	7.4	252.6	97	141.2	174.1	44	22.5	16.3	1.4	87.7	32.2
	OP580592.1:180519-186161_Monkeypox_virus_isolate_hMPX/USA/CA-LACPHL-MA00159/2022,_partial_genome	1.637	71.5	46.8	142.8	60.1	6.3	6.5	9.8	1.7	127.7	63.5	44.2	16.8	11	15.8	67.4	53.2	7.3	0.3	2.2	0.9	0.3	162.7	54	83.6	10.7	2.7	2.3	5.8	1.4	47.4	76.5	127.6	104.7	4.7	4.7	19.4	7.4	252.6	97	141.2	174.1	44	22.5	16.3	1.4	87.7	32.2
	OP580591.1:180519-186161_Monkeypox_virus_isolate_hMPX/USA/CA-LACPHL-MA00158/2022,_partial_genome	1.637	71.5	46.8	142.8	60.1	6.3	6.5	9.8	1.7	127.7	63.5	44.2	16.8	11	15.8	67.4	53.2	7.3	0.3	2.2	0.9	0.3	162.7	54	83.6	10.7	2.7	2.3	5.8	1.4	47.4	76.5	127.6	104.7	4.7	4.7	19.4	7.4	252.6	97	141.2	174.1	44	22.5	16.3	1.4	87.7	32.2
	OP580590.1:180930-186572_Monkeypox_virus_isolate_hMPX/USA/CA-LACPHL-MA00157/2022,_partial_genome	1.637	71.5	46.8	142.8	60.1	6.3	6.5	9.8	1.7	127.7	63.5	44.2	16.8	11	15.8	67.4	53.2	7.3	0.3	2.2	0.9	0.3	162.7	54	83.6	10.7	2.7	2.3	5.8	1.4	47.4	76.5	127.6	104.7	4.7	4.7	19.4	7.4	252.6	97	141.2	174.1	44	22.5	16.3	1.4	87.7	32.2
	OP580589.1:180526-186168_Monkeypox_virus_isolate_hMPX/USA/CA-LACPHL-MA00156/2022,_partial_genome	1.637	71.5	46.8	142.8	60.1	6.3	6.5	9.8	1.7	127.7	63.5	44.2	16.8	11	15.8	67.4	53.2	7.3	0.3	2.2	0.9	0.3	162.7	54	83.6	10.7	2.7	2.3	5.8	1.4	47.4	76.5	127.6	104.7	4.7	4.7	19.4	7.4	252.6	97	141.2	174.1	44	22.5	16.3	1.4	87.7	32.2
	OP580587.1:180521-186163_Monkeypox_virus_isolate_hMPX/USA/CA-LACPHL-MA00154/2022,_partial_genome	1.637	71.5	46.8	142.8	60.1	6.3	6.5	9.8	1.7	127.7	63.5	44.2	16.8	11	15.8	67.4	53.2	7.3	0.3	2.2	0.9	0.3	162.7	54	83.6	10.7	2.7	2.3	5.8	1.4	47.4	76.5	127.6	104.7	4.7	4.7	19.4	7.4	252.6	97	141.2	174.1	44	22.5	16.3	1.4	87.7	32.2
	OP555662.1:180552-186194_Monkeypox_virus_isolate_Monkeypox/PT0595/2022,_partial_genome	1.637	71.5	46.8	142.8	60.1	6.3	6.5	9.8	1.7	127.7	63.5	44.2	16.8	11	15.8	67.4	53.2	7.3	0.3	2.2	0.9	0.3	162.7	54	83.6	10.7	2.7	2.3	5.8	1.4	47.4	76.5	127.6	104.7	4.7	4.7	19.4	7.4	252.6	97	141.2	174.1	44	22.5	16.3	1.4	87.7	32.2
	OP555661.1:180665-186307_Monkeypox_virus_isolate_Monkeypox/PT0594/2022,_partial_genome	1.637	71.5	46.8	142.8	60.1	6.3	6.5	9.8	1.7	127.7	63.5	44.2	16.8	11	15.8	67.4	53.2	7.3	0.3	2.2	0.9	0.3	162.7	54	83.6	10.7	2.7	2.3	5.8	1.4	47.4	76.5	127.6	104.7	4.7	4.7	19.4	7.4	252.6	97	141.2	174.1	44	22.5	16.3	1.4	87.7	32.2
	OP555660.1:180552-186194_Monkeypox_virus_isolate_Monkeypox/PT0593/2022,_partial_genome	1.637	71.5	46.8	142.8	60.1	6.3	6.5	9.8	1.7	127.7	63.5	44.2	16.8	11	15.8	67.4	53.2	7.3	0.3	2.2	0.9	0.3	162.7	54	83.6	10.7	2.7	2.3	5.8	1.4	47.4	76.5	127.6	104.7	4.7	4.7	19.4	7.4	252.6	97	141.2	174.1	44	22.5	16.3	1.4	87.7	32.2
	OP555659.1:180903-186545_Monkeypox_virus_isolate_Monkeypox/PT0592/2022,_partial_genome	1.637	71.5	46.8	142.8	60.1	6.3	6.5	9.8	1.7	127.7	63.5	44.2	16.8	11	15.8	67.4	53.2	7.3	0.3	2.2	0.9	0.3	162.7	54	83.6	10.7	2.7	2.3	5.8	1.4	47.4	76.5	127.6	104.7	4.7	4.7	19.4	7.4	252.6	97	141.2	174.1	44	22.5	16.3	1.4	87.7	32.2
	OP555658.1:180672-186314_Monkeypox_virus_isolate_Monkeypox/PT0591/2022,_partial_genome	1.637	71.5	46.8	142.8	60.1	6.3	6.5	9.8	1.7	127.7	63.5	44.2	16.8	11	15.8	67.4	53.2	7.3	0.3	2.2	0.9	0.3	162.7	54	83.6	10.7	2.7	2.3	5.8	1.4	47.4	76.5	127.6	104.7	4.7	4.7	19.4	7.4	252.6	97	141.2	174.1	44	22.5	16.3	1.4	87.7	32.2
	OP555651.1:180550-186192_Monkeypox_virus_isolate_Monkeypox/PT0580/2022,_partial_genome	1.637	71.5	46.8	142.8	60.1	6.3	6.5	9.8	1.7	127.7	63.5	44.2	16.8	11	15.8	67.4	53.2	7.3	0.3	2.2	0.9	0.3	162.7	54	83.6	10.7	2.7	2.3	5.8	1.4	47.4	76.5	127.6	104.7	4.7	4.7	19.4	7.4	252.6	97	141.2	174.1	44	22.5	16.3	1.4	87.7	32.2
	OP555650.1:180546-186188_Monkeypox_virus_isolate_Monkeypox/PT0579/2022,_partial_genome	1.637	71.5	46.8	142.8	60.1	6.3	6.5	9.8	1.7	127.7	63.5	44.2	16.8	11	15.8	67.4	53.2	7.3	0.3	2.2	0.9	0.3	162.7	54	83.6	10.7	2.7	2.3	5.8	1.4	47.4	76.5	127.6	104.7	4.7	4.7	19.4	7.4	252.6	97	141.2	174.1	44	22.5	16.3	1.4	87.7	32.2
	OP555649.1:180553-186195_Monkeypox_virus_isolate_Monkeypox/PT0578/2022,_partial_genome	1.637	71.5	46.8	142.8	60.1	6.3	6.5	9.8	1.7	127.7	63.5	44.2	16.8	11	15.8	67.4	53.2	7.3	0.3	2.2	0.9	0.3	162.7	54	83.6	10.7	2.7	2.3	5.8	1.4	47.4	76.5	127.6	104.7	4.7	4.7	19.4	7.4	252.6	97	141.2	174.1	44	22.5	16.3	1.4	87.7	32.2
	OP555648.1:180572-186214_Monkeypox_virus_isolate_Monkeypox/PT0577/2022,_partial_genome	1.637	71.5	46.8	142.8	60.1	6.3	6.5	9.8	1.7	127.7	63.5	44.2	16.8	11	15.8	67.4	53.2	7.3	0.3	2.2	0.9	0.3	162.7	54	83.6	10.7	2.7	2.3	5.8	1.4	47.4	76.5	127.6	104.7	4.7	4.7	19.4	7.4	252.6	97	141.2	174.1	44	22.5	16.3	1.4	87.7	32.2
	OP555647.1:180965-186607_Monkeypox_virus_isolate_Monkeypox/PT0576/2022,_partial_genome	1.637	71.5	46.8	142.8	60.1	6.3	6.5	9.8	1.7	127.7	63.5	44.2	16.8	11	15.8	67.4	53.2	7.3	0.3	2.2	0.9	0.3	162.7	54	83.6	10.7	2.7	2.3	5.8	1.4	47.4	76.5	127.6	104.7	4.7	4.7	19.4	7.4	252.6	97	141.2	174.1	44	22.5	16.3	1.4	87.7	32.2
	OP555646.1:180747-186389_Monkeypox_virus_isolate_Monkeypox/PT0575/2022,_partial_genome	1.637	71.5	46.8	142.8	60.1	6.3	6.5	9.8	1.7	127.7	63.5	44.2	16.8	11	15.8	67.4	53.2	7.3	0.3	2.2	0.9	0.3	162.7	54	83.6	10.7	2.7	2.3	5.8	1.4	47.4	76.5	127.6	104.7	4.7	4.7	19.4	7.4	252.6	97	141.2	174.1	44	22.5	16.3	1.4	87.7	32.2
	OP555645.1:180569-186211_Monkeypox_virus_isolate_Monkeypox/PT0574/2022,_partial_genome	1.637	71.5	46.8	142.8	60.1	6.3	6.5	9.8	1.7	127.7	63.5	44.2	16.8	11	15.8	67.4	53.2	7.3	0.3	2.2	0.9	0.3	162.7	54	83.6	10.7	2.7	2.3	5.8	1.4	47.4	76.5	127.6	104.7	4.7	4.7	19.4	7.4	252.6	97	141.2	174.1	44	22.5	16.3	1.4	87.7	32.2
	OP555644.1:180759-186401_Monkeypox_virus_isolate_Monkeypox/PT0573/2022,_partial_genome	1.637	71.5	46.8	142.8	60.1	6.3	6.5	9.8	1.7	127.7	63.5	44.2	16.8	11	15.8	67.4	53.2	7.3	0.3	2.2	0.9	0.3	162.7	54	83.6	10.7	2.7	2.3	5.8	1.4	47.4	76.5	127.6	104.7	4.7	4.7	19.4	7.4	252.6	97	141.2	174.1	44	22.5	16.3	1.4	87.7	32.2
	OP555641.1:180938-186580_Monkeypox_virus_isolate_Monkeypox/PT0570/2022,_partial_genome	1.637	71.5	46.8	142.8	60.1	6.3	6.5	9.8	1.7	127.7	63.5	44.2	16.8	11	15.8	67.4	53.2	7.3	0.3	2.2	0.9	0.3	162.7	54	83.6	10.7	2.7	2.3	5.8	1.4	47.4	76.5	127.6	104.7	4.7	4.7	19.4	7.4	252.6	97	141.2	174.1	44	22.5	16.3	1.4	87.7	32.2
	OP555640.1:180968-186610_Monkeypox_virus_isolate_Monkeypox/PT0569/2022,_partial_genome	1.637	71.5	46.8	142.8	60.1	6.3	6.5	9.8	1.7	127.7	63.5	44.2	16.8	11	15.8	67.4	53.2	7.3	0.3	2.2	0.9	0.3	162.7	54	83.6	10.7	2.7	2.3	5.8	1.4	47.4	76.5	127.6	104.7	4.7	4.7	19.4	7.4	252.6	97	141.2	174.1	44	22.5	16.3	1.4	87.7	32.2
	OP555639.1:180554-186196_Monkeypox_virus_isolate_Monkeypox/PT0568/2022,_partial_genome	1.637	71.5	46.8	142.8	60.1	6.3	6.5	9.8	1.7	127.7	63.5	44.2	16.8	11	15.8	67.4	53.2	7.3	0.3	2.2	0.9	0.3	162.7	54	83.6	10.7	2.7	2.3	5.8	1.4	47.4	76.5	127.6	104.7	4.7	4.7	19.4	7.4	252.6	97	141.2	174.1	44	22.5	16.3	1.4	87.7	32.2
	OP555638.1:180859-186501_Monkeypox_virus_isolate_Monkeypox/PT0567/2022,_partial_genome	1.637	71.5	46.8	142.8	60.1	6.3	6.5	9.8	1.7	127.7	63.5	44.2	16.8	11	15.8	67.4	53.2	7.3	0.3	2.2	0.9	0.3	162.7	54	83.6	10.7	2.7	2.3	5.8	1.4	47.4	76.5	127.6	104.7	4.7	4.7	19.4	7.4	252.6	97	141.2	174.1	44	22.5	16.3	1.4	87.7	32.2
	OP555637.1:180970-186612_Monkeypox_virus_isolate_Monkeypox/PT0566/2022,_partial_genome	1.637	71.5	46.8	142.8	60.1	6.3	6.5	9.8	1.7	127.7	63.5	44.2	16.8	11	15.8	67.4	53.2	7.3	0.3	2.2	0.9	0.3	162.7	54	83.6	10.7	2.7	2.3	5.8	1.4	47.4	76.5	127.6	104.7	4.7	4.7	19.4	7.4	252.6	97	141.2	174.1	44	22.5	16.3	1.4	87.7	32.2
	OP555636.1:180916-186558_Monkeypox_virus_isolate_Monkeypox/PT0565/2022,_partial_genome	1.637	71.5	46.8	142.8	60.1	6.3	6.5	9.8	1.7	127.7	63.5	44.2	16.8	11	15.8	67.4	53.2	7.3	0.3	2.2	0.9	0.3	162.7	54	83.6	10.7	2.7	2.3	5.8	1.4	47.4	76.5	127.6	104.7	4.7	4.7	19.4	7.4	252.6	97	141.2	174.1	44	22.5	16.3	1.4	87.7	32.2
	OP555635.1:180886-186528_Monkeypox_virus_isolate_Monkeypox/PT0564/2022,_partial_genome	1.637	71.5	46.8	142.8	60.1	6.3	6.5	9.8	1.7	127.7	63.5	44.2	16.8	11	15.8	67.4	53.2	7.3	0.3	2.2	0.9	0.3	162.7	54	83.6	10.7	2.7	2.3	5.8	1.4	47.4	76.5	127.6	104.7	4.7	4.7	19.4	7.4	252.6	97	141.2	174.1	44	22.5	16.3	1.4	87.7	32.2
	OP555634.1:180921-186563_Monkeypox_virus_isolate_Monkeypox/PT0563/2022,_partial_genome	1.637	71.5	46.8	142.8	60.1	6.3	6.5	9.8	1.7	127.7	63.5	44.2	16.8	11	15.8	67.4	53.2	7.3	0.3	2.2	0.9	0.3	162.7	54	83.6	10.7	2.7	2.3	5.8	1.4	47.4	76.5	127.6	104.7	4.7	4.7	19.4	7.4	252.6	97	141.2	174.1	44	22.5	16.3	1.4	87.7	32.2
	OP555633.1:180572-186214_Monkeypox_virus_isolate_Monkeypox/PT0562/2022,_partial_genome	1.637	71.5	46.8	142.8	60.1	6.3	6.5	9.8	1.7	127.7	63.5	44.2	16.8	11	15.8	67.4	53.2	7.3	0.3	2.2	0.9	0.3	162.7	54	83.6	10.7	2.7	2.3	5.8	1.4	47.4	76.5	127.6	104.7	4.7	4.7	19.4	7.4	252.6	97	141.2	174.1	44	22.5	16.3	1.4	87.7	32.2
	OP555630.1:180565-186207_Monkeypox_virus_isolate_Monkeypox/PT0559/2022,_partial_genome	1.637	71.5	46.8	142.8	60.1	6.3	6.5	9.8	1.7	127.7	63.5	44.2	16.8	11	15.8	67.4	53.2	7.3	0.3	2.2	0.9	0.3	162.7	54	83.6	10.7	2.7	2.3	5.8	1.4	47.4	76.5	127.6	104.7	4.7	4.7	19.4	7.4	252.6	97	141.2	174.1	44	22.5	16.3	1.4	87.7	32.2
	OP555629.1:180847-186489_Monkeypox_virus_isolate_Monkeypox/PT0558/2022,_partial_genome	1.637	71.5	46.8	142.8	60.1	6.3	6.5	9.8	1.7	127.7	63.5	44.2	16.8	11	15.8	67.4	53.2	7.3	0.3	2.2	0.9	0.3	162.7	54	83.6	10.7	2.7	2.3	5.8	1.4	47.4	76.5	127.6	104.7	4.7	4.7	19.4	7.4	252.6	97	141.2	174.1	44	22.5	16.3	1.4	87.7	32.2
	OP555628.1:180886-186528_Monkeypox_virus_isolate_Monkeypox/PT0557/2022,_partial_genome	1.637	71.5	46.8	142.8	60.1	6.3	6.5	9.8	1.7	127.7	63.5	44.2	16.8	11	15.8	67.4	53.2	7.3	0.3	2.2	0.9	0.3	162.7	54	83.6	10.7	2.7	2.3	5.8	1.4	47.4	76.5	127.6	104.7	4.7	4.7	19.4	7.4	252.6	97	141.2	174.1	44	22.5	16.3	1.4	87.7	32.2
	OP555626.1:180964-186606_Monkeypox_virus_isolate_Monkeypox/PT0555/2022,_partial_genome	1.637	71.5	46.8	142.8	60.1	6.3	6.5	9.8	1.7	127.7	63.5	44.2	16.8	11	15.8	67.4	53.2	7.3	0.3	2.2	0.9	0.3	162.7	54	83.6	10.7	2.7	2.3	5.8	1.4	47.4	76.5	127.6	104.7	4.7	4.7	19.4	7.4	252.6	97	141.2	174.1	44	22.5	16.3	1.4	87.7	32.2
	OP555624.1:180575-186217_Monkeypox_virus_isolate_Monkeypox/PT0553/2022,_partial_genome	1.637	71.5	46.8	142.8	60.1	6.3	6.5	9.8	1.7	127.7	63.5	44.2	16.8	11	15.8	67.4	53.2	7.3	0.3	2.2	0.9	0.3	162.7	54	83.6	10.7	2.7	2.3	5.8	1.4	47.4	76.5	127.6	104.7	4.7	4.7	19.4	7.4	252.6	97	141.2	174.1	44	22.5	16.3	1.4	87.7	32.2
	OP555623.1:180841-186483_Monkeypox_virus_isolate_Monkeypox/PT0552/2022,_partial_genome	1.637	71.5	46.8	142.8	60.1	6.3	6.5	9.8	1.7	127.7	63.5	44.2	16.8	11	15.8	67.4	53.2	7.3	0.3	2.2	0.9	0.3	162.7	54	83.6	10.7	2.7	2.3	5.8	1.4	47.4	76.5	127.6	104.7	4.7	4.7	19.4	7.4	252.6	97	141.2	174.1	44	22.5	16.3	1.4	87.7	32.2
	OP555620.1:180882-186524_Monkeypox_virus_isolate_Monkeypox/PT0549/2022,_partial_genome	1.637	71.5	46.8	142.8	60.1	6.3	6.5	9.8	1.7	127.7	63.5	44.2	16.8	11	15.8	67.4	53.2	7.3	0.3	2.2	0.9	0.3	162.7	54	83.6	10.7	2.7	2.3	5.8	1.4	47.4	76.5	127.6	104.7	4.7	4.7	19.4	7.4	252.6	97	141.2	174.1	44	22.5	16.3	1.4	87.7	32.2
	OP555619.1:180855-186497_Monkeypox_virus_isolate_Monkeypox/PT0548/2022,_partial_genome	1.637	71.5	46.8	142.8	60.1	6.3	6.5	9.8	1.7	127.7	63.5	44.2	16.8	11	15.8	67.4	53.2	7.3	0.3	2.2	0.9	0.3	162.7	54	83.6	10.7	2.7	2.3	5.8	1.4	47.4	76.5	127.6	104.7	4.7	4.7	19.4	7.4	252.6	97	141.2	174.1	44	22.5	16.3	1.4	87.7	32.2
	OP555614.1:180879-186521_Monkeypox_virus_isolate_Monkeypox/PT0543/2022,_partial_genome	1.637	71.5	46.8	142.8	60.1	6.3	6.5	9.8	1.7	127.7	63.5	44.2	16.8	11	15.8	67.4	53.2	7.3	0.3	2.2	0.9	0.3	162.7	54	83.6	10.7	2.7	2.3	5.8	1.4	47.4	76.5	127.6	104.7	4.7	4.7	19.4	7.4	252.6	97	141.2	174.1	44	22.5	16.3	1.4	87.7	32.2
	OP555613.1:180547-186189_Monkeypox_virus_isolate_Monkeypox/PT0542/2022,_partial_genome	1.637	71.5	46.8	142.8	60.1	6.3	6.5	9.8	1.7	127.7	63.5	44.2	16.8	11	15.8	67.4	53.2	7.3	0.3	2.2	0.9	0.3	162.7	54	83.6	10.7	2.7	2.3	5.8	1.4	47.4	76.5	127.6	104.7	4.7	4.7	19.4	7.4	252.6	97	141.2	174.1	44	22.5	16.3	1.4	87.7	32.2
	OP555612.1:180951-186593_Monkeypox_virus_isolate_Monkeypox/PT0541/2022,_partial_genome	1.637	71.5	46.8	142.8	60.1	6.3	6.5	9.8	1.7	127.7	63.5	44.2	16.8	11	15.8	67.4	53.2	7.3	0.3	2.2	0.9	0.3	162.7	54	83.6	10.7	2.7	2.3	5.8	1.4	47.4	76.5	127.6	104.7	4.7	4.7	19.4	7.4	252.6	97	141.2	174.1	44	22.5	16.3	1.4	87.7	32.2
	OP555611.1:180951-186593_Monkeypox_virus_isolate_Monkeypox/PT0540/2022,_partial_genome	1.637	71.5	46.8	142.8	60.1	6.3	6.5	9.8	1.7	127.7	63.5	44.2	16.8	11	15.8	67.4	53.2	7.3	0.3	2.2	0.9	0.3	162.7	54	83.6	10.7	2.7	2.3	5.8	1.4	47.4	76.5	127.6	104.7	4.7	4.7	19.4	7.4	252.6	97	141.2	174.1	44	22.5	16.3	1.4	87.7	32.2
	OP555610.1:180859-186501_Monkeypox_virus_isolate_Monkeypox/PT0539/2022,_partial_genome	1.637	71.5	46.8	142.8	60.1	6.3	6.5	9.8	1.7	127.7	63.5	44.2	16.8	11	15.8	67.4	53.2	7.3	0.3	2.2	0.9	0.3	162.7	54	83.6	10.7	2.7	2.3	5.8	1.4	47.4	76.5	127.6	104.7	4.7	4.7	19.4	7.4	252.6	97	141.2	174.1	44	22.5	16.3	1.4	87.7	32.2
	OP555609.1:180857-186499_Monkeypox_virus_isolate_Monkeypox/PT0538/2022,_partial_genome	1.637	71.5	46.8	142.8	60.1	6.3	6.5	9.8	1.7	127.7	63.5	44.2	16.8	11	15.8	67.4	53.2	7.3	0.3	2.2	0.9	0.3	162.7	54	83.6	10.7	2.7	2.3	5.8	1.4	47.4	76.5	127.6	104.7	4.7	4.7	19.4	7.4	252.6	97	141.2	174.1	44	22.5	16.3	1.4	87.7	32.2
	OP555606.1:180862-186504_Monkeypox_virus_isolate_Monkeypox/PT0535/2022,_partial_genome	1.637	71.5	46.8	142.8	60.1	6.3	6.5	9.8	1.7	127.7	63.5	44.2	16.8	11	15.8	67.4	53.2	7.3	0.3	2.2	0.9	0.3	162.7	54	83.6	10.7	2.7	2.3	5.8	1.4	47.4	76.5	127.6	104.7	4.7	4.7	19.4	7.4	252.6	97	141.2	174.1	44	22.5	16.3	1.4	87.7	32.2
	OP555605.1:180559-186201_Monkeypox_virus_isolate_Monkeypox/PT0534/2022,_partial_genome	1.637	71.5	46.8	142.8	60.1	6.3	6.5	9.8	1.7	127.7	63.5	44.2	16.8	11	15.8	67.4	53.2	7.3	0.3	2.2	0.9	0.3	162.7	54	83.6	10.7	2.7	2.3	5.8	1.4	47.4	76.5	127.6	104.7	4.7	4.7	19.4	7.4	252.6	97	141.2	174.1	44	22.5	16.3	1.4	87.7	32.2
	OP555604.1:180742-186384_Monkeypox_virus_isolate_Monkeypox/PT0533/2022,_partial_genome	1.637	71.5	46.8	142.8	60.1	6.3	6.5	9.8	1.7	127.7	63.5	44.2	16.8	11	15.8	67.4	53.2	7.3	0.3	2.2	0.9	0.3	162.7	54	83.6	10.7	2.7	2.3	5.8	1.4	47.4	76.5	127.6	104.7	4.7	4.7	19.4	7.4	252.6	97	141.2	174.1	44	22.5	16.3	1.4	87.7	32.2
	OP555603.1:180934-186576_Monkeypox_virus_isolate_Monkeypox/PT0532/2022,_partial_genome	1.637	71.5	46.8	142.8	60.1	6.3	6.5	9.8	1.7	127.7	63.5	44.2	16.8	11	15.8	67.4	53.2	7.3	0.3	2.2	0.9	0.3	162.7	54	83.6	10.7	2.7	2.3	5.8	1.4	47.4	76.5	127.6	104.7	4.7	4.7	19.4	7.4	252.6	97	141.2	174.1	44	22.5	16.3	1.4	87.7	32.2
	OP555600.1:180978-186620_Monkeypox_virus_isolate_Monkeypox/PT0529/2022,_partial_genome	1.637	71.5	46.8	142.8	60.1	6.3	6.5	9.8	1.7	127.7	63.5	44.2	16.8	11	15.8	67.4	53.2	7.3	0.3	2.2	0.9	0.3	162.7	54	83.6	10.7	2.7	2.3	5.8	1.4	47.4	76.5	127.6	104.7	4.7	4.7	19.4	7.4	252.6	97	141.2	174.1	44	22.5	16.3	1.4	87.7	32.2
	OP555599.1:180936-186578_Monkeypox_virus_isolate_Monkeypox/PT0528/2022,_partial_genome	1.637	71.5	46.8	142.8	60.1	6.3	6.5	9.8	1.7	127.7	63.5	44.2	16.8	11	15.8	67.4	53.2	7.3	0.3	2.2	0.9	0.3	162.7	54	83.6	10.7	2.7	2.3	5.8	1.4	47.4	76.5	127.6	104.7	4.7	4.7	19.4	7.4	252.6	97	141.2	174.1	44	22.5	16.3	1.4	87.7	32.2
	OP555598.1:180547-186189_Monkeypox_virus_isolate_Monkeypox/PT0527/2022,_partial_genome	1.637	71.5	46.8	142.8	60.1	6.3	6.5	9.8	1.7	127.7	63.5	44.2	16.8	11	15.8	67.4	53.2	7.3	0.3	2.2	0.9	0.3	162.7	54	83.6	10.7	2.7	2.3	5.8	1.4	47.4	76.5	127.6	104.7	4.7	4.7	19.4	7.4	252.6	97	141.2	174.1	44	22.5	16.3	1.4	87.7	32.2
	OP555597.1:180970-186612_Monkeypox_virus_isolate_Monkeypox/PT0526/2022,_partial_genome	1.637	71.5	46.8	142.8	60.1	6.3	6.5	9.8	1.7	127.7	63.5	44.2	16.8	11	15.8	67.4	53.2	7.3	0.3	2.2	0.9	0.3	162.7	54	83.6	10.7	2.7	2.3	5.8	1.4	47.4	76.5	127.6	104.7	4.7	4.7	19.4	7.4	252.6	97	141.2	174.1	44	22.5	16.3	1.4	87.7	32.2
	OP555596.1:180544-186186_Monkeypox_virus_isolate_Monkeypox/PT0525/2022,_partial_genome	1.637	71.5	46.8	142.8	60.1	6.3	6.5	9.8	1.7	127.7	63.5	44.2	16.8	11	15.8	67.4	53.2	7.3	0.3	2.2	0.9	0.3	162.7	54	83.6	10.7	2.7	2.3	5.8	1.4	47.4	76.5	127.6	104.7	4.7	4.7	19.4	7.4	252.6	97	141.2	174.1	44	22.5	16.3	1.4	87.7	32.2
	OP555595.1:180544-186186_Monkeypox_virus_isolate_Monkeypox/PT0524/2022,_partial_genome	1.637	71.5	46.8	142.8	60.1	6.3	6.5	9.8	1.7	127.7	63.5	44.2	16.8	11	15.8	67.4	53.2	7.3	0.3	2.2	0.9	0.3	162.7	54	83.6	10.7	2.7	2.3	5.8	1.4	47.4	76.5	127.6	104.7	4.7	4.7	19.4	7.4	252.6	97	141.2	174.1	44	22.5	16.3	1.4	87.7	32.2
	OP555594.1:180923-186565_Monkeypox_virus_isolate_Monkeypox/PT0523/2022,_partial_genome	1.637	71.5	46.8	142.8	60.1	6.3	6.5	9.8	1.7	127.7	63.5	44.2	16.8	11	15.8	67.4	53.2	7.3	0.3	2.2	0.9	0.3	162.7	54	83.6	10.7	2.7	2.3	5.8	1.4	47.4	76.5	127.6	104.7	4.7	4.7	19.4	7.4	252.6	97	141.2	174.1	44	22.5	16.3	1.4	87.7	32.2
	OP555592.1:181001-186643_Monkeypox_virus_isolate_Monkeypox/PT0521/2022,_partial_genome	1.637	71.5	46.8	142.8	60.1	6.3	6.5	9.8	1.7	127.7	63.5	44.2	16.8	11	15.8	67.4	53.2	7.3	0.3	2.2	0.9	0.3	162.7	54	83.6	10.7	2.7	2.3	5.8	1.4	47.4	76.5	127.6	104.7	4.7	4.7	19.4	7.4	252.6	97	141.2	174.1	44	22.5	16.3	1.4	87.7	32.2
	OP555591.1:180880-186522_Monkeypox_virus_isolate_Monkeypox/PT0520/2022,_partial_genome	1.637	71.5	46.8	142.8	60.1	6.3	6.5	9.8	1.7	127.7	63.5	44.2	16.8	11	15.8	67.4	53.2	7.3	0.3	2.2	0.9	0.3	162.7	54	83.6	10.7	2.7	2.3	5.8	1.4	47.4	76.5	127.6	104.7	4.7	4.7	19.4	7.4	252.6	97	141.2	174.1	44	22.5	16.3	1.4	87.7	32.2
	OP555590.1:180915-186557_Monkeypox_virus_isolate_Monkeypox/PT0519/2022,_partial_genome	1.637	71.5	46.8	142.8	60.1	6.3	6.5	9.8	1.7	127.7	63.5	44.2	16.8	11	15.8	67.4	53.2	7.3	0.3	2.2	0.9	0.3	162.7	54	83.6	10.7	2.7	2.3	5.8	1.4	47.4	76.5	127.6	104.7	4.7	4.7	19.4	7.4	252.6	97	141.2	174.1	44	22.5	16.3	1.4	87.7	32.2
	OP555587.1:180856-186498_Monkeypox_virus_isolate_Monkeypox/PT0516/2022,_partial_genome	1.637	71.5	46.8	142.8	60.1	6.3	6.5	9.8	1.7	127.7	63.5	44.2	16.8	11	15.8	67.4	53.2	7.3	0.3	2.2	0.9	0.3	162.7	54	83.6	10.7	2.7	2.3	5.8	1.4	47.4	76.5	127.6	104.7	4.7	4.7	19.4	7.4	252.6	97	141.2	174.1	44	22.5	16.3	1.4	87.7	32.2
	OP555586.1:180590-186232_Monkeypox_virus_isolate_Monkeypox/PT0515/2022,_partial_genome	1.637	71.5	46.8	142.8	60.1	6.3	6.5	9.8	1.7	127.7	63.5	44.2	16.8	11	15.8	67.4	53.2	7.3	0.3	2.2	0.9	0.3	162.7	54	83.6	10.7	2.7	2.3	5.8	1.4	47.4	76.5	127.6	104.7	4.7	4.7	19.4	7.4	252.6	97	141.2	174.1	44	22.5	16.3	1.4	87.7	32.2
	OP555585.1:180544-186186_Monkeypox_virus_isolate_Monkeypox/PT0514/2022,_partial_genome	1.637	71.5	46.8	142.8	60.1	6.3	6.5	9.8	1.7	127.7	63.5	44.2	16.8	11	15.8	67.4	53.2	7.3	0.3	2.2	0.9	0.3	162.7	54	83.6	10.7	2.7	2.3	5.8	1.4	47.4	76.5	127.6	104.7	4.7	4.7	19.4	7.4	252.6	97	141.2	174.1	44	22.5	16.3	1.4	87.7	32.2
	OP555584.1:180929-186571_Monkeypox_virus_isolate_Monkeypox/PT0512/2022,_partial_genome	1.637	71.5	46.8	142.8	60.1	6.3	6.5	9.8	1.7	127.7	63.5	44.2	16.8	11	15.8	67.4	53.2	7.3	0.3	2.2	0.9	0.3	162.7	54	83.6	10.7	2.7	2.3	5.8	1.4	47.4	76.5	127.6	104.7	4.7	4.7	19.4	7.4	252.6	97	141.2	174.1	44	22.5	16.3	1.4	87.7	32.2
	OP555583.1:180908-186550_Monkeypox_virus_isolate_Monkeypox/PT0511/2022,_partial_genome	1.637	71.5	46.8	142.8	60.1	6.3	6.5	9.8	1.7	127.7	63.5	44.2	16.8	11	15.8	67.4	53.2	7.3	0.3	2.2	0.9	0.3	162.7	54	83.6	10.7	2.7	2.3	5.8	1.4	47.4	76.5	127.6	104.7	4.7	4.7	19.4	7.4	252.6	97	141.2	174.1	44	22.5	16.3	1.4	87.7	32.2
	OP555581.1:180569-186211_Monkeypox_virus_isolate_Monkeypox/PT0508/2022,_partial_genome	1.637	71.5	46.8	142.8	60.1	6.3	6.5	9.8	1.7	127.7	63.5	44.2	16.8	11	15.8	67.4	53.2	7.3	0.3	2.2	0.9	0.3	162.7	54	83.6	10.7	2.7	2.3	5.8	1.4	47.4	76.5	127.6	104.7	4.7	4.7	19.4	7.4	252.6	97	141.2	174.1	44	22.5	16.3	1.4	87.7	32.2
	OP555580.1:180583-186225_Monkeypox_virus_isolate_Monkeypox/PT0507/2022,_partial_genome	1.637	71.5	46.8	142.8	60.1	6.3	6.5	9.8	1.7	127.7	63.5	44.2	16.8	11	15.8	67.4	53.2	7.3	0.3	2.2	0.9	0.3	162.7	54	83.6	10.7	2.7	2.3	5.8	1.4	47.4	76.5	127.6	104.7	4.7	4.7	19.4	7.4	252.6	97	141.2	174.1	44	22.5	16.3	1.4	87.7	32.2
	OP555576.1:180976-186618_Monkeypox_virus_isolate_Monkeypox/PT0502/2022,_partial_genome	1.637	71.5	46.8	142.8	60.1	6.3	6.5	9.8	1.7	127.7	63.5	44.2	16.8	11	15.8	67.4	53.2	7.3	0.3	2.2	0.9	0.3	162.7	54	83.6	10.7	2.7	2.3	5.8	1.4	47.4	76.5	127.6	104.7	4.7	4.7	19.4	7.4	252.6	97	141.2	174.1	44	22.5	16.3	1.4	87.7	32.2
	OP555575.1:180886-186528_Monkeypox_virus_isolate_Monkeypox/PT0501/2022,_partial_genome	1.637	71.5	46.8	142.8	60.1	6.3	6.5	9.8	1.7	127.7	63.5	44.2	16.8	11	15.8	67.4	53.2	7.3	0.3	2.2	0.9	0.3	162.7	54	83.6	10.7	2.7	2.3	5.8	1.4	47.4	76.5	127.6	104.7	4.7	4.7	19.4	7.4	252.6	97	141.2	174.1	44	22.5	16.3	1.4	87.7	32.2
	OP555573.1:180547-186189_Monkeypox_virus_isolate_Monkeypox/PT0499/2022,_partial_genome	1.637	71.5	46.8	142.8	60.1	6.3	6.5	9.8	1.7	127.7	63.5	44.2	16.8	11	15.8	67.4	53.2	7.3	0.3	2.2	0.9	0.3	162.7	54	83.6	10.7	2.7	2.3	5.8	1.4	47.4	76.5	127.6	104.7	4.7	4.7	19.4	7.4	252.6	97	141.2	174.1	44	22.5	16.3	1.4	87.7	32.2
	OP555569.1:180964-186606_Monkeypox_virus_isolate_Monkeypox/PT0494/2022,_partial_genome	1.637	71.5	46.8	142.8	60.1	6.3	6.5	9.8	1.7	127.7	63.5	44.2	16.8	11	15.8	67.4	53.2	7.3	0.3	2.2	0.9	0.3	162.7	54	83.6	10.7	2.7	2.3	5.8	1.4	47.4	76.5	127.6	104.7	4.7	4.7	19.4	7.4	252.6	97	141.2	174.1	44	22.5	16.3	1.4	87.7	32.2
	OP555568.1:180928-186570_Monkeypox_virus_isolate_Monkeypox/PT0493/2022,_partial_genome	1.637	71.5	46.8	142.8	60.1	6.3	6.5	9.8	1.7	127.7	63.5	44.2	16.8	11	15.8	67.4	53.2	7.3	0.3	2.2	0.9	0.3	162.7	54	83.6	10.7	2.7	2.3	5.8	1.4	47.4	76.5	127.6	104.7	4.7	4.7	19.4	7.4	252.6	97	141.2	174.1	44	22.5	16.3	1.4	87.7	32.2
	OP555567.1:180677-186319_Monkeypox_virus_isolate_Monkeypox/PT0492/2022,_partial_genome	1.637	71.5	46.8	142.8	60.1	6.3	6.5	9.8	1.7	127.7	63.5	44.2	16.8	11	15.8	67.4	53.2	7.3	0.3	2.2	0.9	0.3	162.7	54	83.6	10.7	2.7	2.3	5.8	1.4	47.4	76.5	127.6	104.7	4.7	4.7	19.4	7.4	252.6	97	141.2	174.1	44	22.5	16.3	1.4	87.7	32.2
	OP555562.1:180551-186193_Monkeypox_virus_isolate_Monkeypox/PT0486/2022,_partial_genome	1.637	71.5	46.8	142.8	60.1	6.3	6.5	9.8	1.7	127.7	63.5	44.2	16.8	11	15.8	67.4	53.2	7.3	0.3	2.2	0.9	0.3	162.7	54	83.6	10.7	2.7	2.3	5.8	1.4	47.4	76.5	127.6	104.7	4.7	4.7	19.4	7.4	252.6	97	141.2	174.1	44	22.5	16.3	1.4	87.7	32.2
	OP555561.1:180563-186205_Monkeypox_virus_isolate_Monkeypox/PT0483/2022,_partial_genome	1.637	71.5	46.8	142.8	60.1	6.3	6.5	9.8	1.7	127.7	63.5	44.2	16.8	11	15.8	67.4	53.2	7.3	0.3	2.2	0.9	0.3	162.7	54	83.6	10.7	2.7	2.3	5.8	1.4	47.4	76.5	127.6	104.7	4.7	4.7	19.4	7.4	252.6	97	141.2	174.1	44	22.5	16.3	1.4	87.7	32.2
	OP555560.1:180965-186607_Monkeypox_virus_isolate_Monkeypox/PT0482/2022,_partial_genome	1.637	71.5	46.8	142.8	60.1	6.3	6.5	9.8	1.7	127.7	63.5	44.2	16.8	11	15.8	67.4	53.2	7.3	0.3	2.2	0.9	0.3	162.7	54	83.6	10.7	2.7	2.3	5.8	1.4	47.4	76.5	127.6	104.7	4.7	4.7	19.4	7.4	252.6	97	141.2	174.1	44	22.5	16.3	1.4	87.7	32.2
	OP555559.1:180975-186617_Monkeypox_virus_isolate_Monkeypox/PT0480/2022,_partial_genome	1.637	71.5	46.8	142.8	60.1	6.3	6.5	9.8	1.7	127.7	63.5	44.2	16.8	11	15.8	67.4	53.2	7.3	0.3	2.2	0.9	0.3	162.7	54	83.6	10.7	2.7	2.3	5.8	1.4	47.4	76.5	127.6	104.7	4.7	4.7	19.4	7.4	252.6	97	141.2	174.1	44	22.5	16.3	1.4	87.7	32.2
	OP555558.1:180971-186613_Monkeypox_virus_isolate_Monkeypox/PT0479/2022,_partial_genome	1.637	71.5	46.8	142.8	60.1	6.3	6.5	9.8	1.7	127.7	63.5	44.2	16.8	11	15.8	67.4	53.2	7.3	0.3	2.2	0.9	0.3	162.7	54	83.6	10.7	2.7	2.3	5.8	1.4	47.4	76.5	127.6	104.7	4.7	4.7	19.4	7.4	252.6	97	141.2	174.1	44	22.5	16.3	1.4	87.7	32.2
	OP555555.1:180569-186211_Monkeypox_virus_isolate_Monkeypox/PT0476/2022,_partial_genome	1.637	71.5	46.8	142.8	60.1	6.3	6.5	9.8	1.7	127.7	63.5	44.2	16.8	11	15.8	67.4	53.2	7.3	0.3	2.2	0.9	0.3	162.7	54	83.6	10.7	2.7	2.3	5.8	1.4	47.4	76.5	127.6	104.7	4.7	4.7	19.4	7.4	252.6	97	141.2	174.1	44	22.5	16.3	1.4	87.7	32.2
	OP555554.1:180669-186311_Monkeypox_virus_isolate_Monkeypox/PT0475/2022,_partial_genome	1.637	71.5	46.8	142.8	60.1	6.3	6.5	9.8	1.7	127.7	63.5	44.2	16.8	11	15.8	67.4	53.2	7.3	0.3	2.2	0.9	0.3	162.7	54	83.6	10.7	2.7	2.3	5.8	1.4	47.4	76.5	127.6	104.7	4.7	4.7	19.4	7.4	252.6	97	141.2	174.1	44	22.5	16.3	1.4	87.7	32.2
	OP555552.1:180629-186271_Monkeypox_virus_isolate_Monkeypox/PT0473/2022,_partial_genome	1.637	71.5	46.8	142.8	60.1	6.3	6.5	9.8	1.7	127.7	63.5	44.2	16.8	11	15.8	67.4	53.2	7.3	0.3	2.2	0.9	0.3	162.7	54	83.6	10.7	2.7	2.3	5.8	1.4	47.4	76.5	127.6	104.7	4.7	4.7	19.4	7.4	252.6	97	141.2	174.1	44	22.5	16.3	1.4	87.7	32.2
	OP555550.1:180665-186307_Monkeypox_virus_isolate_Monkeypox/PT0471/2022,_partial_genome	1.637	71.5	46.8	142.8	60.1	6.3	6.5	9.8	1.7	127.7	63.5	44.2	16.8	11	15.8	67.4	53.2	7.3	0.3	2.2	0.9	0.3	162.7	54	83.6	10.7	2.7	2.3	5.8	1.4	47.4	76.5	127.6	104.7	4.7	4.7	19.4	7.4	252.6	97	141.2	174.1	44	22.5	16.3	1.4	87.7	32.2
	OP555548.1:180623-186265_Monkeypox_virus_isolate_Monkeypox/PT0469/2022,_partial_genome	1.637	71.5	46.8	142.8	60.1	6.3	6.5	9.8	1.7	127.7	63.5	44.2	16.8	11	15.8	67.4	53.2	7.3	0.3	2.2	0.9	0.3	162.7	54	83.6	10.7	2.7	2.3	5.8	1.4	47.4	76.5	127.6	104.7	4.7	4.7	19.4	7.4	252.6	97	141.2	174.1	44	22.5	16.3	1.4	87.7	32.2
	OP555547.1:180912-186554_Monkeypox_virus_isolate_Monkeypox/PT0468/2022,_partial_genome	1.637	71.5	46.8	142.8	60.1	6.3	6.5	9.8	1.7	127.7	63.5	44.2	16.8	11	15.8	67.4	53.2	7.3	0.3	2.2	0.9	0.3	162.7	54	83.6	10.7	2.7	2.3	5.8	1.4	47.4	76.5	127.6	104.7	4.7	4.7	19.4	7.4	252.6	97	141.2	174.1	44	22.5	16.3	1.4	87.7	32.2
	OP555546.1:180666-186308_Monkeypox_virus_isolate_Monkeypox/PT0467/2022,_partial_genome	1.637	71.5	46.8	142.8	60.1	6.3	6.5	9.8	1.7	127.7	63.5	44.2	16.8	11	15.8	67.4	53.2	7.3	0.3	2.2	0.9	0.3	162.7	54	83.6	10.7	2.7	2.3	5.8	1.4	47.4	76.5	127.6	104.7	4.7	4.7	19.4	7.4	252.6	97	141.2	174.1	44	22.5	16.3	1.4	87.7	32.2
	OP555545.1:180547-186189_Monkeypox_virus_isolate_Monkeypox/PT0466/2022,_partial_genome	1.637	71.5	46.8	142.8	60.1	6.3	6.5	9.8	1.7	127.7	63.5	44.2	16.8	11	15.8	67.4	53.2	7.3	0.3	2.2	0.9	0.3	162.7	54	83.6	10.7	2.7	2.3	5.8	1.4	47.4	76.5	127.6	104.7	4.7	4.7	19.4	7.4	252.6	97	141.2	174.1	44	22.5	16.3	1.4	87.7	32.2
	OP555542.1:180927-186569_Monkeypox_virus_isolate_Monkeypox/PT0462/2022,_partial_genome	1.637	71.5	46.8	142.8	60.1	6.3	6.5	9.8	1.7	127.7	63.5	44.2	16.8	11	15.8	67.4	53.2	7.3	0.3	2.2	0.9	0.3	162.7	54	83.6	10.7	2.7	2.3	5.8	1.4	47.4	76.5	127.6	104.7	4.7	4.7	19.4	7.4	252.6	97	141.2	174.1	44	22.5	16.3	1.4	87.7	32.2
	OP555540.1:180943-186585_Monkeypox_virus_isolate_Monkeypox/PT0459/2022,_partial_genome	1.637	71.5	46.8	142.8	60.1	6.3	6.5	9.8	1.7	127.7	63.5	44.2	16.8	11	15.8	67.4	53.2	7.3	0.3	2.2	0.9	0.3	162.7	54	83.6	10.7	2.7	2.3	5.8	1.4	47.4	76.5	127.6	104.7	4.7	4.7	19.4	7.4	252.6	97	141.2	174.1	44	22.5	16.3	1.4	87.7	32.2
	OP555536.1:180756-186398_Monkeypox_virus_isolate_Monkeypox/PT0455/2022,_partial_genome	1.637	71.5	46.8	142.8	60.1	6.3	6.5	9.8	1.7	127.7	63.5	44.2	16.8	11	15.8	67.4	53.2	7.3	0.3	2.2	0.9	0.3	162.7	54	83.6	10.7	2.7	2.3	5.8	1.4	47.4	76.5	127.6	104.7	4.7	4.7	19.4	7.4	252.6	97	141.2	174.1	44	22.5	16.3	1.4	87.7	32.2
	OP555535.1:180759-186401_Monkeypox_virus_isolate_Monkeypox/PT0454/2022,_partial_genome	1.637	71.5	46.8	142.8	60.1	6.3	6.5	9.8	1.7	127.7	63.5	44.2	16.8	11	15.8	67.4	53.2	7.3	0.3	2.2	0.9	0.3	162.7	54	83.6	10.7	2.7	2.3	5.8	1.4	47.4	76.5	127.6	104.7	4.7	4.7	19.4	7.4	252.6	97	141.2	174.1	44	22.5	16.3	1.4	87.7	32.2
	OP555534.1:180976-186618_Monkeypox_virus_isolate_Monkeypox/PT0453/2022,_partial_genome	1.637	71.5	46.8	142.8	60.1	6.3	6.5	9.8	1.7	127.7	63.5	44.2	16.8	11	15.8	67.4	53.2	7.3	0.3	2.2	0.9	0.3	162.7	54	83.6	10.7	2.7	2.3	5.8	1.4	47.4	76.5	127.6	104.7	4.7	4.7	19.4	7.4	252.6	97	141.2	174.1	44	22.5	16.3	1.4	87.7	32.2
	OP555533.1:180762-186404_Monkeypox_virus_isolate_Monkeypox/PT0452/2022,_partial_genome	1.637	71.5	46.8	142.8	60.1	6.3	6.5	9.8	1.7	127.7	63.5	44.2	16.8	11	15.8	67.4	53.2	7.3	0.3	2.2	0.9	0.3	162.7	54	83.6	10.7	2.7	2.3	5.8	1.4	47.4	76.5	127.6	104.7	4.7	4.7	19.4	7.4	252.6	97	141.2	174.1	44	22.5	16.3	1.4	87.7	32.2
	OP555531.1:180898-186540_Monkeypox_virus_isolate_Monkeypox/PT0450/2022,_partial_genome	1.637	71.5	46.8	142.8	60.1	6.3	6.5	9.8	1.7	127.7	63.5	44.2	16.8	11	15.8	67.4	53.2	7.3	0.3	2.2	0.9	0.3	162.7	54	83.6	10.7	2.7	2.3	5.8	1.4	47.4	76.5	127.6	104.7	4.7	4.7	19.4	7.4	252.6	97	141.2	174.1	44	22.5	16.3	1.4	87.7	32.2
	OP555530.1:180969-186611_Monkeypox_virus_isolate_Monkeypox/PT0449/2022,_partial_genome	1.637	71.5	46.8	142.8	60.1	6.3	6.5	9.8	1.7	127.7	63.5	44.2	16.8	11	15.8	67.4	53.2	7.3	0.3	2.2	0.9	0.3	162.7	54	83.6	10.7	2.7	2.3	5.8	1.4	47.4	76.5	127.6	104.7	4.7	4.7	19.4	7.4	252.6	97	141.2	174.1	44	22.5	16.3	1.4	87.7	32.2
	OP555529.1:180865-186507_Monkeypox_virus_isolate_Monkeypox/PT0448/2022,_partial_genome	1.637	71.5	46.8	142.8	60.1	6.3	6.5	9.8	1.7	127.7	63.5	44.2	16.8	11	15.8	67.4	53.2	7.3	0.3	2.2	0.9	0.3	162.7	54	83.6	10.7	2.7	2.3	5.8	1.4	47.4	76.5	127.6	104.7	4.7	4.7	19.4	7.4	252.6	97	141.2	174.1	44	22.5	16.3	1.4	87.7	32.2
	OP555528.1:180980-186622_Monkeypox_virus_isolate_Monkeypox/PT0447/2022,_partial_genome	1.637	71.5	46.8	142.8	60.1	6.3	6.5	9.8	1.7	127.7	63.5	44.2	16.8	11	15.8	67.4	53.2	7.3	0.3	2.2	0.9	0.3	162.7	54	83.6	10.7	2.7	2.3	5.8	1.4	47.4	76.5	127.6	104.7	4.7	4.7	19.4	7.4	252.6	97	141.2	174.1	44	22.5	16.3	1.4	87.7	32.2
	OP555527.1:180759-186401_Monkeypox_virus_isolate_Monkeypox/PT0446/2022,_partial_genome	1.637	71.5	46.8	142.8	60.1	6.3	6.5	9.8	1.7	127.7	63.5	44.2	16.8	11	15.8	67.4	53.2	7.3	0.3	2.2	0.9	0.3	162.7	54	83.6	10.7	2.7	2.3	5.8	1.4	47.4	76.5	127.6	104.7	4.7	4.7	19.4	7.4	252.6	97	141.2	174.1	44	22.5	16.3	1.4	87.7	32.2
	OP555525.1:180554-186196_Monkeypox_virus_isolate_Monkeypox/PT0443/2022,_partial_genome	1.637	71.5	46.8	142.8	60.1	6.3	6.5	9.8	1.7	127.7	63.5	44.2	16.8	11	15.8	67.4	53.2	7.3	0.3	2.2	0.9	0.3	162.7	54	83.6	10.7	2.7	2.3	5.8	1.4	47.4	76.5	127.6	104.7	4.7	4.7	19.4	7.4	252.6	97	141.2	174.1	44	22.5	16.3	1.4	87.7	32.2
	OP555524.1:180920-186562_Monkeypox_virus_isolate_Monkeypox/PT0442/2022,_partial_genome	1.637	71.5	46.8	142.8	60.1	6.3	6.5	9.8	1.7	127.7	63.5	44.2	16.8	11	15.8	67.4	53.2	7.3	0.3	2.2	0.9	0.3	162.7	54	83.6	10.7	2.7	2.3	5.8	1.4	47.4	76.5	127.6	104.7	4.7	4.7	19.4	7.4	252.6	97	141.2	174.1	44	22.5	16.3	1.4	87.7	32.2
	OP555521.1:180939-186581_Monkeypox_virus_isolate_Monkeypox/PT0437/2022,_partial_genome	1.637	71.5	46.8	142.8	60.1	6.3	6.5	9.8	1.7	127.7	63.5	44.2	16.8	11	15.8	67.4	53.2	7.3	0.3	2.2	0.9	0.3	162.7	54	83.6	10.7	2.7	2.3	5.8	1.4	47.4	76.5	127.6	104.7	4.7	4.7	19.4	7.4	252.6	97	141.2	174.1	44	22.5	16.3	1.4	87.7	32.2
	OP555520.1:180895-186537_Monkeypox_virus_isolate_Monkeypox/PT0435/2022,_partial_genome	1.637	71.5	46.8	142.8	60.1	6.3	6.5	9.8	1.7	127.7	63.5	44.2	16.8	11	15.8	67.4	53.2	7.3	0.3	2.2	0.9	0.3	162.7	54	83.6	10.7	2.7	2.3	5.8	1.4	47.4	76.5	127.6	104.7	4.7	4.7	19.4	7.4	252.6	97	141.2	174.1	44	22.5	16.3	1.4	87.7	32.2
	OP555518.1:180857-186499_Monkeypox_virus_isolate_Monkeypox/PT0433/2022,_partial_genome	1.637	71.5	46.8	142.8	60.1	6.3	6.5	9.8	1.7	127.7	63.5	44.2	16.8	11	15.8	67.4	53.2	7.3	0.3	2.2	0.9	0.3	162.7	54	83.6	10.7	2.7	2.3	5.8	1.4	47.4	76.5	127.6	104.7	4.7	4.7	19.4	7.4	252.6	97	141.2	174.1	44	22.5	16.3	1.4	87.7	32.2
	OP555517.1:180857-186499_Monkeypox_virus_isolate_Monkeypox/PT0432/2022,_partial_genome	1.637	71.5	46.8	142.8	60.1	6.3	6.5	9.8	1.7	127.7	63.5	44.2	16.8	11	15.8	67.4	53.2	7.3	0.3	2.2	0.9	0.3	162.7	54	83.6	10.7	2.7	2.3	5.8	1.4	47.4	76.5	127.6	104.7	4.7	4.7	19.4	7.4	252.6	97	141.2	174.1	44	22.5	16.3	1.4	87.7	32.2
	OP555516.1:180969-186611_Monkeypox_virus_isolate_Monkeypox/PT0431/2022,_partial_genome	1.637	71.5	46.8	142.8	60.1	6.3	6.5	9.8	1.7	127.7	63.5	44.2	16.8	11	15.8	67.4	53.2	7.3	0.3	2.2	0.9	0.3	162.7	54	83.6	10.7	2.7	2.3	5.8	1.4	47.4	76.5	127.6	104.7	4.7	4.7	19.4	7.4	252.6	97	141.2	174.1	44	22.5	16.3	1.4	87.7	32.2
	OP555514.1:180977-186619_Monkeypox_virus_isolate_Monkeypox/PT0427/2022,_partial_genome	1.637	71.5	46.8	142.8	60.1	6.3	6.5	9.8	1.7	127.7	63.5	44.2	16.8	11	15.8	67.4	53.2	7.3	0.3	2.2	0.9	0.3	162.7	54	83.6	10.7	2.7	2.3	5.8	1.4	47.4	76.5	127.6	104.7	4.7	4.7	19.4	7.4	252.6	97	141.2	174.1	44	22.5	16.3	1.4	87.7	32.2
	OP555513.1:180954-186596_Monkeypox_virus_isolate_Monkeypox/PT0426/2022,_partial_genome	1.637	71.5	46.8	142.8	60.1	6.3	6.5	9.8	1.7	127.7	63.5	44.2	16.8	11	15.8	67.4	53.2	7.3	0.3	2.2	0.9	0.3	162.7	54	83.6	10.7	2.7	2.3	5.8	1.4	47.4	76.5	127.6	104.7	4.7	4.7	19.4	7.4	252.6	97	141.2	174.1	44	22.5	16.3	1.4	87.7	32.2
	OP555512.1:180907-186549_Monkeypox_virus_isolate_Monkeypox/PT0424/2022,_partial_genome	1.637	71.5	46.8	142.8	60.1	6.3	6.5	9.8	1.7	127.7	63.5	44.2	16.8	11	15.8	67.4	53.2	7.3	0.3	2.2	0.9	0.3	162.7	54	83.6	10.7	2.7	2.3	5.8	1.4	47.4	76.5	127.6	104.7	4.7	4.7	19.4	7.4	252.6	97	141.2	174.1	44	22.5	16.3	1.4	87.7	32.2
	OP555510.1:180973-186615_Monkeypox_virus_isolate_Monkeypox/PT0418/2022,_partial_genome	1.637	71.5	46.8	142.8	60.1	6.3	6.5	9.8	1.7	127.7	63.5	44.2	16.8	11	15.8	67.4	53.2	7.3	0.3	2.2	0.9	0.3	162.7	54	83.6	10.7	2.7	2.3	5.8	1.4	47.4	76.5	127.6	104.7	4.7	4.7	19.4	7.4	252.6	97	141.2	174.1	44	22.5	16.3	1.4	87.7	32.2
	OP555508.1:180965-186607_Monkeypox_virus_isolate_Monkeypox/PT0416/2022,_partial_genome	1.637	71.5	46.8	142.8	60.1	6.3	6.5	9.8	1.7	127.7	63.5	44.2	16.8	11	15.8	67.4	53.2	7.3	0.3	2.2	0.9	0.3	162.7	54	83.6	10.7	2.7	2.3	5.8	1.4	47.4	76.5	127.6	104.7	4.7	4.7	19.4	7.4	252.6	97	141.2	174.1	44	22.5	16.3	1.4	87.7	32.2
	OP555507.1:180934-186576_Monkeypox_virus_isolate_Monkeypox/PT0414/2022,_partial_genome	1.637	71.5	46.8	142.8	60.1	6.3	6.5	9.8	1.7	127.7	63.5	44.2	16.8	11	15.8	67.4	53.2	7.3	0.3	2.2	0.9	0.3	162.7	54	83.6	10.7	2.7	2.3	5.8	1.4	47.4	76.5	127.6	104.7	4.7	4.7	19.4	7.4	252.6	97	141.2	174.1	44	22.5	16.3	1.4	87.7	32.2
	OP555505.1:180759-186401_Monkeypox_virus_isolate_Monkeypox/PT0412/2022,_partial_genome	1.637	71.5	46.8	142.8	60.1	6.3	6.5	9.8	1.7	127.7	63.5	44.2	16.8	11	15.8	67.4	53.2	7.3	0.3	2.2	0.9	0.3	162.7	54	83.6	10.7	2.7	2.3	5.8	1.4	47.4	76.5	127.6	104.7	4.7	4.7	19.4	7.4	252.6	97	141.2	174.1	44	22.5	16.3	1.4	87.7	32.2
	OP555504.1:180928-186570_Monkeypox_virus_isolate_Monkeypox/PT0411/2022,_partial_genome	1.637	71.5	46.8	142.8	60.1	6.3	6.5	9.8	1.7	127.7	63.5	44.2	16.8	11	15.8	67.4	53.2	7.3	0.3	2.2	0.9	0.3	162.7	54	83.6	10.7	2.7	2.3	5.8	1.4	47.4	76.5	127.6	104.7	4.7	4.7	19.4	7.4	252.6	97	141.2	174.1	44	22.5	16.3	1.4	87.7	32.2
	OP555503.1:180677-186319_Monkeypox_virus_isolate_Monkeypox/PT0409/2022,_partial_genome	1.637	71.5	46.8	142.8	60.1	6.3	6.5	9.8	1.7	127.7	63.5	44.2	16.8	11	15.8	67.4	53.2	7.3	0.3	2.2	0.9	0.3	162.7	54	83.6	10.7	2.7	2.3	5.8	1.4	47.4	76.5	127.6	104.7	4.7	4.7	19.4	7.4	252.6	97	141.2	174.1	44	22.5	16.3	1.4	87.7	32.2
	OP555502.1:180944-186586_Monkeypox_virus_isolate_Monkeypox/PT0408/2022,_partial_genome	1.637	71.5	46.8	142.8	60.1	6.3	6.5	9.8	1.7	127.7	63.5	44.2	16.8	11	15.8	67.4	53.2	7.3	0.3	2.2	0.9	0.3	162.7	54	83.6	10.7	2.7	2.3	5.8	1.4	47.4	76.5	127.6	104.7	4.7	4.7	19.4	7.4	252.6	97	141.2	174.1	44	22.5	16.3	1.4	87.7	32.2
	OP555501.1:180926-186568_Monkeypox_virus_isolate_Monkeypox/PT0406/2022,_partial_genome	1.637	71.5	46.8	142.8	60.1	6.3	6.5	9.8	1.7	127.7	63.5	44.2	16.8	11	15.8	67.4	53.2	7.3	0.3	2.2	0.9	0.3	162.7	54	83.6	10.7	2.7	2.3	5.8	1.4	47.4	76.5	127.6	104.7	4.7	4.7	19.4	7.4	252.6	97	141.2	174.1	44	22.5	16.3	1.4	87.7	32.2
	OP555499.1:180550-186192_Monkeypox_virus_isolate_Monkeypox/PT0403/2022,_partial_genome	1.637	71.5	46.8	142.8	60.1	6.3	6.5	9.8	1.7	127.7	63.5	44.2	16.8	11	15.8	67.4	53.2	7.3	0.3	2.2	0.9	0.3	162.7	54	83.6	10.7	2.7	2.3	5.8	1.4	47.4	76.5	127.6	104.7	4.7	4.7	19.4	7.4	252.6	97	141.2	174.1	44	22.5	16.3	1.4	87.7	32.2
	OP555498.1:180547-186189_Monkeypox_virus_isolate_Monkeypox/PT0402/2022,_partial_genome	1.637	71.5	46.8	142.8	60.1	6.3	6.5	9.8	1.7	127.7	63.5	44.2	16.8	11	15.8	67.4	53.2	7.3	0.3	2.2	0.9	0.3	162.7	54	83.6	10.7	2.7	2.3	5.8	1.4	47.4	76.5	127.6	104.7	4.7	4.7	19.4	7.4	252.6	97	141.2	174.1	44	22.5	16.3	1.4	87.7	32.2
	OP555497.1:180935-186577_Monkeypox_virus_isolate_Monkeypox/PT0401/2022,_partial_genome	1.637	71.5	46.8	142.8	60.1	6.3	6.5	9.8	1.7	127.7	63.5	44.2	16.8	11	15.8	67.4	53.2	7.3	0.3	2.2	0.9	0.3	162.7	54	83.6	10.7	2.7	2.3	5.8	1.4	47.4	76.5	127.6	104.7	4.7	4.7	19.4	7.4	252.6	97	141.2	174.1	44	22.5	16.3	1.4	87.7	32.2
	OP555495.1:180575-186217_Monkeypox_virus_isolate_Monkeypox/PT0399/2022,_partial_genome	1.637	71.5	46.8	142.8	60.1	6.3	6.5	9.8	1.7	127.7	63.5	44.2	16.8	11	15.8	67.4	53.2	7.3	0.3	2.2	0.9	0.3	162.7	54	83.6	10.7	2.7	2.3	5.8	1.4	47.4	76.5	127.6	104.7	4.7	4.7	19.4	7.4	252.6	97	141.2	174.1	44	22.5	16.3	1.4	87.7	32.2
	OP555494.1:180933-186575_Monkeypox_virus_isolate_Monkeypox/PT0398/2022,_partial_genome	1.637	71.5	46.8	142.8	60.1	6.3	6.5	9.8	1.7	127.7	63.5	44.2	16.8	11	15.8	67.4	53.2	7.3	0.3	2.2	0.9	0.3	162.7	54	83.6	10.7	2.7	2.3	5.8	1.4	47.4	76.5	127.6	104.7	4.7	4.7	19.4	7.4	252.6	97	141.2	174.1	44	22.5	16.3	1.4	87.7	32.2
	OP555493.1:181010-186652_Monkeypox_virus_isolate_Monkeypox/PT0397/2022,_partial_genome	1.637	71.5	46.8	142.8	60.1	6.3	6.5	9.8	1.7	127.7	63.5	44.2	16.8	11	15.8	67.4	53.2	7.3	0.3	2.2	0.9	0.3	162.7	54	83.6	10.7	2.7	2.3	5.8	1.4	47.4	76.5	127.6	104.7	4.7	4.7	19.4	7.4	252.6	97	141.2	174.1	44	22.5	16.3	1.4	87.7	32.2
	OP555492.1:180762-186404_Monkeypox_virus_isolate_Monkeypox/PT0396/2022,_partial_genome	1.637	71.5	46.8	142.8	60.1	6.3	6.5	9.8	1.7	127.7	63.5	44.2	16.8	11	15.8	67.4	53.2	7.3	0.3	2.2	0.9	0.3	162.7	54	83.6	10.7	2.7	2.3	5.8	1.4	47.4	76.5	127.6	104.7	4.7	4.7	19.4	7.4	252.6	97	141.2	174.1	44	22.5	16.3	1.4	87.7	32.2
	OP555491.1:180759-186401_Monkeypox_virus_isolate_Monkeypox/PT0395/2022,_partial_genome	1.637	71.5	46.8	142.8	60.1	6.3	6.5	9.8	1.7	127.7	63.5	44.2	16.8	11	15.8	67.4	53.2	7.3	0.3	2.2	0.9	0.3	162.7	54	83.6	10.7	2.7	2.3	5.8	1.4	47.4	76.5	127.6	104.7	4.7	4.7	19.4	7.4	252.6	97	141.2	174.1	44	22.5	16.3	1.4	87.7	32.2
	OP555489.1:180965-186607_Monkeypox_virus_isolate_Monkeypox/PT0393/2022,_partial_genome	1.637	71.5	46.8	142.8	60.1	6.3	6.5	9.8	1.7	127.7	63.5	44.2	16.8	11	15.8	67.4	53.2	7.3	0.3	2.2	0.9	0.3	162.7	54	83.6	10.7	2.7	2.3	5.8	1.4	47.4	76.5	127.6	104.7	4.7	4.7	19.4	7.4	252.6	97	141.2	174.1	44	22.5	16.3	1.4	87.7	32.2
	OP555488.1:180547-186189_Monkeypox_virus_isolate_Monkeypox/PT0392/2022,_partial_genome	1.637	71.5	46.8	142.8	60.1	6.3	6.5	9.8	1.7	127.7	63.5	44.2	16.8	11	15.8	67.4	53.2	7.3	0.3	2.2	0.9	0.3	162.7	54	83.6	10.7	2.7	2.3	5.8	1.4	47.4	76.5	127.6	104.7	4.7	4.7	19.4	7.4	252.6	97	141.2	174.1	44	22.5	16.3	1.4	87.7	32.2
	OP555487.1:180955-186597_Monkeypox_virus_isolate_Monkeypox/PT0391/2022,_partial_genome	1.637	71.5	46.8	142.8	60.1	6.3	6.5	9.8	1.7	127.7	63.5	44.2	16.8	11	15.8	67.4	53.2	7.3	0.3	2.2	0.9	0.3	162.7	54	83.6	10.7	2.7	2.3	5.8	1.4	47.4	76.5	127.6	104.7	4.7	4.7	19.4	7.4	252.6	97	141.2	174.1	44	22.5	16.3	1.4	87.7	32.2
	OP555486.1:180575-186217_Monkeypox_virus_isolate_Monkeypox/PT0390/2022,_partial_genome	1.637	71.5	46.8	142.8	60.1	6.3	6.5	9.8	1.7	127.7	63.5	44.2	16.8	11	15.8	67.4	53.2	7.3	0.3	2.2	0.9	0.3	162.7	54	83.6	10.7	2.7	2.3	5.8	1.4	47.4	76.5	127.6	104.7	4.7	4.7	19.4	7.4	252.6	97	141.2	174.1	44	22.5	16.3	1.4	87.7	32.2
	OP555484.1:180943-186585_Monkeypox_virus_isolate_Monkeypox/PT0388/2022,_partial_genome	1.637	71.5	46.8	142.8	60.1	6.3	6.5	9.8	1.7	127.7	63.5	44.2	16.8	11	15.8	67.4	53.2	7.3	0.3	2.2	0.9	0.3	162.7	54	83.6	10.7	2.7	2.3	5.8	1.4	47.4	76.5	127.6	104.7	4.7	4.7	19.4	7.4	252.6	97	141.2	174.1	44	22.5	16.3	1.4	87.7	32.2
	OP555481.1:179995-185637_Monkeypox_virus_isolate_Monkeypox/PT0385/2022,_partial_genome	1.637	71.5	46.8	142.8	60.1	6.3	6.5	9.8	1.7	127.7	63.5	44.2	16.8	11	15.8	67.4	53.2	7.3	0.3	2.2	0.9	0.3	162.7	54	83.6	10.7	2.7	2.3	5.8	1.4	47.4	76.5	127.6	104.7	4.7	4.7	19.4	7.4	252.6	97	141.2	174.1	44	22.5	16.3	1.4	87.7	32.2
	OP555480.1:180935-186577_Monkeypox_virus_isolate_Monkeypox/PT0384/2022,_partial_genome	1.637	71.5	46.8	142.8	60.1	6.3	6.5	9.8	1.7	127.7	63.5	44.2	16.8	11	15.8	67.4	53.2	7.3	0.3	2.2	0.9	0.3	162.7	54	83.6	10.7	2.7	2.3	5.8	1.4	47.4	76.5	127.6	104.7	4.7	4.7	19.4	7.4	252.6	97	141.2	174.1	44	22.5	16.3	1.4	87.7	32.2
	OP555479.1:180948-186590_Monkeypox_virus_isolate_Monkeypox/PT0383/2022,_partial_genome	1.637	71.5	46.8	142.8	60.1	6.3	6.5	9.8	1.7	127.7	63.5	44.2	16.8	11	15.8	67.4	53.2	7.3	0.3	2.2	0.9	0.3	162.7	54	83.6	10.7	2.7	2.3	5.8	1.4	47.4	76.5	127.6	104.7	4.7	4.7	19.4	7.4	252.6	97	141.2	174.1	44	22.5	16.3	1.4	87.7	32.2
	OP555478.1:180847-186489_Monkeypox_virus_isolate_Monkeypox/PT0382/2022,_partial_genome	1.637	71.5	46.8	142.8	60.1	6.3	6.5	9.8	1.7	127.7	63.5	44.2	16.8	11	15.8	67.4	53.2	7.3	0.3	2.2	0.9	0.3	162.7	54	83.6	10.7	2.7	2.3	5.8	1.4	47.4	76.5	127.6	104.7	4.7	4.7	19.4	7.4	252.6	97	141.2	174.1	44	22.5	16.3	1.4	87.7	32.2
	OP555476.1:180971-186613_Monkeypox_virus_isolate_Monkeypox/PT0380/2022,_partial_genome	1.637	71.5	46.8	142.8	60.1	6.3	6.5	9.8	1.7	127.7	63.5	44.2	16.8	11	15.8	67.4	53.2	7.3	0.3	2.2	0.9	0.3	162.7	54	83.6	10.7	2.7	2.3	5.8	1.4	47.4	76.5	127.6	104.7	4.7	4.7	19.4	7.4	252.6	97	141.2	174.1	44	22.5	16.3	1.4	87.7	32.2
	OP555475.1:180943-186585_Monkeypox_virus_isolate_Monkeypox/PT0379/2022,_partial_genome	1.637	71.5	46.8	142.8	60.1	6.3	6.5	9.8	1.7	127.7	63.5	44.2	16.8	11	15.8	67.4	53.2	7.3	0.3	2.2	0.9	0.3	162.7	54	83.6	10.7	2.7	2.3	5.8	1.4	47.4	76.5	127.6	104.7	4.7	4.7	19.4	7.4	252.6	97	141.2	174.1	44	22.5	16.3	1.4	87.7	32.2
	OP555474.1:180923-186565_Monkeypox_virus_isolate_Monkeypox/PT0378/2022,_partial_genome	1.637	71.5	46.8	142.8	60.1	6.3	6.5	9.8	1.7	127.7	63.5	44.2	16.8	11	15.8	67.4	53.2	7.3	0.3	2.2	0.9	0.3	162.7	54	83.6	10.7	2.7	2.3	5.8	1.4	47.4	76.5	127.6	104.7	4.7	4.7	19.4	7.4	252.6	97	141.2	174.1	44	22.5	16.3	1.4	87.7	32.2
	OP555473.1:180921-186563_Monkeypox_virus_isolate_Monkeypox/PT0377/2022,_partial_genome	1.637	71.5	46.8	142.8	60.1	6.3	6.5	9.8	1.7	127.7	63.5	44.2	16.8	11	15.8	67.4	53.2	7.3	0.3	2.2	0.9	0.3	162.7	54	83.6	10.7	2.7	2.3	5.8	1.4	47.4	76.5	127.6	104.7	4.7	4.7	19.4	7.4	252.6	97	141.2	174.1	44	22.5	16.3	1.4	87.7	32.2
	OP555472.1:180918-186560_Monkeypox_virus_isolate_Monkeypox/PT0376/2022,_partial_genome	1.637	71.5	46.8	142.8	60.1	6.3	6.5	9.8	1.7	127.7	63.5	44.2	16.8	11	15.8	67.4	53.2	7.3	0.3	2.2	0.9	0.3	162.7	54	83.6	10.7	2.7	2.3	5.8	1.4	47.4	76.5	127.6	104.7	4.7	4.7	19.4	7.4	252.6	97	141.2	174.1	44	22.5	16.3	1.4	87.7	32.2
	OP555471.1:180939-186581_Monkeypox_virus_isolate_Monkeypox/PT0375/2022,_partial_genome	1.637	71.5	46.8	142.8	60.1	6.3	6.5	9.8	1.7	127.7	63.5	44.2	16.8	11	15.8	67.4	53.2	7.3	0.3	2.2	0.9	0.3	162.7	54	83.6	10.7	2.7	2.3	5.8	1.4	47.4	76.5	127.6	104.7	4.7	4.7	19.4	7.4	252.6	97	141.2	174.1	44	22.5	16.3	1.4	87.7	32.2
	OP555470.1:180957-186599_Monkeypox_virus_isolate_Monkeypox/PT0374/2022,_partial_genome	1.637	71.5	46.8	142.8	60.1	6.3	6.5	9.8	1.7	127.7	63.5	44.2	16.8	11	15.8	67.4	53.2	7.3	0.3	2.2	0.9	0.3	162.7	54	83.6	10.7	2.7	2.3	5.8	1.4	47.4	76.5	127.6	104.7	4.7	4.7	19.4	7.4	252.6	97	141.2	174.1	44	22.5	16.3	1.4	87.7	32.2
	OP555469.1:181001-186643_Monkeypox_virus_isolate_Monkeypox/PT0373/2022,_partial_genome	1.637	71.5	46.8	142.8	60.1	6.3	6.5	9.8	1.7	127.7	63.5	44.2	16.8	11	15.8	67.4	53.2	7.3	0.3	2.2	0.9	0.3	162.7	54	83.6	10.7	2.7	2.3	5.8	1.4	47.4	76.5	127.6	104.7	4.7	4.7	19.4	7.4	252.6	97	141.2	174.1	44	22.5	16.3	1.4	87.7	32.2
	OP555468.1:180977-186619_Monkeypox_virus_isolate_Monkeypox/PT0372/2022,_partial_genome	1.637	71.5	46.8	142.8	60.1	6.3	6.5	9.8	1.7	127.7	63.5	44.2	16.8	11	15.8	67.4	53.2	7.3	0.3	2.2	0.9	0.3	162.7	54	83.6	10.7	2.7	2.3	5.8	1.4	47.4	76.5	127.6	104.7	4.7	4.7	19.4	7.4	252.6	97	141.2	174.1	44	22.5	16.3	1.4	87.7	32.2
	OP555467.1:180893-186535_Monkeypox_virus_isolate_Monkeypox/PT0371/2022,_partial_genome	1.637	71.5	46.8	142.8	60.1	6.3	6.5	9.8	1.7	127.7	63.5	44.2	16.8	11	15.8	67.4	53.2	7.3	0.3	2.2	0.9	0.3	162.7	54	83.6	10.7	2.7	2.3	5.8	1.4	47.4	76.5	127.6	104.7	4.7	4.7	19.4	7.4	252.6	97	141.2	174.1	44	22.5	16.3	1.4	87.7	32.2
	OP555466.1:180900-186542_Monkeypox_virus_isolate_Monkeypox/PT0370/2022,_partial_genome	1.637	71.5	46.8	142.8	60.1	6.3	6.5	9.8	1.7	127.7	63.5	44.2	16.8	11	15.8	67.4	53.2	7.3	0.3	2.2	0.9	0.3	162.7	54	83.6	10.7	2.7	2.3	5.8	1.4	47.4	76.5	127.6	104.7	4.7	4.7	19.4	7.4	252.6	97	141.2	174.1	44	22.5	16.3	1.4	87.7	32.2
	OP555465.1:180996-186638_Monkeypox_virus_isolate_Monkeypox/PT0369/2022,_partial_genome	1.637	71.5	46.8	142.8	60.1	6.3	6.5	9.8	1.7	127.7	63.5	44.2	16.8	11	15.8	67.4	53.2	7.3	0.3	2.2	0.9	0.3	162.7	54	83.6	10.7	2.7	2.3	5.8	1.4	47.4	76.5	127.6	104.7	4.7	4.7	19.4	7.4	252.6	97	141.2	174.1	44	22.5	16.3	1.4	87.7	32.2
	OP555464.1:180954-186596_Monkeypox_virus_isolate_Monkeypox/PT0367/2022,_partial_genome	1.637	71.5	46.8	142.8	60.1	6.3	6.5	9.8	1.7	127.7	63.5	44.2	16.8	11	15.8	67.4	53.2	7.3	0.3	2.2	0.9	0.3	162.7	54	83.6	10.7	2.7	2.3	5.8	1.4	47.4	76.5	127.6	104.7	4.7	4.7	19.4	7.4	252.6	97	141.2	174.1	44	22.5	16.3	1.4	87.7	32.2
	OP539939.1:180889-186531_Monkeypox_virus_isolate_MPX/Human/USA/CA-LACPHL-MA00153/2022,_partial_genome	1.637	71.5	46.8	142.8	60.1	6.3	6.5	9.8	1.7	127.7	63.5	44.2	16.8	11	15.8	67.4	53.2	7.3	0.3	2.2	0.9	0.3	162.7	54	83.6	10.7	2.7	2.3	5.8	1.4	47.4	76.5	127.6	104.7	4.7	4.7	19.4	7.4	252.6	97	141.2	174.1	44	22.5	16.3	1.4	87.7	32.2
	OP539938.1:180511-186153_Monkeypox_virus_isolate_MPX/Human/USA/CA-LACPHL-MA00152/2022,_partial_genome	1.637	71.5	46.8	142.8	60.1	6.3	6.5	9.8	1.7	127.7	63.5	44.2	16.8	11	15.8	67.4	53.2	7.3	0.3	2.2	0.9	0.3	162.7	54	83.6	10.7	2.7	2.3	5.8	1.4	47.4	76.5	127.6	104.7	4.7	4.7	19.4	7.4	252.6	97	141.2	174.1	44	22.5	16.3	1.4	87.7	32.2
	OP539937.1:180517-186159_Monkeypox_virus_isolate_MPX/Human/USA/CA-LACPHL-MA00151/2022,_partial_genome	1.637	71.5	46.8	142.8	60.1	6.3	6.5	9.8	1.7	127.7	63.5	44.2	16.8	11	15.8	67.4	53.2	7.3	0.3	2.2	0.9	0.3	162.7	54	83.6	10.7	2.7	2.3	5.8	1.4	47.4	76.5	127.6	104.7	4.7	4.7	19.4	7.4	252.6	97	141.2	174.1	44	22.5	16.3	1.4	87.7	32.2
	OP539936.1:180520-186162_Monkeypox_virus_isolate_MPX/Human/USA/CA-LACPHL-MA00150/2022,_partial_genome	1.637	71.5	46.8	142.8	60.1	6.3	6.5	9.8	1.7	127.7	63.5	44.2	16.8	11	15.8	67.4	53.2	7.3	0.3	2.2	0.9	0.3	162.7	54	83.6	10.7	2.7	2.3	5.8	1.4	47.4	76.5	127.6	104.7	4.7	4.7	19.4	7.4	252.6	97	141.2	174.1	44	22.5	16.3	1.4	87.7	32.2
	OP539935.1:180520-186162_Monkeypox_virus_isolate_MPX/Human/USA/CA-LACPHL-MA00149/2022,_partial_genome	1.637	71.5	46.8	142.8	60.1	6.3	6.5	9.8	1.7	127.7	63.5	44.2	16.8	11	15.8	67.4	53.2	7.3	0.3	2.2	0.9	0.3	162.7	54	83.6	10.7	2.7	2.3	5.8	1.4	47.4	76.5	127.6	104.7	4.7	4.7	19.4	7.4	252.6	97	141.2	174.1	44	22.5	16.3	1.4	87.7	32.2
	OP539934.1:180515-186157_Monkeypox_virus_isolate_MPX/Human/USA/CA-LACPHL-MA00098/2022,_partial_genome	1.637	71.5	46.8	142.8	60.1	6.3	6.5	9.8	1.7	127.7	63.5	44.2	16.8	11	15.8	67.4	53.2	7.3	0.3	2.2	0.9	0.3	162.7	54	83.6	10.7	2.7	2.3	5.8	1.4	47.4	76.5	127.6	104.7	4.7	4.7	19.4	7.4	252.6	97	141.2	174.1	44	22.5	16.3	1.4	87.7	32.2
	OP539933.1:180526-186168_Monkeypox_virus_isolate_MPX/Human/USA/CA-LACPHL-MA00148/2022,_partial_genome	1.637	71.5	46.8	142.8	60.1	6.3	6.5	9.8	1.7	127.7	63.5	44.2	16.8	11	15.8	67.4	53.2	7.3	0.3	2.2	0.9	0.3	162.7	54	83.6	10.7	2.7	2.3	5.8	1.4	47.4	76.5	127.6	104.7	4.7	4.7	19.4	7.4	252.6	97	141.2	174.1	44	22.5	16.3	1.4	87.7	32.2
	OP539930.1:180930-186572_Monkeypox_virus_isolate_MPX/Human/USA/CA-LACPHL-MA00145/2022,_partial_genome	1.637	71.5	46.8	142.8	60.1	6.3	6.5	9.8	1.7	127.7	63.5	44.2	16.8	11	15.8	67.4	53.2	7.3	0.3	2.2	0.9	0.3	162.7	54	83.6	10.7	2.7	2.3	5.8	1.4	47.4	76.5	127.6	104.7	4.7	4.7	19.4	7.4	252.6	97	141.2	174.1	44	22.5	16.3	1.4	87.7	32.2
	OP539928.1:180931-186573_Monkeypox_virus_isolate_MPX/Human/USA/CA-LACPHL-MA00143/2022,_partial_genome	1.637	71.5	46.8	142.8	60.1	6.3	6.5	9.8	1.7	127.7	63.5	44.2	16.8	11	15.8	67.4	53.2	7.3	0.3	2.2	0.9	0.3	162.7	54	83.6	10.7	2.7	2.3	5.8	1.4	47.4	76.5	127.6	104.7	4.7	4.7	19.4	7.4	252.6	97	141.2	174.1	44	22.5	16.3	1.4	87.7	32.2
	OP539925.1:180519-186161_Monkeypox_virus_isolate_MPX/Human/USA/CA-LACPHL-MA00140/2022,_partial_genome	1.637	71.5	46.8	142.8	60.1	6.3	6.5	9.8	1.7	127.7	63.5	44.2	16.8	11	15.8	67.4	53.2	7.3	0.3	2.2	0.9	0.3	162.7	54	83.6	10.7	2.7	2.3	5.8	1.4	47.4	76.5	127.6	104.7	4.7	4.7	19.4	7.4	252.6	97	141.2	174.1	44	22.5	16.3	1.4	87.7	32.2
	OP539924.1:180521-186163_Monkeypox_virus_isolate_MPX/Human/USA/CA-LACPHL-MA00139/2022,_partial_genome	1.637	71.5	46.8	142.8	60.1	6.3	6.5	9.8	1.7	127.7	63.5	44.2	16.8	11	15.8	67.4	53.2	7.3	0.3	2.2	0.9	0.3	162.7	54	83.6	10.7	2.7	2.3	5.8	1.4	47.4	76.5	127.6	104.7	4.7	4.7	19.4	7.4	252.6	97	141.2	174.1	44	22.5	16.3	1.4	87.7	32.2
	OP539923.1:180519-186161_Monkeypox_virus_isolate_MPX/Human/USA/CA-LACPHL-MA00138/2022,_partial_genome	1.637	71.5	46.8	142.8	60.1	6.3	6.5	9.8	1.7	127.7	63.5	44.2	16.8	11	15.8	67.4	53.2	7.3	0.3	2.2	0.9	0.3	162.7	54	83.6	10.7	2.7	2.3	5.8	1.4	47.4	76.5	127.6	104.7	4.7	4.7	19.4	7.4	252.6	97	141.2	174.1	44	22.5	16.3	1.4	87.7	32.2
	OP539921.1:180519-186161_Monkeypox_virus_isolate_MPX/Human/USA/CA-LACPHL-MA00136/2022,_partial_genome	1.637	71.5	46.8	142.8	60.1	6.3	6.5	9.8	1.7	127.7	63.5	44.2	16.8	11	15.8	67.4	53.2	7.3	0.3	2.2	0.9	0.3	162.7	54	83.6	10.7	2.7	2.3	5.8	1.4	47.4	76.5	127.6	104.7	4.7	4.7	19.4	7.4	252.6	97	141.2	174.1	44	22.5	16.3	1.4	87.7	32.2
	OP539906.1:180932-186574_Monkeypox_virus_isolate_MPX/Human/USA/CA-LACPHL-MA00121/2022,_partial_genome	1.637	71.5	46.8	142.8	60.1	6.3	6.5	9.8	1.7	127.7	63.5	44.2	16.8	11	15.8	67.4	53.2	7.3	0.3	2.2	0.9	0.3	162.7	54	83.6	10.7	2.7	2.3	5.8	1.4	47.4	76.5	127.6	104.7	4.7	4.7	19.4	7.4	252.6	97	141.2	174.1	44	22.5	16.3	1.4	87.7	32.2
	OP539905.1:180519-186161_Monkeypox_virus_isolate_MPX/Human/USA/CA-LACPHL-MA00120/2022,_partial_genome	1.637	71.5	46.8	142.8	60.1	6.3	6.5	9.8	1.7	127.7	63.5	44.2	16.8	11	15.8	67.4	53.2	7.3	0.3	2.2	0.9	0.3	162.7	54	83.6	10.7	2.7	2.3	5.8	1.4	47.4	76.5	127.6	104.7	4.7	4.7	19.4	7.4	252.6	97	141.2	174.1	44	22.5	16.3	1.4	87.7	32.2
	OP539904.1:180527-186169_Monkeypox_virus_isolate_MPX/Human/USA/CA-LACPHL-MA00119/2022,_partial_genome	1.637	71.5	46.8	142.8	60.1	6.3	6.5	9.8	1.7	127.7	63.5	44.2	16.8	11	15.8	67.4	53.2	7.3	0.3	2.2	0.9	0.3	162.7	54	83.6	10.7	2.7	2.3	5.8	1.4	47.4	76.5	127.6	104.7	4.7	4.7	19.4	7.4	252.6	97	141.2	174.1	44	22.5	16.3	1.4	87.7	32.2
	OP539903.1:180522-186164_Monkeypox_virus_isolate_MPX/Human/USA/CA-LACPHL-MA00118/2022,_partial_genome	1.637	71.5	46.8	142.8	60.1	6.3	6.5	9.8	1.7	127.7	63.5	44.2	16.8	11	15.8	67.4	53.2	7.3	0.3	2.2	0.9	0.3	162.7	54	83.6	10.7	2.7	2.3	5.8	1.4	47.4	76.5	127.6	104.7	4.7	4.7	19.4	7.4	252.6	97	141.2	174.1	44	22.5	16.3	1.4	87.7	32.2
	OP539902.1:180901-186543_Monkeypox_virus_isolate_MPX/Human/USA/CA-LACPHL-MA00117/2022,_partial_genome	1.637	71.5	46.8	142.8	60.1	6.3	6.5	9.8	1.7	127.7	63.5	44.2	16.8	11	15.8	67.4	53.2	7.3	0.3	2.2	0.9	0.3	162.7	54	83.6	10.7	2.7	2.3	5.8	1.4	47.4	76.5	127.6	104.7	4.7	4.7	19.4	7.4	252.6	97	141.2	174.1	44	22.5	16.3	1.4	87.7	32.2
	OP539901.1:180522-186164_Monkeypox_virus_isolate_MPX/Human/USA/CA-LACPHL-MA00116/2022,_partial_genome	1.637	71.5	46.8	142.8	60.1	6.3	6.5	9.8	1.7	127.7	63.5	44.2	16.8	11	15.8	67.4	53.2	7.3	0.3	2.2	0.9	0.3	162.7	54	83.6	10.7	2.7	2.3	5.8	1.4	47.4	76.5	127.6	104.7	4.7	4.7	19.4	7.4	252.6	97	141.2	174.1	44	22.5	16.3	1.4	87.7	32.2
	OP539900.1:180522-186164_Monkeypox_virus_isolate_MPX/Human/USA/CA-LACPHL-MA00115/2022,_partial_genome	1.637	71.5	46.8	142.8	60.1	6.3	6.5	9.8	1.7	127.7	63.5	44.2	16.8	11	15.8	67.4	53.2	7.3	0.3	2.2	0.9	0.3	162.7	54	83.6	10.7	2.7	2.3	5.8	1.4	47.4	76.5	127.6	104.7	4.7	4.7	19.4	7.4	252.6	97	141.2	174.1	44	22.5	16.3	1.4	87.7	32.2
	OP539899.1:180517-186159_Monkeypox_virus_isolate_MPX/Human/USA/CA-LACPHL-MA00114/2022,_partial_genome	1.637	71.5	46.8	142.8	60.1	6.3	6.5	9.8	1.7	127.7	63.5	44.2	16.8	11	15.8	67.4	53.2	7.3	0.3	2.2	0.9	0.3	162.7	54	83.6	10.7	2.7	2.3	5.8	1.4	47.4	76.5	127.6	104.7	4.7	4.7	19.4	7.4	252.6	97	141.2	174.1	44	22.5	16.3	1.4	87.7	32.2
	OP539898.1:180520-186162_Monkeypox_virus_isolate_MPX/Human/USA/CA-LACPHL-MA00113/2022,_partial_genome	1.637	71.5	46.8	142.8	60.1	6.3	6.5	9.8	1.7	127.7	63.5	44.2	16.8	11	15.8	67.4	53.2	7.3	0.3	2.2	0.9	0.3	162.7	54	83.6	10.7	2.7	2.3	5.8	1.4	47.4	76.5	127.6	104.7	4.7	4.7	19.4	7.4	252.6	97	141.2	174.1	44	22.5	16.3	1.4	87.7	32.2
	OP539897.1:180931-186573_Monkeypox_virus_isolate_MPX/Human/USA/CA-LACPHL-MA00112/2022,_partial_genome	1.637	71.5	46.8	142.8	60.1	6.3	6.5	9.8	1.7	127.7	63.5	44.2	16.8	11	15.8	67.4	53.2	7.3	0.3	2.2	0.9	0.3	162.7	54	83.6	10.7	2.7	2.3	5.8	1.4	47.4	76.5	127.6	104.7	4.7	4.7	19.4	7.4	252.6	97	141.2	174.1	44	22.5	16.3	1.4	87.7	32.2
	OP539896.1:180931-186573_Monkeypox_virus_isolate_MPX/Human/USA/CA-LACPHL-MA00111/2022,_partial_genome	1.637	71.5	46.8	142.8	60.1	6.3	6.5	9.8	1.7	127.7	63.5	44.2	16.8	11	15.8	67.4	53.2	7.3	0.3	2.2	0.9	0.3	162.7	54	83.6	10.7	2.7	2.3	5.8	1.4	47.4	76.5	127.6	104.7	4.7	4.7	19.4	7.4	252.6	97	141.2	174.1	44	22.5	16.3	1.4	87.7	32.2
	OP539895.1:180519-186161_Monkeypox_virus_isolate_MPX/Human/USA/CA-LACPHL-MA00110/2022,_partial_genome	1.637	71.5	46.8	142.8	60.1	6.3	6.5	9.8	1.7	127.7	63.5	44.2	16.8	11	15.8	67.4	53.2	7.3	0.3	2.2	0.9	0.3	162.7	54	83.6	10.7	2.7	2.3	5.8	1.4	47.4	76.5	127.6	104.7	4.7	4.7	19.4	7.4	252.6	97	141.2	174.1	44	22.5	16.3	1.4	87.7	32.2
	OP539894.1:180519-186161_Monkeypox_virus_isolate_MPX/Human/USA/CA-LACPHL-MA00109/2022,_partial_genome	1.637	71.5	46.8	142.8	60.1	6.3	6.5	9.8	1.7	127.7	63.5	44.2	16.8	11	15.8	67.4	53.2	7.3	0.3	2.2	0.9	0.3	162.7	54	83.6	10.7	2.7	2.3	5.8	1.4	47.4	76.5	127.6	104.7	4.7	4.7	19.4	7.4	252.6	97	141.2	174.1	44	22.5	16.3	1.4	87.7	32.2
	OP539893.1:180519-186161_Monkeypox_virus_isolate_MPX/Human/USA/CA-LACPHL-MA00108/2022,_partial_genome	1.637	71.5	46.8	142.8	60.1	6.3	6.5	9.8	1.7	127.7	63.5	44.2	16.8	11	15.8	67.4	53.2	7.3	0.3	2.2	0.9	0.3	162.7	54	83.6	10.7	2.7	2.3	5.8	1.4	47.4	76.5	127.6	104.7	4.7	4.7	19.4	7.4	252.6	97	141.2	174.1	44	22.5	16.3	1.4	87.7	32.2
	OP539892.1:180525-186167_Monkeypox_virus_isolate_MPX/Human/USA/CA-LACPHL-MA00107/2022,_partial_genome	1.637	71.5	46.8	142.8	60.1	6.3	6.5	9.8	1.7	127.7	63.5	44.2	16.8	11	15.8	67.4	53.2	7.3	0.3	2.2	0.9	0.3	162.7	54	83.6	10.7	2.7	2.3	5.8	1.4	47.4	76.5	127.6	104.7	4.7	4.7	19.4	7.4	252.6	97	141.2	174.1	44	22.5	16.3	1.4	87.7	32.2
	OP539891.1:180519-186161_Monkeypox_virus_isolate_MPX/Human/USA/CA-LACPHL-MA00106/2022,_partial_genome	1.637	71.5	46.8	142.8	60.1	6.3	6.5	9.8	1.7	127.7	63.5	44.2	16.8	11	15.8	67.4	53.2	7.3	0.3	2.2	0.9	0.3	162.7	54	83.6	10.7	2.7	2.3	5.8	1.4	47.4	76.5	127.6	104.7	4.7	4.7	19.4	7.4	252.6	97	141.2	174.1	44	22.5	16.3	1.4	87.7	32.2
	OP539890.1:180930-186572_Monkeypox_virus_isolate_MPX/Human/USA/CA-LACPHL-MA00105/2022,_partial_genome	1.637	71.5	46.8	142.8	60.1	6.3	6.5	9.8	1.7	127.7	63.5	44.2	16.8	11	15.8	67.4	53.2	7.3	0.3	2.2	0.9	0.3	162.7	54	83.6	10.7	2.7	2.3	5.8	1.4	47.4	76.5	127.6	104.7	4.7	4.7	19.4	7.4	252.6	97	141.2	174.1	44	22.5	16.3	1.4	87.7	32.2
	OP539889.1:180520-186162_Monkeypox_virus_isolate_MPX/Human/USA/CA-LACPHL-MA00104/2022,_partial_genome	1.637	71.5	46.8	142.8	60.1	6.3	6.5	9.8	1.7	127.7	63.5	44.2	16.8	11	15.8	67.4	53.2	7.3	0.3	2.2	0.9	0.3	162.7	54	83.6	10.7	2.7	2.3	5.8	1.4	47.4	76.5	127.6	104.7	4.7	4.7	19.4	7.4	252.6	97	141.2	174.1	44	22.5	16.3	1.4	87.7	32.2
	OP539887.1:180522-186164_Monkeypox_virus_isolate_MPX/Human/USA/CA-LACPHL-MA00102/2022,_partial_genome	1.637	71.5	46.8	142.8	60.1	6.3	6.5	9.8	1.7	127.7	63.5	44.2	16.8	11	15.8	67.4	53.2	7.3	0.3	2.2	0.9	0.3	162.7	54	83.6	10.7	2.7	2.3	5.8	1.4	47.4	76.5	127.6	104.7	4.7	4.7	19.4	7.4	252.6	97	141.2	174.1	44	22.5	16.3	1.4	87.7	32.2
	OP539885.1:180930-186572_Monkeypox_virus_isolate_MPX/Human/USA/CA-LACPHL-MA00100/2022,_partial_genome	1.637	71.5	46.8	142.8	60.1	6.3	6.5	9.8	1.7	127.7	63.5	44.2	16.8	11	15.8	67.4	53.2	7.3	0.3	2.2	0.9	0.3	162.7	54	83.6	10.7	2.7	2.3	5.8	1.4	47.4	76.5	127.6	104.7	4.7	4.7	19.4	7.4	252.6	97	141.2	174.1	44	22.5	16.3	1.4	87.7	32.2
	OP539884.1:180931-186573_Monkeypox_virus_isolate_MPX/Human/USA/CA-LACPHL-MA00099/2022,_partial_genome	1.637	71.5	46.8	142.8	60.1	6.3	6.5	9.8	1.7	127.7	63.5	44.2	16.8	11	15.8	67.4	53.2	7.3	0.3	2.2	0.9	0.3	162.7	54	83.6	10.7	2.7	2.3	5.8	1.4	47.4	76.5	127.6	104.7	4.7	4.7	19.4	7.4	252.6	97	141.2	174.1	44	22.5	16.3	1.4	87.7	32.2
	OP536815.1:181343-186985_Monkeypox_virus_isolate_9000453,_partial_genome	1.637	71.5	46.8	142.8	60.1	6.3	6.5	9.8	1.7	127.7	63.5	44.2	16.8	11	15.8	67.4	53.2	7.3	0.3	2.2	0.9	0.3	162.7	54	83.6	10.7	2.7	2.3	5.8	1.4	47.4	76.5	127.6	104.7	4.7	4.7	19.4	7.4	252.6	97	141.2	174.1	44	22.5	16.3	1.4	87.7	32.2
	OP536814.1:181344-186986_Monkeypox_virus_isolate_9000452,_partial_genome	1.637	71.5	46.8	142.8	60.1	6.3	6.5	9.8	1.7	127.7	63.5	44.2	16.8	11	15.8	67.4	53.2	7.3	0.3	2.2	0.9	0.3	162.7	54	83.6	10.7	2.7	2.3	5.8	1.4	47.4	76.5	127.6	104.7	4.7	4.7	19.4	7.4	252.6	97	141.2	174.1	44	22.5	16.3	1.4	87.7	32.2
	OP536813.1:181346-186988_Monkeypox_virus_isolate_9000451,_partial_genome	1.637	71.5	46.8	142.8	60.1	6.3	6.5	9.8	1.7	127.7	63.5	44.2	16.8	11	15.8	67.4	53.2	7.3	0.3	2.2	0.9	0.3	162.7	54	83.6	10.7	2.7	2.3	5.8	1.4	47.4	76.5	127.6	104.7	4.7	4.7	19.4	7.4	252.6	97	141.2	174.1	44	22.5	16.3	1.4	87.7	32.2
	OP536811.1:181344-186986_Monkeypox_virus_isolate_9000448,_partial_genome	1.637	71.5	46.8	142.8	60.1	6.3	6.5	9.8	1.7	127.7	63.5	44.2	16.8	11	15.8	67.4	53.2	7.3	0.3	2.2	0.9	0.3	162.7	54	83.6	10.7	2.7	2.3	5.8	1.4	47.4	76.5	127.6	104.7	4.7	4.7	19.4	7.4	252.6	97	141.2	174.1	44	22.5	16.3	1.4	87.7	32.2
	OP536810.1:181345-186987_Monkeypox_virus_isolate_9000445,_partial_genome	1.637	71.5	46.8	142.8	60.1	6.3	6.5	9.8	1.7	127.7	63.5	44.2	16.8	11	15.8	67.4	53.2	7.3	0.3	2.2	0.9	0.3	162.7	54	83.6	10.7	2.7	2.3	5.8	1.4	47.4	76.5	127.6	104.7	4.7	4.7	19.4	7.4	252.6	97	141.2	174.1	44	22.5	16.3	1.4	87.7	32.2
	OP536806.1:181349-186991_Monkeypox_virus_isolate_9000437,_partial_genome	1.637	71.5	46.8	142.8	60.1	6.3	6.5	9.8	1.7	127.7	63.5	44.2	16.8	11	15.8	67.4	53.2	7.3	0.3	2.2	0.9	0.3	162.7	54	83.6	10.7	2.7	2.3	5.8	1.4	47.4	76.5	127.6	104.7	4.7	4.7	19.4	7.4	252.6	97	141.2	174.1	44	22.5	16.3	1.4	87.7	32.2
	OP536805.1:181344-186986_Monkeypox_virus_isolate_9000435,_partial_genome	1.637	71.5	46.8	142.8	60.1	6.3	6.5	9.8	1.7	127.7	63.5	44.2	16.8	11	15.8	67.4	53.2	7.3	0.3	2.2	0.9	0.3	162.7	54	83.6	10.7	2.7	2.3	5.8	1.4	47.4	76.5	127.6	104.7	4.7	4.7	19.4	7.4	252.6	97	141.2	174.1	44	22.5	16.3	1.4	87.7	32.2
	OP536804.1:181344-186986_Monkeypox_virus_isolate_9000432,_partial_genome	1.637	71.5	46.8	142.8	60.1	6.3	6.5	9.8	1.7	127.7	63.5	44.2	16.8	11	15.8	67.4	53.2	7.3	0.3	2.2	0.9	0.3	162.7	54	83.6	10.7	2.7	2.3	5.8	1.4	47.4	76.5	127.6	104.7	4.7	4.7	19.4	7.4	252.6	97	141.2	174.1	44	22.5	16.3	1.4	87.7	32.2
	OP536803.1:181347-186989_Monkeypox_virus_isolate_9000431,_partial_genome	1.637	71.5	46.8	142.8	60.1	6.3	6.5	9.8	1.7	127.7	63.5	44.2	16.8	11	15.8	67.4	53.2	7.3	0.3	2.2	0.9	0.3	162.7	54	83.6	10.7	2.7	2.3	5.8	1.4	47.4	76.5	127.6	104.7	4.7	4.7	19.4	7.4	252.6	97	141.2	174.1	44	22.5	16.3	1.4	87.7	32.2
	OP536802.1:181345-186987_Monkeypox_virus_isolate_9000430,_partial_genome	1.637	71.5	46.8	142.8	60.1	6.3	6.5	9.8	1.7	127.7	63.5	44.2	16.8	11	15.8	67.4	53.2	7.3	0.3	2.2	0.9	0.3	162.7	54	83.6	10.7	2.7	2.3	5.8	1.4	47.4	76.5	127.6	104.7	4.7	4.7	19.4	7.4	252.6	97	141.2	174.1	44	22.5	16.3	1.4	87.7	32.2
	OP536801.1:181345-186987_Monkeypox_virus_isolate_9000429,_partial_genome	1.637	71.5	46.8	142.8	60.1	6.3	6.5	9.8	1.7	127.7	63.5	44.2	16.8	11	15.8	67.4	53.2	7.3	0.3	2.2	0.9	0.3	162.7	54	83.6	10.7	2.7	2.3	5.8	1.4	47.4	76.5	127.6	104.7	4.7	4.7	19.4	7.4	252.6	97	141.2	174.1	44	22.5	16.3	1.4	87.7	32.2
	OP536800.1:181345-186987_Monkeypox_virus_isolate_9000426,_partial_genome	1.637	71.5	46.8	142.8	60.1	6.3	6.5	9.8	1.7	127.7	63.5	44.2	16.8	11	15.8	67.4	53.2	7.3	0.3	2.2	0.9	0.3	162.7	54	83.6	10.7	2.7	2.3	5.8	1.4	47.4	76.5	127.6	104.7	4.7	4.7	19.4	7.4	252.6	97	141.2	174.1	44	22.5	16.3	1.4	87.7	32.2
	OP536799.1:181340-186982_Monkeypox_virus_isolate_9000425,_partial_genome	1.637	71.5	46.8	142.8	60.1	6.3	6.5	9.8	1.7	127.7	63.5	44.2	16.8	11	15.8	67.4	53.2	7.3	0.3	2.2	0.9	0.3	162.7	54	83.6	10.7	2.7	2.3	5.8	1.4	47.4	76.5	127.6	104.7	4.7	4.7	19.4	7.4	252.6	97	141.2	174.1	44	22.5	16.3	1.4	87.7	32.2
	OP536798.1:181344-186986_Monkeypox_virus_isolate_9000424,_partial_genome	1.637	71.5	46.8	142.8	60.1	6.3	6.5	9.8	1.7	127.7	63.5	44.2	16.8	11	15.8	67.4	53.2	7.3	0.3	2.2	0.9	0.3	162.7	54	83.6	10.7	2.7	2.3	5.8	1.4	47.4	76.5	127.6	104.7	4.7	4.7	19.4	7.4	252.6	97	141.2	174.1	44	22.5	16.3	1.4	87.7	32.2
	OP536796.1:181342-186984_Monkeypox_virus_isolate_9000422,_partial_genome	1.637	71.5	46.8	142.8	60.1	6.3	6.5	9.8	1.7	127.7	63.5	44.2	16.8	11	15.8	67.4	53.2	7.3	0.3	2.2	0.9	0.3	162.7	54	83.6	10.7	2.7	2.3	5.8	1.4	47.4	76.5	127.6	104.7	4.7	4.7	19.4	7.4	252.6	97	141.2	174.1	44	22.5	16.3	1.4	87.7	32.2
	OP536795.1:181344-186986_Monkeypox_virus_isolate_9000421,_partial_genome	1.637	71.5	46.8	142.8	60.1	6.3	6.5	9.8	1.7	127.7	63.5	44.2	16.8	11	15.8	67.4	53.2	7.3	0.3	2.2	0.9	0.3	162.7	54	83.6	10.7	2.7	2.3	5.8	1.4	47.4	76.5	127.6	104.7	4.7	4.7	19.4	7.4	252.6	97	141.2	174.1	44	22.5	16.3	1.4	87.7	32.2
	OP536793.1:181345-186987_Monkeypox_virus_isolate_9000419,_partial_genome	1.637	71.5	46.8	142.8	60.1	6.3	6.5	9.8	1.7	127.7	63.5	44.2	16.8	11	15.8	67.4	53.2	7.3	0.3	2.2	0.9	0.3	162.7	54	83.6	10.7	2.7	2.3	5.8	1.4	47.4	76.5	127.6	104.7	4.7	4.7	19.4	7.4	252.6	97	141.2	174.1	44	22.5	16.3	1.4	87.7	32.2
	OP536792.1:181343-186985_Monkeypox_virus_isolate_9000418,_partial_genome	1.637	71.5	46.8	142.8	60.1	6.3	6.5	9.8	1.7	127.7	63.5	44.2	16.8	11	15.8	67.4	53.2	7.3	0.3	2.2	0.9	0.3	162.7	54	83.6	10.7	2.7	2.3	5.8	1.4	47.4	76.5	127.6	104.7	4.7	4.7	19.4	7.4	252.6	97	141.2	174.1	44	22.5	16.3	1.4	87.7	32.2
	OP536789.1:181346-186988_Monkeypox_virus_isolate_9000415,_partial_genome	1.637	71.5	46.8	142.8	60.1	6.3	6.5	9.8	1.7	127.7	63.5	44.2	16.8	11	15.8	67.4	53.2	7.3	0.3	2.2	0.9	0.3	162.7	54	83.6	10.7	2.7	2.3	5.8	1.4	47.4	76.5	127.6	104.7	4.7	4.7	19.4	7.4	252.6	97	141.2	174.1	44	22.5	16.3	1.4	87.7	32.2
	OP536788.1:181344-186986_Monkeypox_virus_isolate_9000413,_partial_genome	1.637	71.5	46.8	142.8	60.1	6.3	6.5	9.8	1.7	127.7	63.5	44.2	16.8	11	15.8	67.4	53.2	7.3	0.3	2.2	0.9	0.3	162.7	54	83.6	10.7	2.7	2.3	5.8	1.4	47.4	76.5	127.6	104.7	4.7	4.7	19.4	7.4	252.6	97	141.2	174.1	44	22.5	16.3	1.4	87.7	32.2
	OP536783.1:181337-186979_Monkeypox_virus_isolate_9000407,_partial_genome	1.637	71.5	46.8	142.8	60.1	6.3	6.5	9.8	1.7	127.7	63.5	44.2	16.8	11	15.8	67.4	53.2	7.3	0.3	2.2	0.9	0.3	162.7	54	83.6	10.7	2.7	2.3	5.8	1.4	47.4	76.5	127.6	104.7	4.7	4.7	19.4	7.4	252.6	97	141.2	174.1	44	22.5	16.3	1.4	87.7	32.2
	OP536782.1:181344-186986_Monkeypox_virus_isolate_9000406,_partial_genome	1.637	71.5	46.8	142.8	60.1	6.3	6.5	9.8	1.7	127.7	63.5	44.2	16.8	11	15.8	67.4	53.2	7.3	0.3	2.2	0.9	0.3	162.7	54	83.6	10.7	2.7	2.3	5.8	1.4	47.4	76.5	127.6	104.7	4.7	4.7	19.4	7.4	252.6	97	141.2	174.1	44	22.5	16.3	1.4	87.7	32.2
	OP536780.1:181342-186984_Monkeypox_virus_isolate_9000404,_partial_genome	1.637	71.5	46.8	142.8	60.1	6.3	6.5	9.8	1.7	127.7	63.5	44.2	16.8	11	15.8	67.4	53.2	7.3	0.3	2.2	0.9	0.3	162.7	54	83.6	10.7	2.7	2.3	5.8	1.4	47.4	76.5	127.6	104.7	4.7	4.7	19.4	7.4	252.6	97	141.2	174.1	44	22.5	16.3	1.4	87.7	32.2
	OP536779.1:181341-186983_Monkeypox_virus_isolate_9000403,_partial_genome	1.637	71.5	46.8	142.8	60.1	6.3	6.5	9.8	1.7	127.7	63.5	44.2	16.8	11	15.8	67.4	53.2	7.3	0.3	2.2	0.9	0.3	162.7	54	83.6	10.7	2.7	2.3	5.8	1.4	47.4	76.5	127.6	104.7	4.7	4.7	19.4	7.4	252.6	97	141.2	174.1	44	22.5	16.3	1.4	87.7	32.2
	OP536777.1:181344-186986_Monkeypox_virus_isolate_9000399,_partial_genome	1.637	71.5	46.8	142.8	60.1	6.3	6.5	9.8	1.7	127.7	63.5	44.2	16.8	11	15.8	67.4	53.2	7.3	0.3	2.2	0.9	0.3	162.7	54	83.6	10.7	2.7	2.3	5.8	1.4	47.4	76.5	127.6	104.7	4.7	4.7	19.4	7.4	252.6	97	141.2	174.1	44	22.5	16.3	1.4	87.7	32.2
	OP536776.1:181353-186995_Monkeypox_virus_isolate_9000398,_partial_genome	1.637	71.5	46.8	142.8	60.1	6.3	6.5	9.8	1.7	127.7	63.5	44.2	16.8	11	15.8	67.4	53.2	7.3	0.3	2.2	0.9	0.3	162.7	54	83.6	10.7	2.7	2.3	5.8	1.4	47.4	76.5	127.6	104.7	4.7	4.7	19.4	7.4	252.6	97	141.2	174.1	44	22.5	16.3	1.4	87.7	32.2
	OP536775.1:181345-186987_Monkeypox_virus_isolate_9000397,_partial_genome	1.637	71.5	46.8	142.8	60.1	6.3	6.5	9.8	1.7	127.7	63.5	44.2	16.8	11	15.8	67.4	53.2	7.3	0.3	2.2	0.9	0.3	162.7	54	83.6	10.7	2.7	2.3	5.8	1.4	47.4	76.5	127.6	104.7	4.7	4.7	19.4	7.4	252.6	97	141.2	174.1	44	22.5	16.3	1.4	87.7	32.2
	OP536774.1:181345-186987_Monkeypox_virus_isolate_9000396,_partial_genome	1.637	71.5	46.8	142.8	60.1	6.3	6.5	9.8	1.7	127.7	63.5	44.2	16.8	11	15.8	67.4	53.2	7.3	0.3	2.2	0.9	0.3	162.7	54	83.6	10.7	2.7	2.3	5.8	1.4	47.4	76.5	127.6	104.7	4.7	4.7	19.4	7.4	252.6	97	141.2	174.1	44	22.5	16.3	1.4	87.7	32.2
	OP536772.1:181343-186985_Monkeypox_virus_isolate_9000394,_partial_genome	1.637	71.5	46.8	142.8	60.1	6.3	6.5	9.8	1.7	127.7	63.5	44.2	16.8	11	15.8	67.4	53.2	7.3	0.3	2.2	0.9	0.3	162.7	54	83.6	10.7	2.7	2.3	5.8	1.4	47.4	76.5	127.6	104.7	4.7	4.7	19.4	7.4	252.6	97	141.2	174.1	44	22.5	16.3	1.4	87.7	32.2
	OP536771.1:181344-186986_Monkeypox_virus_isolate_9000393,_partial_genome	1.637	71.5	46.8	142.8	60.1	6.3	6.5	9.8	1.7	127.7	63.5	44.2	16.8	11	15.8	67.4	53.2	7.3	0.3	2.2	0.9	0.3	162.7	54	83.6	10.7	2.7	2.3	5.8	1.4	47.4	76.5	127.6	104.7	4.7	4.7	19.4	7.4	252.6	97	141.2	174.1	44	22.5	16.3	1.4	87.7	32.2
	OP536769.1:181347-186989_Monkeypox_virus_isolate_9000391,_partial_genome	1.637	71.5	46.8	142.8	60.1	6.3	6.5	9.8	1.7	127.7	63.5	44.2	16.8	11	15.8	67.4	53.2	7.3	0.3	2.2	0.9	0.3	162.7	54	83.6	10.7	2.7	2.3	5.8	1.4	47.4	76.5	127.6	104.7	4.7	4.7	19.4	7.4	252.6	97	141.2	174.1	44	22.5	16.3	1.4	87.7	32.2
	OP536767.1:181344-186986_Monkeypox_virus_isolate_9000389,_partial_genome	1.637	71.5	46.8	142.8	60.1	6.3	6.5	9.8	1.7	127.7	63.5	44.2	16.8	11	15.8	67.4	53.2	7.3	0.3	2.2	0.9	0.3	162.7	54	83.6	10.7	2.7	2.3	5.8	1.4	47.4	76.5	127.6	104.7	4.7	4.7	19.4	7.4	252.6	97	141.2	174.1	44	22.5	16.3	1.4	87.7	32.2
	OP536766.1:181344-186986_Monkeypox_virus_isolate_9000388,_partial_genome	1.637	71.5	46.8	142.8	60.1	6.3	6.5	9.8	1.7	127.7	63.5	44.2	16.8	11	15.8	67.4	53.2	7.3	0.3	2.2	0.9	0.3	162.7	54	83.6	10.7	2.7	2.3	5.8	1.4	47.4	76.5	127.6	104.7	4.7	4.7	19.4	7.4	252.6	97	141.2	174.1	44	22.5	16.3	1.4	87.7	32.2
	OP536765.1:181344-186986_Monkeypox_virus_isolate_9000387,_partial_genome	1.637	71.5	46.8	142.8	60.1	6.3	6.5	9.8	1.7	127.7	63.5	44.2	16.8	11	15.8	67.4	53.2	7.3	0.3	2.2	0.9	0.3	162.7	54	83.6	10.7	2.7	2.3	5.8	1.4	47.4	76.5	127.6	104.7	4.7	4.7	19.4	7.4	252.6	97	141.2	174.1	44	22.5	16.3	1.4	87.7	32.2
	OP536764.1:181343-186985_Monkeypox_virus_isolate_9000385,_partial_genome	1.637	71.5	46.8	142.8	60.1	6.3	6.5	9.8	1.7	127.7	63.5	44.2	16.8	11	15.8	67.4	53.2	7.3	0.3	2.2	0.9	0.3	162.7	54	83.6	10.7	2.7	2.3	5.8	1.4	47.4	76.5	127.6	104.7	4.7	4.7	19.4	7.4	252.6	97	141.2	174.1	44	22.5	16.3	1.4	87.7	32.2
	OP536762.1:181343-186985_Monkeypox_virus_isolate_9000383,_partial_genome	1.637	71.5	46.8	142.8	60.1	6.3	6.5	9.8	1.7	127.7	63.5	44.2	16.8	11	15.8	67.4	53.2	7.3	0.3	2.2	0.9	0.3	162.7	54	83.6	10.7	2.7	2.3	5.8	1.4	47.4	76.5	127.6	104.7	4.7	4.7	19.4	7.4	252.6	97	141.2	174.1	44	22.5	16.3	1.4	87.7	32.2
	OP536760.1:181345-186987_Monkeypox_virus_isolate_9000381,_partial_genome	1.637	71.5	46.8	142.8	60.1	6.3	6.5	9.8	1.7	127.7	63.5	44.2	16.8	11	15.8	67.4	53.2	7.3	0.3	2.2	0.9	0.3	162.7	54	83.6	10.7	2.7	2.3	5.8	1.4	47.4	76.5	127.6	104.7	4.7	4.7	19.4	7.4	252.6	97	141.2	174.1	44	22.5	16.3	1.4	87.7	32.2
	OP536757.1:181342-186984_Monkeypox_virus_isolate_9000377,_partial_genome	1.637	71.5	46.8	142.8	60.1	6.3	6.5	9.8	1.7	127.7	63.5	44.2	16.8	11	15.8	67.4	53.2	7.3	0.3	2.2	0.9	0.3	162.7	54	83.6	10.7	2.7	2.3	5.8	1.4	47.4	76.5	127.6	104.7	4.7	4.7	19.4	7.4	252.6	97	141.2	174.1	44	22.5	16.3	1.4	87.7	32.2
	OP536756.1:181344-186986_Monkeypox_virus_isolate_9000376,_partial_genome	1.637	71.5	46.8	142.8	60.1	6.3	6.5	9.8	1.7	127.7	63.5	44.2	16.8	11	15.8	67.4	53.2	7.3	0.3	2.2	0.9	0.3	162.7	54	83.6	10.7	2.7	2.3	5.8	1.4	47.4	76.5	127.6	104.7	4.7	4.7	19.4	7.4	252.6	97	141.2	174.1	44	22.5	16.3	1.4	87.7	32.2
	OP536754.1:181344-186986_Monkeypox_virus_isolate_9000374,_partial_genome	1.637	71.5	46.8	142.8	60.1	6.3	6.5	9.8	1.7	127.7	63.5	44.2	16.8	11	15.8	67.4	53.2	7.3	0.3	2.2	0.9	0.3	162.7	54	83.6	10.7	2.7	2.3	5.8	1.4	47.4	76.5	127.6	104.7	4.7	4.7	19.4	7.4	252.6	97	141.2	174.1	44	22.5	16.3	1.4	87.7	32.2
	OP536752.1:181343-186985_Monkeypox_virus_isolate_9000372,_partial_genome	1.637	71.5	46.8	142.8	60.1	6.3	6.5	9.8	1.7	127.7	63.5	44.2	16.8	11	15.8	67.4	53.2	7.3	0.3	2.2	0.9	0.3	162.7	54	83.6	10.7	2.7	2.3	5.8	1.4	47.4	76.5	127.6	104.7	4.7	4.7	19.4	7.4	252.6	97	141.2	174.1	44	22.5	16.3	1.4	87.7	32.2
	OP536751.1:181342-186984_Monkeypox_virus_isolate_9000370,_partial_genome	1.637	71.5	46.8	142.8	60.1	6.3	6.5	9.8	1.7	127.7	63.5	44.2	16.8	11	15.8	67.4	53.2	7.3	0.3	2.2	0.9	0.3	162.7	54	83.6	10.7	2.7	2.3	5.8	1.4	47.4	76.5	127.6	104.7	4.7	4.7	19.4	7.4	252.6	97	141.2	174.1	44	22.5	16.3	1.4	87.7	32.2
	OP536749.1:181345-186987_Monkeypox_virus_isolate_9000368,_partial_genome	1.637	71.5	46.8	142.8	60.1	6.3	6.5	9.8	1.7	127.7	63.5	44.2	16.8	11	15.8	67.4	53.2	7.3	0.3	2.2	0.9	0.3	162.7	54	83.6	10.7	2.7	2.3	5.8	1.4	47.4	76.5	127.6	104.7	4.7	4.7	19.4	7.4	252.6	97	141.2	174.1	44	22.5	16.3	1.4	87.7	32.2
	OP536748.1:181342-186984_Monkeypox_virus_isolate_9000366,_partial_genome	1.637	71.5	46.8	142.8	60.1	6.3	6.5	9.8	1.7	127.7	63.5	44.2	16.8	11	15.8	67.4	53.2	7.3	0.3	2.2	0.9	0.3	162.7	54	83.6	10.7	2.7	2.3	5.8	1.4	47.4	76.5	127.6	104.7	4.7	4.7	19.4	7.4	252.6	97	141.2	174.1	44	22.5	16.3	1.4	87.7	32.2
	OP536747.1:181343-186985_Monkeypox_virus_isolate_9000365,_partial_genome	1.637	71.5	46.8	142.8	60.1	6.3	6.5	9.8	1.7	127.7	63.5	44.2	16.8	11	15.8	67.4	53.2	7.3	0.3	2.2	0.9	0.3	162.7	54	83.6	10.7	2.7	2.3	5.8	1.4	47.4	76.5	127.6	104.7	4.7	4.7	19.4	7.4	252.6	97	141.2	174.1	44	22.5	16.3	1.4	87.7	32.2
	OP536746.1:181340-186982_Monkeypox_virus_isolate_9000364,_partial_genome	1.637	71.5	46.8	142.8	60.1	6.3	6.5	9.8	1.7	127.7	63.5	44.2	16.8	11	15.8	67.4	53.2	7.3	0.3	2.2	0.9	0.3	162.7	54	83.6	10.7	2.7	2.3	5.8	1.4	47.4	76.5	127.6	104.7	4.7	4.7	19.4	7.4	252.6	97	141.2	174.1	44	22.5	16.3	1.4	87.7	32.2
	OP536745.1:181280-186922_Monkeypox_virus_isolate_MPXV-USA-IL-IDPH-084,_partial_genome	1.637	71.5	46.8	142.8	60.1	6.3	6.5	9.8	1.7	127.7	63.5	44.2	16.8	11	15.8	67.4	53.2	7.3	0.3	2.2	0.9	0.3	162.7	54	83.6	10.7	2.7	2.3	5.8	1.4	47.4	76.5	127.6	104.7	4.7	4.7	19.4	7.4	252.6	97	141.2	174.1	44	22.5	16.3	1.4	87.7	32.2
	OP536744.1:178677-184319_Monkeypox_virus_isolate_MPXV-USA-IL-IDPH-083,_partial_genome	1.637	71.5	46.8	142.8	60.1	6.3	6.5	9.8	1.7	127.7	63.5	44.2	16.8	11	15.8	67.4	53.2	7.3	0.3	2.2	0.9	0.3	162.7	54	83.6	10.7	2.7	2.3	5.8	1.4	47.4	76.5	127.6	104.7	4.7	4.7	19.4	7.4	252.6	97	141.2	174.1	44	22.5	16.3	1.4	87.7	32.2
	OP536743.1:181169-186811_Monkeypox_virus_isolate_MPXV-USA-IL-IDPH-082,_partial_genome	1.637	71.5	46.8	142.8	60.1	6.3	6.5	9.8	1.7	127.7	63.5	44.2	16.8	11	15.8	67.4	53.2	7.3	0.3	2.2	0.9	0.3	162.7	54	83.6	10.7	2.7	2.3	5.8	1.4	47.4	76.5	127.6	104.7	4.7	4.7	19.4	7.4	252.6	97	141.2	174.1	44	22.5	16.3	1.4	87.7	32.2
	OP536742.1:181280-186922_Monkeypox_virus_isolate_MPXV-USA-IL-IDPH-081,_partial_genome	1.637	71.5	46.8	142.8	60.1	6.3	6.5	9.8	1.7	127.7	63.5	44.2	16.8	11	15.8	67.4	53.2	7.3	0.3	2.2	0.9	0.3	162.7	54	83.6	10.7	2.7	2.3	5.8	1.4	47.4	76.5	127.6	104.7	4.7	4.7	19.4	7.4	252.6	97	141.2	174.1	44	22.5	16.3	1.4	87.7	32.2
	MT903344.1_Monkeypox_virus_isolate_MPXV-UK_P2_complete_genome_reverse_complement_reverse_complement	1.634	71.5	47.1	142.8	60.1	6.3	6.6	9.8	1.7	127.7	63.9	44.2	14.4	11	15.8	66.7	53.2	7.3	0.3	2.1	0.9	0.3	162.7	53.4	83.6	10.7	2.7	3.3	5.8	1.4	47.7	76.5	128.6	105.3	4.7	4.7	18.5	7.4	248	97	141.2	174.1	45	22.5	16.3	1.4	87.7	32.2
	MT903345.1_Monkeypox_virus_isolate_MPXV-UK_P3_complete_genome_reverse_complement_reverse_complement	1.634	71.5	47.1	142.8	60.1	6.3	6.6	9.8	1.7	127.7	63.9	44.2	14.4	11	15.8	66.7	53.2	7.3	0.3	2.1	0.9	0.3	162.7	53.4	83.6	10.7	2.7	3.3	5.8	1.4	47.7	76.5	128.6	105.3	4.7	4.7	18.5	7.4	248	97	141.2	174.1	45	22.5	16.3	1.4	87.7	32.2
	NC_063383.1_Monkeypox_virus_complete_genome_reverse_complement_reverse_complement	1.634	71.5	47.1	142.8	60.1	6.3	6.6	9.8	1.7	127.7	63.9	44.2	14.4	11	15.8	66.7	53.2	7.3	0.3	2.1	0.9	0.3	162.7	53.4	83.6	10.7	2.7	3.3	5.8	1.4	47.7	76.5	128.6	105.3	4.7	4.7	18.5	7.4	248	97	141.2	174.1	45	22.5	16.3	1.4	87.7	32.2
	OL504742.1_Monkeypox_virus_isolate_2095_partial_genome_reverse_complement_reverse_complement	1.634	71.5	47.1	142.8	60.1	6.3	6.6	9.8	1.7	127.7	63.9	44.2	14.4	11	15.8	66.7	53.2	7.3	0.3	2.1	0.9	0.3	162.7	53.4	83.6	10.7	2.7	3.3	5.8	1.4	47.7	76.5	128.6	105.3	4.7	4.7	18.5	7.4	248	97	141.2	174.1	45	22.5	16.3	1.4	87.7	32.2
	ON631963.1_Monkeypox_virus_isolate_MPxV/VIDRL01/2022_complete_genome_reverse_complement_reverse_complement	1.637	71.5	46.8	142.8	60.1	6.3	6.5	9.8	1.7	127.7	63.5	44.2	16.8	11	15.8	67.4	53.2	7.3	0.3	2.2	0.9	0.3	162.7	54	83.6	10.7	2.7	2.3	5.8	1.4	47.4	76.5	127.6	104.7	4.7	4.7	19.4	7.4	252.6	97	141.2	174.1	44	22.5	16.3	1.4	87.7	32.2
	ON674051.1_Monkeypox_virus_isolate_MPXV_USA_2022_FL001_complete_genome_reverse_complement_reverse_complement	1.634	71.5	47.1	142.8	60.1	6.3	6.6	9.8	1.7	127.7	63.9	44.2	14.4	11	15.8	66.7	53.2	7.3	0.3	2.1	0.9	0.3	162.7	53.4	83.6	10.7	2.7	3.3	5.8	1.4	47.7	76.5	128.6	105.3	4.7	4.7	18.5	7.4	248	97	141.2	174.1	45	22.5	16.3	1.4	87.7	32.2
	ON675438.1_Monkeypox_virus_isolate_MPXV_USA_2022_VA001_complete_genome_reverse_complement_reverse_complement	1.634	71.5	47.1	142.8	60.1	6.3	6.6	9.8	1.7	127.7	63.9	44.2	14.4	11	15.8	66.7	53.2	7.3	0.3	2.1	0.9	0.3	162.7	53.4	83.6	10.7	2.7	3.3	5.8	1.4	47.7	76.5	128.6	105.3	4.7	4.7	18.5	7.4	248	97	141.2	174.1	45	22.5	16.3	1.4	87.7	32.2
	ON676707.1_Monkeypox_virus_isolate_MPXV_USA_2021_TX_complete_genome_reverse_complement_reverse_complement	1.635	74.8	47.1	142.8	60.1	5.5	6.6	9.8	1.7	127.7	63.9	44.2	14.4	11	15.8	66.7	53.2	7.3	0.3	2.1	0.9	0.3	162.7	53.4	83.6	10.7	2.7	3.3	5.8	1.4	47.7	76.5	128.6	105.3	4.7	4.7	18.5	7.4	248	97	141.2	174.1	45	22.5	16.3	1.4	87.7	32.2
	ON676708.1_Monkeypox_virus_isolate_MPXV_USA_2021_MD_complete_genome_reverse_complement_reverse_complement	1.636	71.5	47.1	142.8	60.1	6.3	6.6	9.8	1.7	127.7	63.9	44.2	14.4	11	15.8	66.7	53.2	7.3	0.3	2.1	0.9	0.3	162.7	53.4	83.6	10.7	2.7	3.3	5.8	1.4	47.4	76.5	127.6	105.3	4.7	4.7	19.4	7.4	252.6	97	141.2	174.1	44	22.5	16.3	1.4	87.7	32.2
	MK783029.1_UNVERIFIED:_Monkeypox_virus_strain_3029_complete_genome_reverse_complement_reverse_complement	1.634	71.5	47.1	142.8	60.1	6.3	6.6	9.8	1.7	127.7	63.9	44.2	14.4	11	15.8	66.7	53.2	7.3	0.3	2.1	0.9	0.3	162.7	53.4	83.6	10.7	2.7	3.3	5.8	1.4	47.7	76.5	128.6	105.3	4.7	4.7	18.5	7.4	248	97	141.2	174.1	45	22.5	16.3	1.4	87.7	32.2
	MK783030.1_UNVERIFIED:_Monkeypox_virus_strain_3025_complete_genome_reverse_complement_reverse_complement	1.634	71.5	47.1	142.8	60.1	6.3	6.6	9.8	1.7	127.7	63.9	44.2	14.4	11	15.8	66.7	53.2	7.3	0.3	2.1	0.9	0.3	162.7	53.4	83.6	10.7	2.7	3.3	5.8	1.4	47.7	76.5	128.6	105.3	4.7	4.7	18.5	7.4	248	97	141.2	174.1	45	22.5	16.3	1.4	87.7	32.2
	MK783031.1_UNVERIFIED:_Monkeypox_virus_strain_3020_complete_genome_reverse_complement_reverse_complement	1.634	71.5	47.1	142.8	60.1	6.3	6.6	9.8	1.7	127.7	63.9	44.2	14.4	11	15.8	66.7	53.2	7.3	0.3	2.1	0.9	0.3	162.7	53.4	83.6	10.7	2.7	3.3	5.8	1.4	47.7	76.5	128.6	105.3	4.7	4.7	18.5	7.4	248	97	141.2	174.1	45	22.5	16.3	1.4	87.7	32.2
	MK783032.1_UNVERIFIED:_Monkeypox_virus_strain_3030_complete_genome_reverse_complement_reverse_complement	1.634	71.5	47.1	142.8	60.1	6.3	6.6	9.8	1.7	127.7	63.9	44.2	14.4	11	15.8	66.7	53.2	7.3	0.3	2.1	0.9	0.3	162.7	53.4	83.6	10.7	2.7	3.3	5.8	1.4	47.7	76.5	128.6	105.3	4.7	4.7	18.5	7.4	248	97	141.2	174.1	45	22.5	16.3	1.4	87.7	32.2
	MN648051.1_Monkeypox_virus_strain_Israel_2018_complete_genome_reverse_complement_reverse_complement	1.634	71.5	47.1	142.8	60.1	6.3	6.6	9.8	1.7	127.7	63.9	44.2	14.4	11	15.8	66.7	53.2	7.3	0.3	2.1	0.9	0.3	162.7	53.4	83.6	10.7	2.7	3.3	5.8	1.4	47.7	76.5	128.6	105.3	4.7	4.7	18.5	7.4	248	97	141.2	174.1	45	22.5	16.3	1.4	87.7	32.2
	MT903337.1_Monkeypox_virus_isolate_MPXV-M2940_FCT_complete_genome_reverse_complement_reverse_complement	1.633	71.5	47.1	142.8	60.1	6.3	6.6	9.8	1.7	127.7	63.9	44.2	14.4	11	15.8	66.7	53.2	7.3	0.3	2.1	0.9	0.3	162.7	53.4	83.6	10.7	2.7	3.3	5.8	1.4	47.7	76.5	128.6	105.3	4.7	4.7	18.5	7.4	248	97	141.2	174.1	45	22.5	16.3	1.4	87.7	29.8
	MT903339.1_Monkeypox_virus_isolate_MPXV-M3021_Delta_complete_genome_reverse_complement_reverse_complement	1.634	71.5	47.1	142.8	60.1	6.3	6.6	9.8	1.7	127.7	63.9	44.2	14.4	11	15.8	66.7	53.2	7.3	0.3	2.1	0.9	0.3	162.7	53.4	83.6	10.7	2.7	3.3	5.8	1.4	47.7	76.5	128.6	105.3	4.7	4.7	18.5	7.4	248	97	141.2	174.1	45	22.5	16.3	1.4	87.7	32.2
	MT903340.1_Monkeypox_virus_isolate_MPXV-M5312_HM12_Rivers_complete_genome_reverse_complement_reverse_complement	1.634	71.5	47.1	142.8	60.1	6.3	6.6	9.8	1.7	127.7	63.9	44.2	14.4	11	15.8	66.7	53.2	7.3	0.3	2.1	0.9	0.3	162.7	53.4	83.6	10.7	2.7	3.3	5.8	1.4	47.7	76.5	128.6	105.3	4.7	4.7	18.5	7.4	248	97	141.2	174.1	45	22.5	16.3	1.4	87.7	32.2
	MT903342.1_Monkeypox_virus_isolate_MPXV-Singapore_complete_genome_reverse_complement_reverse_complement	1.634	71.5	47.1	142.8	60.1	6.3	6.6	9.8	1.7	127.7	63.9	44.2	14.4	11	15.8	66.7	53.2	7.3	0.3	2.1	0.9	0.3	162.7	53.4	83.6	10.7	2.7	3.3	5.8	1.4	47.7	76.5	128.6	105.3	4.7	4.7	18.5	7.4	248	97	141.2	174.1	45	22.5	16.3	1.4	87.7	32.2
	MT903343.1_Monkeypox_virus_isolate_MPXV-UK_P1_complete_genome_reverse_complement_reverse_complement	1.634	71.5	47.1	142.8	60.1	6.3	6.6	9.8	1.7	127.7	63.9	44.2	14.4	11	15.8	66.7	53.2	7.3	0.3	2.1	0.9	0.3	162.7	53.4	83.6	10.7	2.7	3.3	5.8	1.4	47.7	76.5	128.6	105.3	4.7	4.7	18.5	7.4	248	97	141.2	174.1	45	22.5	16.3	1.4	87.7	32.2
	GLOBAL PARAMETERS USED TO GENERATE 'RANDOM' SEQUENCES
	G+C content (%)
	%GC	%GC1s	%GC2s	%GC3s
	34.7	41.9	39.3	22.5
	Amino acid content (%)
	M	2.34 +/- 0.01	N	6.43 +/- 0.01	F	3.08 +/- 0.00	Q	2.45 +/- 0.00	K	6.33 +/- 0.00
	L	7.28 +/- 0.00	S	9.73 +/- 0.01	A	4.25 +/- 0.00	I	7.97 +/- 0.01	Y	5.69 +/- 0.00
	T	8.35 +/- 0.00	V	6.11 +/- 0.00	C	2.07 +/- 0.00	W	0.58 +/- 0.00	E	4.78 +/- 0.00
	R	4.52 +/- 0.00	H	1.59 +/- 0.00	D	7.18 +/- 0.01	P	4.89 +/- 0.01	G	4.31 +/- 0.00
	Length of random sequences for expected test = 100
	Number of samples for expected test = 500
	STATISTICAL TESTS help
	Kolmogorov-Smirnov test for the expected RCDI (alpha = 0.05): 0.062 >= Critical Value(0.061) [NOT NORMALITY]
	Chi-Square Goodness-of-Fit test for AA (alpha = 0.05): the 100.0% of sequences fit the AA distribution
	Chi-Square Goodness-of-Fit test for G+C (alpha = 0.05): the 100.0% of sequences fit the G+C distribution
	EXPECTED RCDI at 95% confident that contain 95% of population help
	Average = 1.996
	eRCDI (p<0.05) = 2.313
[truncated: 18 more columns]

## Sheet: MPXVgp172
MPXVgp172
	NAME	RCDI	TTT(F)	TCT(S)	TAT(Y)	TGT(C)	TTC(F)	TCC(S)	TAC(Y)	TGC(C)	TTA(L)	TCA(S)	TTG(L)	TCG(S)	TGG(W)	CTT(L)	CCT(P)	CAT(H)	CGT(R)	CTC(L)	CCC(P)	CAC(H)	CGC(R)	CTA(L)	CCA(P)	CAA(Q)	CGA(R)	CTG(L)	CCG(P)	CAG(Q)	CGG(R)	ATT(I)	ACT(T)	AAT(N)	AGT(S)	ATC(I)	ACC(T)	AAC(N)	AGC(S)	ATA(I)	ACA(T)	AAA(K)	AGA(R)	ATG(M)	ACG(T)	AAG(K)	AGG(R)	GTT(V)	GCT(A)
	OP626139.1:170027-170875_Monkeypox_virus_isolate_MPXV/Germany/2022/RKI501,_complete_genome	1.749	8.1	7	22.9	6.9	8.9	1	2.4	0.4	20	12.5	16.4	1	4	1.3	6.2	6.3	8.1	0.2	0	1.2	0	5.5	6.5	18.8	5.9	1.8	1	0	0	4.8	23	15.8	8.6	0.7	0.2	5	0	66.8	2.2	20.2	21.6	10	0.6	5.2	0	4.5	3.1
	OP626138.1:170027-170875_Monkeypox_virus_isolate_MPXV/Germany/2022/RKI499,_complete_genome	1.749	8.1	7	22.9	6.9	8.9	1	2.4	0.4	20	12.5	16.4	1	4	1.3	6.2	6.3	8.1	0.2	0	1.2	0	5.5	6.5	18.8	5.9	1.8	1	0	0	4.8	23	15.8	8.6	0.7	0.2	5	0	66.8	2.2	20.2	21.6	10	0.6	5.2	0	4.5	3.1
	OP626137.1:170027-170875_Monkeypox_virus_isolate_MPXV/Germany/2022/RKI498,_complete_genome	1.749	8.1	7	22.9	6.9	8.9	1	2.4	0.4	20	12.5	16.4	1	4	1.3	6.2	6.3	8.1	0.2	0	1.2	0	5.5	6.5	18.8	5.9	1.8	1	0	0	4.8	23	15.8	8.6	0.7	0.2	5	0	66.8	2.2	20.2	21.6	10	0.6	5.2	0	4.5	3.1
	OP626136.1:170027-170875_Monkeypox_virus_isolate_MPXV/Germany/2022/RKI497,_complete_genome	1.749	8.1	7	22.9	6.9	8.9	1	2.4	0.4	20	12.5	16.4	1	4	1.3	6.2	6.3	8.1	0.2	0	1.2	0	5.5	6.5	18.8	5.9	1.8	1	0	0	4.8	23	15.8	8.6	0.7	0.2	5	0	66.8	2.2	20.2	21.6	10	0.6	5.2	0	4.5	3.1
	OP626135.1:170027-170875_Monkeypox_virus_isolate_MPXV/Germany/2022/RKI496,_complete_genome	1.749	8.1	7	22.9	6.9	8.9	1	2.4	0.4	20	12.5	16.4	1	4	1.3	6.2	6.3	8.1	0.2	0	1.2	0	5.5	6.5	18.8	5.9	1.8	1	0	0	4.8	23	15.8	8.6	0.7	0.2	5	0	66.8	2.2	20.2	21.6	10	0.6	5.2	0	4.5	3.1
	OP626134.1:170027-170875_Monkeypox_virus_isolate_MPXV/Germany/2022/RKI500,_complete_genome	1.749	8.1	7	22.9	6.9	8.9	1	2.4	0.4	20	12.5	16.4	1	4	1.3	6.2	6.3	8.1	0.2	0	1.2	0	5.5	6.5	18.8	5.9	1.8	1	0	0	4.8	23	15.8	8.6	0.7	0.2	5	0	66.8	2.2	20.2	21.6	10	0.6	5.2	0	4.5	3.1
	OP626133.1:170027-170875_Monkeypox_virus_isolate_MPXV/Germany/2022/RKI495,_complete_genome	1.749	8.1	7	22.9	6.9	8.9	1	2.4	0.4	20	12.5	16.4	1	4	1.3	6.2	6.3	8.1	0.2	0	1.2	0	5.5	6.5	18.8	5.9	1.8	1	0	0	4.8	23	15.8	8.6	0.7	0.2	5	0	66.8	2.2	20.2	21.6	10	0.6	5.2	0	4.5	3.1
	OP626132.1:170027-170875_Monkeypox_virus_isolate_MPXV/Germany/2022/RKI494,_complete_genome	1.749	8.1	7	22.9	6.9	8.9	1	2.4	0.4	20	12.5	16.4	1	4	1.3	6.2	6.3	8.1	0.2	0	1.2	0	5.5	6.5	18.8	5.9	1.8	1	0	0	4.8	23	15.8	8.6	0.7	0.2	5	0	66.8	2.2	20.2	21.6	10	0.6	5.2	0	4.5	3.1
	OP626131.1:170027-170875_Monkeypox_virus_isolate_MPXV/Germany/2022/RKI493,_partial_genome	1.749	8.1	7	22.9	6.9	8.9	1	2.4	0.4	20	12.5	16.4	1	4	1.3	6.2	6.3	8.1	0.2	0	1.2	0	5.5	6.5	18.8	5.9	1.8	1	0	0	4.8	23	15.8	8.6	0.7	0.2	5	0	66.8	2.2	20.2	21.6	10	0.6	5.2	0	4.5	3.1
	OP626130.1:170027-170875_Monkeypox_virus_isolate_MPXV/Germany/2022/RKI492,_complete_genome	1.749	8.1	7	22.9	6.9	8.9	1	2.4	0.4	20	12.5	16.4	1	4	1.3	6.2	6.3	8.1	0.2	0	1.2	0	5.5	6.5	18.8	5.9	1.8	1	0	0	4.8	23	15.8	8.6	0.7	0.2	5	0	66.8	2.2	20.2	21.6	10	0.6	5.2	0	4.5	3.1
	OP626129.1:170027-170875_Monkeypox_virus_isolate_MPXV/Germany/2022/RKI491,_partial_genome	1.749	8.1	7	22.9	6.9	8.9	1	2.4	0.4	20	12.5	16.4	1	4	1.3	6.2	6.3	8.1	0.2	0	1.2	0	5.5	6.5	18.8	5.9	1.8	1	0	0	4.8	23	15.8	8.6	0.7	0.2	5	0	66.8	2.2	20.2	21.6	10	0.6	5.2	0	4.5	3.1
	OP626128.1:170027-170875_Monkeypox_virus_isolate_MPXV/Germany/2022/RKI490,_complete_genome	1.749	8.1	7	22.9	6.9	8.9	1	2.4	0.4	20	12.5	16.4	1	4	1.3	6.2	6.3	8.1	0.2	0	1.2	0	5.5	6.5	18.8	5.9	1.8	1	0	0	4.8	23	15.8	8.6	0.7	0.2	5	0	66.8	2.2	20.2	21.6	10	0.6	5.2	0	4.5	3.1
	OP626127.1:170027-170875_Monkeypox_virus_isolate_MPXV/Germany/2022/RKI489,_complete_genome	1.749	8.1	7	22.9	6.9	8.9	1	2.4	0.4	20	12.5	16.4	1	4	1.3	6.2	6.3	8.1	0.2	0	1.2	0	5.5	6.5	18.8	5.9	1.8	1	0	0	4.8	23	15.8	8.6	0.7	0.2	5	0	66.8	2.2	20.2	21.6	10	0.6	5.2	0	4.5	3.1
	OP626126.1:170027-170875_Monkeypox_virus_isolate_MPXV/Germany/2022/RKI488,_complete_genome	1.749	8.1	7	22.9	6.9	8.9	1	2.4	0.4	20	12.5	16.4	1	4	1.3	6.2	6.3	8.1	0.2	0	1.2	0	5.5	6.5	18.8	5.9	1.8	1	0	0	4.8	23	15.8	8.6	0.7	0.2	5	0	66.8	2.2	20.2	21.6	10	0.6	5.2	0	4.5	3.1
	OP626125.1:170027-170875_Monkeypox_virus_isolate_MPXV/Germany/2022/RKI487,_complete_genome	1.749	8.1	7	22.9	6.9	8.9	1	2.4	0.4	20	12.5	16.4	1	4	1.3	6.2	6.3	8.1	0.2	0	1.2	0	5.5	6.5	18.8	5.9	1.8	1	0	0	4.8	23	15.8	8.6	0.7	0.2	5	0	66.8	2.2	20.2	21.6	10	0.6	5.2	0	4.5	3.1
	OP626124.1:170027-170875_Monkeypox_virus_isolate_MPXV/Germany/2022/RKI486,_complete_genome	1.749	8.1	7	22.9	6.9	8.9	1	2.4	0.4	20	12.5	16.4	1	4	1.3	6.2	6.3	8.1	0.2	0	1.2	0	5.5	6.5	18.8	5.9	1.8	1	0	0	4.8	23	15.8	8.6	0.7	0.2	5	0	66.8	2.2	20.2	21.6	10	0.6	5.2	0	4.5	3.1
	OP626123.1:170027-170875_Monkeypox_virus_isolate_MPXV/Germany/2022/RKI485,_complete_genome	1.749	8.1	7	22.9	6.9	8.9	1	2.4	0.4	20	12.5	16.4	1	4	1.3	6.2	6.3	8.1	0.2	0	1.2	0	5.5	6.5	18.8	5.9	1.8	1	0	0	4.8	23	15.8	8.6	0.7	0.2	5	0	66.8	2.2	20.2	21.6	10	0.6	5.2	0	4.5	3.1
	OP626122.1:170027-170875_Monkeypox_virus_isolate_MPXV/Germany/2022/RKI484,_complete_genome	1.749	8.1	7	22.9	6.9	8.9	1	2.4	0.4	20	12.5	16.4	1	4	1.3	6.2	6.3	8.1	0.2	0	1.2	0	5.5	6.5	18.8	5.9	1.8	1	0	0	4.8	23	15.8	8.6	0.7	0.2	5	0	66.8	2.2	20.2	21.6	10	0.6	5.2	0	4.5	3.1
	OP626121.1:170027-170875_Monkeypox_virus_isolate_MPXV/Germany/2022/RKI483,_complete_genome	1.749	8.1	7	22.9	6.9	8.9	1	2.4	0.4	20	12.5	16.4	1	4	1.3	6.2	6.3	8.1	0.2	0	1.2	0	5.5	6.5	18.8	5.9	1.8	1	0	0	4.8	23	15.8	8.6	0.7	0.2	5	0	66.8	2.2	20.2	21.6	10	0.6	5.2	0	4.5	3.1
	OP626120.1:170027-170875_Monkeypox_virus_isolate_MPXV/Germany/2022/RKI482,_partial_genome	1.749	8.1	7	22.9	6.9	8.9	1	2.4	0.4	20	12.5	16.4	1	4	1.3	6.2	6.3	8.1	0.2	0	1.2	0	5.5	6.5	18.8	5.9	1.8	1	0	0	4.8	23	15.8	8.6	0.7	0.2	5	0	66.8	2.2	20.2	21.6	10	0.6	5.2	0	4.5	3.1
	OP626119.1:170027-170875_Monkeypox_virus_isolate_MPXV/Germany/2022/RKI481,_partial_genome	1.749	8.1	7	22.9	6.9	8.9	1	2.4	0.4	20	12.5	16.4	1	4	1.3	6.2	6.3	8.1	0.2	0	1.2	0	5.5	6.5	18.8	5.9	1.8	1	0	0	4.8	23	15.8	8.6	0.7	0.2	5	0	66.8	2.2	20.2	21.6	10	0.6	5.2	0	4.5	3.1
	OP626118.1:170027-170875_Monkeypox_virus_isolate_MPXV/Germany/2022/RKI480,_complete_genome	1.749	8.1	7	22.9	6.9	8.9	1	2.4	0.4	20	12.5	16.4	1	4	1.3	6.2	6.3	8.1	0.2	0	1.2	0	5.5	6.5	18.8	5.9	1.8	1	0	0	4.8	23	15.8	8.6	0.7	0.2	5	0	66.8	2.2	20.2	21.6	10	0.6	5.2	0	4.5	3.1
	OP626117.1:170027-170875_Monkeypox_virus_isolate_MPXV/Germany/2022/RKI479,_complete_genome	1.749	8.1	7	22.9	6.9	8.9	1	2.4	0.4	20	12.5	16.4	1	4	1.3	6.2	6.3	8.1	0.2	0	1.2	0	5.5	6.5	18.8	5.9	1.8	1	0	0	4.8	23	15.8	8.6	0.7	0.2	5	0	66.8	2.2	20.2	21.6	10	0.6	5.2	0	4.5	3.1
	OP626116.1:170027-170875_Monkeypox_virus_isolate_MPXV/Germany/2022/RKI478,_complete_genome	1.749	8.1	7	22.9	6.9	8.9	1	2.4	0.4	20	12.5	16.4	1	4	1.3	6.2	6.3	8.1	0.2	0	1.2	0	5.5	6.5	18.8	5.9	1.8	1	0	0	4.8	23	15.8	8.6	0.7	0.2	5	0	66.8	2.2	20.2	21.6	10	0.6	5.2	0	4.5	3.1
	OP626115.1:170027-170875_Monkeypox_virus_isolate_MPXV/Germany/2022/RKI477,_complete_genome	1.749	8.1	7	22.9	6.9	8.9	1	2.4	0.4	20	12.5	16.4	1	4	1.3	6.2	6.3	8.1	0.2	0	1.2	0	5.5	6.5	18.8	5.9	1.8	1	0	0	4.8	23	15.8	8.6	0.7	0.2	5	0	66.8	2.2	20.2	21.6	10	0.6	5.2	0	4.5	3.1
	OP626114.1:170027-170875_Monkeypox_virus_isolate_MPXV/Germany/2022/RKI476,_complete_genome	1.749	8.1	7	22.9	6.9	8.9	1	2.4	0.4	20	12.5	16.4	1	4	1.3	6.2	6.3	8.1	0.2	0	1.2	0	5.5	6.5	18.8	5.9	1.8	1	0	0	4.8	23	15.8	8.6	0.7	0.2	5	0	66.8	2.2	20.2	21.6	10	0.6	5.2	0	4.5	3.1
	OP626113.1:170027-170875_Monkeypox_virus_isolate_MPXV/Germany/2022/RKI475,_complete_genome	1.749	8.1	7	22.9	6.9	8.9	1	2.4	0.4	20	12.5	16.4	1	4	1.3	6.2	6.3	8.1	0.2	0	1.2	0	5.5	6.5	18.8	5.9	1.8	1	0	0	4.8	23	15.8	8.6	0.7	0.2	5	0	66.8	2.2	20.2	21.6	10	0.6	5.2	0	4.5	3.1
	OP626112.1:170027-170875_Monkeypox_virus_isolate_MPXV/Germany/2022/RKI474,_complete_genome	1.749	8.1	7	22.9	6.9	8.9	1	2.4	0.4	20	12.5	16.4	1	4	1.3	6.2	6.3	8.1	0.2	0	1.2	0	5.5	6.5	18.8	5.9	1.8	1	0	0	4.8	23	15.8	8.6	0.7	0.2	5	0	66.8	2.2	20.2	21.6	10	0.6	5.2	0	4.5	3.1
	OP626111.1:170027-170875_Monkeypox_virus_isolate_MPXV/Germany/2022/RKI473,_complete_genome	1.749	8.1	7	22.9	6.9	8.9	1	2.4	0.4	20	12.5	16.4	1	4	1.3	6.2	6.3	8.1	0.2	0	1.2	0	5.5	6.5	18.8	5.9	1.8	1	0	0	4.8	23	15.8	8.6	0.7	0.2	5	0	66.8	2.2	20.2	21.6	10	0.6	5.2	0	4.5	3.1
	OP626110.1:170027-170875_Monkeypox_virus_isolate_MPXV/Germany/2022/RKI472,_complete_genome	1.749	8.1	7	22.9	6.9	8.9	1	2.4	0.4	20	12.5	16.4	1	4	1.3	6.2	6.3	8.1	0.2	0	1.2	0	5.5	6.5	18.8	5.9	1.8	1	0	0	4.8	23	15.8	8.6	0.7	0.2	5	0	66.8	2.2	20.2	21.6	10	0.6	5.2	0	4.5	3.1
	OP626109.1:170027-170875_Monkeypox_virus_isolate_MPXV/Germany/2022/RKI471,_complete_genome	1.749	8.1	7	22.9	6.9	8.9	1	2.4	0.4	20	12.5	16.4	1	4	1.3	6.2	6.3	8.1	0.2	0	1.2	0	5.5	6.5	18.8	5.9	1.8	1	0	0	4.8	23	15.8	8.6	0.7	0.2	5	0	66.8	2.2	20.2	21.6	10	0.6	5.2	0	4.5	3.1
	OP626108.1:170027-170875_Monkeypox_virus_isolate_MPXV/Germany/2022/RKI470,_complete_genome	1.749	8.1	7	22.9	6.9	8.9	1	2.4	0.4	20	12.5	16.4	1	4	1.3	6.2	6.3	8.1	0.2	0	1.2	0	5.5	6.5	18.8	5.9	1.8	1	0	0	4.8	23	15.8	8.6	0.7	0.2	5	0	66.8	2.2	20.2	21.6	10	0.6	5.2	0	4.5	3.1
	OP626107.1:170027-170875_Monkeypox_virus_isolate_MPXV/Germany/2022/RKI469,_partial_genome	1.749	8.1	7	22.9	6.9	8.9	1	2.4	0.4	20	12.5	16.4	1	4	1.3	6.2	6.3	8.1	0.2	0	1.2	0	5.5	6.5	18.8	5.9	1.8	1	0	0	4.8	23	15.8	8.6	0.7	0.2	5	0	66.8	2.2	20.2	21.6	10	0.6	5.2	0	4.5	3.1
	OP626106.1:170027-170875_Monkeypox_virus_isolate_MPXV/Germany/2022/RKI468,_complete_genome	1.749	8.1	7	22.9	6.9	8.9	1	2.4	0.4	20	12.5	16.4	1	4	1.3	6.2	6.3	8.1	0.2	0	1.2	0	5.5	6.5	18.8	5.9	1.8	1	0	0	4.8	23	15.8	8.6	0.7	0.2	5	0	66.8	2.2	20.2	21.6	10	0.6	5.2	0	4.5	3.1
	OP626105.1:170027-170875_Monkeypox_virus_isolate_MPXV/Germany/2022/RKI467,_complete_genome	1.749	8.1	7	22.9	6.9	8.9	1	2.4	0.4	20	12.5	16.4	1	4	1.3	6.2	6.3	8.1	0.2	0	1.2	0	5.5	6.5	18.8	5.9	1.8	1	0	0	4.8	23	15.8	8.6	0.7	0.2	5	0	66.8	2.2	20.2	21.6	10	0.6	5.2	0	4.5	3.1
	OP626104.1:170027-170875_Monkeypox_virus_isolate_MPXV/Germany/2022/RKI466,_complete_genome	1.749	8.1	7	22.9	6.9	8.9	1	2.4	0.4	20	12.5	16.4	1	4	1.3	6.2	6.3	8.1	0.2	0	1.2	0	5.5	6.5	18.8	5.9	1.8	1	0	0	4.8	23	15.8	8.6	0.7	0.2	5	0	66.8	2.2	20.2	21.6	10	0.6	5.2	0	4.5	3.1
	OP623593.1:169961-170809_Monkeypox_virus_isolate_BOL-UNIMOL-MPX-293264-L,_partial_genome	1.749	8.1	7	22.9	6.9	8.9	1	2.4	0.4	20	12.5	16.4	1	4	1.3	6.2	6.3	8.1	0.2	0	1.2	0	5.5	6.5	18.8	5.9	1.8	1	0	0	4.8	23	15.8	8.6	0.7	0.2	5	0	66.8	2.2	20.2	21.6	10	0.6	5.2	0	4.5	3.1
	OP623592.1:169961-170809_Monkeypox_virus_isolate_BOL-UNIMOL-MPX-293165-L,_partial_genome	1.749	8.1	7	22.9	6.9	8.9	1	2.4	0.4	20	12.5	16.4	1	4	1.3	6.2	6.3	8.1	0.2	0	1.2	0	5.5	6.5	18.8	5.9	1.8	1	0	0	4.8	23	15.8	8.6	0.7	0.2	5	0	66.8	2.2	20.2	21.6	10	0.6	5.2	0	4.5	3.1
	OP623591.1:169961-170809_Monkeypox_virus_isolate_BOL-UNIMOL-MPX-293136-L,_partial_genome	1.749	8.1	7	22.9	6.9	8.9	1	2.4	0.4	20	12.5	16.4	1	4	1.3	6.2	6.3	8.1	0.2	0	1.2	0	5.5	6.5	18.8	5.9	1.8	1	0	0	4.8	23	15.8	8.6	0.7	0.2	5	0	66.8	2.2	20.2	21.6	10	0.6	5.2	0	4.5	3.1
	OP623590.1:169961-170809_Monkeypox_virus_isolate_BOL-UNIMOL-MPX-293130-L,_partial_genome	1.749	8.1	7	22.9	6.9	8.9	1	2.4	0.4	20	12.5	16.4	1	4	1.3	6.2	6.3	8.1	0.2	0	1.2	0	5.5	6.5	18.8	5.9	1.8	1	0	0	4.8	23	15.8	8.6	0.7	0.2	5	0	66.8	2.2	20.2	21.6	10	0.6	5.2	0	4.5	3.1
	OP615341.1:169978-170826_Monkeypox_virus_isolate_MPXV/Germany/2022/ON/RKI463,_partial_genome	1.749	8.1	7	22.9	6.9	8.9	1	2.4	0.4	20	12.5	16.4	1	4	1.3	6.2	6.3	8.1	0.2	0	1.2	0	5.5	6.5	18.8	5.9	1.8	1	0	0	4.8	23	15.8	8.6	0.7	0.2	5	0	66.8	2.2	20.2	21.6	10	0.6	5.2	0	4.5	3.1
	OP615340.1:169978-170826_Monkeypox_virus_isolate_MPXV/Germany/2022/ON/RKI458,_partial_genome	1.749	8.1	7	22.9	6.9	8.9	1	2.4	0.4	20	12.5	16.4	1	4	1.3	6.2	6.3	8.1	0.2	0	1.2	0	5.5	6.5	18.8	5.9	1.8	1	0	0	4.8	23	15.8	8.6	0.7	0.2	5	0	66.8	2.2	20.2	21.6	10	0.6	5.2	0	4.5	3.1
	OP615339.1:169978-170826_Monkeypox_virus_isolate_MPXV/Germany/2022/ON/RKI462,_partial_genome	1.749	8.1	7	22.9	6.9	8.9	1	2.4	0.4	20	12.5	16.4	1	4	1.3	6.2	6.3	8.1	0.2	0	1.2	0	5.5	6.5	18.8	5.9	1.8	1	0	0	4.8	23	15.8	8.6	0.7	0.2	5	0	66.8	2.2	20.2	21.6	10	0.6	5.2	0	4.5	3.1
	OP615338.1:169978-170826_Monkeypox_virus_isolate_MPXV/Germany/2022/ON/RKI459,_partial_genome	1.749	8.1	7	22.9	6.9	8.9	1	2.4	0.4	20	12.5	16.4	1	4	1.3	6.2	6.3	8.1	0.2	0	1.2	0	5.5	6.5	18.8	5.9	1.8	1	0	0	4.8	23	15.8	8.6	0.7	0.2	5	0	66.8	2.2	20.2	21.6	10	0.6	5.2	0	4.5	3.1
	OP615337.1:169978-170826_Monkeypox_virus_isolate_MPXV/Germany/2022/ON/RKI453,_partial_genome	1.749	8.1	7	22.9	6.9	8.9	1	2.4	0.4	20	12.5	16.4	1	4	1.3	6.2	6.3	8.1	0.2	0	1.2	0	5.5	6.5	18.8	5.9	1.8	1	0	0	4.8	23	15.8	8.6	0.7	0.2	5	0	66.8	2.2	20.2	21.6	10	0.6	5.2	0	4.5	3.1
	OP615336.1:169978-170826_Monkeypox_virus_isolate_MPXV/Germany/2022/ON/RKI457,_partial_genome	1.749	8.1	7	22.9	6.9	8.9	1	2.4	0.4	20	12.5	16.4	1	4	1.3	6.2	6.3	8.1	0.2	0	1.2	0	5.5	6.5	18.8	5.9	1.8	1	0	0	4.8	23	15.8	8.6	0.7	0.2	5	0	66.8	2.2	20.2	21.6	10	0.6	5.2	0	4.5	3.1
	OP615335.1:169978-170826_Monkeypox_virus_isolate_MPXV/Germany/2022/ON/RKI461,_partial_genome	1.749	8.1	7	22.9	6.9	8.9	1	2.4	0.4	20	12.5	16.4	1	4	1.3	6.2	6.3	8.1	0.2	0	1.2	0	5.5	6.5	18.8	5.9	1.8	1	0	0	4.8	23	15.8	8.6	0.7	0.2	5	0	66.8	2.2	20.2	21.6	10	0.6	5.2	0	4.5	3.1
	OP615334.1:169978-170826_Monkeypox_virus_isolate_MPXV/Germany/2022/ON/RKI464,_partial_genome	1.749	8.1	7	22.9	6.9	8.9	1	2.4	0.4	20	12.5	16.4	1	4	1.3	6.2	6.3	8.1	0.2	0	1.2	0	5.5	6.5	18.8	5.9	1.8	1	0	0	4.8	23	15.8	8.6	0.7	0.2	5	0	66.8	2.2	20.2	21.6	10	0.6	5.2	0	4.5	3.1
	OP615333.1:169966-170814_Monkeypox_virus_isolate_MPXV/Germany/2022/ON/RKI460,_partial_genome	1.749	8.1	7	22.9	6.9	8.9	1	2.4	0.4	20	12.5	16.4	1	4	1.3	6.2	6.3	8.1	0.2	0	1.2	0	5.5	6.5	18.8	5.9	1.8	1	0	0	4.8	23	15.8	8.6	0.7	0.2	5	0	66.8	2.2	20.2	21.6	10	0.6	5.2	0	4.5	3.1
	OP615332.1:169978-170826_Monkeypox_virus_isolate_MPXV/Germany/2022/ON/RKI455,_partial_genome	1.749	8.1	7	22.9	6.9	8.9	1	2.4	0.4	20	12.5	16.4	1	4	1.3	6.2	6.3	8.1	0.2	0	1.2	0	5.5	6.5	18.8	5.9	1.8	1	0	0	4.8	23	15.8	8.6	0.7	0.2	5	0	66.8	2.2	20.2	21.6	10	0.6	5.2	0	4.5	3.1
	OP615331.1:169978-170826_Monkeypox_virus_isolate_MPXV/Germany/2022/ON/RKI452,_partial_genome	1.749	8.1	7	22.9	6.9	8.9	1	2.4	0.4	20	12.5	16.4	1	4	1.3	6.2	6.3	8.1	0.2	0	1.2	0	5.5	6.5	18.8	5.9	1.8	1	0	0	4.8	23	15.8	8.6	0.7	0.2	5	0	66.8	2.2	20.2	21.6	10	0.6	5.2	0	4.5	3.1
	OP615330.1:169978-170826_Monkeypox_virus_isolate_MPXV/Germany/2022/ON/RKI456,_partial_genome	1.749	8.1	7	22.9	6.9	8.9	1	2.4	0.4	20	12.5	16.4	1	4	1.3	6.2	6.3	8.1	0.2	0	1.2	0	5.5	6.5	18.8	5.9	1.8	1	0	0	4.8	23	15.8	8.6	0.7	0.2	5	0	66.8	2.2	20.2	21.6	10	0.6	5.2	0	4.5	3.1
	OP615329.1:169978-170826_Monkeypox_virus_isolate_MPXV/Germany/2022/ON/RKI465,_partial_genome	1.749	8.1	7	22.9	6.9	8.9	1	2.4	0.4	20	12.5	16.4	1	4	1.3	6.2	6.3	8.1	0.2	0	1.2	0	5.5	6.5	18.8	5.9	1.8	1	0	0	4.8	23	15.8	8.6	0.7	0.2	5	0	66.8	2.2	20.2	21.6	10	0.6	5.2	0	4.5	3.1
	OP615328.1:169978-170826_Monkeypox_virus_isolate_MPXV/Germany/2022/ON/RKI454,_partial_genome	1.749	8.1	7	22.9	6.9	8.9	1	2.4	0.4	20	12.5	16.4	1	4	1.3	6.2	6.3	8.1	0.2	0	1.2	0	5.5	6.5	18.8	5.9	1.8	1	0	0	4.8	23	15.8	8.6	0.7	0.2	5	0	66.8	2.2	20.2	21.6	10	0.6	5.2	0	4.5	3.1
	OP615327.1:169978-170826_Monkeypox_virus_isolate_MPXV/Germany/2022/ON/RKI450,_partial_genome	1.749	8.1	7	22.9	6.9	8.9	1	2.4	0.4	20	12.5	16.4	1	4	1.3	6.2	6.3	8.1	0.2	0	1.2	0	5.5	6.5	18.8	5.9	1.8	1	0	0	4.8	23	15.8	8.6	0.7	0.2	5	0	66.8	2.2	20.2	21.6	10	0.6	5.2	0	4.5	3.1
	OP615326.1:169978-170826_Monkeypox_virus_isolate_MPXV/Germany/2022/ON/RKI446,_partial_genome	1.749	8.1	7	22.9	6.9	8.9	1	2.4	0.4	20	12.5	16.4	1	4	1.3	6.2	6.3	8.1	0.2	0	1.2	0	5.5	6.5	18.8	5.9	1.8	1	0	0	4.8	23	15.8	8.6	0.7	0.2	5	0	66.8	2.2	20.2	21.6	10	0.6	5.2	0	4.5	3.1
	OP615325.1:169978-170826_Monkeypox_virus_isolate_MPXV/Germany/2022/ON/RKI449,_partial_genome	1.749	8.1	7	22.9	6.9	8.9	1	2.4	0.4	20	12.5	16.4	1	4	1.3	6.2	6.3	8.1	0.2	0	1.2	0	5.5	6.5	18.8	5.9	1.8	1	0	0	4.8	23	15.8	8.6	0.7	0.2	5	0	66.8	2.2	20.2	21.6	10	0.6	5.2	0	4.5	3.1
	OP615324.1:169978-170826_Monkeypox_virus_isolate_MPXV/Germany/2022/ON/RKI448,_partial_genome	1.749	8.1	7	22.9	6.9	8.9	1	2.4	0.4	20	12.5	16.4	1	4	1.3	6.2	6.3	8.1	0.2	0	1.2	0	5.5	6.5	18.8	5.9	1.8	1	0	0	4.8	23	15.8	8.6	0.7	0.2	5	0	66.8	2.2	20.2	21.6	10	0.6	5.2	0	4.5	3.1
	OP615323.1:169978-170826_Monkeypox_virus_isolate_MPXV/Germany/2022/ON/RKI447,_partial_genome	1.749	8.1	7	22.9	6.9	8.9	1	2.4	0.4	20	12.5	16.4	1	4	1.3	6.2	6.3	8.1	0.2	0	1.2	0	5.5	6.5	18.8	5.9	1.8	1	0	0	4.8	23	15.8	8.6	0.7	0.2	5	0	66.8	2.2	20.2	21.6	10	0.6	5.2	0	4.5	3.1
	OP615322.1:169978-170826_Monkeypox_virus_isolate_MPXV/Germany/2022/ON/RKI451,_partial_genome	1.749	8.1	7	22.9	6.9	8.9	1	2.4	0.4	20	12.5	16.4	1	4	1.3	6.2	6.3	8.1	0.2	0	1.2	0	5.5	6.5	18.8	5.9	1.8	1	0	0	4.8	23	15.8	8.6	0.7	0.2	5	0	66.8	2.2	20.2	21.6	10	0.6	5.2	0	4.5	3.1
	OP615321.1:169978-170826_Monkeypox_virus_isolate_MPXV/Germany/2022/ON/RKI445,_partial_genome	1.749	8.1	7	22.9	6.9	8.9	1	2.4	0.4	20	12.5	16.4	1	4	1.3	6.2	6.3	8.1	0.2	0	1.2	0	5.5	6.5	18.8	5.9	1.8	1	0	0	4.8	23	15.8	8.6	0.7	0.2	5	0	66.8	2.2	20.2	21.6	10	0.6	5.2	0	4.5	3.1
	OP615279.1:168592-169440_Monkeypox_virus_isolate_MPX/Human/USA/CA-LACPHL-MA00206/2022,_partial_genome	1.749	8.1	7	22.9	6.9	8.9	1	2.4	0.4	20	12.5	16.4	1	4	1.3	6.2	6.3	8.1	0.2	0	1.2	0	5.5	6.5	18.8	5.9	1.8	1	0	0	4.8	23	15.8	8.6	0.7	0.2	5	0	66.8	2.2	20.2	21.6	10	0.6	5.2	0	4.5	3.1
	OP615278.1:169264-170112_Monkeypox_virus_isolate_MPX/Human/USA/CA-LACPHL-MA00205/2022,_partial_genome	1.749	8.1	7	22.9	6.9	8.9	1	2.4	0.4	20	12.5	16.4	1	4	1.3	6.2	6.3	8.1	0.2	0	1.2	0	5.5	6.5	18.8	5.9	1.8	1	0	0	4.8	23	15.8	8.6	0.7	0.2	5	0	66.8	2.2	20.2	21.6	10	0.6	5.2	0	4.5	3.1
	OP615277.1:169265-170113_Monkeypox_virus_isolate_MPX/Human/USA/CA-LACPHL-MA00204/2022,_partial_genome	1.749	8.1	7	22.9	6.9	8.9	1	2.4	0.4	20	12.5	16.4	1	4	1.3	6.2	6.3	8.1	0.2	0	1.2	0	5.5	6.5	18.8	5.9	1.8	1	0	0	4.8	23	15.8	8.6	0.7	0.2	5	0	66.8	2.2	20.2	21.6	10	0.6	5.2	0	4.5	3.1
	OP615276.1:169261-170109_Monkeypox_virus_isolate_MPX/Human/USA/CA-LACPHL-MA00203/2022,_partial_genome	1.749	8.1	7	22.9	6.9	8.9	1	2.4	0.4	20	12.5	16.4	1	4	1.3	6.2	6.3	8.1	0.2	0	1.2	0	5.5	6.5	18.8	5.9	1.8	1	0	0	4.8	23	15.8	8.6	0.7	0.2	5	0	66.8	2.2	20.2	21.6	10	0.6	5.2	0	4.5	3.1
	OP615275.1:169265-170113_Monkeypox_virus_isolate_MPX/Human/USA/CA-LACPHL-MA00202/2022,_partial_genome	1.749	8.1	7	22.9	6.9	8.9	1	2.4	0.4	20	12.5	16.4	1	4	1.3	6.2	6.3	8.1	0.2	0	1.2	0	5.5	6.5	18.8	5.9	1.8	1	0	0	4.8	23	15.8	8.6	0.7	0.2	5	0	66.8	2.2	20.2	21.6	10	0.6	5.2	0	4.5	3.1
	OP615274.1:169264-170112_Monkeypox_virus_isolate_MPX/Human/USA/CA-LACPHL-MA00201/2022,_partial_genome	1.749	8.1	7	22.9	6.9	8.9	1	2.4	0.4	20	12.5	16.4	1	4	1.3	6.2	6.3	8.1	0.2	0	1.2	0	5.5	6.5	18.8	5.9	1.8	1	0	0	4.8	23	15.8	8.6	0.7	0.2	5	0	66.8	2.2	20.2	21.6	10	0.6	5.2	0	4.5	3.1
	OP615272.1:169264-170112_Monkeypox_virus_isolate_MPX/Human/USA/CA-LACPHL-MA00199/2022,_partial_genome	1.749	8.1	7	22.9	6.9	8.9	1	2.4	0.4	20	12.5	16.4	1	4	1.3	6.2	6.3	8.1	0.2	0	1.2	0	5.5	6.5	18.8	5.9	1.8	1	0	0	4.8	23	15.8	8.6	0.7	0.2	5	0	66.8	2.2	20.2	21.6	10	0.6	5.2	0	4.5	3.1
	OP615271.1:169265-170113_Monkeypox_virus_isolate_MPX/Human/USA/CA-LACPHL-MA00198/2022,_partial_genome	1.749	8.1	7	22.9	6.9	8.9	1	2.4	0.4	20	12.5	16.4	1	4	1.3	6.2	6.3	8.1	0.2	0	1.2	0	5.5	6.5	18.8	5.9	1.8	1	0	0	4.8	23	15.8	8.6	0.7	0.2	5	0	66.8	2.2	20.2	21.6	10	0.6	5.2	0	4.5	3.1
	OP615270.1:169645-170493_Monkeypox_virus_isolate_MPX/Human/USA/CA-LACPHL-MA00197/2022,_partial_genome	1.749	8.1	7	22.9	6.9	8.9	1	2.4	0.4	20	12.5	16.4	1	4	1.3	6.2	6.3	8.1	0.2	0	1.2	0	5.5	6.5	18.8	5.9	1.8	1	0	0	4.8	23	15.8	8.6	0.7	0.2	5	0	66.8	2.2	20.2	21.6	10	0.6	5.2	0	4.5	3.1
	OP615269.1:169265-170113_Monkeypox_virus_isolate_MPX/Human/USA/CA-LACPHL-MA00196/2022,_partial_genome	1.749	8.1	7	22.9	6.9	8.9	1	2.4	0.4	20	12.5	16.4	1	4	1.3	6.2	6.3	8.1	0.2	0	1.2	0	5.5	6.5	18.8	5.9	1.8	1	0	0	4.8	23	15.8	8.6	0.7	0.2	5	0	66.8	2.2	20.2	21.6	10	0.6	5.2	0	4.5	3.1
	OP615268.1:169618-170466_Monkeypox_virus_isolate_MPX/Human/USA/CA-LACPHL-MA00195/2022,_partial_genome	1.749	8.1	7	22.9	6.9	8.9	1	2.4	0.4	20	12.5	16.4	1	4	1.3	6.2	6.3	8.1	0.2	0	1.2	0	5.5	6.5	18.8	5.9	1.8	1	0	0	4.8	23	15.8	8.6	0.7	0.2	5	0	66.8	2.2	20.2	21.6	10	0.6	5.2	0	4.5	3.1
	OP615267.1:169264-170112_Monkeypox_virus_isolate_MPX/Human/USA/CA-LACPHL-MA00194/2022,_partial_genome	1.749	8.1	7	22.9	6.9	8.9	1	2.4	0.4	20	12.5	16.4	1	4	1.3	6.2	6.3	8.1	0.2	0	1.2	0	5.5	6.5	18.8	5.9	1.8	1	0	0	4.8	23	15.8	8.6	0.7	0.2	5	0	66.8	2.2	20.2	21.6	10	0.6	5.2	0	4.5	3.1
	OP615266.1:169264-170112_Monkeypox_virus_isolate_MPX/Human/USA/CA-LACPHL-MA00193/2022,_partial_genome	1.749	8.1	7	22.9	6.9	8.9	1	2.4	0.4	20	12.5	16.4	1	4	1.3	6.2	6.3	8.1	0.2	0	1.2	0	5.5	6.5	18.8	5.9	1.8	1	0	0	4.8	23	15.8	8.6	0.7	0.2	5	0	66.8	2.2	20.2	21.6	10	0.6	5.2	0	4.5	3.1
	OP615265.1:169265-170113_Monkeypox_virus_isolate_MPX/Human/USA/CA-LACPHL-MA00192/2022,_partial_genome	1.749	8.1	7	22.9	6.9	8.9	1	2.4	0.4	20	12.5	16.4	1	4	1.3	6.2	6.3	8.1	0.2	0	1.2	0	5.5	6.5	18.8	5.9	1.8	1	0	0	4.8	23	15.8	8.6	0.7	0.2	5	0	66.8	2.2	20.2	21.6	10	0.6	5.2	0	4.5	3.1
	OP615264.1:169591-170439_Monkeypox_virus_isolate_MPX/Human/USA/CA-LACPHL-MA00191/2022,_partial_genome	1.749	8.1	7	22.9	6.9	8.9	1	2.4	0.4	20	12.5	16.4	1	4	1.3	6.2	6.3	8.1	0.2	0	1.2	0	5.5	6.5	18.8	5.9	1.8	1	0	0	4.8	23	15.8	8.6	0.7	0.2	5	0	66.8	2.2	20.2	21.6	10	0.6	5.2	0	4.5	3.1
	OP615263.1:169264-170112_Monkeypox_virus_isolate_MPX/Human/USA/CA-LACPHL-MA00190/2022,_partial_genome	1.749	8.1	7	22.9	6.9	8.9	1	2.4	0.4	20	12.5	16.4	1	4	1.3	6.2	6.3	8.1	0.2	0	1.2	0	5.5	6.5	18.8	5.9	1.8	1	0	0	4.8	23	15.8	8.6	0.7	0.2	5	0	66.8	2.2	20.2	21.6	10	0.6	5.2	0	4.5	3.1
	OP615262.1:169264-170112_Monkeypox_virus_isolate_MPX/Human/USA/CA-LACPHL-MA00189/2022,_partial_genome	1.749	8.1	7	22.9	6.9	8.9	1	2.4	0.4	20	12.5	16.4	1	4	1.3	6.2	6.3	8.1	0.2	0	1.2	0	5.5	6.5	18.8	5.9	1.8	1	0	0	4.8	23	15.8	8.6	0.7	0.2	5	0	66.8	2.2	20.2	21.6	10	0.6	5.2	0	4.5	3.1
	OP615261.1:169264-170112_Monkeypox_virus_isolate_MPX/Human/USA/CA-LACPHL-MA00188/2022,_partial_genome	1.749	8.1	7	22.9	6.9	8.9	1	2.4	0.4	20	12.5	16.4	1	4	1.3	6.2	6.3	8.1	0.2	0	1.2	0	5.5	6.5	18.8	5.9	1.8	1	0	0	4.8	23	15.8	8.6	0.7	0.2	5	0	66.8	2.2	20.2	21.6	10	0.6	5.2	0	4.5	3.1
	OP615260.1:169258-170106_Monkeypox_virus_isolate_MPX/Human/USA/CA-LACPHL-MA00187/2022,_partial_genome	1.749	8.1	7	22.9	6.9	8.9	1	2.4	0.4	20	12.5	16.4	1	4	1.3	6.2	6.3	8.1	0.2	0	1.2	0	5.5	6.5	18.8	5.9	1.8	1	0	0	4.8	23	15.8	8.6	0.7	0.2	5	0	66.8	2.2	20.2	21.6	10	0.6	5.2	0	4.5	3.1
	OP615259.1:169265-170113_Monkeypox_virus_isolate_MPX/Human/USA/CA-LACPHL-MA00186/2022,_partial_genome	1.749	8.1	7	22.9	6.9	8.9	1	2.4	0.4	20	12.5	16.4	1	4	1.3	6.2	6.3	8.1	0.2	0	1.2	0	5.5	6.5	18.8	5.9	1.8	1	0	0	4.8	23	15.8	8.6	0.7	0.2	5	0	66.8	2.2	20.2	21.6	10	0.6	5.2	0	4.5	3.1
	OP615258.1:169257-170105_Monkeypox_virus_isolate_MPX/Human/USA/CA-LACPHL-MA00185/2022,_partial_genome	1.749	8.1	7	22.9	6.9	8.9	1	2.4	0.4	20	12.5	16.4	1	4	1.3	6.2	6.3	8.1	0.2	0	1.2	0	5.5	6.5	18.8	5.9	1.8	1	0	0	4.8	23	15.8	8.6	0.7	0.2	5	0	66.8	2.2	20.2	21.6	10	0.6	5.2	0	4.5	3.1
	OP615256.1:169264-170112_Monkeypox_virus_isolate_MPX/Human/USA/CA-LACPHL-MA00183/2022,_partial_genome	1.749	8.1	7	22.9	6.9	8.9	1	2.4	0.4	20	12.5	16.4	1	4	1.3	6.2	6.3	8.1	0.2	0	1.2	0	5.5	6.5	18.8	5.9	1.8	1	0	0	4.8	23	15.8	8.6	0.7	0.2	5	0	66.8	2.2	20.2	21.6	10	0.6	5.2	0	4.5	3.1
	OP615255.1:169264-170112_Monkeypox_virus_isolate_MPX/Human/USA/CA-LACPHL-MA00182/2022,_partial_genome	1.749	8.1	7	22.9	6.9	8.9	1	2.4	0.4	20	12.5	16.4	1	4	1.3	6.2	6.3	8.1	0.2	0	1.2	0	5.5	6.5	18.8	5.9	1.8	1	0	0	4.8	23	15.8	8.6	0.7	0.2	5	0	66.8	2.2	20.2	21.6	10	0.6	5.2	0	4.5	3.1
	OP615254.1:169230-170078_Monkeypox_virus_isolate_MPX/Human/USA/CA-LACPHL-MA00181/2022,_partial_genome	1.749	8.1	7	22.9	6.9	8.9	1	2.4	0.4	20	12.5	16.4	1	4	1.3	6.2	6.3	8.1	0.2	0	1.2	0	5.5	6.5	18.8	5.9	1.8	1	0	0	4.8	23	15.8	8.6	0.7	0.2	5	0	66.8	2.2	20.2	21.6	10	0.6	5.2	0	4.5	3.1
	OP605588.1:169495-170343_Monkeypox_virus_isolate_Slovenia-MPXV-47-2022,_partial_genome	1.749	8.1	7	22.9	6.9	8.9	1	2.4	0.4	20	12.5	16.4	1	4	1.3	6.2	6.3	8.1	0.2	0	1.2	0	5.5	6.5	18.8	5.9	1.8	1	0	0	4.8	23	15.8	8.6	0.7	0.2	5	0	66.8	2.2	20.2	21.6	10	0.6	5.2	0	4.5	3.1
	OP605587.1:172907-173755_Monkeypox_virus_isolate_Slovenia-MPXV-46-2022,_partial_genome	1.749	8.1	7	22.9	6.9	8.9	1	2.4	0.4	20	12.5	16.4	1	4	1.3	6.2	6.3	8.1	0.2	0	1.2	0	5.5	6.5	18.8	5.9	1.8	1	0	0	4.8	23	15.8	8.6	0.7	0.2	5	0	66.8	2.2	20.2	21.6	10	0.6	5.2	0	4.5	3.1
	OP605586.1:199725-200573_Monkeypox_virus_isolate_Slovenia-MPXV-45-2022,_partial_genome	1.749	8.1	7	22.9	6.9	8.9	1	2.4	0.4	20	12.5	16.4	1	4	1.3	6.2	6.3	8.1	0.2	0	1.2	0	5.5	6.5	18.8	5.9	1.8	1	0	0	4.8	23	15.8	8.6	0.7	0.2	5	0	66.8	2.2	20.2	21.6	10	0.6	5.2	0	4.5	3.1
	OP605585.1:170147-170995_Monkeypox_virus_isolate_Slovenia-MPXV-44-2022,_partial_genome	1.749	8.1	7	22.9	6.9	8.9	1	2.4	0.4	20	12.5	16.4	1	4	1.3	6.2	6.3	8.1	0.2	0	1.2	0	5.5	6.5	18.8	5.9	1.8	1	0	0	4.8	23	15.8	8.6	0.7	0.2	5	0	66.8	2.2	20.2	21.6	10	0.6	5.2	0	4.5	3.1
	OP605584.1:170129-170977_Monkeypox_virus_isolate_Slovenia-MPXV-43-2022,_partial_genome	1.749	8.1	7	22.9	6.9	8.9	1	2.4	0.4	20	12.5	16.4	1	4	1.3	6.2	6.3	8.1	0.2	0	1.2	0	5.5	6.5	18.8	5.9	1.8	1	0	0	4.8	23	15.8	8.6	0.7	0.2	5	0	66.8	2.2	20.2	21.6	10	0.6	5.2	0	4.5	3.1
	OP605583.1:170086-170934_Monkeypox_virus_isolate_Slovenia-MPXV-42-2022,_partial_genome	1.749	8.1	7	22.9	6.9	8.9	1	2.4	0.4	20	12.5	16.4	1	4	1.3	6.2	6.3	8.1	0.2	0	1.2	0	5.5	6.5	18.8	5.9	1.8	1	0	0	4.8	23	15.8	8.6	0.7	0.2	5	0	66.8	2.2	20.2	21.6	10	0.6	5.2	0	4.5	3.1
	OP605582.1:170135-170983_Monkeypox_virus_isolate_Slovenia-MPXV-41-2022,_partial_genome	1.749	8.1	7	22.9	6.9	8.9	1	2.4	0.4	20	12.5	16.4	1	4	1.3	6.2	6.3	8.1	0.2	0	1.2	0	5.5	6.5	18.8	5.9	1.8	1	0	0	4.8	23	15.8	8.6	0.7	0.2	5	0	66.8	2.2	20.2	21.6	10	0.6	5.2	0	4.5	3.1
	OP605581.1:170089-170937_Monkeypox_virus_isolate_Slovenia-MPXV-40-2022,_partial_genome	1.749	8.1	7	22.9	6.9	8.9	1	2.4	0.4	20	12.5	16.4	1	4	1.3	6.2	6.3	8.1	0.2	0	1.2	0	5.5	6.5	18.8	5.9	1.8	1	0	0	4.8	23	15.8	8.6	0.7	0.2	5	0	66.8	2.2	20.2	21.6	10	0.6	5.2	0	4.5	3.1
	OP605579.1:173004-173852_Monkeypox_virus_isolate_Slovenia-MPXV-37-2022,_partial_genome	1.749	8.1	7	22.9	6.9	8.9	1	2.4	0.4	20	12.5	16.4	1	4	1.3	6.2	6.3	8.1	0.2	0	1.2	0	5.5	6.5	18.8	5.9	1.8	1	0	0	4.8	23	15.8	8.6	0.7	0.2	5	0	66.8	2.2	20.2	21.6	10	0.6	5.2	0	4.5	3.1
	OP605578.1:172117-172965_Monkeypox_virus_isolate_Slovenia-MPXV-36-2022,_partial_genome	1.749	8.1	7	22.9	6.9	8.9	1	2.4	0.4	20	12.5	16.4	1	4	1.3	6.2	6.3	8.1	0.2	0	1.2	0	5.5	6.5	18.8	5.9	1.8	1	0	0	4.8	23	15.8	8.6	0.7	0.2	5	0	66.8	2.2	20.2	21.6	10	0.6	5.2	0	4.5	3.1
	OP605577.1:169890-170738_Monkeypox_virus_isolate_Slovenia-MPXV-35-2022,_partial_genome	1.749	8.1	7	22.9	6.9	8.9	1	2.4	0.4	20	12.5	16.4	1	4	1.3	6.2	6.3	8.1	0.2	0	1.2	0	5.5	6.5	18.8	5.9	1.8	1	0	0	4.8	23	15.8	8.6	0.7	0.2	5	0	66.8	2.2	20.2	21.6	10	0.6	5.2	0	4.5	3.1
	OP605575.1:169684-170532_Monkeypox_virus_isolate_Slovenia-MPXV-33-2022,_partial_genome	1.749	8.1	7	22.9	6.9	8.9	1	2.4	0.4	20	12.5	16.4	1	4	1.3	6.2	6.3	8.1	0.2	0	1.2	0	5.5	6.5	18.8	5.9	1.8	1	0	0	4.8	23	15.8	8.6	0.7	0.2	5	0	66.8	2.2	20.2	21.6	10	0.6	5.2	0	4.5	3.1
	OP605574.1:170477-171325_Monkeypox_virus_isolate_Slovenia-MPXV-32-2022,_partial_genome	1.749	8.1	7	22.9	6.9	8.9	1	2.4	0.4	20	12.5	16.4	1	4	1.3	6.2	6.3	8.1	0.2	0	1.2	0	5.5	6.5	18.8	5.9	1.8	1	0	0	4.8	23	15.8	8.6	0.7	0.2	5	0	66.8	2.2	20.2	21.6	10	0.6	5.2	0	4.5	3.1
	OP605573.1:170004-170852_Monkeypox_virus_isolate_Slovenia-MPXV-31-2022,_partial_genome	1.749	8.1	7	22.9	6.9	8.9	1	2.4	0.4	20	12.5	16.4	1	4	1.3	6.2	6.3	8.1	0.2	0	1.2	0	5.5	6.5	18.8	5.9	1.8	1	0	0	4.8	23	15.8	8.6	0.7	0.2	5	0	66.8	2.2	20.2	21.6	10	0.6	5.2	0	4.5	3.1
	OP605571.1:170085-170933_Monkeypox_virus_isolate_Slovenia-MPXV-29-2022,_partial_genome	1.749	8.1	7	22.9	6.9	8.9	1	2.4	0.4	20	12.5	16.4	1	4	1.3	6.2	6.3	8.1	0.2	0	1.2	0	5.5	6.5	18.8	5.9	1.8	1	0	0	4.8	23	15.8	8.6	0.7	0.2	5	0	66.8	2.2	20.2	21.6	10	0.6	5.2	0	4.5	3.1
	OP605570.1:169862-170710_Monkeypox_virus_isolate_Slovenia-MPXV-28-2022,_partial_genome	1.749	8.1	7	22.9	6.9	8.9	1	2.4	0.4	20	12.5	16.4	1	4	1.3	6.2	6.3	8.1	0.2	0	1.2	0	5.5	6.5	18.8	5.9	1.8	1	0	0	4.8	23	15.8	8.6	0.7	0.2	5	0	66.8	2.2	20.2	21.6	10	0.6	5.2	0	4.5	3.1
	OP605569.1:169848-170696_Monkeypox_virus_isolate_Slovenia-MPXV-27-2022,_partial_genome	1.749	8.1	7	22.9	6.9	8.9	1	2.4	0.4	20	12.5	16.4	1	4	1.3	6.2	6.3	8.1	0.2	0	1.2	0	5.5	6.5	18.8	5.9	1.8	1	0	0	4.8	23	15.8	8.6	0.7	0.2	5	0	66.8	2.2	20.2	21.6	10	0.6	5.2	0	4.5	3.1
	OP605568.1:169489-170337_Monkeypox_virus_isolate_Slovenia-MPXV-26-2022,_partial_genome	1.749	8.1	7	22.9	6.9	8.9	1	2.4	0.4	20	12.5	16.4	1	4	1.3	6.2	6.3	8.1	0.2	0	1.2	0	5.5	6.5	18.8	5.9	1.8	1	0	0	4.8	23	15.8	8.6	0.7	0.2	5	0	66.8	2.2	20.2	21.6	10	0.6	5.2	0	4.5	3.1
	OP605566.1:169549-170397_Monkeypox_virus_isolate_Slovenia-MPXV-24-2022,_partial_genome	1.749	8.1	7	22.9	6.9	8.9	1	2.4	0.4	20	12.5	16.4	1	4	1.3	6.2	6.3	8.1	0.2	0	1.2	0	5.5	6.5	18.8	5.9	1.8	1	0	0	4.8	23	15.8	8.6	0.7	0.2	5	0	66.8	2.2	20.2	21.6	10	0.6	5.2	0	4.5	3.1
	OP605565.1:169242-170090_Monkeypox_virus_isolate_Slovenia-MPXV-23-2022,_partial_genome	1.749	8.1	7	22.9	6.9	8.9	1	2.4	0.4	20	12.5	16.4	1	4	1.3	6.2	6.3	8.1	0.2	0	1.2	0	5.5	6.5	18.8	5.9	1.8	1	0	0	4.8	23	15.8	8.6	0.7	0.2	5	0	66.8	2.2	20.2	21.6	10	0.6	5.2	0	4.5	3.1
	OP605564.1:169546-170394_Monkeypox_virus_isolate_Slovenia-MPXV-22-2022,_partial_genome	1.749	8.1	7	22.9	6.9	8.9	1	2.4	0.4	20	12.5	16.4	1	4	1.3	6.2	6.3	8.1	0.2	0	1.2	0	5.5	6.5	18.8	5.9	1.8	1	0	0	4.8	23	15.8	8.6	0.7	0.2	5	0	66.8	2.2	20.2	21.6	10	0.6	5.2	0	4.5	3.1
	OP605562.1:169564-170412_Monkeypox_virus_isolate_Slovenia-MPXV-20-2022,_partial_genome	1.749	8.1	7	22.9	6.9	8.9	1	2.4	0.4	20	12.5	16.4	1	4	1.3	6.2	6.3	8.1	0.2	0	1.2	0	5.5	6.5	18.8	5.9	1.8	1	0	0	4.8	23	15.8	8.6	0.7	0.2	5	0	66.8	2.2	20.2	21.6	10	0.6	5.2	0	4.5	3.1
	OP605561.1:169464-170312_Monkeypox_virus_isolate_Slovenia-MPXV-19-2022,_partial_genome	1.749	8.1	7	22.9	6.9	8.9	1	2.4	0.4	20	12.5	16.4	1	4	1.3	6.2	6.3	8.1	0.2	0	1.2	0	5.5	6.5	18.8	5.9	1.8	1	0	0	4.8	23	15.8	8.6	0.7	0.2	5	0	66.8	2.2	20.2	21.6	10	0.6	5.2	0	4.5	3.1
	OP605560.1:169452-170300_Monkeypox_virus_isolate_Slovenia-MPXV-18-2022,_partial_genome	1.749	8.1	7	22.9	6.9	8.9	1	2.4	0.4	20	12.5	16.4	1	4	1.3	6.2	6.3	8.1	0.2	0	1.2	0	5.5	6.5	18.8	5.9	1.8	1	0	0	4.8	23	15.8	8.6	0.7	0.2	5	0	66.8	2.2	20.2	21.6	10	0.6	5.2	0	4.5	3.1
	OP605559.1:169542-170390_Monkeypox_virus_isolate_Slovenia-MPXV-17-2022,_partial_genome	1.749	8.1	7	22.9	6.9	8.9	1	2.4	0.4	20	12.5	16.4	1	4	1.3	6.2	6.3	8.1	0.2	0	1.2	0	5.5	6.5	18.8	5.9	1.8	1	0	0	4.8	23	15.8	8.6	0.7	0.2	5	0	66.8	2.2	20.2	21.6	10	0.6	5.2	0	4.5	3.1
	OP605558.1:169467-170315_Monkeypox_virus_isolate_Slovenia-MPXV-16-2022,_partial_genome	1.749	8.1	7	22.9	6.9	8.9	1	2.4	0.4	20	12.5	16.4	1	4	1.3	6.2	6.3	8.1	0.2	0	1.2	0	5.5	6.5	18.8	5.9	1.8	1	0	0	4.8	23	15.8	8.6	0.7	0.2	5	0	66.8	2.2	20.2	21.6	10	0.6	5.2	0	4.5	3.1
	OP605557.1:169371-170219_Monkeypox_virus_isolate_Slovenia-MPXV-14-2022,_partial_genome	1.749	8.1	7	22.9	6.9	8.9	1	2.4	0.4	20	12.5	16.4	1	4	1.3	6.2	6.3	8.1	0.2	0	1.2	0	5.5	6.5	18.8	5.9	1.8	1	0	0	4.8	23	15.8	8.6	0.7	0.2	5	0	66.8	2.2	20.2	21.6	10	0.6	5.2	0	4.5	3.1
	OP605556.1:169725-170573_Monkeypox_virus_isolate_Slovenia-MPXV-13-2022,_partial_genome	1.749	8.1	7	22.9	6.9	8.9	1	2.4	0.4	20	12.5	16.4	1	4	1.3	6.2	6.3	8.1	0.2	0	1.2	0	5.5	6.5	18.8	5.9	1.8	1	0	0	4.8	23	15.8	8.6	0.7	0.2	5	0	66.8	2.2	20.2	21.6	10	0.6	5.2	0	4.5	3.1
	OP605555.1:169402-170250_Monkeypox_virus_isolate_Slovenia-MPXV-12-2022,_partial_genome	1.749	8.1	7	22.9	6.9	8.9	1	2.4	0.4	20	12.5	16.4	1	4	1.3	6.2	6.3	8.1	0.2	0	1.2	0	5.5	6.5	18.8	5.9	1.8	1	0	0	4.8	23	15.8	8.6	0.7	0.2	5	0	66.8	2.2	20.2	21.6	10	0.6	5.2	0	4.5	3.1
	OP605554.1:169430-170278_Monkeypox_virus_isolate_Slovenia-MPXV-11-2022,_partial_genome	1.749	8.1	7	22.9	6.9	8.9	1	2.4	0.4	20	12.5	16.4	1	4	1.3	6.2	6.3	8.1	0.2	0	1.2	0	5.5	6.5	18.8	5.9	1.8	1	0	0	4.8	23	15.8	8.6	0.7	0.2	5	0	66.8	2.2	20.2	21.6	10	0.6	5.2	0	4.5	3.1
	OP605553.1:169574-170422_Monkeypox_virus_isolate_Slovenia-MPXV-10-2022,_partial_genome	1.749	8.1	7	22.9	6.9	8.9	1	2.4	0.4	20	12.5	16.4	1	4	1.3	6.2	6.3	8.1	0.2	0	1.2	0	5.5	6.5	18.8	5.9	1.8	1	0	0	4.8	23	15.8	8.6	0.7	0.2	5	0	66.8	2.2	20.2	21.6	10	0.6	5.2	0	4.5	3.1
	OP605552.1:170134-170982_Monkeypox_virus_isolate_Slovenia-MPXV-09-2022,_partial_genome	1.749	8.1	7	22.9	6.9	8.9	1	2.4	0.4	20	12.5	16.4	1	4	1.3	6.2	6.3	8.1	0.2	0	1.2	0	5.5	6.5	18.8	5.9	1.8	1	0	0	4.8	23	15.8	8.6	0.7	0.2	5	0	66.8	2.2	20.2	21.6	10	0.6	5.2	0	4.5	3.1
	OP605551.1:170136-170984_Monkeypox_virus_isolate_Slovenia-MPXV-08-2022,_partial_genome	1.749	8.1	7	22.9	6.9	8.9	1	2.4	0.4	20	12.5	16.4	1	4	1.3	6.2	6.3	8.1	0.2	0	1.2	0	5.5	6.5	18.8	5.9	1.8	1	0	0	4.8	23	15.8	8.6	0.7	0.2	5	0	66.8	2.2	20.2	21.6	10	0.6	5.2	0	4.5	3.1
	OP604569.1:170028-170876_Monkeypox_virus_isolate_MPXV22/human/USA-OK-302,_complete_genome	1.749	8.1	7	22.9	6.9	8.9	1	2.4	0.4	20	12.5	16.4	1	4	1.3	6.2	6.3	8.1	0.2	0	1.2	0	5.5	6.5	18.8	5.9	1.8	1	0	0	4.8	23	15.8	8.6	0.7	0.2	5	0	66.8	2.2	20.2	21.6	10	0.6	5.2	0	4.5	3.1
	OP604568.1:170028-170876_Monkeypox_virus_isolate_MPXV22/human/USA-OK-301,_complete_genome	1.749	8.1	7	22.9	6.9	8.9	1	2.4	0.4	20	12.5	16.4	1	4	1.3	6.2	6.3	8.1	0.2	0	1.2	0	5.5	6.5	18.8	5.9	1.8	1	0	0	4.8	23	15.8	8.6	0.7	0.2	5	0	66.8	2.2	20.2	21.6	10	0.6	5.2	0	4.5	3.1
	OP604567.1:170025-170873_Monkeypox_virus_isolate_MPXV22/human/USA-OK-288,_complete_genome	1.749	8.1	7	22.9	6.9	8.9	1	2.4	0.4	20	12.5	16.4	1	4	1.3	6.2	6.3	8.1	0.2	0	1.2	0	5.5	6.5	18.8	5.9	1.8	1	0	0	4.8	23	15.8	8.6	0.7	0.2	5	0	66.8	2.2	20.2	21.6	10	0.6	5.2	0	4.5	3.1
	OP604566.1:170028-170876_Monkeypox_virus_isolate_MPXV22/human/USA-NE-230,_complete_genome	1.749	8.1	7	22.9	6.9	8.9	1	2.4	0.4	20	12.5	16.4	1	4	1.3	6.2	6.3	8.1	0.2	0	1.2	0	5.5	6.5	18.8	5.9	1.8	1	0	0	4.8	23	15.8	8.6	0.7	0.2	5	0	66.8	2.2	20.2	21.6	10	0.6	5.2	0	4.5	3.1
	OP604565.1:170011-170859_Monkeypox_virus_isolate_MPXV22/human/USA-NE-211,_complete_genome	1.749	8.1	7	22.9	6.9	8.9	1	2.4	0.4	20	12.5	16.4	1	4	1.3	6.2	6.3	8.1	0.2	0	1.2	0	5.5	6.5	18.8	5.9	1.8	1	0	0	4.8	23	15.8	8.6	0.7	0.2	5	0	66.8	2.2	20.2	21.6	10	0.6	5.2	0	4.5	3.1
	OP604532.1:170037-170885_Monkeypox_virus_isolate_MPXV_USA_2022_MN0004,_complete_genome	1.749	8.1	7	22.9	6.9	8.9	1	2.4	0.4	20	12.5	16.4	1	4	1.3	6.2	6.3	8.1	0.2	0	1.2	0	5.5	6.5	18.8	5.9	1.8	1	0	0	4.8	23	15.8	8.6	0.7	0.2	5	0	66.8	2.2	20.2	21.6	10	0.6	5.2	0	4.5	3.1
	OP604531.1:170036-170884_Monkeypox_virus_isolate_MPXV_USA_2022_MN0013,_complete_genome	1.749	8.1	7	22.9	6.9	8.9	1	2.4	0.4	20	12.5	16.4	1	4	1.3	6.2	6.3	8.1	0.2	0	1.2	0	5.5	6.5	18.8	5.9	1.8	1	0	0	4.8	23	15.8	8.6	0.7	0.2	5	0	66.8	2.2	20.2	21.6	10	0.6	5.2	0	4.5	3.1
	OP604530.1:170040-170888_Monkeypox_virus_isolate_MPXV_USA_2022_MN0014,_complete_genome	1.749	8.1	7	22.9	6.9	8.9	1	2.4	0.4	20	12.5	16.4	1	4	1.3	6.2	6.3	8.1	0.2	0	1.2	0	5.5	6.5	18.8	5.9	1.8	1	0	0	4.8	23	15.8	8.6	0.7	0.2	5	0	66.8	2.2	20.2	21.6	10	0.6	5.2	0	4.5	3.1
	OP604529.1:170028-170876_Monkeypox_virus_isolate_MPXV_USA_2022_MN0006,_complete_genome	1.749	8.1	7	22.9	6.9	8.9	1	2.4	0.4	20	12.5	16.4	1	4	1.3	6.2	6.3	8.1	0.2	0	1.2	0	5.5	6.5	18.8	5.9	1.8	1	0	0	4.8	23	15.8	8.6	0.7	0.2	5	0	66.8	2.2	20.2	21.6	10	0.6	5.2	0	4.5	3.1
	OP604528.1:170028-170876_Monkeypox_virus_isolate_MPXV_USA_2022_MN0003,_complete_genome	1.749	8.1	7	22.9	6.9	8.9	1	2.4	0.4	20	12.5	16.4	1	4	1.3	6.2	6.3	8.1	0.2	0	1.2	0	5.5	6.5	18.8	5.9	1.8	1	0	0	4.8	23	15.8	8.6	0.7	0.2	5	0	66.8	2.2	20.2	21.6	10	0.6	5.2	0	4.5	3.1
	OP604527.1:170053-170901_Monkeypox_virus_isolate_MPXV_USA_2022_MN0002,_complete_genome	1.749	8.1	7	22.9	6.9	8.9	1	2.4	0.4	20	12.5	16.4	1	4	1.3	6.2	6.3	8.1	0.2	0	1.2	0	5.5	6.5	18.8	5.9	1.8	1	0	0	4.8	23	15.8	8.6	0.7	0.2	5	0	66.8	2.2	20.2	21.6	10	0.6	5.2	0	4.5	3.1
	OP604526.1:170032-170880_Monkeypox_virus_isolate_MPXV_USA_2022_MN0007,_complete_genome	1.749	8.1	7	22.9	6.9	8.9	1	2.4	0.4	20	12.5	16.4	1	4	1.3	6.2	6.3	8.1	0.2	0	1.2	0	5.5	6.5	18.8	5.9	1.8	1	0	0	4.8	23	15.8	8.6	0.7	0.2	5	0	66.8	2.2	20.2	21.6	10	0.6	5.2	0	4.5	3.1
	OP604525.1:170030-170878_Monkeypox_virus_isolate_MPXV_USA_2022_MN0012,_complete_genome	1.749	8.1	7	22.9	6.9	8.9	1	2.4	0.4	20	12.5	16.4	1	4	1.3	6.2	6.3	8.1	0.2	0	1.2	0	5.5	6.5	18.8	5.9	1.8	1	0	0	4.8	23	15.8	8.6	0.7	0.2	5	0	66.8	2.2	20.2	21.6	10	0.6	5.2	0	4.5	3.1
	OP604524.1:170027-170875_Monkeypox_virus_isolate_MPXV_USA_2022_MN0016,_complete_genome	1.749	8.1	7	22.9	6.9	8.9	1	2.4	0.4	20	12.5	16.4	1	4	1.3	6.2	6.3	8.1	0.2	0	1.2	0	5.5	6.5	18.8	5.9	1.8	1	0	0	4.8	23	15.8	8.6	0.7	0.2	5	0	66.8	2.2	20.2	21.6	10	0.6	5.2	0	4.5	3.1
	OP604523.1:170040-170888_Monkeypox_virus_isolate_MPXV_USA_2022_MN0010,_complete_genome	1.749	8.1	7	22.9	6.9	8.9	1	2.4	0.4	20	12.5	16.4	1	4	1.3	6.2	6.3	8.1	0.2	0	1.2	0	5.5	6.5	18.8	5.9	1.8	1	0	0	4.8	23	15.8	8.6	0.7	0.2	5	0	66.8	2.2	20.2	21.6	10	0.6	5.2	0	4.5	3.1
	OP604522.1:170025-170873_Monkeypox_virus_isolate_MPXV_USA_2022_MN0009,_complete_genome	1.749	8.1	7	22.9	6.9	8.9	1	2.4	0.4	20	12.5	16.4	1	4	1.3	6.2	6.3	8.1	0.2	0	1.2	0	5.5	6.5	18.8	5.9	1.8	1	0	0	4.8	23	15.8	8.6	0.7	0.2	5	0	66.8	2.2	20.2	21.6	10	0.6	5.2	0	4.5	3.1
	OP604521.1:170004-170852_Monkeypox_virus_isolate_MPXV_USA_2022_MN0011,_complete_genome	1.749	8.1	7	22.9	6.9	8.9	1	2.4	0.4	20	12.5	16.4	1	4	1.3	6.2	6.3	8.1	0.2	0	1.2	0	5.5	6.5	18.8	5.9	1.8	1	0	0	4.8	23	15.8	8.6	0.7	0.2	5	0	66.8	2.2	20.2	21.6	10	0.6	5.2	0	4.5	3.1
	OP604520.1:166665-167513_Monkeypox_virus_isolate_MPXV_USA_2022_MN0015,_complete_genome	1.749	8.1	7	22.9	6.9	8.9	1	2.4	0.4	20	12.5	16.4	1	4	1.3	6.2	6.3	8.1	0.2	0	1.2	0	5.5	6.5	18.8	5.9	1.8	1	0	0	4.8	23	15.8	8.6	0.7	0.2	5	0	66.8	2.2	20.2	21.6	10	0.6	5.2	0	4.5	3.1
	OP604519.1:170021-170869_Monkeypox_virus_isolate_MPXV_USA_2022_MN0008,_complete_genome	1.749	8.1	7	22.9	6.9	8.9	1	2.4	0.4	20	12.5	16.4	1	4	1.3	6.2	6.3	8.1	0.2	0	1.2	0	5.5	6.5	18.8	5.9	1.8	1	0	0	4.8	23	15.8	8.6	0.7	0.2	5	0	66.8	2.2	20.2	21.6	10	0.6	5.2	0	4.5	3.1
	OP603018.1:169999-170847_Monkeypox_virus_isolate_MPXV_USA_2022_CA0031,_complete_genome	1.749	8.1	7	22.9	6.9	8.9	1	2.4	0.4	20	12.5	16.4	1	4	1.3	6.2	6.3	8.1	0.2	0	1.2	0	5.5	6.5	18.8	5.9	1.8	1	0	0	4.8	23	15.8	8.6	0.7	0.2	5	0	66.8	2.2	20.2	21.6	10	0.6	5.2	0	4.5	3.1
	OP603017.1:169987-170835_Monkeypox_virus_isolate_MPXV_USA_2022_CA0033,_complete_genome	1.749	8.1	7	22.9	6.9	8.9	1	2.4	0.4	20	12.5	16.4	1	4	1.3	6.2	6.3	8.1	0.2	0	1.2	0	5.5	6.5	18.8	5.9	1.8	1	0	0	4.8	23	15.8	8.6	0.7	0.2	5	0	66.8	2.2	20.2	21.6	10	0.6	5.2	0	4.5	3.1
	OP603016.1:170028-170876_Monkeypox_virus_isolate_MPXV_USA_2022_CA0032,_complete_genome	1.749	8.1	7	22.9	6.9	8.9	1	2.4	0.4	20	12.5	16.4	1	4	1.3	6.2	6.3	8.1	0.2	0	1.2	0	5.5	6.5	18.8	5.9	1.8	1	0	0	4.8	23	15.8	8.6	0.7	0.2	5	0	66.8	2.2	20.2	21.6	10	0.6	5.2	0	4.5	3.1
	OP603015.1:170027-170875_Monkeypox_virus_isolate_MPXV_USA_2022_GA0017,_complete_genome	1.749	8.1	7	22.9	6.9	8.9	1	2.4	0.4	20	12.5	16.4	1	4	1.3	6.2	6.3	8.1	0.2	0	1.2	0	5.5	6.5	18.8	5.9	1.8	1	0	0	4.8	23	15.8	8.6	0.7	0.2	5	0	66.8	2.2	20.2	21.6	10	0.6	5.2	0	4.5	3.1
	OP603014.1:170028-170876_Monkeypox_virus_isolate_MPXV_USA_2022_NY0021,_complete_genome	1.749	8.1	7	22.9	6.9	8.9	1	2.4	0.4	20	12.5	16.4	1	4	1.3	6.2	6.3	8.1	0.2	0	1.2	0	5.5	6.5	18.8	5.9	1.8	1	0	0	4.8	23	15.8	8.6	0.7	0.2	5	0	66.8	2.2	20.2	21.6	10	0.6	5.2	0	4.5	3.1
	OP603013.1:170037-170885_Monkeypox_virus_isolate_MPXV_USA_2022_AZ0002,_complete_genome	1.749	8.1	7	22.9	6.9	8.9	1	2.4	0.4	20	12.5	16.4	1	4	1.3	6.2	6.3	8.1	0.2	0	1.2	0	5.5	6.5	18.8	5.9	1.8	1	0	0	4.8	23	15.8	8.6	0.7	0.2	5	0	66.8	2.2	20.2	21.6	10	0.6	5.2	0	4.5	3.1
	OP603012.1:170036-170884_Monkeypox_virus_isolate_MPXV_USA_2022_CA0034,_complete_genome	1.749	8.1	7	22.9	6.9	8.9	1	2.4	0.4	20	12.5	16.4	1	4	1.3	6.2	6.3	8.1	0.2	0	1.2	0	5.5	6.5	18.8	5.9	1.8	1	0	0	4.8	23	15.8	8.6	0.7	0.2	5	0	66.8	2.2	20.2	21.6	10	0.6	5.2	0	4.5	3.1
	OP603011.1:170042-170890_Monkeypox_virus_isolate_MPXV_USA_2022_IN0005,_complete_genome	1.749	8.1	7	22.9	6.9	8.9	1	2.4	0.4	20	12.5	16.4	1	4	1.3	6.2	6.3	8.1	0.2	0	1.2	0	5.5	6.5	18.8	5.9	1.8	1	0	0	4.8	23	15.8	8.6	0.7	0.2	5	0	66.8	2.2	20.2	21.6	10	0.6	5.2	0	4.5	3.1
	OP603010.1:170033-170881_Monkeypox_virus_isolate_MPXV_USA_2022_MI0002,_complete_genome	1.749	8.1	7	22.9	6.9	8.9	1	2.4	0.4	20	12.5	16.4	1	4	1.3	6.2	6.3	8.1	0.2	0	1.2	0	5.5	6.5	18.8	5.9	1.8	1	0	0	4.8	23	15.8	8.6	0.7	0.2	5	0	66.8	2.2	20.2	21.6	10	0.6	5.2	0	4.5	3.1
	OP603009.1:170040-170888_Monkeypox_virus_isolate_MPXV_USA_2022_AZ0003,_complete_genome	1.749	8.1	7	22.9	6.9	8.9	1	2.4	0.4	20	12.5	16.4	1	4	1.3	6.2	6.3	8.1	0.2	0	1.2	0	5.5	6.5	18.8	5.9	1.8	1	0	0	4.8	23	15.8	8.6	0.7	0.2	5	0	66.8	2.2	20.2	21.6	10	0.6	5.2	0	4.5	3.1
	OP603008.1:170039-170887_Monkeypox_virus_isolate_MPXV_USA_2022_NY0022,_complete_genome	1.749	8.1	7	22.9	6.9	8.9	1	2.4	0.4	20	12.5	16.4	1	4	1.3	6.2	6.3	8.1	0.2	0	1.2	0	5.5	6.5	18.8	5.9	1.8	1	0	0	4.8	23	15.8	8.6	0.7	0.2	5	0	66.8	2.2	20.2	21.6	10	0.6	5.2	0	4.5	3.1
	OP603007.1:170037-170885_Monkeypox_virus_isolate_MPXV_USA_2022_PA0007,_complete_genome	1.749	8.1	7	22.9	6.9	8.9	1	2.4	0.4	20	12.5	16.4	1	4	1.3	6.2	6.3	8.1	0.2	0	1.2	0	5.5	6.5	18.8	5.9	1.8	1	0	0	4.8	23	15.8	8.6	0.7	0.2	5	0	66.8	2.2	20.2	21.6	10	0.6	5.2	0	4.5	3.1
	OP603006.1:170033-170881_Monkeypox_virus_isolate_MPXV_USA_2022_NJ0003,_complete_genome	1.749	8.1	7	22.9	6.9	8.9	1	2.4	0.4	20	12.5	16.4	1	4	1.3	6.2	6.3	8.1	0.2	0	1.2	0	5.5	6.5	18.8	5.9	1.8	1	0	0	4.8	23	15.8	8.6	0.7	0.2	5	0	66.8	2.2	20.2	21.6	10	0.6	5.2	0	4.5	3.1
	OP603005.1:170033-170881_Monkeypox_virus_isolate_MPXV_USA_2022_SC0003,_complete_genome	1.749	8.1	7	22.9	6.9	8.9	1	2.4	0.4	20	12.5	16.4	1	4	1.3	6.2	6.3	8.1	0.2	0	1.2	0	5.5	6.5	18.8	5.9	1.8	1	0	0	4.8	23	15.8	8.6	0.7	0.2	5	0	66.8	2.2	20.2	21.6	10	0.6	5.2	0	4.5	3.1
	OP603004.1:170015-170863_Monkeypox_virus_isolate_MPXV_USA_2022_MN0004,_complete_genome	1.749	8.1	7	22.9	6.9	8.9	1	2.4	0.4	20	12.5	16.4	1	4	1.3	6.2	6.3	8.1	0.2	0	1.2	0	5.5	6.5	18.8	5.9	1.8	1	0	0	4.8	23	15.8	8.6	0.7	0.2	5	0	66.8	2.2	20.2	21.6	10	0.6	5.2	0	4.5	3.1
	OP603003.1:169995-170843_Monkeypox_virus_isolate_MPXV_USA_2022_GA0016,_complete_genome	1.749	8.1	7	22.9	6.9	8.9	1	2.4	0.4	20	12.5	16.4	1	4	1.3	6.2	6.3	8.1	0.2	0	1.2	0	5.5	6.5	18.8	5.9	1.8	1	0	0	4.8	23	15.8	8.6	0.7	0.2	5	0	66.8	2.2	20.2	21.6	10	0.6	5.2	0	4.5	3.1
	OP603002.1:169980-170828_Monkeypox_virus_isolate_MPXV_USA_2022_WI0001,_complete_genome	1.749	8.1	7	22.9	6.9	8.9	1	2.4	0.4	20	12.5	16.4	1	4	1.3	6.2	6.3	8.1	0.2	0	1.2	0	5.5	6.5	18.8	5.9	1.8	1	0	0	4.8	23	15.8	8.6	0.7	0.2	5	0	66.8	2.2	20.2	21.6	10	0.6	5.2	0	4.5	3.1
	OP603001.1:170034-170882_Monkeypox_virus_isolate_MPXV_USA_2022_AR0001,_complete_genome	1.749	8.1	7	22.9	6.9	8.9	1	2.4	0.4	20	12.5	16.4	1	4	1.3	6.2	6.3	8.1	0.2	0	1.2	0	5.5	6.5	18.8	5.9	1.8	1	0	0	4.8	23	15.8	8.6	0.7	0.2	5	0	66.8	2.2	20.2	21.6	10	0.6	5.2	0	4.5	3.1
	OX344900.1:170827-171675_Monkeypox_virus_isolate_MPXV_418_SP_2022_genome_assembly,_chromosome:_MPXV_418_SP_2022	1.749	8.1	7	22.9	6.9	8.9	1	2.4	0.4	20	12.5	16.4	1	4	1.3	6.2	6.3	8.1	0.2	0	1.2	0	5.5	6.5	18.8	5.9	1.8	1	0	0	4.8	23	15.8	8.6	0.7	0.2	5	0	66.8	2.2	20.2	21.6	10	0.6	5.2	0	4.5	3.1
	OX344899.1:170827-171675_Monkeypox_virus_isolate_MPXV_900_SP_2022_genome_assembly,_chromosome:_MPXV_900_SP_2022	1.749	8.1	7	22.9	6.9	8.9	1	2.4	0.4	20	12.5	16.4	1	4	1.3	6.2	6.3	8.1	0.2	0	1.2	0	5.5	6.5	18.8	5.9	1.8	1	0	0	4.8	23	15.8	8.6	0.7	0.2	5	0	66.8	2.2	20.2	21.6	10	0.6	5.2	0	4.5	3.1
	OX344898.1:170827-171675_Monkeypox_virus_isolate_MPXV_416_SP_2022_genome_assembly,_chromosome:_MPXV_416_SP_2022	1.749	8.1	7	22.9	6.9	8.9	1	2.4	0.4	20	12.5	16.4	1	4	1.3	6.2	6.3	8.1	0.2	0	1.2	0	5.5	6.5	18.8	5.9	1.8	1	0	0	4.8	23	15.8	8.6	0.7	0.2	5	0	66.8	2.2	20.2	21.6	10	0.6	5.2	0	4.5	3.1
	OX344897.1:170827-171675_Monkeypox_virus_isolate_MPXV_411_SP_2022_genome_assembly,_chromosome:_MPXV_411_SP_2022	1.749	8.1	7	22.9	6.9	8.9	1	2.4	0.4	20	12.5	16.4	1	4	1.3	6.2	6.3	8.1	0.2	0	1.2	0	5.5	6.5	18.8	5.9	1.8	1	0	0	4.8	23	15.8	8.6	0.7	0.2	5	0	66.8	2.2	20.2	21.6	10	0.6	5.2	0	4.5	3.1
	OX344896.1:170827-171675_Monkeypox_virus_isolate_MPXV_641_SP_2022_genome_assembly,_chromosome:_MPXV_641_SP_2022	1.749	8.1	7	22.9	6.9	8.9	1	2.4	0.4	20	12.5	16.4	1	4	1.3	6.2	6.3	8.1	0.2	0	1.2	0	5.5	6.5	18.8	5.9	1.8	1	0	0	4.8	23	15.8	8.6	0.7	0.2	5	0	66.8	2.2	20.2	21.6	10	0.6	5.2	0	4.5	3.1
	OX344894.1:170827-171675_Monkeypox_virus_isolate_MPXV_2370_SP_2022_genome_assembly,_chromosome:_MPXV_2370_SP_2022	1.749	8.1	7	22.9	6.9	8.9	1	2.4	0.4	20	12.5	16.4	1	4	1.3	6.2	6.3	8.1	0.2	0	1.2	0	5.5	6.5	18.8	5.9	1.8	1	0	0	4.8	23	15.8	8.6	0.7	0.2	5	0	66.8	2.2	20.2	21.6	10	0.6	5.2	0	4.5	3.1
	OX344893.1:170827-171675_Monkeypox_virus_isolate_MPXV_2437_SP_2022_genome_assembly,_chromosome:_MPXV_2437_SP_2022	1.749	8.1	7	22.9	6.9	8.9	1	2.4	0.4	20	12.5	16.4	1	4	1.3	6.2	6.3	8.1	0.2	0	1.2	0	5.5	6.5	18.8	5.9	1.8	1	0	0	4.8	23	15.8	8.6	0.7	0.2	5	0	66.8	2.2	20.2	21.6	10	0.6	5.2	0	4.5	3.1
	OX344892.1:170827-171675_Monkeypox_virus_isolate_MPXV_698_SP_2022_genome_assembly,_chromosome:_MPXV_698_SP_2022	1.749	8.1	7	22.9	6.9	8.9	1	2.4	0.4	20	12.5	16.4	1	4	1.3	6.2	6.3	8.1	0.2	0	1.2	0	5.5	6.5	18.8	5.9	1.8	1	0	0	4.8	23	15.8	8.6	0.7	0.2	5	0	66.8	2.2	20.2	21.6	10	0.6	5.2	0	4.5	3.1
	OX344891.1:170827-171675_Monkeypox_virus_isolate_MPXV_2362_SP_2022_genome_assembly,_chromosome:_MPXV_2362_SP_2022	1.749	8.1	7	22.9	6.9	8.9	1	2.4	0.4	20	12.5	16.4	1	4	1.3	6.2	6.3	8.1	0.2	0	1.2	0	5.5	6.5	18.8	5.9	1.8	1	0	0	4.8	23	15.8	8.6	0.7	0.2	5	0	66.8	2.2	20.2	21.6	10	0.6	5.2	0	4.5	3.1
	OX344890.1:170828-171676_Monkeypox_virus_isolate_MPXV_2309_SP_2022_genome_assembly,_chromosome:_MPXV_2309_SP_2022	1.749	8.1	7	22.9	6.9	8.9	1	2.4	0.4	20	12.5	16.4	1	4	1.3	6.2	6.3	8.1	0.2	0	1.2	0	5.5	6.5	18.8	5.9	1.8	1	0	0	4.8	23	15.8	8.6	0.7	0.2	5	0	66.8	2.2	20.2	21.6	10	0.6	5.2	0	4.5	3.1
	OX344889.1:170827-171675_Monkeypox_virus_isolate_MPXV_420_SP_2022_genome_assembly,_chromosome:_MPXV_420_SP_2022	1.749	8.1	7	22.9	6.9	8.9	1	2.4	0.4	20	12.5	16.4	1	4	1.3	6.2	6.3	8.1	0.2	0	1.2	0	5.5	6.5	18.8	5.9	1.8	1	0	0	4.8	23	15.8	8.6	0.7	0.2	5	0	66.8	2.2	20.2	21.6	10	0.6	5.2	0	4.5	3.1
	OX344888.1:170827-171675_Monkeypox_virus_isolate_MPXV_1075_SP_2022_genome_assembly,_chromosome:_MPXV_1075_SP_2022	1.749	8.1	7	22.9	6.9	8.9	1	2.4	0.4	20	12.5	16.4	1	4	1.3	6.2	6.3	8.1	0.2	0	1.2	0	5.5	6.5	18.8	5.9	1.8	1	0	0	4.8	23	15.8	8.6	0.7	0.2	5	0	66.8	2.2	20.2	21.6	10	0.6	5.2	0	4.5	3.1
	OX344887.1:170827-171675_Monkeypox_virus_isolate_MPXV_438_SP_2022_genome_assembly,_chromosome:_MPXV_438_SP_2022	1.749	8.1	7	22.9	6.9	8.9	1	2.4	0.4	20	12.5	16.4	1	4	1.3	6.2	6.3	8.1	0.2	0	1.2	0	5.5	6.5	18.8	5.9	1.8	1	0	0	4.8	23	15.8	8.6	0.7	0.2	5	0	66.8	2.2	20.2	21.6	10	0.6	5.2	0	4.5	3.1
	OX344886.1:170827-171675_Monkeypox_virus_isolate_MPXV_1081_SP_2022_genome_assembly,_chromosome:_MPXV_1081_SP_2022	1.749	8.1	7	22.9	6.9	8.9	1	2.4	0.4	20	12.5	16.4	1	4	1.3	6.2	6.3	8.1	0.2	0	1.2	0	5.5	6.5	18.8	5.9	1.8	1	0	0	4.8	23	15.8	8.6	0.7	0.2	5	0	66.8	2.2	20.2	21.6	10	0.6	5.2	0	4.5	3.1
	OX344885.1:170827-171675_Monkeypox_virus_isolate_MPXV_2318_SP_2022_genome_assembly,_chromosome:_MPXV_2318_SP_2022	1.749	8.1	7	22.9	6.9	8.9	1	2.4	0.4	20	12.5	16.4	1	4	1.3	6.2	6.3	8.1	0.2	0	1.2	0	5.5	6.5	18.8	5.9	1.8	1	0	0	4.8	23	15.8	8.6	0.7	0.2	5	0	66.8	2.2	20.2	21.6	10	0.6	5.2	0	4.5	3.1
	OX344884.1:170827-171675_Monkeypox_virus_isolate_MPXV_1579_SP_2022_genome_assembly,_chromosome:_MPXV_1579_SP_2022	1.749	8.1	7	22.9	6.9	8.9	1	2.4	0.4	20	12.5	16.4	1	4	1.3	6.2	6.3	8.1	0.2	0	1.2	0	5.5	6.5	18.8	5.9	1.8	1	0	0	4.8	23	15.8	8.6	0.7	0.2	5	0	66.8	2.2	20.2	21.6	10	0.6	5.2	0	4.5	3.1
	OX344883.1:170827-171675_Monkeypox_virus_isolate_MPXV_2307_SP_2022_genome_assembly,_chromosome:_MPXV_2307_SP_2022	1.749	8.1	7	22.9	6.9	8.9	1	2.4	0.4	20	12.5	16.4	1	4	1.3	6.2	6.3	8.1	0.2	0	1.2	0	5.5	6.5	18.8	5.9	1.8	1	0	0	4.8	23	15.8	8.6	0.7	0.2	5	0	66.8	2.2	20.2	21.6	10	0.6	5.2	0	4.5	3.1
	OX344882.1:170827-171675_Monkeypox_virus_isolate_MPXV_2286_SP_2022_genome_assembly,_chromosome:_MPXV_2286_SP_2022	1.749	8.1	7	22.9	6.9	8.9	1	2.4	0.4	20	12.5	16.4	1	4	1.3	6.2	6.3	8.1	0.2	0	1.2	0	5.5	6.5	18.8	5.9	1.8	1	0	0	4.8	23	15.8	8.6	0.7	0.2	5	0	66.8	2.2	20.2	21.6	10	0.6	5.2	0	4.5	3.1
	OX344880.1:170827-171675_Monkeypox_virus_isolate_MPXV_2369_SP_2022_genome_assembly,_chromosome:_MPXV_2369_SP_2022	1.749	8.1	7	22.9	6.9	8.9	1	2.4	0.4	20	12.5	16.4	1	4	1.3	6.2	6.3	8.1	0.2	0	1.2	0	5.5	6.5	18.8	5.9	1.8	1	0	0	4.8	23	15.8	8.6	0.7	0.2	5	0	66.8	2.2	20.2	21.6	10	0.6	5.2	0	4.5	3.1
	OX344879.1:170824-171672_Monkeypox_virus_isolate_MPXV_2388_SP_2022_genome_assembly,_chromosome:_MPXV_2388_SP_2022	1.749	8.1	7	22.9	6.9	8.9	1	2.4	0.4	20	12.5	16.4	1	4	1.3	6.2	6.3	8.1	0.2	0	1.2	0	5.5	6.5	18.8	5.9	1.8	1	0	0	4.8	23	15.8	8.6	0.7	0.2	5	0	66.8	2.2	20.2	21.6	10	0.6	5.2	0	4.5	3.1
	OX344878.1:170827-171675_Monkeypox_virus_isolate_MPXV_2317_SP_2022_genome_assembly,_chromosome:_MPXV_2317_SP_2022	1.749	8.1	7	22.9	6.9	8.9	1	2.4	0.4	20	12.5	16.4	1	4	1.3	6.2	6.3	8.1	0.2	0	1.2	0	5.5	6.5	18.8	5.9	1.8	1	0	0	4.8	23	15.8	8.6	0.7	0.2	5	0	66.8	2.2	20.2	21.6	10	0.6	5.2	0	4.5	3.1
	OX344877.1:170828-171676_Monkeypox_virus_isolate_MPXV_2345_SP_2022_genome_assembly,_chromosome:_MPXV_2345_SP_2022	1.749	8.1	7	22.9	6.9	8.9	1	2.4	0.4	20	12.5	16.4	1	4	1.3	6.2	6.3	8.1	0.2	0	1.2	0	5.5	6.5	18.8	5.9	1.8	1	0	0	4.8	23	15.8	8.6	0.7	0.2	5	0	66.8	2.2	20.2	21.6	10	0.6	5.2	0	4.5	3.1
	OX344875.1:170826-171674_Monkeypox_virus_isolate_MPXV_2434_SP_2022_genome_assembly,_chromosome:_MPXV_2434_SP_2022	1.749	8.1	7	22.9	6.9	8.9	1	2.4	0.4	20	12.5	16.4	1	4	1.3	6.2	6.3	8.1	0.2	0	1.2	0	5.5	6.5	18.8	5.9	1.8	1	0	0	4.8	23	15.8	8.6	0.7	0.2	5	0	66.8	2.2	20.2	21.6	10	0.6	5.2	0	4.5	3.1
	OX344874.1:170827-171675_Monkeypox_virus_isolate_MPXV_431_SP_2022_genome_assembly,_chromosome:_MPXV_431_SP_2022	1.749	8.1	7	22.9	6.9	8.9	1	2.4	0.4	20	12.5	16.4	1	4	1.3	6.2	6.3	8.1	0.2	0	1.2	0	5.5	6.5	18.8	5.9	1.8	1	0	0	4.8	23	15.8	8.6	0.7	0.2	5	0	66.8	2.2	20.2	21.6	10	0.6	5.2	0	4.5	3.1
	OX344873.1:170827-171675_Monkeypox_virus_isolate_MPXV_435_SP_2022_genome_assembly,_chromosome:_MPXV_435_SP_2022	1.749	8.1	7	22.9	6.9	8.9	1	2.4	0.4	20	12.5	16.4	1	4	1.3	6.2	6.3	8.1	0.2	0	1.2	0	5.5	6.5	18.8	5.9	1.8	1	0	0	4.8	23	15.8	8.6	0.7	0.2	5	0	66.8	2.2	20.2	21.6	10	0.6	5.2	0	4.5	3.1
	OX344872.1:170827-171675_Monkeypox_virus_isolate_MPXV_347_R_SP_2022_genome_assembly,_chromosome:_MPXV_347_R_SP_2022	1.749	8.1	7	22.9	6.9	8.9	1	2.4	0.4	20	12.5	16.4	1	4	1.3	6.2	6.3	8.1	0.2	0	1.2	0	5.5	6.5	18.8	5.9	1.8	1	0	0	4.8	23	15.8	8.6	0.7	0.2	5	0	66.8	2.2	20.2	21.6	10	0.6	5.2	0	4.5	3.1
	OX344871.1:170827-171675_Monkeypox_virus_isolate_MPXV_417_SP_2022_genome_assembly,_chromosome:_MPXV_417_SP_2022	1.749	8.1	7	22.9	6.9	8.9	1	2.4	0.4	20	12.5	16.4	1	4	1.3	6.2	6.3	8.1	0.2	0	1.2	0	5.5	6.5	18.8	5.9	1.8	1	0	0	4.8	23	15.8	8.6	0.7	0.2	5	0	66.8	2.2	20.2	21.6	10	0.6	5.2	0	4.5	3.1
	OX344870.1:170827-171675_Monkeypox_virus_isolate_MPXV_415_SP_2022_genome_assembly,_chromosome:_MPXV_415_SP_2022	1.749	8.1	7	22.9	6.9	8.9	1	2.4	0.4	20	12.5	16.4	1	4	1.3	6.2	6.3	8.1	0.2	0	1.2	0	5.5	6.5	18.8	5.9	1.8	1	0	0	4.8	23	15.8	8.6	0.7	0.2	5	0	66.8	2.2	20.2	21.6	10	0.6	5.2	0	4.5	3.1
	OX344869.1:170827-171675_Monkeypox_virus_isolate_MPXV_441_SP_2022_genome_assembly,_chromosome:_MPXV_441_SP_2022	1.749	8.1	7	22.9	6.9	8.9	1	2.4	0.4	20	12.5	16.4	1	4	1.3	6.2	6.3	8.1	0.2	0	1.2	0	5.5	6.5	18.8	5.9	1.8	1	0	0	4.8	23	15.8	8.6	0.7	0.2	5	0	66.8	2.2	20.2	21.6	10	0.6	5.2	0	4.5	3.1
	OX344868.1:170827-171675_Monkeypox_virus_isolate_MPXV_1300_SP_2022_genome_assembly,_chromosome:_MPXV_1300_SP_2022	1.749	8.1	7	22.9	6.9	8.9	1	2.4	0.4	20	12.5	16.4	1	4	1.3	6.2	6.3	8.1	0.2	0	1.2	0	5.5	6.5	18.8	5.9	1.8	1	0	0	4.8	23	15.8	8.6	0.7	0.2	5	0	66.8	2.2	20.2	21.6	10	0.6	5.2	0	4.5	3.1
	OX344867.1:170827-171675_Monkeypox_virus_isolate_MPXV_419_SP_2022_genome_assembly,_chromosome:_MPXV_419_SP_2022	1.749	8.1	7	22.9	6.9	8.9	1	2.4	0.4	20	12.5	16.4	1	4	1.3	6.2	6.3	8.1	0.2	0	1.2	0	5.5	6.5	18.8	5.9	1.8	1	0	0	4.8	23	15.8	8.6	0.7	0.2	5	0	66.8	2.2	20.2	21.6	10	0.6	5.2	0	4.5	3.1
	OX344866.1:170827-171675_Monkeypox_virus_isolate_MPXV_1077_SP_2022_genome_assembly,_chromosome:_MPXV_1077_SP_2022	1.749	8.1	7	22.9	6.9	8.9	1	2.4	0.4	20	12.5	16.4	1	4	1.3	6.2	6.3	8.1	0.2	0	1.2	0	5.5	6.5	18.8	5.9	1.8	1	0	0	4.8	23	15.8	8.6	0.7	0.2	5	0	66.8	2.2	20.2	21.6	10	0.6	5.2	0	4.5	3.1
	OX344865.1:170827-171675_Monkeypox_virus_isolate_MPXV_13555_SP_2022_genome_assembly,_chromosome:_MPXV_13555_SP_2022	1.749	8.1	7	22.9	6.9	8.9	1	2.4	0.4	20	12.5	16.4	1	4	1.3	6.2	6.3	8.1	0.2	0	1.2	0	5.5	6.5	18.8	5.9	1.8	1	0	0	4.8	23	15.8	8.6	0.7	0.2	5	0	66.8	2.2	20.2	21.6	10	0.6	5.2	0	4.5	3.1
	OX344864.1:170827-171675_Monkeypox_virus_isolate_MPXV_2428_SP_2022_genome_assembly,_chromosome:_MPXV_2428_SP_2022	1.749	8.1	7	22.9	6.9	8.9	1	2.4	0.4	20	12.5	16.4	1	4	1.3	6.2	6.3	8.1	0.2	0	1.2	0	5.5	6.5	18.8	5.9	1.8	1	0	0	4.8	23	15.8	8.6	0.7	0.2	5	0	66.8	2.2	20.2	21.6	10	0.6	5.2	0	4.5	3.1
	OX044348.2:170828-171676_Monkeypox_virus_isolate_MPXV_407_SP_2022_genome_assembly,_chromosome:_MPXV_407_SP_2022	1.749	8.1	7	22.9	6.9	8.9	1	2.4	0.4	20	12.5	16.4	1	4	1.3	6.2	6.3	8.1	0.2	0	1.2	0	5.5	6.5	18.8	5.9	1.8	1	0	0	4.8	23	15.8	8.6	0.7	0.2	5	0	66.8	2.2	20.2	21.6	10	0.6	5.2	0	4.5	3.1
	OX044347.2:170827-171675_Monkeypox_virus_isolate_MPXV_457_SP_2022_genome_assembly,_chromosome:_MPXV_457_SP_2022	1.749	8.1	7	22.9	6.9	8.9	1	2.4	0.4	20	12.5	16.4	1	4	1.3	6.2	6.3	8.1	0.2	0	1.2	0	5.5	6.5	18.8	5.9	1.8	1	0	0	4.8	23	15.8	8.6	0.7	0.2	5	0	66.8	2.2	20.2	21.6	10	0.6	5.2	0	4.5	3.1
	OX044346.2:170827-171675_Monkeypox_virus_isolate_MPXV_403_SP_2022_genome_assembly,_chromosome:_MPXV_403_SP_2022	1.749	8.1	7	22.9	6.9	8.9	1	2.4	0.4	20	12.5	16.4	1	4	1.3	6.2	6.3	8.1	0.2	0	1.2	0	5.5	6.5	18.8	5.9	1.8	1	0	0	4.8	23	15.8	8.6	0.7	0.2	5	0	66.8	2.2	20.2	21.6	10	0.6	5.2	0	4.5	3.1
	OX044345.2:170827-171675_Monkeypox_virus_isolate_MPXV_395_SP_2022_genome_assembly,_chromosome:_MPXV_395_SP_2022	1.749	8.1	7	22.9	6.9	8.9	1	2.4	0.4	20	12.5	16.4	1	4	1.3	6.2	6.3	8.1	0.2	0	1.2	0	5.5	6.5	18.8	5.9	1.8	1	0	0	4.8	23	15.8	8.6	0.7	0.2	5	0	66.8	2.2	20.2	21.6	10	0.6	5.2	0	4.5	3.1
	OX044344.2:170827-171675_Monkeypox_virus_isolate_MPXV_453_SP_2022_genome_assembly,_chromosome:_MPXV_453_SP_2022	1.749	8.1	7	22.9	6.9	8.9	1	2.4	0.4	20	12.5	16.4	1	4	1.3	6.2	6.3	8.1	0.2	0	1.2	0	5.5	6.5	18.8	5.9	1.8	1	0	0	4.8	23	15.8	8.6	0.7	0.2	5	0	66.8	2.2	20.2	21.6	10	0.6	5.2	0	4.5	3.1
	OX044343.2:170827-171675_Monkeypox_virus_isolate_MPXV_399_SP_2022_genome_assembly,_chromosome:_MPXV_399_SP_2022	1.749	8.1	7	22.9	6.9	8.9	1	2.4	0.4	20	12.5	16.4	1	4	1.3	6.2	6.3	8.1	0.2	0	1.2	0	5.5	6.5	18.8	5.9	1.8	1	0	0	4.8	23	15.8	8.6	0.7	0.2	5	0	66.8	2.2	20.2	21.6	10	0.6	5.2	0	4.5	3.1
	OX044342.2:170827-171675_Monkeypox_virus_isolate_MPXV_349_R_SP_2022_genome_assembly,_chromosome:_MPXV_349_R_SP_2022	1.749	8.1	7	22.9	6.9	8.9	1	2.4	0.4	20	12.5	16.4	1	4	1.3	6.2	6.3	8.1	0.2	0	1.2	0	5.5	6.5	18.8	5.9	1.8	1	0	0	4.8	23	15.8	8.6	0.7	0.2	5	0	66.8	2.2	20.2	21.6	10	0.6	5.2	0	4.5	3.1
	OX044341.2:170827-171675_Monkeypox_virus_isolate_MPXV_352_R_SP_2022_genome_assembly,_chromosome:_MPXV_352_R_SP_2022	1.749	8.1	7	22.9	6.9	8.9	1	2.4	0.4	20	12.5	16.4	1	4	1.3	6.2	6.3	8.1	0.2	0	1.2	0	5.5	6.5	18.8	5.9	1.8	1	0	0	4.8	23	15.8	8.6	0.7	0.2	5	0	66.8	2.2	20.2	21.6	10	0.6	5.2	0	4.5	3.1
	OX044340.2:170827-171675_Monkeypox_virus_isolate_MPXV_350_R_SP_2022_genome_assembly,_chromosome:_MPXV_350_R_SP_2022	1.749	8.1	7	22.9	6.9	8.9	1	2.4	0.4	20	12.5	16.4	1	4	1.3	6.2	6.3	8.1	0.2	0	1.2	0	5.5	6.5	18.8	5.9	1.8	1	0	0	4.8	23	15.8	8.6	0.7	0.2	5	0	66.8	2.2	20.2	21.6	10	0.6	5.2	0	4.5	3.1
	OX044337.2:170827-171675_Monkeypox_virus_isolate_MPXV_351_R_SP_2022_genome_assembly,_chromosome:_MPXV_351_R_SP_2022	1.749	8.1	7	22.9	6.9	8.9	1	2.4	0.4	20	12.5	16.4	1	4	1.3	6.2	6.3	8.1	0.2	0	1.2	0	5.5	6.5	18.8	5.9	1.8	1	0	0	4.8	23	15.8	8.6	0.7	0.2	5	0	66.8	2.2	20.2	21.6	10	0.6	5.2	0	4.5	3.1
	OX044336.2:170827-171675_Monkeypox_virus_isolate_MPXV_353_R_SP_2022_genome_assembly,_chromosome:_MPXV_353_R_SP_2022	1.749	8.1	7	22.9	6.9	8.9	1	2.4	0.4	20	12.5	16.4	1	4	1.3	6.2	6.3	8.1	0.2	0	1.2	0	5.5	6.5	18.8	5.9	1.8	1	0	0	4.8	23	15.8	8.6	0.7	0.2	5	0	66.8	2.2	20.2	21.6	10	0.6	5.2	0	4.5	3.1
	OP598104.1:169256-170104_Monkeypox_virus_isolate_MPXV/Human/USA/MA-USAFSAM-M0002/2022,_partial_genome	1.749	8.1	7	22.9	6.9	8.9	1	2.4	0.4	20	12.5	16.4	1	4	1.3	6.2	6.3	8.1	0.2	0	1.2	0	5.5	6.5	18.8	5.9	1.8	1	0	0	4.8	23	15.8	8.6	0.7	0.2	5	0	66.8	2.2	20.2	21.6	10	0.6	5.2	0	4.5	3.1
	OP598103.1:169256-170104_Monkeypox_virus_isolate_MPXV/Human/USA/AL-USAFSAM-M0001b/2022,_partial_genome	1.749	8.1	7	22.9	6.9	8.9	1	2.4	0.4	20	12.5	16.4	1	4	1.3	6.2	6.3	8.1	0.2	0	1.2	0	5.5	6.5	18.8	5.9	1.8	1	0	0	4.8	23	15.8	8.6	0.7	0.2	5	0	66.8	2.2	20.2	21.6	10	0.6	5.2	0	4.5	3.1
	OP598102.1:169253-170101_Monkeypox_virus_isolate_MPXV/Human/USA/AL-USAFSAM-M0001a/2022,_partial_genome	1.749	8.1	7	22.9	6.9	8.9	1	2.4	0.4	20	12.5	16.4	1	4	1.3	6.2	6.3	8.1	0.2	0	1.2	0	5.5	6.5	18.8	5.9	1.8	1	0	0	4.8	23	15.8	8.6	0.7	0.2	5	0	66.8	2.2	20.2	21.6	10	0.6	5.2	0	4.5	3.1
	OP597799.1:169264-170112_Monkeypox_virus_isolate_MN-MDH-MPXV_0025,_partial_genome	1.749	8.1	7	22.9	6.9	8.9	1	2.4	0.4	20	12.5	16.4	1	4	1.3	6.2	6.3	8.1	0.2	0	1.2	0	5.5	6.5	18.8	5.9	1.8	1	0	0	4.8	23	15.8	8.6	0.7	0.2	5	0	66.8	2.2	20.2	21.6	10	0.6	5.2	0	4.5	3.1
	OP597796.1:169264-170112_Monkeypox_virus_isolate_MN-MDH-MPXV_0022,_partial_genome	1.749	8.1	7	22.9	6.9	8.9	1	2.4	0.4	20	12.5	16.4	1	4	1.3	6.2	6.3	8.1	0.2	0	1.2	0	5.5	6.5	18.8	5.9	1.8	1	0	0	4.8	23	15.8	8.6	0.7	0.2	5	0	66.8	2.2	20.2	21.6	10	0.6	5.2	0	4.5	3.1
	OP597795.1:169267-170115_Monkeypox_virus_isolate_MN-MDH-MPXV_0021,_partial_genome	1.749	8.1	7	22.9	6.9	8.9	1	2.4	0.4	20	12.5	16.4	1	4	1.3	6.2	6.3	8.1	0.2	0	1.2	0	5.5	6.5	18.8	5.9	1.8	1	0	0	4.8	23	15.8	8.6	0.7	0.2	5	0	66.8	2.2	20.2	21.6	10	0.6	5.2	0	4.5	3.1
	OP597794.1:169256-170104_Monkeypox_virus_isolate_MN-MDH-MPXV_0020,_partial_genome	1.749	8.1	7	22.9	6.9	8.9	1	2.4	0.4	20	12.5	16.4	1	4	1.3	6.2	6.3	8.1	0.2	0	1.2	0	5.5	6.5	18.8	5.9	1.8	1	0	0	4.8	23	15.8	8.6	0.7	0.2	5	0	66.8	2.2	20.2	21.6	10	0.6	5.2	0	4.5	3.1
	OP597792.1:169263-170111_Monkeypox_virus_isolate_MN-MDH-MPXV_0018,_partial_genome	1.749	8.1	7	22.9	6.9	8.9	1	2.4	0.4	20	12.5	16.4	1	4	1.3	6.2	6.3	8.1	0.2	0	1.2	0	5.5	6.5	18.8	5.9	1.8	1	0	0	4.8	23	15.8	8.6	0.7	0.2	5	0	66.8	2.2	20.2	21.6	10	0.6	5.2	0	4.5	3.1
	OP597791.1:169263-170111_Monkeypox_virus_isolate_MN-MDH-MPXV_0017,_partial_genome	1.749	8.1	7	22.9	6.9	8.9	1	2.4	0.4	20	12.5	16.4	1	4	1.3	6.2	6.3	8.1	0.2	0	1.2	0	5.5	6.5	18.8	5.9	1.8	1	0	0	4.8	23	15.8	8.6	0.7	0.2	5	0	66.8	2.2	20.2	21.6	10	0.6	5.2	0	4.5	3.1
	OP597790.1:169264-170112_Monkeypox_virus_isolate_MN-MDH-MPXV_0016,_partial_genome	1.749	8.1	7	22.9	6.9	8.9	1	2.4	0.4	20	12.5	16.4	1	4	1.3	6.2	6.3	8.1	0.2	0	1.2	0	5.5	6.5	18.8	5.9	1.8	1	0	0	4.8	23	15.8	8.6	0.7	0.2	5	0	66.8	2.2	20.2	21.6	10	0.6	5.2	0	4.5	3.1
	OP597789.1:169260-170108_Monkeypox_virus_isolate_MN-MDH-MPXV_0015,_partial_genome	1.749	8.1	7	22.9	6.9	8.9	1	2.4	0.4	20	12.5	16.4	1	4	1.3	6.2	6.3	8.1	0.2	0	1.2	0	5.5	6.5	18.8	5.9	1.8	1	0	0	4.8	23	15.8	8.6	0.7	0.2	5	0	66.8	2.2	20.2	21.6	10	0.6	5.2	0	4.5	3.1
	OP597788.1:169254-170102_Monkeypox_virus_isolate_MN-MDH-MPXV_0014,_partial_genome	1.749	8.1	7	22.9	6.9	8.9	1	2.4	0.4	20	12.5	16.4	1	4	1.3	6.2	6.3	8.1	0.2	0	1.2	0	5.5	6.5	18.8	5.9	1.8	1	0	0	4.8	23	15.8	8.6	0.7	0.2	5	0	66.8	2.2	20.2	21.6	10	0.6	5.2	0	4.5	3.1
	OP597787.1:169264-170112_Monkeypox_virus_isolate_MN-MDH-MPXV_0013,_partial_genome	1.749	8.1	7	22.9	6.9	8.9	1	2.4	0.4	20	12.5	16.4	1	4	1.3	6.2	6.3	8.1	0.2	0	1.2	0	5.5	6.5	18.8	5.9	1.8	1	0	0	4.8	23	15.8	8.6	0.7	0.2	5	0	66.8	2.2	20.2	21.6	10	0.6	5.2	0	4.5	3.1
	OP597786.1:169637-170485_Monkeypox_virus_isolate_MN-MDH-MPXV_0012,_partial_genome	1.749	8.1	7	22.9	6.9	8.9	1	2.4	0.4	20	12.5	16.4	1	4	1.3	6.2	6.3	8.1	0.2	0	1.2	0	5.5	6.5	18.8	5.9	1.8	1	0	0	4.8	23	15.8	8.6	0.7	0.2	5	0	66.8	2.2	20.2	21.6	10	0.6	5.2	0	4.5	3.1
	OP597785.1:169267-170115_Monkeypox_virus_isolate_MN-MDH-MPXV_0011,_partial_genome	1.749	8.1	7	22.9	6.9	8.9	1	2.4	0.4	20	12.5	16.4	1	4	1.3	6.2	6.3	8.1	0.2	0	1.2	0	5.5	6.5	18.8	5.9	1.8	1	0	0	4.8	23	15.8	8.6	0.7	0.2	5	0	66.8	2.2	20.2	21.6	10	0.6	5.2	0	4.5	3.1
	OP597784.1:169675-170523_Monkeypox_virus_isolate_MN-MDH-MPXV_0010,_partial_genome	1.749	8.1	7	22.9	6.9	8.9	1	2.4	0.4	20	12.5	16.4	1	4	1.3	6.2	6.3	8.1	0.2	0	1.2	0	5.5	6.5	18.8	5.9	1.8	1	0	0	4.8	23	15.8	8.6	0.7	0.2	5	0	66.8	2.2	20.2	21.6	10	0.6	5.2	0	4.5	3.1
	OP597783.1:169675-170523_Monkeypox_virus_isolate_MN-MDH-MPXV_0009,_partial_genome	1.749	8.1	7	22.9	6.9	8.9	1	2.4	0.4	20	12.5	16.4	1	4	1.3	6.2	6.3	8.1	0.2	0	1.2	0	5.5	6.5	18.8	5.9	1.8	1	0	0	4.8	23	15.8	8.6	0.7	0.2	5	0	66.8	2.2	20.2	21.6	10	0.6	5.2	0	4.5	3.1
	OP597782.1:169256-170104_Monkeypox_virus_isolate_MN-MDH-MPXV_0008,_partial_genome	1.749	8.1	7	22.9	6.9	8.9	1	2.4	0.4	20	12.5	16.4	1	4	1.3	6.2	6.3	8.1	0.2	0	1.2	0	5.5	6.5	18.8	5.9	1.8	1	0	0	4.8	23	15.8	8.6	0.7	0.2	5	0	66.8	2.2	20.2	21.6	10	0.6	5.2	0	4.5	3.1
	OP597781.1:169265-170113_Monkeypox_virus_isolate_MN-MDH-MPXV_0007,_partial_genome	1.749	8.1	7	22.9	6.9	8.9	1	2.4	0.4	20	12.5	16.4	1	4	1.3	6.2	6.3	8.1	0.2	0	1.2	0	5.5	6.5	18.8	5.9	1.8	1	0	0	4.8	23	15.8	8.6	0.7	0.2	5	0	66.8	2.2	20.2	21.6	10	0.6	5.2	0	4.5	3.1
	OP597780.1:169257-170105_Monkeypox_virus_isolate_MN-MDH-MPXV_0006,_partial_genome	1.749	8.1	7	22.9	6.9	8.9	1	2.4	0.4	20	12.5	16.4	1	4	1.3	6.2	6.3	8.1	0.2	0	1.2	0	5.5	6.5	18.8	5.9	1.8	1	0	0	4.8	23	15.8	8.6	0.7	0.2	5	0	66.8	2.2	20.2	21.6	10	0.6	5.2	0	4.5	3.1
	OP597778.1:169264-170112_Monkeypox_virus_isolate_MN-MDH-MPXV_0004,_partial_genome	1.749	8.1	7	22.9	6.9	8.9	1	2.4	0.4	20	12.5	16.4	1	4	1.3	6.2	6.3	8.1	0.2	0	1.2	0	5.5	6.5	18.8	5.9	1.8	1	0	0	4.8	23	15.8	8.6	0.7	0.2	5	0	66.8	2.2	20.2	21.6	10	0.6	5.2	0	4.5	3.1
	OP597777.1:169264-170112_Monkeypox_virus_isolate_MN-MDH-MPXV_0003,_partial_genome	1.749	8.1	7	22.9	6.9	8.9	1	2.4	0.4	20	12.5	16.4	1	4	1.3	6.2	6.3	8.1	0.2	0	1.2	0	5.5	6.5	18.8	5.9	1.8	1	0	0	4.8	23	15.8	8.6	0.7	0.2	5	0	66.8	2.2	20.2	21.6	10	0.6	5.2	0	4.5	3.1
	OP597776.1:169646-170494_Monkeypox_virus_isolate_MN-MDH-MPXV_0002,_partial_genome	1.749	8.1	7	22.9	6.9	8.9	1	2.4	0.4	20	12.5	16.4	1	4	1.3	6.2	6.3	8.1	0.2	0	1.2	0	5.5	6.5	18.8	5.9	1.8	1	0	0	4.8	23	15.8	8.6	0.7	0.2	5	0	66.8	2.2	20.2	21.6	10	0.6	5.2	0	4.5	3.1
	OP594208.1:170028-170876_Monkeypox_virus_isolate_MPXV/Germany/2022/RKI444,_partial_genome	1.749	8.1	7	22.9	6.9	8.9	1	2.4	0.4	20	12.5	16.4	1	4	1.3	6.2	6.3	8.1	0.2	0	1.2	0	5.5	6.5	18.8	5.9	1.8	1	0	0	4.8	23	15.8	8.6	0.7	0.2	5	0	66.8	2.2	20.2	21.6	10	0.6	5.2	0	4.5	3.1
	OP594207.1:170027-170875_Monkeypox_virus_isolate_MPXV/Germany/2022/RKI443,_complete_genome	1.749	8.1	7	22.9	6.9	8.9	1	2.4	0.4	20	12.5	16.4	1	4	1.3	6.2	6.3	8.1	0.2	0	1.2	0	5.5	6.5	18.8	5.9	1.8	1	0	0	4.8	23	15.8	8.6	0.7	0.2	5	0	66.8	2.2	20.2	21.6	10	0.6	5.2	0	4.5	3.1
	OP594206.1:170024-170872_Monkeypox_virus_isolate_MPXV/Germany/2022/RKI442,_partial_genome	1.749	8.1	7	22.9	6.9	8.9	1	2.4	0.4	20	12.5	16.4	1	4	1.3	6.2	6.3	8.1	0.2	0	1.2	0	5.5	6.5	18.8	5.9	1.8	1	0	0	4.8	23	15.8	8.6	0.7	0.2	5	0	66.8	2.2	20.2	21.6	10	0.6	5.2	0	4.5	3.1
	OP594205.1:170027-170875_Monkeypox_virus_isolate_MPXV/Germany/2022/RKI441,_partial_genome	1.749	8.1	7	22.9	6.9	8.9	1	2.4	0.4	20	12.5	16.4	1	4	1.3	6.2	6.3	8.1	0.2	0	1.2	0	5.5	6.5	18.8	5.9	1.8	1	0	0	4.8	23	15.8	8.6	0.7	0.2	5	0	66.8	2.2	20.2	21.6	10	0.6	5.2	0	4.5	3.1
	OP594204.1:170028-170876_Monkeypox_virus_isolate_MPXV/Germany/2022/RKI440,_complete_genome	1.749	8.1	7	22.9	6.9	8.9	1	2.4	0.4	20	12.5	16.4	1	4	1.3	6.2	6.3	8.1	0.2	0	1.2	0	5.5	6.5	18.8	5.9	1.8	1	0	0	4.8	23	15.8	8.6	0.7	0.2	5	0	66.8	2.2	20.2	21.6	10	0.6	5.2	0	4.5	3.1
	OP594203.1:170027-170875_Monkeypox_virus_isolate_MPXV/Germany/2022/RKI439,_complete_genome	1.749	8.1	7	22.9	6.9	8.9	1	2.4	0.4	20	12.5	16.4	1	4	1.3	6.2	6.3	8.1	0.2	0	1.2	0	5.5	6.5	18.8	5.9	1.8	1	0	0	4.8	23	15.8	8.6	0.7	0.2	5	0	66.8	2.2	20.2	21.6	10	0.6	5.2	0	4.5	3.1
	OP594202.1:170027-170875_Monkeypox_virus_isolate_MPXV/Germany/2022/RKI438,_partial_genome	1.749	8.1	7	22.9	6.9	8.9	1	2.4	0.4	20	12.5	16.4	1	4	1.3	6.2	6.3	8.1	0.2	0	1.2	0	5.5	6.5	18.8	5.9	1.8	1	0	0	4.8	23	15.8	8.6	0.7	0.2	5	0	66.8	2.2	20.2	21.6	10	0.6	5.2	0	4.5	3.1
	OP594201.1:170027-170875_Monkeypox_virus_isolate_MPXV/Germany/2022/RKI437,_partial_genome	1.749	8.1	7	22.9	6.9	8.9	1	2.4	0.4	20	12.5	16.4	1	4	1.3	6.2	6.3	8.1	0.2	0	1.2	0	5.5	6.5	18.8	5.9	1.8	1	0	0	4.8	23	15.8	8.6	0.7	0.2	5	0	66.8	2.2	20.2	21.6	10	0.6	5.2	0	4.5	3.1
	OP594200.1:170027-170875_Monkeypox_virus_isolate_MPXV/Germany/2022/RKI436,_partial_genome	1.749	8.1	7	22.9	6.9	8.9	1	2.4	0.4	20	12.5	16.4	1	4	1.3	6.2	6.3	8.1	0.2	0	1.2	0	5.5	6.5	18.8	5.9	1.8	1	0	0	4.8	23	15.8	8.6	0.7	0.2	5	0	66.8	2.2	20.2	21.6	10	0.6	5.2	0	4.5	3.1
	OP594199.1:170028-170876_Monkeypox_virus_isolate_MPXV/Germany/2022/RKI435,_partial_genome	1.749	8.1	7	22.9	6.9	8.9	1	2.4	0.4	20	12.5	16.4	1	4	1.3	6.2	6.3	8.1	0.2	0	1.2	0	5.5	6.5	18.8	5.9	1.8	1	0	0	4.8	23	15.8	8.6	0.7	0.2	5	0	66.8	2.2	20.2	21.6	10	0.6	5.2	0	4.5	3.1
	OP594198.1:170027-170875_Monkeypox_virus_isolate_MPXV/Germany/2022/RKI434,_partial_genome	1.749	8.1	7	22.9	6.9	8.9	1	2.4	0.4	20	12.5	16.4	1	4	1.3	6.2	6.3	8.1	0.2	0	1.2	0	5.5	6.5	18.8	5.9	1.8	1	0	0	4.8	23	15.8	8.6	0.7	0.2	5	0	66.8	2.2	20.2	21.6	10	0.6	5.2	0	4.5	3.1
	OP594197.1:170027-170875_Monkeypox_virus_isolate_MPXV/Germany/2022/RKI433,_complete_genome	1.749	8.1	7	22.9	6.9	8.9	1	2.4	0.4	20	12.5	16.4	1	4	1.3	6.2	6.3	8.1	0.2	0	1.2	0	5.5	6.5	18.8	5.9	1.8	1	0	0	4.8	23	15.8	8.6	0.7	0.2	5	0	66.8	2.2	20.2	21.6	10	0.6	5.2	0	4.5	3.1
	OP594196.1:170028-170876_Monkeypox_virus_isolate_MPXV/Germany/2022/RKI432,_complete_genome	1.749	8.1	7	22.9	6.9	8.9	1	2.4	0.4	20	12.5	16.4	1	4	1.3	6.2	6.3	8.1	0.2	0	1.2	0	5.5	6.5	18.8	5.9	1.8	1	0	0	4.8	23	15.8	8.6	0.7	0.2	5	0	66.8	2.2	20.2	21.6	10	0.6	5.2	0	4.5	3.1
	OP594195.1:170027-170875_Monkeypox_virus_isolate_MPXV/Germany/2022/RKI431,_complete_genome	1.749	8.1	7	22.9	6.9	8.9	1	2.4	0.4	20	12.5	16.4	1	4	1.3	6.2	6.3	8.1	0.2	0	1.2	0	5.5	6.5	18.8	5.9	1.8	1	0	0	4.8	23	15.8	8.6	0.7	0.2	5	0	66.8	2.2	20.2	21.6	10	0.6	5.2	0	4.5	3.1
	OP594194.1:170028-170876_Monkeypox_virus_isolate_MPXV/Germany/2022/RKI430,_partial_genome	1.749	8.1	7	22.9	6.9	8.9	1	2.4	0.4	20	12.5	16.4	1	4	1.3	6.2	6.3	8.1	0.2	0	1.2	0	5.5	6.5	18.8	5.9	1.8	1	0	0	4.8	23	15.8	8.6	0.7	0.2	5	0	66.8	2.2	20.2	21.6	10	0.6	5.2	0	4.5	3.1
	OP594193.1:170027-170875_Monkeypox_virus_isolate_MPXV/Germany/2022/RKI429,_complete_genome	1.749	8.1	7	22.9	6.9	8.9	1	2.4	0.4	20	12.5	16.4	1	4	1.3	6.2	6.3	8.1	0.2	0	1.2	0	5.5	6.5	18.8	5.9	1.8	1	0	0	4.8	23	15.8	8.6	0.7	0.2	5	0	66.8	2.2	20.2	21.6	10	0.6	5.2	0	4.5	3.1
	OP594192.1:170028-170876_Monkeypox_virus_isolate_MPXV/Germany/2022/RKI428,_complete_genome	1.749	8.1	7	22.9	6.9	8.9	1	2.4	0.4	20	12.5	16.4	1	4	1.3	6.2	6.3	8.1	0.2	0	1.2	0	5.5	6.5	18.8	5.9	1.8	1	0	0	4.8	23	15.8	8.6	0.7	0.2	5	0	66.8	2.2	20.2	21.6	10	0.6	5.2	0	4.5	3.1
	OP594191.1:170027-170875_Monkeypox_virus_isolate_MPXV/Germany/2022/RKI427,_partial_genome	1.749	8.1	7	22.9	6.9	8.9	1	2.4	0.4	20	12.5	16.4	1	4	1.3	6.2	6.3	8.1	0.2	0	1.2	0	5.5	6.5	18.8	5.9	1.8	1	0	0	4.8	23	15.8	8.6	0.7	0.2	5	0	66.8	2.2	20.2	21.6	10	0.6	5.2	0	4.5	3.1
	OP594189.1:170027-170875_Monkeypox_virus_isolate_MPXV/Germany/2022/RKI425,_partial_genome	1.749	8.1	7	22.9	6.9	8.9	1	2.4	0.4	20	12.5	16.4	1	4	1.3	6.2	6.3	8.1	0.2	0	1.2	0	5.5	6.5	18.8	5.9	1.8	1	0	0	4.8	23	15.8	8.6	0.7	0.2	5	0	66.8	2.2	20.2	21.6	10	0.6	5.2	0	4.5	3.1
	OP594188.1:170028-170876_Monkeypox_virus_isolate_MPXV/Germany/2022/RKI424,_partial_genome	1.749	8.1	7	22.9	6.9	8.9	1	2.4	0.4	20	12.5	16.4	1	4	1.3	6.2	6.3	8.1	0.2	0	1.2	0	5.5	6.5	18.8	5.9	1.8	1	0	0	4.8	23	15.8	8.6	0.7	0.2	5	0	66.8	2.2	20.2	21.6	10	0.6	5.2	0	4.5	3.1
	OP594187.1:170028-170876_Monkeypox_virus_isolate_MPXV/Germany/2022/RKI423,_partial_genome	1.749	8.1	7	22.9	6.9	8.9	1	2.4	0.4	20	12.5	16.4	1	4	1.3	6.2	6.3	8.1	0.2	0	1.2	0	5.5	6.5	18.8	5.9	1.8	1	0	0	4.8	23	15.8	8.6	0.7	0.2	5	0	66.8	2.2	20.2	21.6	10	0.6	5.2	0	4.5	3.1
	OP594186.1:170027-170875_Monkeypox_virus_isolate_MPXV/Germany/2022/RKI422,_partial_genome	1.749	8.1	7	22.9	6.9	8.9	1	2.4	0.4	20	12.5	16.4	1	4	1.3	6.2	6.3	8.1	0.2	0	1.2	0	5.5	6.5	18.8	5.9	1.8	1	0	0	4.8	23	15.8	8.6	0.7	0.2	5	0	66.8	2.2	20.2	21.6	10	0.6	5.2	0	4.5	3.1
	OP587264.1:169381-170229_Monkeypox_virus_isolate_MPXV/Human/USA/CA-CDPH-MPX000040/2022,_complete_genome	1.749	8.1	7	22.9	6.9	8.9	1	2.4	0.4	20	12.5	16.4	1	4	1.3	6.2	6.3	8.1	0.2	0	1.2	0	5.5	6.5	18.8	5.9	1.8	1	0	0	4.8	23	15.8	8.6	0.7	0.2	5	0	66.8	2.2	20.2	21.6	10	0.6	5.2	0	4.5	3.1
	OP587263.1:169212-170060_Monkeypox_virus_isolate_MPXV/Human/USA/CA-CDPH-MPX000042/2022,_partial_genome	1.749	8.1	7	22.9	6.9	8.9	1	2.4	0.4	20	12.5	16.4	1	4	1.3	6.2	6.3	8.1	0.2	0	1.2	0	5.5	6.5	18.8	5.9	1.8	1	0	0	4.8	23	15.8	8.6	0.7	0.2	5	0	66.8	2.2	20.2	21.6	10	0.6	5.2	0	4.5	3.1
	OP587262.1:169114-169962_Monkeypox_virus_isolate_MPXV/Human/USA/CA-CDPH-MPX000041/2022,_partial_genome	1.749	8.1	7	22.9	6.9	8.9	1	2.4	0.4	20	12.5	16.4	1	4	1.3	6.2	6.3	8.1	0.2	0	1.2	0	5.5	6.5	18.8	5.9	1.8	1	0	0	4.8	23	15.8	8.6	0.7	0.2	5	0	66.8	2.2	20.2	21.6	10	0.6	5.2	0	4.5	3.1
	OP587261.1:169629-170477_Monkeypox_virus_isolate_MPXV/Human/USA/CA-CDPH-MPX000039/2022,_partial_genome	1.749	8.1	7	22.9	6.9	8.9	1	2.4	0.4	20	12.5	16.4	1	4	1.3	6.2	6.3	8.1	0.2	0	1.2	0	5.5	6.5	18.8	5.9	1.8	1	0	0	4.8	23	15.8	8.6	0.7	0.2	5	0	66.8	2.2	20.2	21.6	10	0.6	5.2	0	4.5	3.1
	OP587260.1:169250-170098_Monkeypox_virus_isolate_MPXV/Human/USA/CA-CDPH-MPX000038/2022,_complete_genome	1.749	8.1	7	22.9	6.9	8.9	1	2.4	0.4	20	12.5	16.4	1	4	1.3	6.2	6.3	8.1	0.2	0	1.2	0	5.5	6.5	18.8	5.9	1.8	1	0	0	4.8	23	15.8	8.6	0.7	0.2	5	0	66.8	2.2	20.2	21.6	10	0.6	5.2	0	4.5	3.1
	OP587259.1:169676-170524_Monkeypox_virus_isolate_MPXV/Human/USA/CA-CDPH-MPX000037/2022,_complete_genome	1.749	8.1	7	22.9	6.9	8.9	1	2.4	0.4	20	12.5	16.4	1	4	1.3	6.2	6.3	8.1	0.2	0	1.2	0	5.5	6.5	18.8	5.9	1.8	1	0	0	4.8	23	15.8	8.6	0.7	0.2	5	0	66.8	2.2	20.2	21.6	10	0.6	5.2	0	4.5	3.1
	OP587258.1:169637-170485_Monkeypox_virus_isolate_MPXV/Human/USA/CA-CDPH-MPX000036/2022,_partial_genome	1.749	8.1	7	22.9	6.9	8.9	1	2.4	0.4	20	12.5	16.4	1	4	1.3	6.2	6.3	8.1	0.2	0	1.2	0	5.5	6.5	18.8	5.9	1.8	1	0	0	4.8	23	15.8	8.6	0.7	0.2	5	0	66.8	2.2	20.2	21.6	10	0.6	5.2	0	4.5	3.1
	OP587257.1:169295-170143_Monkeypox_virus_isolate_MPXV/Human/USA/CA-CDPH-MPX000033/2022,_complete_genome	1.749	8.1	7	22.9	6.9	8.9	1	2.4	0.4	20	12.5	16.4	1	4	1.3	6.2	6.3	8.1	0.2	0	1.2	0	5.5	6.5	18.8	5.9	1.8	1	0	0	4.8	23	15.8	8.6	0.7	0.2	5	0	66.8	2.2	20.2	21.6	10	0.6	5.2	0	4.5	3.1
	OP587256.1:169272-170120_Monkeypox_virus_isolate_MPXV/Human/USA/CA-CDPH-MPX000028/2022,_partial_genome	1.749	8.1	7	22.9	6.9	8.9	1	2.4	0.4	20	12.5	16.4	1	4	1.3	6.2	6.3	8.1	0.2	0	1.2	0	5.5	6.5	18.8	5.9	1.8	1	0	0	4.8	23	15.8	8.6	0.7	0.2	5	0	66.8	2.2	20.2	21.6	10	0.6	5.2	0	4.5	3.1
	OP587255.1:169272-170120_Monkeypox_virus_isolate_MPXV/Human/USA/CA-CDPH-MPX000027/2022,_partial_genome	1.749	8.1	7	22.9	6.9	8.9	1	2.4	0.4	20	12.5	16.4	1	4	1.3	6.2	6.3	8.1	0.2	0	1.2	0	5.5	6.5	18.8	5.9	1.8	1	0	0	4.8	23	15.8	8.6	0.7	0.2	5	0	66.8	2.2	20.2	21.6	10	0.6	5.2	0	4.5	3.1
	OP587254.1:169273-170121_Monkeypox_virus_isolate_MPXV/Human/USA/CA-CDPH-MPX000025/2022,_partial_genome	1.749	8.1	7	22.9	6.9	8.9	1	2.4	0.4	20	12.5	16.4	1	4	1.3	6.2	6.3	8.1	0.2	0	1.2	0	5.5	6.5	18.8	5.9	1.8	1	0	0	4.8	23	15.8	8.6	0.7	0.2	5	0	66.8	2.2	20.2	21.6	10	0.6	5.2	0	4.5	3.1
	OP587253.1:169269-170117_Monkeypox_virus_isolate_MPXV/Human/USA/CA-CDPH-MPX000024/2022,_partial_genome	1.749	8.1	7	22.9	6.9	8.9	1	2.4	0.4	20	12.5	16.4	1	4	1.3	6.2	6.3	8.1	0.2	0	1.2	0	5.5	6.5	18.8	5.9	1.8	1	0	0	4.8	23	15.8	8.6	0.7	0.2	5	0	66.8	2.2	20.2	21.6	10	0.6	5.2	0	4.5	3.1
	OP587252.1:169272-170120_Monkeypox_virus_isolate_MPXV/Human/USA/CA-CDPH-MPX000023/2022,_complete_genome	1.749	8.1	7	22.9	6.9	8.9	1	2.4	0.4	20	12.5	16.4	1	4	1.3	6.2	6.3	8.1	0.2	0	1.2	0	5.5	6.5	18.8	5.9	1.8	1	0	0	4.8	23	15.8	8.6	0.7	0.2	5	0	66.8	2.2	20.2	21.6	10	0.6	5.2	0	4.5	3.1
	OP587251.1:169657-170505_Monkeypox_virus_isolate_MPXV/Human/USA/CA-CDPH-MPX000022/2022,_partial_genome	1.749	8.1	7	22.9	6.9	8.9	1	2.4	0.4	20	12.5	16.4	1	4	1.3	6.2	6.3	8.1	0.2	0	1.2	0	5.5	6.5	18.8	5.9	1.8	1	0	0	4.8	23	15.8	8.6	0.7	0.2	5	0	66.8	2.2	20.2	21.6	10	0.6	5.2	0	4.5	3.1
	OP587250.1:169272-170120_Monkeypox_virus_isolate_MPXV/Human/USA/CA-CDPH-MPX000021/2022,_partial_genome	1.749	8.1	7	22.9	6.9	8.9	1	2.4	0.4	20	12.5	16.4	1	4	1.3	6.2	6.3	8.1	0.2	0	1.2	0	5.5	6.5	18.8	5.9	1.8	1	0	0	4.8	23	15.8	8.6	0.7	0.2	5	0	66.8	2.2	20.2	21.6	10	0.6	5.2	0	4.5	3.1
	OP587249.1:169273-170121_Monkeypox_virus_isolate_MPXV/Human/USA/CA-CDPH-MPX000020/2022,_partial_genome	1.749	8.1	7	22.9	6.9	8.9	1	2.4	0.4	20	12.5	16.4	1	4	1.3	6.2	6.3	8.1	0.2	0	1.2	0	5.5	6.5	18.8	5.9	1.8	1	0	0	4.8	23	15.8	8.6	0.7	0.2	5	0	66.8	2.2	20.2	21.6	10	0.6	5.2	0	4.5	3.1
	OP587248.1:169272-170120_Monkeypox_virus_isolate_MPXV/Human/USA/CA-CDPH-MPX000019/2022,_partial_genome	1.749	8.1	7	22.9	6.9	8.9	1	2.4	0.4	20	12.5	16.4	1	4	1.3	6.2	6.3	8.1	0.2	0	1.2	0	5.5	6.5	18.8	5.9	1.8	1	0	0	4.8	23	15.8	8.6	0.7	0.2	5	0	66.8	2.2	20.2	21.6	10	0.6	5.2	0	4.5	3.1
	OP587247.1:169273-170121_Monkeypox_virus_isolate_MPXV/Human/USA/CA-CDPH-MPX000018/2022,_partial_genome	1.749	8.1	7	22.9	6.9	8.9	1	2.4	0.4	20	12.5	16.4	1	4	1.3	6.2	6.3	8.1	0.2	0	1.2	0	5.5	6.5	18.8	5.9	1.8	1	0	0	4.8	23	15.8	8.6	0.7	0.2	5	0	66.8	2.2	20.2	21.6	10	0.6	5.2	0	4.5	3.1
	OP587246.1:169269-170117_Monkeypox_virus_isolate_MPXV/Human/USA/CA-CDPH-MPX000017/2022,_partial_genome	1.749	8.1	7	22.9	6.9	8.9	1	2.4	0.4	20	12.5	16.4	1	4	1.3	6.2	6.3	8.1	0.2	0	1.2	0	5.5	6.5	18.8	5.9	1.8	1	0	0	4.8	23	15.8	8.6	0.7	0.2	5	0	66.8	2.2	20.2	21.6	10	0.6	5.2	0	4.5	3.1
	OP587245.1:169272-170120_Monkeypox_virus_isolate_MPXV/Human/USA/CA-CDPH-MPX000016/2022,_partial_genome	1.749	8.1	7	22.9	6.9	8.9	1	2.4	0.4	20	12.5	16.4	1	4	1.3	6.2	6.3	8.1	0.2	0	1.2	0	5.5	6.5	18.8	5.9	1.8	1	0	0	4.8	23	15.8	8.6	0.7	0.2	5	0	66.8	2.2	20.2	21.6	10	0.6	5.2	0	4.5	3.1
	OP587244.1:169269-170117_Monkeypox_virus_isolate_MPXV/Human/USA/CA-CDPH-MPX000015/2022,_partial_genome	1.749	8.1	7	22.9	6.9	8.9	1	2.4	0.4	20	12.5	16.4	1	4	1.3	6.2	6.3	8.1	0.2	0	1.2	0	5.5	6.5	18.8	5.9	1.8	1	0	0	4.8	23	15.8	8.6	0.7	0.2	5	0	66.8	2.2	20.2	21.6	10	0.6	5.2	0	4.5	3.1
	OP587243.1:169272-170120_Monkeypox_virus_isolate_MPXV/Human/USA/CA-CDPH-MPX000013/2022,_partial_genome	1.749	8.1	7	22.9	6.9	8.9	1	2.4	0.4	20	12.5	16.4	1	4	1.3	6.2	6.3	8.1	0.2	0	1.2	0	5.5	6.5	18.8	5.9	1.8	1	0	0	4.8	23	15.8	8.6	0.7	0.2	5	0	66.8	2.2	20.2	21.6	10	0.6	5.2	0	4.5	3.1
	OP587242.1:169272-170120_Monkeypox_virus_isolate_MPXV/Human/USA/CA-CDPH-MPX000012/2022,_partial_genome	1.749	8.1	7	22.9	6.9	8.9	1	2.4	0.4	20	12.5	16.4	1	4	1.3	6.2	6.3	8.1	0.2	0	1.2	0	5.5	6.5	18.8	5.9	1.8	1	0	0	4.8	23	15.8	8.6	0.7	0.2	5	0	66.8	2.2	20.2	21.6	10	0.6	5.2	0	4.5	3.1
	OP587241.1:169272-170120_Monkeypox_virus_isolate_MPXV/Human/USA/CA-CDPH-MPX000011/2022,_partial_genome	1.749	8.1	7	22.9	6.9	8.9	1	2.4	0.4	20	12.5	16.4	1	4	1.3	6.2	6.3	8.1	0.2	0	1.2	0	5.5	6.5	18.8	5.9	1.8	1	0	0	4.8	23	15.8	8.6	0.7	0.2	5	0	66.8	2.2	20.2	21.6	10	0.6	5.2	0	4.5	3.1
	OP587240.1:169272-170120_Monkeypox_virus_isolate_MPXV/Human/USA/CA-CDPH-MPX000008/2022,_partial_genome	1.749	8.1	7	22.9	6.9	8.9	1	2.4	0.4	20	12.5	16.4	1	4	1.3	6.2	6.3	8.1	0.2	0	1.2	0	5.5	6.5	18.8	5.9	1.8	1	0	0	4.8	23	15.8	8.6	0.7	0.2	5	0	66.8	2.2	20.2	21.6	10	0.6	5.2	0	4.5	3.1
	OP586622.1:170012-170860_Monkeypox_virus_isolate_MpxV/human/CAN/UN-NML-3440/2022,_partial_genome	1.749	8.1	7	22.9	6.9	8.9	1	2.4	0.4	20	12.5	16.4	1	4	1.3	6.2	6.3	8.1	0.2	0	1.2	0	5.5	6.5	18.8	5.9	1.8	1	0	0	4.8	23	15.8	8.6	0.7	0.2	5	0	66.8	2.2	20.2	21.6	10	0.6	5.2	0	4.5	3.1
	OP588284.1:169978-170826_Monkeypox_virus_isolate_MPXV/Germany/2022/ON/RKI421,_partial_genome	1.749	8.1	7	22.9	6.9	8.9	1	2.4	0.4	20	12.5	16.4	1	4	1.3	6.2	6.3	8.1	0.2	0	1.2	0	5.5	6.5	18.8	5.9	1.8	1	0	0	4.8	23	15.8	8.6	0.7	0.2	5	0	66.8	2.2	20.2	21.6	10	0.6	5.2	0	4.5	3.1
	OP588283.1:169978-170826_Monkeypox_virus_isolate_MPXV/Germany/2022/ON/RKI420,_partial_genome	1.749	8.1	7	22.9	6.9	8.9	1	2.4	0.4	20	12.5	16.4	1	4	1.3	6.2	6.3	8.1	0.2	0	1.2	0	5.5	6.5	18.8	5.9	1.8	1	0	0	4.8	23	15.8	8.6	0.7	0.2	5	0	66.8	2.2	20.2	21.6	10	0.6	5.2	0	4.5	3.1
	OP588282.1:169978-170826_Monkeypox_virus_isolate_MPXV/Germany/2022/ON/RKI419,_partial_genome	1.749	8.1	7	22.9	6.9	8.9	1	2.4	0.4	20	12.5	16.4	1	4	1.3	6.2	6.3	8.1	0.2	0	1.2	0	5.5	6.5	18.8	5.9	1.8	1	0	0	4.8	23	15.8	8.6	0.7	0.2	5	0	66.8	2.2	20.2	21.6	10	0.6	5.2	0	4.5	3.1
	OP588281.1:169978-170826_Monkeypox_virus_isolate_MPXV/Germany/2022/ON/RKI418,_partial_genome	1.749	8.1	7	22.9	6.9	8.9	1	2.4	0.4	20	12.5	16.4	1	4	1.3	6.2	6.3	8.1	0.2	0	1.2	0	5.5	6.5	18.8	5.9	1.8	1	0	0	4.8	23	15.8	8.6	0.7	0.2	5	0	66.8	2.2	20.2	21.6	10	0.6	5.2	0	4.5	3.1
	OP588280.1:169978-170826_Monkeypox_virus_isolate_MPXV/Germany/2022/ON/RKI417,_partial_genome	1.749	8.1	7	22.9	6.9	8.9	1	2.4	0.4	20	12.5	16.4	1	4	1.3	6.2	6.3	8.1	0.2	0	1.2	0	5.5	6.5	18.8	5.9	1.8	1	0	0	4.8	23	15.8	8.6	0.7	0.2	5	0	66.8	2.2	20.2	21.6	10	0.6	5.2	0	4.5	3.1
	OP588279.1:169978-170826_Monkeypox_virus_isolate_MPXV/Germany/2022/ON/RKI416,_partial_genome	1.749	8.1	7	22.9	6.9	8.9	1	2.4	0.4	20	12.5	16.4	1	4	1.3	6.2	6.3	8.1	0.2	0	1.2	0	5.5	6.5	18.8	5.9	1.8	1	0	0	4.8	23	15.8	8.6	0.7	0.2	5	0	66.8	2.2	20.2	21.6	10	0.6	5.2	0	4.5	3.1
	OP588278.1:169978-170826_Monkeypox_virus_isolate_MPXV/Germany/2022/ON/RKI415,_partial_genome	1.749	8.1	7	22.9	6.9	8.9	1	2.4	0.4	20	12.5	16.4	1	4	1.3	6.2	6.3	8.1	0.2	0	1.2	0	5.5	6.5	18.8	5.9	1.8	1	0	0	4.8	23	15.8	8.6	0.7	0.2	5	0	66.8	2.2	20.2	21.6	10	0.6	5.2	0	4.5	3.1
	OP588277.1:169978-170826_Monkeypox_virus_isolate_MPXV/Germany/2022/ON/RKI414,_partial_genome	1.749	8.1	7	22.9	6.9	8.9	1	2.4	0.4	20	12.5	16.4	1	4	1.3	6.2	6.3	8.1	0.2	0	1.2	0	5.5	6.5	18.8	5.9	1.8	1	0	0	4.8	23	15.8	8.6	0.7	0.2	5	0	66.8	2.2	20.2	21.6	10	0.6	5.2	0	4.5	3.1
	OP588276.1:169978-170826_Monkeypox_virus_isolate_MPXV/Germany/2022/ON/RKI413,_partial_genome	1.749	8.1	7	22.9	6.9	8.9	1	2.4	0.4	20	12.5	16.4	1	4	1.3	6.2	6.3	8.1	0.2	0	1.2	0	5.5	6.5	18.8	5.9	1.8	1	0	0	4.8	23	15.8	8.6	0.7	0.2	5	0	66.8	2.2	20.2	21.6	10	0.6	5.2	0	4.5	3.1
	OP588275.1:169978-170826_Monkeypox_virus_isolate_MPXV/Germany/2022/ON/RKI412,_partial_genome	1.749	8.1	7	22.9	6.9	8.9	1	2.4	0.4	20	12.5	16.4	1	4	1.3	6.2	6.3	8.1	0.2	0	1.2	0	5.5	6.5	18.8	5.9	1.8	1	0	0	4.8	23	15.8	8.6	0.7	0.2	5	0	66.8	2.2	20.2	21.6	10	0.6	5.2	0	4.5	3.1
	OP588274.1:169978-170826_Monkeypox_virus_isolate_MPXV/Germany/2022/ON/RKI411,_partial_genome	1.749	8.1	7	22.9	6.9	8.9	1	2.4	0.4	20	12.5	16.4	1	4	1.3	6.2	6.3	8.1	0.2	0	1.2	0	5.5	6.5	18.8	5.9	1.8	1	0	0	4.8	23	15.8	8.6	0.7	0.2	5	0	66.8	2.2	20.2	21.6	10	0.6	5.2	0	4.5	3.1
	OP580613.1:169675-170523_Monkeypox_virus_isolate_hMPX/USA/CA-LACPHL-MA00180/2022,_partial_genome	1.749	8.1	7	22.9	6.9	8.9	1	2.4	0.4	20	12.5	16.4	1	4	1.3	6.2	6.3	8.1	0.2	0	1.2	0	5.5	6.5	18.8	5.9	1.8	1	0	0	4.8	23	15.8	8.6	0.7	0.2	5	0	66.8	2.2	20.2	21.6	10	0.6	5.2	0	4.5	3.1
	OP580612.1:169638-170486_Monkeypox_virus_isolate_hMPX/USA/CA-LACPHL-MA00179/2022,_partial_genome	1.749	8.1	7	22.9	6.9	8.9	1	2.4	0.4	20	12.5	16.4	1	4	1.3	6.2	6.3	8.1	0.2	0	1.2	0	5.5	6.5	18.8	5.9	1.8	1	0	0	4.8	23	15.8	8.6	0.7	0.2	5	0	66.8	2.2	20.2	21.6	10	0.6	5.2	0	4.5	3.1
	OP580611.1:169265-170113_Monkeypox_virus_isolate_hMPX/USA/CA-LACPHL-MA00178/2022,_partial_genome	1.749	8.1	7	22.9	6.9	8.9	1	2.4	0.4	20	12.5	16.4	1	4	1.3	6.2	6.3	8.1	0.2	0	1.2	0	5.5	6.5	18.8	5.9	1.8	1	0	0	4.8	23	15.8	8.6	0.7	0.2	5	0	66.8	2.2	20.2	21.6	10	0.6	5.2	0	4.5	3.1
	OP580610.1:169265-170113_Monkeypox_virus_isolate_hMPX/USA/CA-LACPHL-MA00177/2022,_partial_genome	1.749	8.1	7	22.9	6.9	8.9	1	2.4	0.4	20	12.5	16.4	1	4	1.3	6.2	6.3	8.1	0.2	0	1.2	0	5.5	6.5	18.8	5.9	1.8	1	0	0	4.8	23	15.8	8.6	0.7	0.2	5	0	66.8	2.2	20.2	21.6	10	0.6	5.2	0	4.5	3.1
	OP580609.1:169675-170523_Monkeypox_virus_isolate_hMPX/USA/CA-LACPHL-MA00176/2022,_partial_genome	1.749	8.1	7	22.9	6.9	8.9	1	2.4	0.4	20	12.5	16.4	1	4	1.3	6.2	6.3	8.1	0.2	0	1.2	0	5.5	6.5	18.8	5.9	1.8	1	0	0	4.8	23	15.8	8.6	0.7	0.2	5	0	66.8	2.2	20.2	21.6	10	0.6	5.2	0	4.5	3.1
	OP580608.1:169264-170112_Monkeypox_virus_isolate_hMPX/USA/CA-LACPHL-MA00175/2022,_partial_genome	1.749	8.1	7	22.9	6.9	8.9	1	2.4	0.4	20	12.5	16.4	1	4	1.3	6.2	6.3	8.1	0.2	0	1.2	0	5.5	6.5	18.8	5.9	1.8	1	0	0	4.8	23	15.8	8.6	0.7	0.2	5	0	66.8	2.2	20.2	21.6	10	0.6	5.2	0	4.5	3.1
	OP580607.1:169267-170115_Monkeypox_virus_isolate_hMPX/USA/CA-LACPHL-MA00174/2022,_partial_genome	1.749	8.1	7	22.9	6.9	8.9	1	2.4	0.4	20	12.5	16.4	1	4	1.3	6.2	6.3	8.1	0.2	0	1.2	0	5.5	6.5	18.8	5.9	1.8	1	0	0	4.8	23	15.8	8.6	0.7	0.2	5	0	66.8	2.2	20.2	21.6	10	0.6	5.2	0	4.5	3.1
	OP580606.1:169264-170112_Monkeypox_virus_isolate_hMPX/USA/CA-LACPHL-MA00173/2022,_partial_genome	1.749	8.1	7	22.9	6.9	8.9	1	2.4	0.4	20	12.5	16.4	1	4	1.3	6.2	6.3	8.1	0.2	0	1.2	0	5.5	6.5	18.8	5.9	1.8	1	0	0	4.8	23	15.8	8.6	0.7	0.2	5	0	66.8	2.2	20.2	21.6	10	0.6	5.2	0	4.5	3.1
	OP580605.1:169676-170524_Monkeypox_virus_isolate_hMPX/USA/CA-LACPHL-MA00172/2022,_partial_genome	1.749	8.1	7	22.9	6.9	8.9	1	2.4	0.4	20	12.5	16.4	1	4	1.3	6.2	6.3	8.1	0.2	0	1.2	0	5.5	6.5	18.8	5.9	1.8	1	0	0	4.8	23	15.8	8.6	0.7	0.2	5	0	66.8	2.2	20.2	21.6	10	0.6	5.2	0	4.5	3.1
	OP580604.1:169264-170112_Monkeypox_virus_isolate_hMPX/USA/CA-LACPHL-MA00171/2022,_partial_genome	1.749	8.1	7	22.9	6.9	8.9	1	2.4	0.4	20	12.5	16.4	1	4	1.3	6.2	6.3	8.1	0.2	0	1.2	0	5.5	6.5	18.8	5.9	1.8	1	0	0	4.8	23	15.8	8.6	0.7	0.2	5	0	66.8	2.2	20.2	21.6	10	0.6	5.2	0	4.5	3.1
	OP580603.1:169673-170521_Monkeypox_virus_isolate_hMPX/USA/CA-LACPHL-MA00170/2022,_partial_genome	1.749	8.1	7	22.9	6.9	8.9	1	2.4	0.4	20	12.5	16.4	1	4	1.3	6.2	6.3	8.1	0.2	0	1.2	0	5.5	6.5	18.8	5.9	1.8	1	0	0	4.8	23	15.8	8.6	0.7	0.2	5	0	66.8	2.2	20.2	21.6	10	0.6	5.2	0	4.5	3.1
	OP580602.1:169261-170109_Monkeypox_virus_isolate_hMPX/USA/CA-LACPHL-MA00169/2022,_partial_genome	1.749	8.1	7	22.9	6.9	8.9	1	2.4	0.4	20	12.5	16.4	1	4	1.3	6.2	6.3	8.1	0.2	0	1.2	0	5.5	6.5	18.8	5.9	1.8	1	0	0	4.8	23	15.8	8.6	0.7	0.2	5	0	66.8	2.2	20.2	21.6	10	0.6	5.2	0	4.5	3.1
	OP580601.1:169564-170412_Monkeypox_virus_isolate_hMPX/USA/CA-LACPHL-MA00168/2022,_partial_genome	1.749	8.1	7	22.9	6.9	8.9	1	2.4	0.4	20	12.5	16.4	1	4	1.3	6.2	6.3	8.1	0.2	0	1.2	0	5.5	6.5	18.8	5.9	1.8	1	0	0	4.8	23	15.8	8.6	0.7	0.2	5	0	66.8	2.2	20.2	21.6	10	0.6	5.2	0	4.5	3.1
	OP580600.1:169264-170112_Monkeypox_virus_isolate_hMPX/USA/CA-LACPHL-MA00167/2022,_partial_genome	1.749	8.1	7	22.9	6.9	8.9	1	2.4	0.4	20	12.5	16.4	1	4	1.3	6.2	6.3	8.1	0.2	0	1.2	0	5.5	6.5	18.8	5.9	1.8	1	0	0	4.8	23	15.8	8.6	0.7	0.2	5	0	66.8	2.2	20.2	21.6	10	0.6	5.2	0	4.5	3.1
	OP580599.1:169265-170113_Monkeypox_virus_isolate_hMPX/USA/CA-LACPHL-MA00166/2022,_partial_genome	1.749	8.1	7	22.9	6.9	8.9	1	2.4	0.4	20	12.5	16.4	1	4	1.3	6.2	6.3	8.1	0.2	0	1.2	0	5.5	6.5	18.8	5.9	1.8	1	0	0	4.8	23	15.8	8.6	0.7	0.2	5	0	66.8	2.2	20.2	21.6	10	0.6	5.2	0	4.5	3.1
	OP580598.1:169263-170111_Monkeypox_virus_isolate_hMPX/USA/CA-LACPHL-MA00165/2022,_partial_genome	1.749	8.1	7	22.9	6.9	8.9	1	2.4	0.4	20	12.5	16.4	1	4	1.3	6.2	6.3	8.1	0.2	0	1.2	0	5.5	6.5	18.8	5.9	1.8	1	0	0	4.8	23	15.8	8.6	0.7	0.2	5	0	66.8	2.2	20.2	21.6	10	0.6	5.2	0	4.5	3.1
	OP580597.1:169405-170253_Monkeypox_virus_isolate_hMPX/USA/CA-LACPHL-MA00164/2022,_partial_genome	1.749	8.1	7	22.9	6.9	8.9	1	2.4	0.4	20	12.5	16.4	1	4	1.3	6.2	6.3	8.1	0.2	0	1.2	0	5.5	6.5	18.8	5.9	1.8	1	0	0	4.8	23	15.8	8.6	0.7	0.2	5	0	66.8	2.2	20.2	21.6	10	0.6	5.2	0	4.5	3.1
	OP580596.1:169264-170112_Monkeypox_virus_isolate_hMPX/USA/CA-LACPHL-MA00163/2022,_partial_genome	1.749	8.1	7	22.9	6.9	8.9	1	2.4	0.4	20	12.5	16.4	1	4	1.3	6.2	6.3	8.1	0.2	0	1.2	0	5.5	6.5	18.8	5.9	1.8	1	0	0	4.8	23	15.8	8.6	0.7	0.2	5	0	66.8	2.2	20.2	21.6	10	0.6	5.2	0	4.5	3.1
	OP580595.1:169264-170112_Monkeypox_virus_isolate_hMPX/USA/CA-LACPHL-MA00162/2022,_partial_genome	1.749	8.1	7	22.9	6.9	8.9	1	2.4	0.4	20	12.5	16.4	1	4	1.3	6.2	6.3	8.1	0.2	0	1.2	0	5.5	6.5	18.8	5.9	1.8	1	0	0	4.8	23	15.8	8.6	0.7	0.2	5	0	66.8	2.2	20.2	21.6	10	0.6	5.2	0	4.5	3.1
	OP580594.1:169264-170112_Monkeypox_virus_isolate_hMPX/USA/CA-LACPHL-MA00161/2022,_partial_genome	1.749	8.1	7	22.9	6.9	8.9	1	2.4	0.4	20	12.5	16.4	1	4	1.3	6.2	6.3	8.1	0.2	0	1.2	0	5.5	6.5	18.8	5.9	1.8	1	0	0	4.8	23	15.8	8.6	0.7	0.2	5	0	66.8	2.2	20.2	21.6	10	0.6	5.2	0	4.5	3.1
	OP580593.1:169265-170113_Monkeypox_virus_isolate_hMPX/USA/CA-LACPHL-MA00160/2022,_partial_genome	1.749	8.1	7	22.9	6.9	8.9	1	2.4	0.4	20	12.5	16.4	1	4	1.3	6.2	6.3	8.1	0.2	0	1.2	0	5.5	6.5	18.8	5.9	1.8	1	0	0	4.8	23	15.8	8.6	0.7	0.2	5	0	66.8	2.2	20.2	21.6	10	0.6	5.2	0	4.5	3.1
	OP580592.1:169264-170112_Monkeypox_virus_isolate_hMPX/USA/CA-LACPHL-MA00159/2022,_partial_genome	1.749	8.1	7	22.9	6.9	8.9	1	2.4	0.4	20	12.5	16.4	1	4	1.3	6.2	6.3	8.1	0.2	0	1.2	0	5.5	6.5	18.8	5.9	1.8	1	0	0	4.8	23	15.8	8.6	0.7	0.2	5	0	66.8	2.2	20.2	21.6	10	0.6	5.2	0	4.5	3.1
	OP580591.1:169264-170112_Monkeypox_virus_isolate_hMPX/USA/CA-LACPHL-MA00158/2022,_partial_genome	1.749	8.1	7	22.9	6.9	8.9	1	2.4	0.4	20	12.5	16.4	1	4	1.3	6.2	6.3	8.1	0.2	0	1.2	0	5.5	6.5	18.8	5.9	1.8	1	0	0	4.8	23	15.8	8.6	0.7	0.2	5	0	66.8	2.2	20.2	21.6	10	0.6	5.2	0	4.5	3.1
	OP580590.1:169675-170523_Monkeypox_virus_isolate_hMPX/USA/CA-LACPHL-MA00157/2022,_partial_genome	1.749	8.1	7	22.9	6.9	8.9	1	2.4	0.4	20	12.5	16.4	1	4	1.3	6.2	6.3	8.1	0.2	0	1.2	0	5.5	6.5	18.8	5.9	1.8	1	0	0	4.8	23	15.8	8.6	0.7	0.2	5	0	66.8	2.2	20.2	21.6	10	0.6	5.2	0	4.5	3.1
	OP580589.1:169270-170118_Monkeypox_virus_isolate_hMPX/USA/CA-LACPHL-MA00156/2022,_partial_genome	1.749	8.1	7	22.9	6.9	8.9	1	2.4	0.4	20	12.5	16.4	1	4	1.3	6.2	6.3	8.1	0.2	0	1.2	0	5.5	6.5	18.8	5.9	1.8	1	0	0	4.8	23	15.8	8.6	0.7	0.2	5	0	66.8	2.2	20.2	21.6	10	0.6	5.2	0	4.5	3.1
	OP580588.1:169264-170112_Monkeypox_virus_isolate_hMPX/USA/CA-LACPHL-MA00155/2022,_partial_genome	1.749	8.1	7	22.9	6.9	8.9	1	2.4	0.4	20	12.5	16.4	1	4	1.3	6.2	6.3	8.1	0.2	0	1.2	0	5.5	6.5	18.8	5.9	1.8	1	0	0	4.8	23	15.8	8.6	0.7	0.2	5	0	66.8	2.2	20.2	21.6	10	0.6	5.2	0	4.5	3.1
	OP580587.1:169266-170114_Monkeypox_virus_isolate_hMPX/USA/CA-LACPHL-MA00154/2022,_partial_genome	1.749	8.1	7	22.9	6.9	8.9	1	2.4	0.4	20	12.5	16.4	1	4	1.3	6.2	6.3	8.1	0.2	0	1.2	0	5.5	6.5	18.8	5.9	1.8	1	0	0	4.8	23	15.8	8.6	0.7	0.2	5	0	66.8	2.2	20.2	21.6	10	0.6	5.2	0	4.5	3.1
	OP555662.1:169230-170078_Monkeypox_virus_isolate_Monkeypox/PT0595/2022,_partial_genome	1.749	8.1	7	22.9	6.9	8.9	1	2.4	0.4	20	12.5	16.4	1	4	1.3	6.2	6.3	8.1	0.2	0	1.2	0	5.5	6.5	18.8	5.9	1.8	1	0	0	4.8	23	15.8	8.6	0.7	0.2	5	0	66.8	2.2	20.2	21.6	10	0.6	5.2	0	4.5	3.1
	OP555661.1:169343-170191_Monkeypox_virus_isolate_Monkeypox/PT0594/2022,_partial_genome	1.749	8.1	7	22.9	6.9	8.9	1	2.4	0.4	20	12.5	16.4	1	4	1.3	6.2	6.3	8.1	0.2	0	1.2	0	5.5	6.5	18.8	5.9	1.8	1	0	0	4.8	23	15.8	8.6	0.7	0.2	5	0	66.8	2.2	20.2	21.6	10	0.6	5.2	0	4.5	3.1
	OP555659.1:169581-170429_Monkeypox_virus_isolate_Monkeypox/PT0592/2022,_partial_genome	1.749	8.1	7	22.9	6.9	8.9	1	2.4	0.4	20	12.5	16.4	1	4	1.3	6.2	6.3	8.1	0.2	0	1.2	0	5.5	6.5	18.8	5.9	1.8	1	0	0	4.8	23	15.8	8.6	0.7	0.2	5	0	66.8	2.2	20.2	21.6	10	0.6	5.2	0	4.5	3.1
	OP555658.1:169350-170198_Monkeypox_virus_isolate_Monkeypox/PT0591/2022,_partial_genome	1.749	8.1	7	22.9	6.9	8.9	1	2.4	0.4	20	12.5	16.4	1	4	1.3	6.2	6.3	8.1	0.2	0	1.2	0	5.5	6.5	18.8	5.9	1.8	1	0	0	4.8	23	15.8	8.6	0.7	0.2	5	0	66.8	2.2	20.2	21.6	10	0.6	5.2	0	4.5	3.1
	OP555651.1:169228-170076_Monkeypox_virus_isolate_Monkeypox/PT0580/2022,_partial_genome	1.749	8.1	7	22.9	6.9	8.9	1	2.4	0.4	20	12.5	16.4	1	4	1.3	6.2	6.3	8.1	0.2	0	1.2	0	5.5	6.5	18.8	5.9	1.8	1	0	0	4.8	23	15.8	8.6	0.7	0.2	5	0	66.8	2.2	20.2	21.6	10	0.6	5.2	0	4.5	3.1
	OP555650.1:169224-170072_Monkeypox_virus_isolate_Monkeypox/PT0579/2022,_partial_genome	1.749	8.1	7	22.9	6.9	8.9	1	2.4	0.4	20	12.5	16.4	1	4	1.3	6.2	6.3	8.1	0.2	0	1.2	0	5.5	6.5	18.8	5.9	1.8	1	0	0	4.8	23	15.8	8.6	0.7	0.2	5	0	66.8	2.2	20.2	21.6	10	0.6	5.2	0	4.5	3.1
	OP555649.1:169231-170079_Monkeypox_virus_isolate_Monkeypox/PT0578/2022,_partial_genome	1.749	8.1	7	22.9	6.9	8.9	1	2.4	0.4	20	12.5	16.4	1	4	1.3	6.2	6.3	8.1	0.2	0	1.2	0	5.5	6.5	18.8	5.9	1.8	1	0	0	4.8	23	15.8	8.6	0.7	0.2	5	0	66.8	2.2	20.2	21.6	10	0.6	5.2	0	4.5	3.1
	OP555648.1:169250-170098_Monkeypox_virus_isolate_Monkeypox/PT0577/2022,_partial_genome	1.749	8.1	7	22.9	6.9	8.9	1	2.4	0.4	20	12.5	16.4	1	4	1.3	6.2	6.3	8.1	0.2	0	1.2	0	5.5	6.5	18.8	5.9	1.8	1	0	0	4.8	23	15.8	8.6	0.7	0.2	5	0	66.8	2.2	20.2	21.6	10	0.6	5.2	0	4.5	3.1
	OP555645.1:169247-170095_Monkeypox_virus_isolate_Monkeypox/PT0574/2022,_partial_genome	1.749	8.1	7	22.9	6.9	8.9	1	2.4	0.4	20	12.5	16.4	1	4	1.3	6.2	6.3	8.1	0.2	0	1.2	0	5.5	6.5	18.8	5.9	1.8	1	0	0	4.8	23	15.8	8.6	0.7	0.2	5	0	66.8	2.2	20.2	21.6	10	0.6	5.2	0	4.5	3.1
	OP555644.1:169437-170285_Monkeypox_virus_isolate_Monkeypox/PT0573/2022,_partial_genome	1.749	8.1	7	22.9	6.9	8.9	1	2.4	0.4	20	12.5	16.4	1	4	1.3	6.2	6.3	8.1	0.2	0	1.2	0	5.5	6.5	18.8	5.9	1.8	1	0	0	4.8	23	15.8	8.6	0.7	0.2	5	0	66.8	2.2	20.2	21.6	10	0.6	5.2	0	4.5	3.1
	OP555643.1:169634-170482_Monkeypox_virus_isolate_Monkeypox/PT0572/2022,_partial_genome	1.749	8.1	7	22.9	6.9	8.9	1	2.4	0.4	20	12.5	16.4	1	4	1.3	6.2	6.3	8.1	0.2	0	1.2	0	5.5	6.5	18.8	5.9	1.8	1	0	0	4.8	23	15.8	8.6	0.7	0.2	5	0	66.8	2.2	20.2	21.6	10	0.6	5.2	0	4.5	3.1
	OP555639.1:169232-170080_Monkeypox_virus_isolate_Monkeypox/PT0568/2022,_partial_genome	1.749	8.1	7	22.9	6.9	8.9	1	2.4	0.4	20	12.5	16.4	1	4	1.3	6.2	6.3	8.1	0.2	0	1.2	0	5.5	6.5	18.8	5.9	1.8	1	0	0	4.8	23	15.8	8.6	0.7	0.2	5	0	66.8	2.2	20.2	21.6	10	0.6	5.2	0	4.5	3.1
	OP555638.1:169537-170385_Monkeypox_virus_isolate_Monkeypox/PT0567/2022,_partial_genome	1.749	8.1	7	22.9	6.9	8.9	1	2.4	0.4	20	12.5	16.4	1	4	1.3	6.2	6.3	8.1	0.2	0	1.2	0	5.5	6.5	18.8	5.9	1.8	1	0	0	4.8	23	15.8	8.6	0.7	0.2	5	0	66.8	2.2	20.2	21.6	10	0.6	5.2	0	4.5	3.1
	OP555635.1:169564-170412_Monkeypox_virus_isolate_Monkeypox/PT0564/2022,_partial_genome	1.749	8.1	7	22.9	6.9	8.9	1	2.4	0.4	20	12.5	16.4	1	4	1.3	6.2	6.3	8.1	0.2	0	1.2	0	5.5	6.5	18.8	5.9	1.8	1	0	0	4.8	23	15.8	8.6	0.7	0.2	5	0	66.8	2.2	20.2	21.6	10	0.6	5.2	0	4.5	3.1
	OP555633.1:169250-170098_Monkeypox_virus_isolate_Monkeypox/PT0562/2022,_partial_genome	1.749	8.1	7	22.9	6.9	8.9	1	2.4	0.4	20	12.5	16.4	1	4	1.3	6.2	6.3	8.1	0.2	0	1.2	0	5.5	6.5	18.8	5.9	1.8	1	0	0	4.8	23	15.8	8.6	0.7	0.2	5	0	66.8	2.2	20.2	21.6	10	0.6	5.2	0	4.5	3.1
	OP555630.1:169243-170091_Monkeypox_virus_isolate_Monkeypox/PT0559/2022,_partial_genome	1.749	8.1	7	22.9	6.9	8.9	1	2.4	0.4	20	12.5	16.4	1	4	1.3	6.2	6.3	8.1	0.2	0	1.2	0	5.5	6.5	18.8	5.9	1.8	1	0	0	4.8	23	15.8	8.6	0.7	0.2	5	0	66.8	2.2	20.2	21.6	10	0.6	5.2	0	4.5	3.1
	OP555629.1:169525-170373_Monkeypox_virus_isolate_Monkeypox/PT0558/2022,_partial_genome	1.749	8.1	7	22.9	6.9	8.9	1	2.4	0.4	20	12.5	16.4	1	4	1.3	6.2	6.3	8.1	0.2	0	1.2	0	5.5	6.5	18.8	5.9	1.8	1	0	0	4.8	23	15.8	8.6	0.7	0.2	5	0	66.8	2.2	20.2	21.6	10	0.6	5.2	0	4.5	3.1
	OP555628.1:169564-170412_Monkeypox_virus_isolate_Monkeypox/PT0557/2022,_partial_genome	1.749	8.1	7	22.9	6.9	8.9	1	2.4	0.4	20	12.5	16.4	1	4	1.3	6.2	6.3	8.1	0.2	0	1.2	0	5.5	6.5	18.8	5.9	1.8	1	0	0	4.8	23	15.8	8.6	0.7	0.2	5	0	66.8	2.2	20.2	21.6	10	0.6	5.2	0	4.5	3.1
	OP555625.1:169582-170430_Monkeypox_virus_isolate_Monkeypox/PT0554/2022,_partial_genome	1.749	8.1	7	22.9	6.9	8.9	1	2.4	0.4	20	12.5	16.4	1	4	1.3	6.2	6.3	8.1	0.2	0	1.2	0	5.5	6.5	18.8	5.9	1.8	1	0	0	4.8	23	15.8	8.6	0.7	0.2	5	0	66.8	2.2	20.2	21.6	10	0.6	5.2	0	4.5	3.1
	OP555624.1:169253-170101_Monkeypox_virus_isolate_Monkeypox/PT0553/2022,_partial_genome	1.749	8.1	7	22.9	6.9	8.9	1	2.4	0.4	20	12.5	16.4	1	4	1.3	6.2	6.3	8.1	0.2	0	1.2	0	5.5	6.5	18.8	5.9	1.8	1	0	0	4.8	23	15.8	8.6	0.7	0.2	5	0	66.8	2.2	20.2	21.6	10	0.6	5.2	0	4.5	3.1
	OP555623.1:169519-170367_Monkeypox_virus_isolate_Monkeypox/PT0552/2022,_partial_genome	1.749	8.1	7	22.9	6.9	8.9	1	2.4	0.4	20	12.5	16.4	1	4	1.3	6.2	6.3	8.1	0.2	0	1.2	0	5.5	6.5	18.8	5.9	1.8	1	0	0	4.8	23	15.8	8.6	0.7	0.2	5	0	66.8	2.2	20.2	21.6	10	0.6	5.2	0	4.5	3.1
	OP555620.1:169560-170408_Monkeypox_virus_isolate_Monkeypox/PT0549/2022,_partial_genome	1.749	8.1	7	22.9	6.9	8.9	1	2.4	0.4	20	12.5	16.4	1	4	1.3	6.2	6.3	8.1	0.2	0	1.2	0	5.5	6.5	18.8	5.9	1.8	1	0	0	4.8	23	15.8	8.6	0.7	0.2	5	0	66.8	2.2	20.2	21.6	10	0.6	5.2	0	4.5	3.1
	OP555619.1:169533-170381_Monkeypox_virus_isolate_Monkeypox/PT0548/2022,_partial_genome	1.749	8.1	7	22.9	6.9	8.9	1	2.4	0.4	20	12.5	16.4	1	4	1.3	6.2	6.3	8.1	0.2	0	1.2	0	5.5	6.5	18.8	5.9	1.8	1	0	0	4.8	23	15.8	8.6	0.7	0.2	5	0	66.8	2.2	20.2	21.6	10	0.6	5.2	0	4.5	3.1
	OP555615.1:169599-170447_Monkeypox_virus_isolate_Monkeypox/PT0544/2022,_partial_genome	1.749	8.1	7	22.9	6.9	8.9	1	2.4	0.4	20	12.5	16.4	1	4	1.3	6.2	6.3	8.1	0.2	0	1.2	0	5.5	6.5	18.8	5.9	1.8	1	0	0	4.8	23	15.8	8.6	0.7	0.2	5	0	66.8	2.2	20.2	21.6	10	0.6	5.2	0	4.5	3.1
	OP555614.1:169557-170405_Monkeypox_virus_isolate_Monkeypox/PT0543/2022,_partial_genome	1.749	8.1	7	22.9	6.9	8.9	1	2.4	0.4	20	12.5	16.4	1	4	1.3	6.2	6.3	8.1	0.2	0	1.2	0	5.5	6.5	18.8	5.9	1.8	1	0	0	4.8	23	15.8	8.6	0.7	0.2	5	0	66.8	2.2	20.2	21.6	10	0.6	5.2	0	4.5	3.1
	OP555613.1:169225-170073_Monkeypox_virus_isolate_Monkeypox/PT0542/2022,_partial_genome	1.749	8.1	7	22.9	6.9	8.9	1	2.4	0.4	20	12.5	16.4	1	4	1.3	6.2	6.3	8.1	0.2	0	1.2	0	5.5	6.5	18.8	5.9	1.8	1	0	0	4.8	23	15.8	8.6	0.7	0.2	5	0	66.8	2.2	20.2	21.6	10	0.6	5.2	0	4.5	3.1
	OP555610.1:169537-170385_Monkeypox_virus_isolate_Monkeypox/PT0539/2022,_partial_genome	1.749	8.1	7	22.9	6.9	8.9	1	2.4	0.4	20	12.5	16.4	1	4	1.3	6.2	6.3	8.1	0.2	0	1.2	0	5.5	6.5	18.8	5.9	1.8	1	0	0	4.8	23	15.8	8.6	0.7	0.2	5	0	66.8	2.2	20.2	21.6	10	0.6	5.2	0	4.5	3.1
	OP555609.1:169535-170383_Monkeypox_virus_isolate_Monkeypox/PT0538/2022,_partial_genome	1.749	8.1	7	22.9	6.9	8.9	1	2.4	0.4	20	12.5	16.4	1	4	1.3	6.2	6.3	8.1	0.2	0	1.2	0	5.5	6.5	18.8	5.9	1.8	1	0	0	4.8	23	15.8	8.6	0.7	0.2	5	0	66.8	2.2	20.2	21.6	10	0.6	5.2	0	4.5	3.1
	OP555608.1:169642-170490_Monkeypox_virus_isolate_Monkeypox/PT0537/2022,_partial_genome	1.749	8.1	7	22.9	6.9	8.9	1	2.4	0.4	20	12.5	16.4	1	4	1.3	6.2	6.3	8.1	0.2	0	1.2	0	5.5	6.5	18.8	5.9	1.8	1	0	0	4.8	23	15.8	8.6	0.7	0.2	5	0	66.8	2.2	20.2	21.6	10	0.6	5.2	0	4.5	3.1
	OP555606.1:169540-170388_Monkeypox_virus_isolate_Monkeypox/PT0535/2022,_partial_genome	1.749	8.1	7	22.9	6.9	8.9	1	2.4	0.4	20	12.5	16.4	1	4	1.3	6.2	6.3	8.1	0.2	0	1.2	0	5.5	6.5	18.8	5.9	1.8	1	0	0	4.8	23	15.8	8.6	0.7	0.2	5	0	66.8	2.2	20.2	21.6	10	0.6	5.2	0	4.5	3.1
	OP555605.1:169237-170085_Monkeypox_virus_isolate_Monkeypox/PT0534/2022,_partial_genome	1.749	8.1	7	22.9	6.9	8.9	1	2.4	0.4	20	12.5	16.4	1	4	1.3	6.2	6.3	8.1	0.2	0	1.2	0	5.5	6.5	18.8	5.9	1.8	1	0	0	4.8	23	15.8	8.6	0.7	0.2	5	0	66.8	2.2	20.2	21.6	10	0.6	5.2	0	4.5	3.1
	OP555604.1:169418-170266_Monkeypox_virus_isolate_Monkeypox/PT0533/2022,_partial_genome	1.749	8.1	7	22.9	6.9	8.9	1	2.4	0.4	20	12.5	16.4	1	4	1.3	6.2	6.3	8.1	0.2	0	1.2	0	5.5	6.5	18.8	5.9	1.8	1	0	0	4.8	23	15.8	8.6	0.7	0.2	5	0	66.8	2.2	20.2	21.6	10	0.6	5.2	0	4.5	3.1
	OP555603.1:169612-170460_Monkeypox_virus_isolate_Monkeypox/PT0532/2022,_partial_genome	1.749	8.1	7	22.9	6.9	8.9	1	2.4	0.4	20	12.5	16.4	1	4	1.3	6.2	6.3	8.1	0.2	0	1.2	0	5.5	6.5	18.8	5.9	1.8	1	0	0	4.8	23	15.8	8.6	0.7	0.2	5	0	66.8	2.2	20.2	21.6	10	0.6	5.2	0	4.5	3.1
	OP555602.1:169225-170073_Monkeypox_virus_isolate_Monkeypox/PT0531/2022,_partial_genome	1.749	8.1	7	22.9	6.9	8.9	1	2.4	0.4	20	12.5	16.4	1	4	1.3	6.2	6.3	8.1	0.2	0	1.2	0	5.5	6.5	18.8	5.9	1.8	1	0	0	4.8	23	15.8	8.6	0.7	0.2	5	0	66.8	2.2	20.2	21.6	10	0.6	5.2	0	4.5	3.1
	OP555600.1:169656-170504_Monkeypox_virus_isolate_Monkeypox/PT0529/2022,_partial_genome	1.749	8.1	7	22.9	6.9	8.9	1	2.4	0.4	20	12.5	16.4	1	4	1.3	6.2	6.3	8.1	0.2	0	1.2	0	5.5	6.5	18.8	5.9	1.8	1	0	0	4.8	23	15.8	8.6	0.7	0.2	5	0	66.8	2.2	20.2	21.6	10	0.6	5.2	0	4.5	3.1
	OP555598.1:169225-170073_Monkeypox_virus_isolate_Monkeypox/PT0527/2022,_partial_genome	1.749	8.1	7	22.9	6.9	8.9	1	2.4	0.4	20	12.5	16.4	1	4	1.3	6.2	6.3	8.1	0.2	0	1.2	0	5.5	6.5	18.8	5.9	1.8	1	0	0	4.8	23	15.8	8.6	0.7	0.2	5	0	66.8	2.2	20.2	21.6	10	0.6	5.2	0	4.5	3.1
	OP555596.1:169222-170070_Monkeypox_virus_isolate_Monkeypox/PT0525/2022,_partial_genome	1.749	8.1	7	22.9	6.9	8.9	1	2.4	0.4	20	12.5	16.4	1	4	1.3	6.2	6.3	8.1	0.2	0	1.2	0	5.5	6.5	18.8	5.9	1.8	1	0	0	4.8	23	15.8	8.6	0.7	0.2	5	0	66.8	2.2	20.2	21.6	10	0.6	5.2	0	4.5	3.1
	OP555595.1:169222-170070_Monkeypox_virus_isolate_Monkeypox/PT0524/2022,_partial_genome	1.749	8.1	7	22.9	6.9	8.9	1	2.4	0.4	20	12.5	16.4	1	4	1.3	6.2	6.3	8.1	0.2	0	1.2	0	5.5	6.5	18.8	5.9	1.8	1	0	0	4.8	23	15.8	8.6	0.7	0.2	5	0	66.8	2.2	20.2	21.6	10	0.6	5.2	0	4.5	3.1
	OP555593.1:169221-170069_Monkeypox_virus_isolate_Monkeypox/PT0522/2022,_partial_genome	1.749	8.1	7	22.9	6.9	8.9	1	2.4	0.4	20	12.5	16.4	1	4	1.3	6.2	6.3	8.1	0.2	0	1.2	0	5.5	6.5	18.8	5.9	1.8	1	0	0	4.8	23	15.8	8.6	0.7	0.2	5	0	66.8	2.2	20.2	21.6	10	0.6	5.2	0	4.5	3.1
	OP555591.1:169558-170406_Monkeypox_virus_isolate_Monkeypox/PT0520/2022,_partial_genome	1.749	8.1	7	22.9	6.9	8.9	1	2.4	0.4	20	12.5	16.4	1	4	1.3	6.2	6.3	8.1	0.2	0	1.2	0	5.5	6.5	18.8	5.9	1.8	1	0	0	4.8	23	15.8	8.6	0.7	0.2	5	0	66.8	2.2	20.2	21.6	10	0.6	5.2	0	4.5	3.1
	OP555590.1:169593-170441_Monkeypox_virus_isolate_Monkeypox/PT0519/2022,_partial_genome	1.749	8.1	7	22.9	6.9	8.9	1	2.4	0.4	20	12.5	16.4	1	4	1.3	6.2	6.3	8.1	0.2	0	1.2	0	5.5	6.5	18.8	5.9	1.8	1	0	0	4.8	23	15.8	8.6	0.7	0.2	5	0	66.8	2.2	20.2	21.6	10	0.6	5.2	0	4.5	3.1
	OP555587.1:169534-170382_Monkeypox_virus_isolate_Monkeypox/PT0516/2022,_partial_genome	1.749	8.1	7	22.9	6.9	8.9	1	2.4	0.4	20	12.5	16.4	1	4	1.3	6.2	6.3	8.1	0.2	0	1.2	0	5.5	6.5	18.8	5.9	1.8	1	0	0	4.8	23	15.8	8.6	0.7	0.2	5	0	66.8	2.2	20.2	21.6	10	0.6	5.2	0	4.5	3.1
	OP555585.1:169222-170070_Monkeypox_virus_isolate_Monkeypox/PT0514/2022,_partial_genome	1.749	8.1	7	22.9	6.9	8.9	1	2.4	0.4	20	12.5	16.4	1	4	1.3	6.2	6.3	8.1	0.2	0	1.2	0	5.5	6.5	18.8	5.9	1.8	1	0	0	4.8	23	15.8	8.6	0.7	0.2	5	0	66.8	2.2	20.2	21.6	10	0.6	5.2	0	4.5	3.1
	OP555584.1:169607-170455_Monkeypox_virus_isolate_Monkeypox/PT0512/2022,_partial_genome	1.749	8.1	7	22.9	6.9	8.9	1	2.4	0.4	20	12.5	16.4	1	4	1.3	6.2	6.3	8.1	0.2	0	1.2	0	5.5	6.5	18.8	5.9	1.8	1	0	0	4.8	23	15.8	8.6	0.7	0.2	5	0	66.8	2.2	20.2	21.6	10	0.6	5.2	0	4.5	3.1
	OP555583.1:169586-170434_Monkeypox_virus_isolate_Monkeypox/PT0511/2022,_partial_genome	1.749	8.1	7	22.9	6.9	8.9	1	2.4	0.4	20	12.5	16.4	1	4	1.3	6.2	6.3	8.1	0.2	0	1.2	0	5.5	6.5	18.8	5.9	1.8	1	0	0	4.8	23	15.8	8.6	0.7	0.2	5	0	66.8	2.2	20.2	21.6	10	0.6	5.2	0	4.5	3.1
	OP555582.1:168710-169558_Monkeypox_virus_isolate_Monkeypox/PT0510/2022,_partial_genome	1.749	8.1	7	22.9	6.9	8.9	1	2.4	0.4	20	12.5	16.4	1	4	1.3	6.2	6.3	8.1	0.2	0	1.2	0	5.5	6.5	18.8	5.9	1.8	1	0	0	4.8	23	15.8	8.6	0.7	0.2	5	0	66.8	2.2	20.2	21.6	10	0.6	5.2	0	4.5	3.1
	OP555581.1:169247-170095_Monkeypox_virus_isolate_Monkeypox/PT0508/2022,_partial_genome	1.749	8.1	7	22.9	6.9	8.9	1	2.4	0.4	20	12.5	16.4	1	4	1.3	6.2	6.3	8.1	0.2	0	1.2	0	5.5	6.5	18.8	5.9	1.8	1	0	0	4.8	23	15.8	8.6	0.7	0.2	5	0	66.8	2.2	20.2	21.6	10	0.6	5.2	0	4.5	3.1
	OP555578.1:169228-170076_Monkeypox_virus_isolate_Monkeypox/PT0504/2022,_partial_genome	1.749	8.1	7	22.9	6.9	8.9	1	2.4	0.4	20	12.5	16.4	1	4	1.3	6.2	6.3	8.1	0.2	0	1.2	0	5.5	6.5	18.8	5.9	1.8	1	0	0	4.8	23	15.8	8.6	0.7	0.2	5	0	66.8	2.2	20.2	21.6	10	0.6	5.2	0	4.5	3.1
	OP555577.1:169648-170496_Monkeypox_virus_isolate_Monkeypox/PT0503/2022,_partial_genome	1.749	8.1	7	22.9	6.9	8.9	1	2.4	0.4	20	12.5	16.4	1	4	1.3	6.2	6.3	8.1	0.2	0	1.2	0	5.5	6.5	18.8	5.9	1.8	1	0	0	4.8	23	15.8	8.6	0.7	0.2	5	0	66.8	2.2	20.2	21.6	10	0.6	5.2	0	4.5	3.1
	OP555576.1:169654-170502_Monkeypox_virus_isolate_Monkeypox/PT0502/2022,_partial_genome	1.749	8.1	7	22.9	6.9	8.9	1	2.4	0.4	20	12.5	16.4	1	4	1.3	6.2	6.3	8.1	0.2	0	1.2	0	5.5	6.5	18.8	5.9	1.8	1	0	0	4.8	23	15.8	8.6	0.7	0.2	5	0	66.8	2.2	20.2	21.6	10	0.6	5.2	0	4.5	3.1
	OP555573.1:169225-170073_Monkeypox_virus_isolate_Monkeypox/PT0499/2022,_partial_genome	1.749	8.1	7	22.9	6.9	8.9	1	2.4	0.4	20	12.5	16.4	1	4	1.3	6.2	6.3	8.1	0.2	0	1.2	0	5.5	6.5	18.8	5.9	1.8	1	0	0	4.8	23	15.8	8.6	0.7	0.2	5	0	66.8	2.2	20.2	21.6	10	0.6	5.2	0	4.5	3.1
	OP555571.1:169601-170449_Monkeypox_virus_isolate_Monkeypox/PT0497/2022,_partial_genome	1.749	8.1	7	22.9	6.9	8.9	1	2.4	0.4	20	12.5	16.4	1	4	1.3	6.2	6.3	8.1	0.2	0	1.2	0	5.5	6.5	18.8	5.9	1.8	1	0	0	4.8	23	15.8	8.6	0.7	0.2	5	0	66.8	2.2	20.2	21.6	10	0.6	5.2	0	4.5	3.1
	OP555567.1:169355-170203_Monkeypox_virus_isolate_Monkeypox/PT0492/2022,_partial_genome	1.749	8.1	7	22.9	6.9	8.9	1	2.4	0.4	20	12.5	16.4	1	4	1.3	6.2	6.3	8.1	0.2	0	1.2	0	5.5	6.5	18.8	5.9	1.8	1	0	0	4.8	23	15.8	8.6	0.7	0.2	5	0	66.8	2.2	20.2	21.6	10	0.6	5.2	0	4.5	3.1
	OP555565.1:169605-170453_Monkeypox_virus_isolate_Monkeypox/PT0489/2022,_partial_genome	1.749	8.1	7	22.9	6.9	8.9	1	2.4	0.4	20	12.5	16.4	1	4	1.3	6.2	6.3	8.1	0.2	0	1.2	0	5.5	6.5	18.8	5.9	1.8	1	0	0	4.8	23	15.8	8.6	0.7	0.2	5	0	66.8	2.2	20.2	21.6	10	0.6	5.2	0	4.5	3.1
	OP555562.1:169229-170077_Monkeypox_virus_isolate_Monkeypox/PT0486/2022,_partial_genome	1.749	8.1	7	22.9	6.9	8.9	1	2.4	0.4	20	12.5	16.4	1	4	1.3	6.2	6.3	8.1	0.2	0	1.2	0	5.5	6.5	18.8	5.9	1.8	1	0	0	4.8	23	15.8	8.6	0.7	0.2	5	0	66.8	2.2	20.2	21.6	10	0.6	5.2	0	4.5	3.1
	OP555561.1:169241-170089_Monkeypox_virus_isolate_Monkeypox/PT0483/2022,_partial_genome	1.749	8.1	7	22.9	6.9	8.9	1	2.4	0.4	20	12.5	16.4	1	4	1.3	6.2	6.3	8.1	0.2	0	1.2	0	5.5	6.5	18.8	5.9	1.8	1	0	0	4.8	23	15.8	8.6	0.7	0.2	5	0	66.8	2.2	20.2	21.6	10	0.6	5.2	0	4.5	3.1
	OP555559.1:169653-170501_Monkeypox_virus_isolate_Monkeypox/PT0480/2022,_partial_genome	1.749	8.1	7	22.9	6.9	8.9	1	2.4	0.4	20	12.5	16.4	1	4	1.3	6.2	6.3	8.1	0.2	0	1.2	0	5.5	6.5	18.8	5.9	1.8	1	0	0	4.8	23	15.8	8.6	0.7	0.2	5	0	66.8	2.2	20.2	21.6	10	0.6	5.2	0	4.5	3.1
	OP555557.1:169228-170076_Monkeypox_virus_isolate_Monkeypox/PT0478/2022,_partial_genome	1.749	8.1	7	22.9	6.9	8.9	1	2.4	0.4	20	12.5	16.4	1	4	1.3	6.2	6.3	8.1	0.2	0	1.2	0	5.5	6.5	18.8	5.9	1.8	1	0	0	4.8	23	15.8	8.6	0.7	0.2	5	0	66.8	2.2	20.2	21.6	10	0.6	5.2	0	4.5	3.1
	OP555555.1:169247-170095_Monkeypox_virus_isolate_Monkeypox/PT0476/2022,_partial_genome	1.749	8.1	7	22.9	6.9	8.9	1	2.4	0.4	20	12.5	16.4	1	4	1.3	6.2	6.3	8.1	0.2	0	1.2	0	5.5	6.5	18.8	5.9	1.8	1	0	0	4.8	23	15.8	8.6	0.7	0.2	5	0	66.8	2.2	20.2	21.6	10	0.6	5.2	0	4.5	3.1
	OP555552.1:169307-170155_Monkeypox_virus_isolate_Monkeypox/PT0473/2022,_partial_genome	1.749	8.1	7	22.9	6.9	8.9	1	2.4	0.4	20	12.5	16.4	1	4	1.3	6.2	6.3	8.1	0.2	0	1.2	0	5.5	6.5	18.8	5.9	1.8	1	0	0	4.8	23	15.8	8.6	0.7	0.2	5	0	66.8	2.2	20.2	21.6	10	0.6	5.2	0	4.5	3.1
	OP555550.1:169343-170191_Monkeypox_virus_isolate_Monkeypox/PT0471/2022,_partial_genome	1.749	8.1	7	22.9	6.9	8.9	1	2.4	0.4	20	12.5	16.4	1	4	1.3	6.2	6.3	8.1	0.2	0	1.2	0	5.5	6.5	18.8	5.9	1.8	1	0	0	4.8	23	15.8	8.6	0.7	0.2	5	0	66.8	2.2	20.2	21.6	10	0.6	5.2	0	4.5	3.1
	OP555549.1:169246-170094_Monkeypox_virus_isolate_Monkeypox/PT0470/2022,_partial_genome	1.749	8.1	7	22.9	6.9	8.9	1	2.4	0.4	20	12.5	16.4	1	4	1.3	6.2	6.3	8.1	0.2	0	1.2	0	5.5	6.5	18.8	5.9	1.8	1	0	0	4.8	23	15.8	8.6	0.7	0.2	5	0	66.8	2.2	20.2	21.6	10	0.6	5.2	0	4.5	3.1
	OP555548.1:169301-170149_Monkeypox_virus_isolate_Monkeypox/PT0469/2022,_partial_genome	1.749	8.1	7	22.9	6.9	8.9	1	2.4	0.4	20	12.5	16.4	1	4	1.3	6.2	6.3	8.1	0.2	0	1.2	0	5.5	6.5	18.8	5.9	1.8	1	0	0	4.8	23	15.8	8.6	0.7	0.2	5	0	66.8	2.2	20.2	21.6	10	0.6	5.2	0	4.5	3.1
	OP555547.1:169590-170438_Monkeypox_virus_isolate_Monkeypox/PT0468/2022,_partial_genome	1.749	8.1	7	22.9	6.9	8.9	1	2.4	0.4	20	12.5	16.4	1	4	1.3	6.2	6.3	8.1	0.2	0	1.2	0	5.5	6.5	18.8	5.9	1.8	1	0	0	4.8	23	15.8	8.6	0.7	0.2	5	0	66.8	2.2	20.2	21.6	10	0.6	5.2	0	4.5	3.1
	OP555546.1:169344-170192_Monkeypox_virus_isolate_Monkeypox/PT0467/2022,_partial_genome	1.749	8.1	7	22.9	6.9	8.9	1	2.4	0.4	20	12.5	16.4	1	4	1.3	6.2	6.3	8.1	0.2	0	1.2	0	5.5	6.5	18.8	5.9	1.8	1	0	0	4.8	23	15.8	8.6	0.7	0.2	5	0	66.8	2.2	20.2	21.6	10	0.6	5.2	0	4.5	3.1
	OP555545.1:169225-170073_Monkeypox_virus_isolate_Monkeypox/PT0466/2022,_partial_genome	1.749	8.1	7	22.9	6.9	8.9	1	2.4	0.4	20	12.5	16.4	1	4	1.3	6.2	6.3	8.1	0.2	0	1.2	0	5.5	6.5	18.8	5.9	1.8	1	0	0	4.8	23	15.8	8.6	0.7	0.2	5	0	66.8	2.2	20.2	21.6	10	0.6	5.2	0	4.5	3.1
	OP555542.1:169605-170453_Monkeypox_virus_isolate_Monkeypox/PT0462/2022,_partial_genome	1.749	8.1	7	22.9	6.9	8.9	1	2.4	0.4	20	12.5	16.4	1	4	1.3	6.2	6.3	8.1	0.2	0	1.2	0	5.5	6.5	18.8	5.9	1.8	1	0	0	4.8	23	15.8	8.6	0.7	0.2	5	0	66.8	2.2	20.2	21.6	10	0.6	5.2	0	4.5	3.1
	OP555539.1:169594-170442_Monkeypox_virus_isolate_Monkeypox/PT0458/2022,_partial_genome	1.749	8.1	7	22.9	6.9	8.9	1	2.4	0.4	20	12.5	16.4	1	4	1.3	6.2	6.3	8.1	0.2	0	1.2	0	5.5	6.5	18.8	5.9	1.8	1	0	0	4.8	23	15.8	8.6	0.7	0.2	5	0	66.8	2.2	20.2	21.6	10	0.6	5.2	0	4.5	3.1
	OP555538.1:169560-170408_Monkeypox_virus_isolate_Monkeypox/PT0457/2022,_partial_genome	1.749	8.1	7	22.9	6.9	8.9	1	2.4	0.4	20	12.5	16.4	1	4	1.3	6.2	6.3	8.1	0.2	0	1.2	0	5.5	6.5	18.8	5.9	1.8	1	0	0	4.8	23	15.8	8.6	0.7	0.2	5	0	66.8	2.2	20.2	21.6	10	0.6	5.2	0	4.5	3.1
	OP555537.1:169634-170482_Monkeypox_virus_isolate_Monkeypox/PT0456/2022,_partial_genome	1.749	8.1	7	22.9	6.9	8.9	1	2.4	0.4	20	12.5	16.4	1	4	1.3	6.2	6.3	8.1	0.2	0	1.2	0	5.5	6.5	18.8	5.9	1.8	1	0	0	4.8	23	15.8	8.6	0.7	0.2	5	0	66.8	2.2	20.2	21.6	10	0.6	5.2	0	4.5	3.1
	OP555536.1:169434-170282_Monkeypox_virus_isolate_Monkeypox/PT0455/2022,_partial_genome	1.749	8.1	7	22.9	6.9	8.9	1	2.4	0.4	20	12.5	16.4	1	4	1.3	6.2	6.3	8.1	0.2	0	1.2	0	5.5	6.5	18.8	5.9	1.8	1	0	0	4.8	23	15.8	8.6	0.7	0.2	5	0	66.8	2.2	20.2	21.6	10	0.6	5.2	0	4.5	3.1
	OP555535.1:169437-170285_Monkeypox_virus_isolate_Monkeypox/PT0454/2022,_partial_genome	1.749	8.1	7	22.9	6.9	8.9	1	2.4	0.4	20	12.5	16.4	1	4	1.3	6.2	6.3	8.1	0.2	0	1.2	0	5.5	6.5	18.8	5.9	1.8	1	0	0	4.8	23	15.8	8.6	0.7	0.2	5	0	66.8	2.2	20.2	21.6	10	0.6	5.2	0	4.5	3.1
	OP555534.1:169654-170502_Monkeypox_virus_isolate_Monkeypox/PT0453/2022,_partial_genome	1.749	8.1	7	22.9	6.9	8.9	1	2.4	0.4	20	12.5	16.4	1	4	1.3	6.2	6.3	8.1	0.2	0	1.2	0	5.5	6.5	18.8	5.9	1.8	1	0	0	4.8	23	15.8	8.6	0.7	0.2	5	0	66.8	2.2	20.2	21.6	10	0.6	5.2	0	4.5	3.1
	OP555533.1:169440-170288_Monkeypox_virus_isolate_Monkeypox/PT0452/2022,_partial_genome	1.749	8.1	7	22.9	6.9	8.9	1	2.4	0.4	20	12.5	16.4	1	4	1.3	6.2	6.3	8.1	0.2	0	1.2	0	5.5	6.5	18.8	5.9	1.8	1	0	0	4.8	23	15.8	8.6	0.7	0.2	5	0	66.8	2.2	20.2	21.6	10	0.6	5.2	0	4.5	3.1
	OP555532.1:168315-169163_Monkeypox_virus_isolate_Monkeypox/PT0451/2022,_partial_genome	1.749	8.1	7	22.9	6.9	8.9	1	2.4	0.4	20	12.5	16.4	1	4	1.3	6.2	6.3	8.1	0.2	0	1.2	0	5.5	6.5	18.8	5.9	1.8	1	0	0	4.8	23	15.8	8.6	0.7	0.2	5	0	66.8	2.2	20.2	21.6	10	0.6	5.2	0	4.5	3.1
	OP555531.1:169576-170424_Monkeypox_virus_isolate_Monkeypox/PT0450/2022,_partial_genome	1.749	8.1	7	22.9	6.9	8.9	1	2.4	0.4	20	12.5	16.4	1	4	1.3	6.2	6.3	8.1	0.2	0	1.2	0	5.5	6.5	18.8	5.9	1.8	1	0	0	4.8	23	15.8	8.6	0.7	0.2	5	0	66.8	2.2	20.2	21.6	10	0.6	5.2	0	4.5	3.1
	OP555530.1:169647-170495_Monkeypox_virus_isolate_Monkeypox/PT0449/2022,_partial_genome	1.749	8.1	7	22.9	6.9	8.9	1	2.4	0.4	20	12.5	16.4	1	4	1.3	6.2	6.3	8.1	0.2	0	1.2	0	5.5	6.5	18.8	5.9	1.8	1	0	0	4.8	23	15.8	8.6	0.7	0.2	5	0	66.8	2.2	20.2	21.6	10	0.6	5.2	0	4.5	3.1
	OP555529.1:169543-170391_Monkeypox_virus_isolate_Monkeypox/PT0448/2022,_partial_genome	1.749	8.1	7	22.9	6.9	8.9	1	2.4	0.4	20	12.5	16.4	1	4	1.3	6.2	6.3	8.1	0.2	0	1.2	0	5.5	6.5	18.8	5.9	1.8	1	0	0	4.8	23	15.8	8.6	0.7	0.2	5	0	66.8	2.2	20.2	21.6	10	0.6	5.2	0	4.5	3.1
	OP555527.1:169437-170285_Monkeypox_virus_isolate_Monkeypox/PT0446/2022,_partial_genome	1.749	8.1	7	22.9	6.9	8.9	1	2.4	0.4	20	12.5	16.4	1	4	1.3	6.2	6.3	8.1	0.2	0	1.2	0	5.5	6.5	18.8	5.9	1.8	1	0	0	4.8	23	15.8	8.6	0.7	0.2	5	0	66.8	2.2	20.2	21.6	10	0.6	5.2	0	4.5	3.1
	OP555525.1:169232-170080_Monkeypox_virus_isolate_Monkeypox/PT0443/2022,_partial_genome	1.749	8.1	7	22.9	6.9	8.9	1	2.4	0.4	20	12.5	16.4	1	4	1.3	6.2	6.3	8.1	0.2	0	1.2	0	5.5	6.5	18.8	5.9	1.8	1	0	0	4.8	23	15.8	8.6	0.7	0.2	5	0	66.8	2.2	20.2	21.6	10	0.6	5.2	0	4.5	3.1
	OP555521.1:169617-170465_Monkeypox_virus_isolate_Monkeypox/PT0437/2022,_partial_genome	1.749	8.1	7	22.9	6.9	8.9	1	2.4	0.4	20	12.5	16.4	1	4	1.3	6.2	6.3	8.1	0.2	0	1.2	0	5.5	6.5	18.8	5.9	1.8	1	0	0	4.8	23	15.8	8.6	0.7	0.2	5	0	66.8	2.2	20.2	21.6	10	0.6	5.2	0	4.5	3.1
	OP555520.1:169573-170421_Monkeypox_virus_isolate_Monkeypox/PT0435/2022,_partial_genome	1.749	8.1	7	22.9	6.9	8.9	1	2.4	0.4	20	12.5	16.4	1	4	1.3	6.2	6.3	8.1	0.2	0	1.2	0	5.5	6.5	18.8	5.9	1.8	1	0	0	4.8	23	15.8	8.6	0.7	0.2	5	0	66.8	2.2	20.2	21.6	10	0.6	5.2	0	4.5	3.1
	OP555518.1:169535-170383_Monkeypox_virus_isolate_Monkeypox/PT0433/2022,_partial_genome	1.749	8.1	7	22.9	6.9	8.9	1	2.4	0.4	20	12.5	16.4	1	4	1.3	6.2	6.3	8.1	0.2	0	1.2	0	5.5	6.5	18.8	5.9	1.8	1	0	0	4.8	23	15.8	8.6	0.7	0.2	5	0	66.8	2.2	20.2	21.6	10	0.6	5.2	0	4.5	3.1
	OP555517.1:169535-170383_Monkeypox_virus_isolate_Monkeypox/PT0432/2022,_partial_genome	1.749	8.1	7	22.9	6.9	8.9	1	2.4	0.4	20	12.5	16.4	1	4	1.3	6.2	6.3	8.1	0.2	0	1.2	0	5.5	6.5	18.8	5.9	1.8	1	0	0	4.8	23	15.8	8.6	0.7	0.2	5	0	66.8	2.2	20.2	21.6	10	0.6	5.2	0	4.5	3.1
	OP555516.1:169647-170495_Monkeypox_virus_isolate_Monkeypox/PT0431/2022,_partial_genome	1.749	8.1	7	22.9	6.9	8.9	1	2.4	0.4	20	12.5	16.4	1	4	1.3	6.2	6.3	8.1	0.2	0	1.2	0	5.5	6.5	18.8	5.9	1.8	1	0	0	4.8	23	15.8	8.6	0.7	0.2	5	0	66.8	2.2	20.2	21.6	10	0.6	5.2	0	4.5	3.1
	OP555508.1:169643-170491_Monkeypox_virus_isolate_Monkeypox/PT0416/2022,_partial_genome	1.749	8.1	7	22.9	6.9	8.9	1	2.4	0.4	20	12.5	16.4	1	4	1.3	6.2	6.3	8.1	0.2	0	1.2	0	5.5	6.5	18.8	5.9	1.8	1	0	0	4.8	23	15.8	8.6	0.7	0.2	5	0	66.8	2.2	20.2	21.6	10	0.6	5.2	0	4.5	3.1
	OP555506.1:169233-170081_Monkeypox_virus_isolate_Monkeypox/PT0413/2022,_partial_genome	1.749	8.1	7	22.9	6.9	8.9	1	2.4	0.4	20	12.5	16.4	1	4	1.3	6.2	6.3	8.1	0.2	0	1.2	0	5.5	6.5	18.8	5.9	1.8	1	0	0	4.8	23	15.8	8.6	0.7	0.2	5	0	66.8	2.2	20.2	21.6	10	0.6	5.2	0	4.5	3.1
	OP555505.1:169437-170285_Monkeypox_virus_isolate_Monkeypox/PT0412/2022,_partial_genome	1.749	8.1	7	22.9	6.9	8.9	1	2.4	0.4	20	12.5	16.4	1	4	1.3	6.2	6.3	8.1	0.2	0	1.2	0	5.5	6.5	18.8	5.9	1.8	1	0	0	4.8	23	15.8	8.6	0.7	0.2	5	0	66.8	2.2	20.2	21.6	10	0.6	5.2	0	4.5	3.1
	OP555503.1:169355-170203_Monkeypox_virus_isolate_Monkeypox/PT0409/2022,_partial_genome	1.749	8.1	7	22.9	6.9	8.9	1	2.4	0.4	20	12.5	16.4	1	4	1.3	6.2	6.3	8.1	0.2	0	1.2	0	5.5	6.5	18.8	5.9	1.8	1	0	0	4.8	23	15.8	8.6	0.7	0.2	5	0	66.8	2.2	20.2	21.6	10	0.6	5.2	0	4.5	3.1
	OP555501.1:169604-170452_Monkeypox_virus_isolate_Monkeypox/PT0406/2022,_partial_genome	1.749	8.1	7	22.9	6.9	8.9	1	2.4	0.4	20	12.5	16.4	1	4	1.3	6.2	6.3	8.1	0.2	0	1.2	0	5.5	6.5	18.8	5.9	1.8	1	0	0	4.8	23	15.8	8.6	0.7	0.2	5	0	66.8	2.2	20.2	21.6	10	0.6	5.2	0	4.5	3.1
	OP555499.1:169231-170079_Monkeypox_virus_isolate_Monkeypox/PT0403/2022,_partial_genome	1.749	8.1	7	22.9	6.9	8.9	1	2.4	0.4	20	12.5	16.4	1	4	1.3	6.2	6.3	8.1	0.2	0	1.2	0	5.5	6.5	18.8	5.9	1.8	1	0	0	4.8	23	15.8	8.6	0.7	0.2	5	0	66.8	2.2	20.2	21.6	10	0.6	5.2	0	4.5	3.1
	OP555498.1:169225-170073_Monkeypox_virus_isolate_Monkeypox/PT0402/2022,_partial_genome	1.749	8.1	7	22.9	6.9	8.9	1	2.4	0.4	20	12.5	16.4	1	4	1.3	6.2	6.3	8.1	0.2	0	1.2	0	5.5	6.5	18.8	5.9	1.8	1	0	0	4.8	23	15.8	8.6	0.7	0.2	5	0	66.8	2.2	20.2	21.6	10	0.6	5.2	0	4.5	3.1
	OP555497.1:169613-170461_Monkeypox_virus_isolate_Monkeypox/PT0401/2022,_partial_genome	1.749	8.1	7	22.9	6.9	8.9	1	2.4	0.4	20	12.5	16.4	1	4	1.3	6.2	6.3	8.1	0.2	0	1.2	0	5.5	6.5	18.8	5.9	1.8	1	0	0	4.8	23	15.8	8.6	0.7	0.2	5	0	66.8	2.2	20.2	21.6	10	0.6	5.2	0	4.5	3.1
	OP555495.1:169253-170101_Monkeypox_virus_isolate_Monkeypox/PT0399/2022,_partial_genome	1.749	8.1	7	22.9	6.9	8.9	1	2.4	0.4	20	12.5	16.4	1	4	1.3	6.2	6.3	8.1	0.2	0	1.2	0	5.5	6.5	18.8	5.9	1.8	1	0	0	4.8	23	15.8	8.6	0.7	0.2	5	0	66.8	2.2	20.2	21.6	10	0.6	5.2	0	4.5	3.1
	OP555494.1:169610-170458_Monkeypox_virus_isolate_Monkeypox/PT0398/2022,_partial_genome	1.749	8.1	7	22.9	6.9	8.9	1	2.4	0.4	20	12.5	16.4	1	4	1.3	6.2	6.3	8.1	0.2	0	1.2	0	5.5	6.5	18.8	5.9	1.8	1	0	0	4.8	23	15.8	8.6	0.7	0.2	5	0	66.8	2.2	20.2	21.6	10	0.6	5.2	0	4.5	3.1
	OP555492.1:169440-170288_Monkeypox_virus_isolate_Monkeypox/PT0396/2022,_partial_genome	1.749	8.1	7	22.9	6.9	8.9	1	2.4	0.4	20	12.5	16.4	1	4	1.3	6.2	6.3	8.1	0.2	0	1.2	0	5.5	6.5	18.8	5.9	1.8	1	0	0	4.8	23	15.8	8.6	0.7	0.2	5	0	66.8	2.2	20.2	21.6	10	0.6	5.2	0	4.5	3.1
	OP555491.1:169437-170285_Monkeypox_virus_isolate_Monkeypox/PT0395/2022,_partial_genome	1.749	8.1	7	22.9	6.9	8.9	1	2.4	0.4	20	12.5	16.4	1	4	1.3	6.2	6.3	8.1	0.2	0	1.2	0	5.5	6.5	18.8	5.9	1.8	1	0	0	4.8	23	15.8	8.6	0.7	0.2	5	0	66.8	2.2	20.2	21.6	10	0.6	5.2	0	4.5	3.1
	OP555490.1:169614-170462_Monkeypox_virus_isolate_Monkeypox/PT0394/2022,_partial_genome	1.749	8.1	7	22.9	6.9	8.9	1	2.4	0.4	20	12.5	16.4	1	4	1.3	6.2	6.3	8.1	0.2	0	1.2	0	5.5	6.5	18.8	5.9	1.8	1	0	0	4.8	23	15.8	8.6	0.7	0.2	5	0	66.8	2.2	20.2	21.6	10	0.6	5.2	0	4.5	3.1
	OP555489.1:169643-170491_Monkeypox_virus_isolate_Monkeypox/PT0393/2022,_partial_genome	1.749	8.1	7	22.9	6.9	8.9	1	2.4	0.4	20	12.5	16.4	1	4	1.3	6.2	6.3	8.1	0.2	0	1.2	0	5.5	6.5	18.8	5.9	1.8	1	0	0	4.8	23	15.8	8.6	0.7	0.2	5	0	66.8	2.2	20.2	21.6	10	0.6	5.2	0	4.5	3.1
	OP555484.1:169621-170469_Monkeypox_virus_isolate_Monkeypox/PT0388/2022,_partial_genome	1.749	8.1	7	22.9	6.9	8.9	1	2.4	0.4	20	12.5	16.4	1	4	1.3	6.2	6.3	8.1	0.2	0	1.2	0	5.5	6.5	18.8	5.9	1.8	1	0	0	4.8	23	15.8	8.6	0.7	0.2	5	0	66.8	2.2	20.2	21.6	10	0.6	5.2	0	4.5	3.1
	OP555483.1:169652-170500_Monkeypox_virus_isolate_Monkeypox/PT0387/2022,_partial_genome	1.749	8.1	7	22.9	6.9	8.9	1	2.4	0.4	20	12.5	16.4	1	4	1.3	6.2	6.3	8.1	0.2	0	1.2	0	5.5	6.5	18.8	5.9	1.8	1	0	0	4.8	23	15.8	8.6	0.7	0.2	5	0	66.8	2.2	20.2	21.6	10	0.6	5.2	0	4.5	3.1
	OP555481.1:168673-169521_Monkeypox_virus_isolate_Monkeypox/PT0385/2022,_partial_genome	1.749	8.1	7	22.9	6.9	8.9	1	2.4	0.4	20	12.5	16.4	1	4	1.3	6.2	6.3	8.1	0.2	0	1.2	0	5.5	6.5	18.8	5.9	1.8	1	0	0	4.8	23	15.8	8.6	0.7	0.2	5	0	66.8	2.2	20.2	21.6	10	0.6	5.2	0	4.5	3.1
	OP555480.1:169613-170461_Monkeypox_virus_isolate_Monkeypox/PT0384/2022,_partial_genome	1.749	8.1	7	22.9	6.9	8.9	1	2.4	0.4	20	12.5	16.4	1	4	1.3	6.2	6.3	8.1	0.2	0	1.2	0	5.5	6.5	18.8	5.9	1.8	1	0	0	4.8	23	15.8	8.6	0.7	0.2	5	0	66.8	2.2	20.2	21.6	10	0.6	5.2	0	4.5	3.1
	OP555479.1:169626-170474_Monkeypox_virus_isolate_Monkeypox/PT0383/2022,_partial_genome	1.749	8.1	7	22.9	6.9	8.9	1	2.4	0.4	20	12.5	16.4	1	4	1.3	6.2	6.3	8.1	0.2	0	1.2	0	5.5	6.5	18.8	5.9	1.8	1	0	0	4.8	23	15.8	8.6	0.7	0.2	5	0	66.8	2.2	20.2	21.6	10	0.6	5.2	0	4.5	3.1
	OP555478.1:169525-170373_Monkeypox_virus_isolate_Monkeypox/PT0382/2022,_partial_genome	1.749	8.1	7	22.9	6.9	8.9	1	2.4	0.4	20	12.5	16.4	1	4	1.3	6.2	6.3	8.1	0.2	0	1.2	0	5.5	6.5	18.8	5.9	1.8	1	0	0	4.8	23	15.8	8.6	0.7	0.2	5	0	66.8	2.2	20.2	21.6	10	0.6	5.2	0	4.5	3.1
	OP555477.1:169658-170506_Monkeypox_virus_isolate_Monkeypox/PT0381/2022,_partial_genome	1.749	8.1	7	22.9	6.9	8.9	1	2.4	0.4	20	12.5	16.4	1	4	1.3	6.2	6.3	8.1	0.2	0	1.2	0	5.5	6.5	18.8	5.9	1.8	1	0	0	4.8	23	15.8	8.6	0.7	0.2	5	0	66.8	2.2	20.2	21.6	10	0.6	5.2	0	4.5	3.1
	OP555476.1:169649-170497_Monkeypox_virus_isolate_Monkeypox/PT0380/2022,_partial_genome	1.749	8.1	7	22.9	6.9	8.9	1	2.4	0.4	20	12.5	16.4	1	4	1.3	6.2	6.3	8.1	0.2	0	1.2	0	5.5	6.5	18.8	5.9	1.8	1	0	0	4.8	23	15.8	8.6	0.7	0.2	5	0	66.8	2.2	20.2	21.6	10	0.6	5.2	0	4.5	3.1
	OP555475.1:169621-170469_Monkeypox_virus_isolate_Monkeypox/PT0379/2022,_partial_genome	1.749	8.1	7	22.9	6.9	8.9	1	2.4	0.4	20	12.5	16.4	1	4	1.3	6.2	6.3	8.1	0.2	0	1.2	0	5.5	6.5	18.8	5.9	1.8	1	0	0	4.8	23	15.8	8.6	0.7	0.2	5	0	66.8	2.2	20.2	21.6	10	0.6	5.2	0	4.5	3.1
	OP555473.1:169599-170447_Monkeypox_virus_isolate_Monkeypox/PT0377/2022,_partial_genome	1.749	8.1	7	22.9	6.9	8.9	1	2.4	0.4	20	12.5	16.4	1	4	1.3	6.2	6.3	8.1	0.2	0	1.2	0	5.5	6.5	18.8	5.9	1.8	1	0	0	4.8	23	15.8	8.6	0.7	0.2	5	0	66.8	2.2	20.2	21.6	10	0.6	5.2	0	4.5	3.1
	OP555471.1:169617-170465_Monkeypox_virus_isolate_Monkeypox/PT0375/2022,_partial_genome	1.749	8.1	7	22.9	6.9	8.9	1	2.4	0.4	20	12.5	16.4	1	4	1.3	6.2	6.3	8.1	0.2	0	1.2	0	5.5	6.5	18.8	5.9	1.8	1	0	0	4.8	23	15.8	8.6	0.7	0.2	5	0	66.8	2.2	20.2	21.6	10	0.6	5.2	0	4.5	3.1
	OP555470.1:169635-170483_Monkeypox_virus_isolate_Monkeypox/PT0374/2022,_partial_genome	1.749	8.1	7	22.9	6.9	8.9	1	2.4	0.4	20	12.5	16.4	1	4	1.3	6.2	6.3	8.1	0.2	0	1.2	0	5.5	6.5	18.8	5.9	1.8	1	0	0	4.8	23	15.8	8.6	0.7	0.2	5	0	66.8	2.2	20.2	21.6	10	0.6	5.2	0	4.5	3.1
	OP555468.1:169655-170503_Monkeypox_virus_isolate_Monkeypox/PT0372/2022,_partial_genome	1.749	8.1	7	22.9	6.9	8.9	1	2.4	0.4	20	12.5	16.4	1	4	1.3	6.2	6.3	8.1	0.2	0	1.2	0	5.5	6.5	18.8	5.9	1.8	1	0	0	4.8	23	15.8	8.6	0.7	0.2	5	0	66.8	2.2	20.2	21.6	10	0.6	5.2	0	4.5	3.1
	OP555466.1:169578-170426_Monkeypox_virus_isolate_Monkeypox/PT0370/2022,_partial_genome	1.749	8.1	7	22.9	6.9	8.9	1	2.4	0.4	20	12.5	16.4	1	4	1.3	6.2	6.3	8.1	0.2	0	1.2	0	5.5	6.5	18.8	5.9	1.8	1	0	0	4.8	23	15.8	8.6	0.7	0.2	5	0	66.8	2.2	20.2	21.6	10	0.6	5.2	0	4.5	3.1
	OP555465.1:169674-170522_Monkeypox_virus_isolate_Monkeypox/PT0369/2022,_partial_genome	1.749	8.1	7	22.9	6.9	8.9	1	2.4	0.4	20	12.5	16.4	1	4	1.3	6.2	6.3	8.1	0.2	0	1.2	0	5.5	6.5	18.8	5.9	1.8	1	0	0	4.8	23	15.8	8.6	0.7	0.2	5	0	66.8	2.2	20.2	21.6	10	0.6	5.2	0	4.5	3.1
	OP555464.1:169632-170480_Monkeypox_virus_isolate_Monkeypox/PT0367/2022,_partial_genome	1.749	8.1	7	22.9	6.9	8.9	1	2.4	0.4	20	12.5	16.4	1	4	1.3	6.2	6.3	8.1	0.2	0	1.2	0	5.5	6.5	18.8	5.9	1.8	1	0	0	4.8	23	15.8	8.6	0.7	0.2	5	0	66.8	2.2	20.2	21.6	10	0.6	5.2	0	4.5	3.1
	OP539939.1:169634-170482_Monkeypox_virus_isolate_MPX/Human/USA/CA-LACPHL-MA00153/2022,_partial_genome	1.749	8.1	7	22.9	6.9	8.9	1	2.4	0.4	20	12.5	16.4	1	4	1.3	6.2	6.3	8.1	0.2	0	1.2	0	5.5	6.5	18.8	5.9	1.8	1	0	0	4.8	23	15.8	8.6	0.7	0.2	5	0	66.8	2.2	20.2	21.6	10	0.6	5.2	0	4.5	3.1
	OP539938.1:169256-170104_Monkeypox_virus_isolate_MPX/Human/USA/CA-LACPHL-MA00152/2022,_partial_genome	1.749	8.1	7	22.9	6.9	8.9	1	2.4	0.4	20	12.5	16.4	1	4	1.3	6.2	6.3	8.1	0.2	0	1.2	0	5.5	6.5	18.8	5.9	1.8	1	0	0	4.8	23	15.8	8.6	0.7	0.2	5	0	66.8	2.2	20.2	21.6	10	0.6	5.2	0	4.5	3.1
	OP539937.1:169262-170110_Monkeypox_virus_isolate_MPX/Human/USA/CA-LACPHL-MA00151/2022,_partial_genome	1.749	8.1	7	22.9	6.9	8.9	1	2.4	0.4	20	12.5	16.4	1	4	1.3	6.2	6.3	8.1	0.2	0	1.2	0	5.5	6.5	18.8	5.9	1.8	1	0	0	4.8	23	15.8	8.6	0.7	0.2	5	0	66.8	2.2	20.2	21.6	10	0.6	5.2	0	4.5	3.1
	OP539936.1:169264-170112_Monkeypox_virus_isolate_MPX/Human/USA/CA-LACPHL-MA00150/2022,_partial_genome	1.749	8.1	7	22.9	6.9	8.9	1	2.4	0.4	20	12.5	16.4	1	4	1.3	6.2	6.3	8.1	0.2	0	1.2	0	5.5	6.5	18.8	5.9	1.8	1	0	0	4.8	23	15.8	8.6	0.7	0.2	5	0	66.8	2.2	20.2	21.6	10	0.6	5.2	0	4.5	3.1
	OP539935.1:169264-170112_Monkeypox_virus_isolate_MPX/Human/USA/CA-LACPHL-MA00149/2022,_partial_genome	1.749	8.1	7	22.9	6.9	8.9	1	2.4	0.4	20	12.5	16.4	1	4	1.3	6.2	6.3	8.1	0.2	0	1.2	0	5.5	6.5	18.8	5.9	1.8	1	0	0	4.8	23	15.8	8.6	0.7	0.2	5	0	66.8	2.2	20.2	21.6	10	0.6	5.2	0	4.5	3.1
	OP539934.1:169260-170108_Monkeypox_virus_isolate_MPX/Human/USA/CA-LACPHL-MA00098/2022,_partial_genome	1.749	8.1	7	22.9	6.9	8.9	1	2.4	0.4	20	12.5	16.4	1	4	1.3	6.2	6.3	8.1	0.2	0	1.2	0	5.5	6.5	18.8	5.9	1.8	1	0	0	4.8	23	15.8	8.6	0.7	0.2	5	0	66.8	2.2	20.2	21.6	10	0.6	5.2	0	4.5	3.1
	OP539933.1:169270-170118_Monkeypox_virus_isolate_MPX/Human/USA/CA-LACPHL-MA00148/2022,_partial_genome	1.749	8.1	7	22.9	6.9	8.9	1	2.4	0.4	20	12.5	16.4	1	4	1.3	6.2	6.3	8.1	0.2	0	1.2	0	5.5	6.5	18.8	5.9	1.8	1	0	0	4.8	23	15.8	8.6	0.7	0.2	5	0	66.8	2.2	20.2	21.6	10	0.6	5.2	0	4.5	3.1
	OP539932.1:169264-170112_Monkeypox_virus_isolate_MPX/Human/USA/CA-LACPHL-MA00147/2022,_partial_genome	1.749	8.1	7	22.9	6.9	8.9	1	2.4	0.4	20	12.5	16.4	1	4	1.3	6.2	6.3	8.1	0.2	0	1.2	0	5.5	6.5	18.8	5.9	1.8	1	0	0	4.8	23	15.8	8.6	0.7	0.2	5	0	66.8	2.2	20.2	21.6	10	0.6	5.2	0	4.5	3.1
	OP539931.1:169465-170313_Monkeypox_virus_isolate_MPX/Human/USA/CA-LACPHL-MA00146/2022,_partial_genome	1.749	8.1	7	22.9	6.9	8.9	1	2.4	0.4	20	12.5	16.4	1	4	1.3	6.2	6.3	8.1	0.2	0	1.2	0	5.5	6.5	18.8	5.9	1.8	1	0	0	4.8	23	15.8	8.6	0.7	0.2	5	0	66.8	2.2	20.2	21.6	10	0.6	5.2	0	4.5	3.1
	OP539930.1:169675-170523_Monkeypox_virus_isolate_MPX/Human/USA/CA-LACPHL-MA00145/2022,_partial_genome	1.749	8.1	7	22.9	6.9	8.9	1	2.4	0.4	20	12.5	16.4	1	4	1.3	6.2	6.3	8.1	0.2	0	1.2	0	5.5	6.5	18.8	5.9	1.8	1	0	0	4.8	23	15.8	8.6	0.7	0.2	5	0	66.8	2.2	20.2	21.6	10	0.6	5.2	0	4.5	3.1
	OP539929.1:169265-170113_Monkeypox_virus_isolate_MPX/Human/USA/CA-LACPHL-MA00144/2022,_partial_genome	1.749	8.1	7	22.9	6.9	8.9	1	2.4	0.4	20	12.5	16.4	1	4	1.3	6.2	6.3	8.1	0.2	0	1.2	0	5.5	6.5	18.8	5.9	1.8	1	0	0	4.8	23	15.8	8.6	0.7	0.2	5	0	66.8	2.2	20.2	21.6	10	0.6	5.2	0	4.5	3.1
	OP539928.1:169676-170524_Monkeypox_virus_isolate_MPX/Human/USA/CA-LACPHL-MA00143/2022,_partial_genome	1.749	8.1	7	22.9	6.9	8.9	1	2.4	0.4	20	12.5	16.4	1	4	1.3	6.2	6.3	8.1	0.2	0	1.2	0	5.5	6.5	18.8	5.9	1.8	1	0	0	4.8	23	15.8	8.6	0.7	0.2	5	0	66.8	2.2	20.2	21.6	10	0.6	5.2	0	4.5	3.1
	OP539927.1:169264-170112_Monkeypox_virus_isolate_MPX/Human/USA/CA-LACPHL-MA00142/2022,_partial_genome	1.749	8.1	7	22.9	6.9	8.9	1	2.4	0.4	20	12.5	16.4	1	4	1.3	6.2	6.3	8.1	0.2	0	1.2	0	5.5	6.5	18.8	5.9	1.8	1	0	0	4.8	23	15.8	8.6	0.7	0.2	5	0	66.8	2.2	20.2	21.6	10	0.6	5.2	0	4.5	3.1
	OP539926.1:169261-170109_Monkeypox_virus_isolate_MPX/Human/USA/CA-LACPHL-MA00141/2022,_partial_genome	1.749	8.1	7	22.9	6.9	8.9	1	2.4	0.4	20	12.5	16.4	1	4	1.3	6.2	6.3	8.1	0.2	0	1.2	0	5.5	6.5	18.8	5.9	1.8	1	0	0	4.8	23	15.8	8.6	0.7	0.2	5	0	66.8	2.2	20.2	21.6	10	0.6	5.2	0	4.5	3.1
	OP539925.1:169264-170112_Monkeypox_virus_isolate_MPX/Human/USA/CA-LACPHL-MA00140/2022,_partial_genome	1.749	8.1	7	22.9	6.9	8.9	1	2.4	0.4	20	12.5	16.4	1	4	1.3	6.2	6.3	8.1	0.2	0	1.2	0	5.5	6.5	18.8	5.9	1.8	1	0	0	4.8	23	15.8	8.6	0.7	0.2	5	0	66.8	2.2	20.2	21.6	10	0.6	5.2	0	4.5	3.1
	OP539924.1:169266-170114_Monkeypox_virus_isolate_MPX/Human/USA/CA-LACPHL-MA00139/2022,_partial_genome	1.749	8.1	7	22.9	6.9	8.9	1	2.4	0.4	20	12.5	16.4	1	4	1.3	6.2	6.3	8.1	0.2	0	1.2	0	5.5	6.5	18.8	5.9	1.8	1	0	0	4.8	23	15.8	8.6	0.7	0.2	5	0	66.8	2.2	20.2	21.6	10	0.6	5.2	0	4.5	3.1
	OP539923.1:169264-170112_Monkeypox_virus_isolate_MPX/Human/USA/CA-LACPHL-MA00138/2022,_partial_genome	1.749	8.1	7	22.9	6.9	8.9	1	2.4	0.4	20	12.5	16.4	1	4	1.3	6.2	6.3	8.1	0.2	0	1.2	0	5.5	6.5	18.8	5.9	1.8	1	0	0	4.8	23	15.8	8.6	0.7	0.2	5	0	66.8	2.2	20.2	21.6	10	0.6	5.2	0	4.5	3.1
	OP539922.1:169263-170111_Monkeypox_virus_isolate_MPX/Human/USA/CA-LACPHL-MA00137/2022,_partial_genome	1.749	8.1	7	22.9	6.9	8.9	1	2.4	0.4	20	12.5	16.4	1	4	1.3	6.2	6.3	8.1	0.2	0	1.2	0	5.5	6.5	18.8	5.9	1.8	1	0	0	4.8	23	15.8	8.6	0.7	0.2	5	0	66.8	2.2	20.2	21.6	10	0.6	5.2	0	4.5	3.1
	OP539921.1:169264-170112_Monkeypox_virus_isolate_MPX/Human/USA/CA-LACPHL-MA00136/2022,_partial_genome	1.749	8.1	7	22.9	6.9	8.9	1	2.4	0.4	20	12.5	16.4	1	4	1.3	6.2	6.3	8.1	0.2	0	1.2	0	5.5	6.5	18.8	5.9	1.8	1	0	0	4.8	23	15.8	8.6	0.7	0.2	5	0	66.8	2.2	20.2	21.6	10	0.6	5.2	0	4.5	3.1
	OP539920.1:169264-170112_Monkeypox_virus_isolate_MPX/Human/USA/CA-LACPHL-MA00135/2022,_partial_genome	1.749	8.1	7	22.9	6.9	8.9	1	2.4	0.4	20	12.5	16.4	1	4	1.3	6.2	6.3	8.1	0.2	0	1.2	0	5.5	6.5	18.8	5.9	1.8	1	0	0	4.8	23	15.8	8.6	0.7	0.2	5	0	66.8	2.2	20.2	21.6	10	0.6	5.2	0	4.5	3.1
	OP539919.1:169268-170116_Monkeypox_virus_isolate_MPX/Human/USA/CA-LACPHL-MA00134/2022,_partial_genome	1.749	8.1	7	22.9	6.9	8.9	1	2.4	0.4	20	12.5	16.4	1	4	1.3	6.2	6.3	8.1	0.2	0	1.2	0	5.5	6.5	18.8	5.9	1.8	1	0	0	4.8	23	15.8	8.6	0.7	0.2	5	0	66.8	2.2	20.2	21.6	10	0.6	5.2	0	4.5	3.1
	OP539918.1:169264-170112_Monkeypox_virus_isolate_MPX/Human/USA/CA-LACPHL-MA00133/2022,_partial_genome	1.749	8.1	7	22.9	6.9	8.9	1	2.4	0.4	20	12.5	16.4	1	4	1.3	6.2	6.3	8.1	0.2	0	1.2	0	5.5	6.5	18.8	5.9	1.8	1	0	0	4.8	23	15.8	8.6	0.7	0.2	5	0	66.8	2.2	20.2	21.6	10	0.6	5.2	0	4.5	3.1
	OP539917.1:169675-170523_Monkeypox_virus_isolate_MPX/Human/USA/CA-LACPHL-MA00132/2022,_partial_genome	1.749	8.1	7	22.9	6.9	8.9	1	2.4	0.4	20	12.5	16.4	1	4	1.3	6.2	6.3	8.1	0.2	0	1.2	0	5.5	6.5	18.8	5.9	1.8	1	0	0	4.8	23	15.8	8.6	0.7	0.2	5	0	66.8	2.2	20.2	21.6	10	0.6	5.2	0	4.5	3.1
	OP539916.1:169617-170465_Monkeypox_virus_isolate_MPX/Human/USA/CA-LACPHL-MA00131/2022,_partial_genome	1.749	8.1	7	22.9	6.9	8.9	1	2.4	0.4	20	12.5	16.4	1	4	1.3	6.2	6.3	8.1	0.2	0	1.2	0	5.5	6.5	18.8	5.9	1.8	1	0	0	4.8	23	15.8	8.6	0.7	0.2	5	0	66.8	2.2	20.2	21.6	10	0.6	5.2	0	4.5	3.1
	OP539915.1:169265-170113_Monkeypox_virus_isolate_MPX/Human/USA/CA-LACPHL-MA00130/2022,_partial_genome	1.749	8.1	7	22.9	6.9	8.9	1	2.4	0.4	20	12.5	16.4	1	4	1.3	6.2	6.3	8.1	0.2	0	1.2	0	5.5	6.5	18.8	5.9	1.8	1	0	0	4.8	23	15.8	8.6	0.7	0.2	5	0	66.8	2.2	20.2	21.6	10	0.6	5.2	0	4.5	3.1
	OP539914.1:169264-170112_Monkeypox_virus_isolate_MPX/Human/USA/CA-LACPHL-MA00129/2022,_partial_genome	1.749	8.1	7	22.9	6.9	8.9	1	2.4	0.4	20	12.5	16.4	1	4	1.3	6.2	6.3	8.1	0.2	0	1.2	0	5.5	6.5	18.8	5.9	1.8	1	0	0	4.8	23	15.8	8.6	0.7	0.2	5	0	66.8	2.2	20.2	21.6	10	0.6	5.2	0	4.5	3.1
	OP539913.1:169265-170113_Monkeypox_virus_isolate_MPX/Human/USA/CA-LACPHL-MA00128/2022,_partial_genome	1.749	8.1	7	22.9	6.9	8.9	1	2.4	0.4	20	12.5	16.4	1	4	1.3	6.2	6.3	8.1	0.2	0	1.2	0	5.5	6.5	18.8	5.9	1.8	1	0	0	4.8	23	15.8	8.6	0.7	0.2	5	0	66.8	2.2	20.2	21.6	10	0.6	5.2	0	4.5	3.1
	OP539912.1:169675-170523_Monkeypox_virus_isolate_MPX/Human/USA/CA-LACPHL-MA00127/2022,_partial_genome	1.749	8.1	7	22.9	6.9	8.9	1	2.4	0.4	20	12.5	16.4	1	4	1.3	6.2	6.3	8.1	0.2	0	1.2	0	5.5	6.5	18.8	5.9	1.8	1	0	0	4.8	23	15.8	8.6	0.7	0.2	5	0	66.8	2.2	20.2	21.6	10	0.6	5.2	0	4.5	3.1
	OP539911.1:169675-170523_Monkeypox_virus_isolate_MPX/Human/USA/CA-LACPHL-MA00126/2022,_partial_genome	1.749	8.1	7	22.9	6.9	8.9	1	2.4	0.4	20	12.5	16.4	1	4	1.3	6.2	6.3	8.1	0.2	0	1.2	0	5.5	6.5	18.8	5.9	1.8	1	0	0	4.8	23	15.8	8.6	0.7	0.2	5	0	66.8	2.2	20.2	21.6	10	0.6	5.2	0	4.5	3.1
	OP539910.1:169676-170524_Monkeypox_virus_isolate_MPX/Human/USA/CA-LACPHL-MA00125/2022,_partial_genome	1.749	8.1	7	22.9	6.9	8.9	1	2.4	0.4	20	12.5	16.4	1	4	1.3	6.2	6.3	8.1	0.2	0	1.2	0	5.5	6.5	18.8	5.9	1.8	1	0	0	4.8	23	15.8	8.6	0.7	0.2	5	0	66.8	2.2	20.2	21.6	10	0.6	5.2	0	4.5	3.1
	OP539909.1:169675-170523_Monkeypox_virus_isolate_MPX/Human/USA/CA-LACPHL-MA00124/2022,_partial_genome	1.749	8.1	7	22.9	6.9	8.9	1	2.4	0.4	20	12.5	16.4	1	4	1.3	6.2	6.3	8.1	0.2	0	1.2	0	5.5	6.5	18.8	5.9	1.8	1	0	0	4.8	23	15.8	8.6	0.7	0.2	5	0	66.8	2.2	20.2	21.6	10	0.6	5.2	0	4.5	3.1
	OP539908.1:169670-170518_Monkeypox_virus_isolate_MPX/Human/USA/CA-LACPHL-MA00123/2022,_partial_genome	1.749	8.1	7	22.9	6.9	8.9	1	2.4	0.4	20	12.5	16.4	1	4	1.3	6.2	6.3	8.1	0.2	0	1.2	0	5.5	6.5	18.8	5.9	1.8	1	0	0	4.8	23	15.8	8.6	0.7	0.2	5	0	66.8	2.2	20.2	21.6	10	0.6	5.2	0	4.5	3.1
	OP539906.1:169676-170524_Monkeypox_virus_isolate_MPX/Human/USA/CA-LACPHL-MA00121/2022,_partial_genome	1.749	8.1	7	22.9	6.9	8.9	1	2.4	0.4	20	12.5	16.4	1	4	1.3	6.2	6.3	8.1	0.2	0	1.2	0	5.5	6.5	18.8	5.9	1.8	1	0	0	4.8	23	15.8	8.6	0.7	0.2	5	0	66.8	2.2	20.2	21.6	10	0.6	5.2	0	4.5	3.1
	OP539905.1:169264-170112_Monkeypox_virus_isolate_MPX/Human/USA/CA-LACPHL-MA00120/2022,_partial_genome	1.749	8.1	7	22.9	6.9	8.9	1	2.4	0.4	20	12.5	16.4	1	4	1.3	6.2	6.3	8.1	0.2	0	1.2	0	5.5	6.5	18.8	5.9	1.8	1	0	0	4.8	23	15.8	8.6	0.7	0.2	5	0	66.8	2.2	20.2	21.6	10	0.6	5.2	0	4.5	3.1
	OP539904.1:169272-170120_Monkeypox_virus_isolate_MPX/Human/USA/CA-LACPHL-MA00119/2022,_partial_genome	1.749	8.1	7	22.9	6.9	8.9	1	2.4	0.4	20	12.5	16.4	1	4	1.3	6.2	6.3	8.1	0.2	0	1.2	0	5.5	6.5	18.8	5.9	1.8	1	0	0	4.8	23	15.8	8.6	0.7	0.2	5	0	66.8	2.2	20.2	21.6	10	0.6	5.2	0	4.5	3.1
	OP539903.1:169267-170115_Monkeypox_virus_isolate_MPX/Human/USA/CA-LACPHL-MA00118/2022,_partial_genome	1.749	8.1	7	22.9	6.9	8.9	1	2.4	0.4	20	12.5	16.4	1	4	1.3	6.2	6.3	8.1	0.2	0	1.2	0	5.5	6.5	18.8	5.9	1.8	1	0	0	4.8	23	15.8	8.6	0.7	0.2	5	0	66.8	2.2	20.2	21.6	10	0.6	5.2	0	4.5	3.1
	OP539902.1:169646-170494_Monkeypox_virus_isolate_MPX/Human/USA/CA-LACPHL-MA00117/2022,_partial_genome	1.749	8.1	7	22.9	6.9	8.9	1	2.4	0.4	20	12.5	16.4	1	4	1.3	6.2	6.3	8.1	0.2	0	1.2	0	5.5	6.5	18.8	5.9	1.8	1	0	0	4.8	23	15.8	8.6	0.7	0.2	5	0	66.8	2.2	20.2	21.6	10	0.6	5.2	0	4.5	3.1
	OP539901.1:169267-170115_Monkeypox_virus_isolate_MPX/Human/USA/CA-LACPHL-MA00116/2022,_partial_genome	1.749	8.1	7	22.9	6.9	8.9	1	2.4	0.4	20	12.5	16.4	1	4	1.3	6.2	6.3	8.1	0.2	0	1.2	0	5.5	6.5	18.8	5.9	1.8	1	0	0	4.8	23	15.8	8.6	0.7	0.2	5	0	66.8	2.2	20.2	21.6	10	0.6	5.2	0	4.5	3.1
	OP539900.1:169267-170115_Monkeypox_virus_isolate_MPX/Human/USA/CA-LACPHL-MA00115/2022,_partial_genome	1.749	8.1	7	22.9	6.9	8.9	1	2.4	0.4	20	12.5	16.4	1	4	1.3	6.2	6.3	8.1	0.2	0	1.2	0	5.5	6.5	18.8	5.9	1.8	1	0	0	4.8	23	15.8	8.6	0.7	0.2	5	0	66.8	2.2	20.2	21.6	10	0.6	5.2	0	4.5	3.1
	OP539899.1:169262-170110_Monkeypox_virus_isolate_MPX/Human/USA/CA-LACPHL-MA00114/2022,_partial_genome	1.749	8.1	7	22.9	6.9	8.9	1	2.4	0.4	20	12.5	16.4	1	4	1.3	6.2	6.3	8.1	0.2	0	1.2	0	5.5	6.5	18.8	5.9	1.8	1	0	0	4.8	23	15.8	8.6	0.7	0.2	5	0	66.8	2.2	20.2	21.6	10	0.6	5.2	0	4.5	3.1
	OP539898.1:169265-170113_Monkeypox_virus_isolate_MPX/Human/USA/CA-LACPHL-MA00113/2022,_partial_genome	1.749	8.1	7	22.9	6.9	8.9	1	2.4	0.4	20	12.5	16.4	1	4	1.3	6.2	6.3	8.1	0.2	0	1.2	0	5.5	6.5	18.8	5.9	1.8	1	0	0	4.8	23	15.8	8.6	0.7	0.2	5	0	66.8	2.2	20.2	21.6	10	0.6	5.2	0	4.5	3.1
	OP539897.1:169676-170524_Monkeypox_virus_isolate_MPX/Human/USA/CA-LACPHL-MA00112/2022,_partial_genome	1.749	8.1	7	22.9	6.9	8.9	1	2.4	0.4	20	12.5	16.4	1	4	1.3	6.2	6.3	8.1	0.2	0	1.2	0	5.5	6.5	18.8	5.9	1.8	1	0	0	4.8	23	15.8	8.6	0.7	0.2	5	0	66.8	2.2	20.2	21.6	10	0.6	5.2	0	4.5	3.1
	OP539896.1:169676-170524_Monkeypox_virus_isolate_MPX/Human/USA/CA-LACPHL-MA00111/2022,_partial_genome	1.749	8.1	7	22.9	6.9	8.9	1	2.4	0.4	20	12.5	16.4	1	4	1.3	6.2	6.3	8.1	0.2	0	1.2	0	5.5	6.5	18.8	5.9	1.8	1	0	0	4.8	23	15.8	8.6	0.7	0.2	5	0	66.8	2.2	20.2	21.6	10	0.6	5.2	0	4.5	3.1
	OP539895.1:169264-170112_Monkeypox_virus_isolate_MPX/Human/USA/CA-LACPHL-MA00110/2022,_partial_genome	1.749	8.1	7	22.9	6.9	8.9	1	2.4	0.4	20	12.5	16.4	1	4	1.3	6.2	6.3	8.1	0.2	0	1.2	0	5.5	6.5	18.8	5.9	1.8	1	0	0	4.8	23	15.8	8.6	0.7	0.2	5	0	66.8	2.2	20.2	21.6	10	0.6	5.2	0	4.5	3.1
	OP539894.1:169264-170112_Monkeypox_virus_isolate_MPX/Human/USA/CA-LACPHL-MA00109/2022,_partial_genome	1.749	8.1	7	22.9	6.9	8.9	1	2.4	0.4	20	12.5	16.4	1	4	1.3	6.2	6.3	8.1	0.2	0	1.2	0	5.5	6.5	18.8	5.9	1.8	1	0	0	4.8	23	15.8	8.6	0.7	0.2	5	0	66.8	2.2	20.2	21.6	10	0.6	5.2	0	4.5	3.1
	OP539893.1:169264-170112_Monkeypox_virus_isolate_MPX/Human/USA/CA-LACPHL-MA00108/2022,_partial_genome	1.749	8.1	7	22.9	6.9	8.9	1	2.4	0.4	20	12.5	16.4	1	4	1.3	6.2	6.3	8.1	0.2	0	1.2	0	5.5	6.5	18.8	5.9	1.8	1	0	0	4.8	23	15.8	8.6	0.7	0.2	5	0	66.8	2.2	20.2	21.6	10	0.6	5.2	0	4.5	3.1
	OP539892.1:169270-170118_Monkeypox_virus_isolate_MPX/Human/USA/CA-LACPHL-MA00107/2022,_partial_genome	1.749	8.1	7	22.9	6.9	8.9	1	2.4	0.4	20	12.5	16.4	1	4	1.3	6.2	6.3	8.1	0.2	0	1.2	0	5.5	6.5	18.8	5.9	1.8	1	0	0	4.8	23	15.8	8.6	0.7	0.2	5	0	66.8	2.2	20.2	21.6	10	0.6	5.2	0	4.5	3.1
	OP539891.1:169264-170112_Monkeypox_virus_isolate_MPX/Human/USA/CA-LACPHL-MA00106/2022,_partial_genome	1.749	8.1	7	22.9	6.9	8.9	1	2.4	0.4	20	12.5	16.4	1	4	1.3	6.2	6.3	8.1	0.2	0	1.2	0	5.5	6.5	18.8	5.9	1.8	1	0	0	4.8	23	15.8	8.6	0.7	0.2	5	0	66.8	2.2	20.2	21.6	10	0.6	5.2	0	4.5	3.1
	OP539890.1:169675-170523_Monkeypox_virus_isolate_MPX/Human/USA/CA-LACPHL-MA00105/2022,_partial_genome	1.749	8.1	7	22.9	6.9	8.9	1	2.4	0.4	20	12.5	16.4	1	4	1.3	6.2	6.3	8.1	0.2	0	1.2	0	5.5	6.5	18.8	5.9	1.8	1	0	0	4.8	23	15.8	8.6	0.7	0.2	5	0	66.8	2.2	20.2	21.6	10	0.6	5.2	0	4.5	3.1
	OP539889.1:169265-170113_Monkeypox_virus_isolate_MPX/Human/USA/CA-LACPHL-MA00104/2022,_partial_genome	1.749	8.1	7	22.9	6.9	8.9	1	2.4	0.4	20	12.5	16.4	1	4	1.3	6.2	6.3	8.1	0.2	0	1.2	0	5.5	6.5	18.8	5.9	1.8	1	0	0	4.8	23	15.8	8.6	0.7	0.2	5	0	66.8	2.2	20.2	21.6	10	0.6	5.2	0	4.5	3.1
	OP539888.1:169676-170524_Monkeypox_virus_isolate_MPX/Human/USA/CA-LACPHL-MA00103/2022,_partial_genome	1.749	8.1	7	22.9	6.9	8.9	1	2.4	0.4	20	12.5	16.4	1	4	1.3	6.2	6.3	8.1	0.2	0	1.2	0	5.5	6.5	18.8	5.9	1.8	1	0	0	4.8	23	15.8	8.6	0.7	0.2	5	0	66.8	2.2	20.2	21.6	10	0.6	5.2	0	4.5	3.1
	OP539887.1:169267-170115_Monkeypox_virus_isolate_MPX/Human/USA/CA-LACPHL-MA00102/2022,_partial_genome	1.749	8.1	7	22.9	6.9	8.9	1	2.4	0.4	20	12.5	16.4	1	4	1.3	6.2	6.3	8.1	0.2	0	1.2	0	5.5	6.5	18.8	5.9	1.8	1	0	0	4.8	23	15.8	8.6	0.7	0.2	5	0	66.8	2.2	20.2	21.6	10	0.6	5.2	0	4.5	3.1
	OP539886.1:169265-170113_Monkeypox_virus_isolate_MPX/Human/USA/CA-LACPHL-MA00101/2022,_partial_genome	1.749	8.1	7	22.9	6.9	8.9	1	2.4	0.4	20	12.5	16.4	1	4	1.3	6.2	6.3	8.1	0.2	0	1.2	0	5.5	6.5	18.8	5.9	1.8	1	0	0	4.8	23	15.8	8.6	0.7	0.2	5	0	66.8	2.2	20.2	21.6	10	0.6	5.2	0	4.5	3.1
	OP539885.1:169675-170523_Monkeypox_virus_isolate_MPX/Human/USA/CA-LACPHL-MA00100/2022,_partial_genome	1.749	8.1	7	22.9	6.9	8.9	1	2.4	0.4	20	12.5	16.4	1	4	1.3	6.2	6.3	8.1	0.2	0	1.2	0	5.5	6.5	18.8	5.9	1.8	1	0	0	4.8	23	15.8	8.6	0.7	0.2	5	0	66.8	2.2	20.2	21.6	10	0.6	5.2	0	4.5	3.1
	OP539884.1:169676-170524_Monkeypox_virus_isolate_MPX/Human/USA/CA-LACPHL-MA00099/2022,_partial_genome	1.749	8.1	7	22.9	6.9	8.9	1	2.4	0.4	20	12.5	16.4	1	4	1.3	6.2	6.3	8.1	0.2	0	1.2	0	5.5	6.5	18.8	5.9	1.8	1	0	0	4.8	23	15.8	8.6	0.7	0.2	5	0	66.8	2.2	20.2	21.6	10	0.6	5.2	0	4.5	3.1
	OP536815.1:170025-170873_Monkeypox_virus_isolate_9000453,_partial_genome	1.749	8.1	7	22.9	6.9	8.9	1	2.4	0.4	20	12.5	16.4	1	4	1.3	6.2	6.3	8.1	0.2	0	1.2	0	5.5	6.5	18.8	5.9	1.8	1	0	0	4.8	23	15.8	8.6	0.7	0.2	5	0	66.8	2.2	20.2	21.6	10	0.6	5.2	0	4.5	3.1
	OP536814.1:170026-170874_Monkeypox_virus_isolate_9000452,_partial_genome	1.749	8.1	7	22.9	6.9	8.9	1	2.4	0.4	20	12.5	16.4	1	4	1.3	6.2	6.3	8.1	0.2	0	1.2	0	5.5	6.5	18.8	5.9	1.8	1	0	0	4.8	23	15.8	8.6	0.7	0.2	5	0	66.8	2.2	20.2	21.6	10	0.6	5.2	0	4.5	3.1
	OP536813.1:170028-170876_Monkeypox_virus_isolate_9000451,_partial_genome	1.749	8.1	7	22.9	6.9	8.9	1	2.4	0.4	20	12.5	16.4	1	4	1.3	6.2	6.3	8.1	0.2	0	1.2	0	5.5	6.5	18.8	5.9	1.8	1	0	0	4.8	23	15.8	8.6	0.7	0.2	5	0	66.8	2.2	20.2	21.6	10	0.6	5.2	0	4.5	3.1
	OP536811.1:170026-170874_Monkeypox_virus_isolate_9000448,_partial_genome	1.749	8.1	7	22.9	6.9	8.9	1	2.4	0.4	20	12.5	16.4	1	4	1.3	6.2	6.3	8.1	0.2	0	1.2	0	5.5	6.5	18.8	5.9	1.8	1	0	0	4.8	23	15.8	8.6	0.7	0.2	5	0	66.8	2.2	20.2	21.6	10	0.6	5.2	0	4.5	3.1
	OP536809.1:170025-170873_Monkeypox_virus_isolate_9000444,_partial_genome	1.749	8.1	7	22.9	6.9	8.9	1	2.4	0.4	20	12.5	16.4	1	4	1.3	6.2	6.3	8.1	0.2	0	1.2	0	5.5	6.5	18.8	5.9	1.8	1	0	0	4.8	23	15.8	8.6	0.7	0.2	5	0	66.8	2.2	20.2	21.6	10	0.6	5.2	0	4.5	3.1
	OP536808.1:170025-170873_Monkeypox_virus_isolate_9000442,_partial_genome	1.749	8.1	7	22.9	6.9	8.9	1	2.4	0.4	20	12.5	16.4	1	4	1.3	6.2	6.3	8.1	0.2	0	1.2	0	5.5	6.5	18.8	5.9	1.8	1	0	0	4.8	23	15.8	8.6	0.7	0.2	5	0	66.8	2.2	20.2	21.6	10	0.6	5.2	0	4.5	3.1
	OP536807.1:170026-170874_Monkeypox_virus_isolate_9000438,_partial_genome	1.749	8.1	7	22.9	6.9	8.9	1	2.4	0.4	20	12.5	16.4	1	4	1.3	6.2	6.3	8.1	0.2	0	1.2	0	5.5	6.5	18.8	5.9	1.8	1	0	0	4.8	23	15.8	8.6	0.7	0.2	5	0	66.8	2.2	20.2	21.6	10	0.6	5.2	0	4.5	3.1
	OP536806.1:170031-170879_Monkeypox_virus_isolate_9000437,_partial_genome	1.749	8.1	7	22.9	6.9	8.9	1	2.4	0.4	20	12.5	16.4	1	4	1.3	6.2	6.3	8.1	0.2	0	1.2	0	5.5	6.5	18.8	5.9	1.8	1	0	0	4.8	23	15.8	8.6	0.7	0.2	5	0	66.8	2.2	20.2	21.6	10	0.6	5.2	0	4.5	3.1
	OP536805.1:170026-170874_Monkeypox_virus_isolate_9000435,_partial_genome	1.749	8.1	7	22.9	6.9	8.9	1	2.4	0.4	20	12.5	16.4	1	4	1.3	6.2	6.3	8.1	0.2	0	1.2	0	5.5	6.5	18.8	5.9	1.8	1	0	0	4.8	23	15.8	8.6	0.7	0.2	5	0	66.8	2.2	20.2	21.6	10	0.6	5.2	0	4.5	3.1
	OP536804.1:170026-170874_Monkeypox_virus_isolate_9000432,_partial_genome	1.749	8.1	7	22.9	6.9	8.9	1	2.4	0.4	20	12.5	16.4	1	4	1.3	6.2	6.3	8.1	0.2	0	1.2	0	5.5	6.5	18.8	5.9	1.8	1	0	0	4.8	23	15.8	8.6	0.7	0.2	5	0	66.8	2.2	20.2	21.6	10	0.6	5.2	0	4.5	3.1
	OP536803.1:170029-170877_Monkeypox_virus_isolate_9000431,_partial_genome	1.749	8.1	7	22.9	6.9	8.9	1	2.4	0.4	20	12.5	16.4	1	4	1.3	6.2	6.3	8.1	0.2	0	1.2	0	5.5	6.5	18.8	5.9	1.8	1	0	0	4.8	23	15.8	8.6	0.7	0.2	5	0	66.8	2.2	20.2	21.6	10	0.6	5.2	0	4.5	3.1
	OP536802.1:170027-170875_Monkeypox_virus_isolate_9000430,_partial_genome	1.749	8.1	7	22.9	6.9	8.9	1	2.4	0.4	20	12.5	16.4	1	4	1.3	6.2	6.3	8.1	0.2	0	1.2	0	5.5	6.5	18.8	5.9	1.8	1	0	0	4.8	23	15.8	8.6	0.7	0.2	5	0	66.8	2.2	20.2	21.6	10	0.6	5.2	0	4.5	3.1
	OP536801.1:170027-170875_Monkeypox_virus_isolate_9000429,_partial_genome	1.749	8.1	7	22.9	6.9	8.9	1	2.4	0.4	20	12.5	16.4	1	4	1.3	6.2	6.3	8.1	0.2	0	1.2	0	5.5	6.5	18.8	5.9	1.8	1	0	0	4.8	23	15.8	8.6	0.7	0.2	5	0	66.8	2.2	20.2	21.6	10	0.6	5.2	0	4.5	3.1
	OP536800.1:170027-170875_Monkeypox_virus_isolate_9000426,_partial_genome	1.749	8.1	7	22.9	6.9	8.9	1	2.4	0.4	20	12.5	16.4	1	4	1.3	6.2	6.3	8.1	0.2	0	1.2	0	5.5	6.5	18.8	5.9	1.8	1	0	0	4.8	23	15.8	8.6	0.7	0.2	5	0	66.8	2.2	20.2	21.6	10	0.6	5.2	0	4.5	3.1
	OP536799.1:170020-170868_Monkeypox_virus_isolate_9000425,_partial_genome	1.749	8.1	7	22.9	6.9	8.9	1	2.4	0.4	20	12.5	16.4	1	4	1.3	6.2	6.3	8.1	0.2	0	1.2	0	5.5	6.5	18.8	5.9	1.8	1	0	0	4.8	23	15.8	8.6	0.7	0.2	5	0	66.8	2.2	20.2	21.6	10	0.6	5.2	0	4.5	3.1
	OP536798.1:170026-170874_Monkeypox_virus_isolate_9000424,_partial_genome	1.749	8.1	7	22.9	6.9	8.9	1	2.4	0.4	20	12.5	16.4	1	4	1.3	6.2	6.3	8.1	0.2	0	1.2	0	5.5	6.5	18.8	5.9	1.8	1	0	0	4.8	23	15.8	8.6	0.7	0.2	5	0	66.8	2.2	20.2	21.6	10	0.6	5.2	0	4.5	3.1
	OP536797.1:170026-170874_Monkeypox_virus_isolate_9000423,_partial_genome	1.749	8.1	7	22.9	6.9	8.9	1	2.4	0.4	20	12.5	16.4	1	4	1.3	6.2	6.3	8.1	0.2	0	1.2	0	5.5	6.5	18.8	5.9	1.8	1	0	0	4.8	23	15.8	8.6	0.7	0.2	5	0	66.8	2.2	20.2	21.6	10	0.6	5.2	0	4.5	3.1
	OP536796.1:170024-170872_Monkeypox_virus_isolate_9000422,_partial_genome	1.749	8.1	7	22.9	6.9	8.9	1	2.4	0.4	20	12.5	16.4	1	4	1.3	6.2	6.3	8.1	0.2	0	1.2	0	5.5	6.5	18.8	5.9	1.8	1	0	0	4.8	23	15.8	8.6	0.7	0.2	5	0	66.8	2.2	20.2	21.6	10	0.6	5.2	0	4.5	3.1
	OP536795.1:170026-170874_Monkeypox_virus_isolate_9000421,_partial_genome	1.749	8.1	7	22.9	6.9	8.9	1	2.4	0.4	20	12.5	16.4	1	4	1.3	6.2	6.3	8.1	0.2	0	1.2	0	5.5	6.5	18.8	5.9	1.8	1	0	0	4.8	23	15.8	8.6	0.7	0.2	5	0	66.8	2.2	20.2	21.6	10	0.6	5.2	0	4.5	3.1
	OP536794.1:170017-170865_Monkeypox_virus_isolate_9000420,_partial_genome	1.749	8.1	7	22.9	6.9	8.9	1	2.4	0.4	20	12.5	16.4	1	4	1.3	6.2	6.3	8.1	0.2	0	1.2	0	5.5	6.5	18.8	5.9	1.8	1	0	0	4.8	23	15.8	8.6	0.7	0.2	5	0	66.8	2.2	20.2	21.6	10	0.6	5.2	0	4.5	3.1
	OP536793.1:170027-170875_Monkeypox_virus_isolate_9000419,_partial_genome	1.749	8.1	7	22.9	6.9	8.9	1	2.4	0.4	20	12.5	16.4	1	4	1.3	6.2	6.3	8.1	0.2	0	1.2	0	5.5	6.5	18.8	5.9	1.8	1	0	0	4.8	23	15.8	8.6	0.7	0.2	5	0	66.8	2.2	20.2	21.6	10	0.6	5.2	0	4.5	3.1
	OP536792.1:170025-170873_Monkeypox_virus_isolate_9000418,_partial_genome	1.749	8.1	7	22.9	6.9	8.9	1	2.4	0.4	20	12.5	16.4	1	4	1.3	6.2	6.3	8.1	0.2	0	1.2	0	5.5	6.5	18.8	5.9	1.8	1	0	0	4.8	23	15.8	8.6	0.7	0.2	5	0	66.8	2.2	20.2	21.6	10	0.6	5.2	0	4.5	3.1
	OP536791.1:170024-170872_Monkeypox_virus_isolate_9000417,_partial_genome	1.749	8.1	7	22.9	6.9	8.9	1	2.4	0.4	20	12.5	16.4	1	4	1.3	6.2	6.3	8.1	0.2	0	1.2	0	5.5	6.5	18.8	5.9	1.8	1	0	0	4.8	23	15.8	8.6	0.7	0.2	5	0	66.8	2.2	20.2	21.6	10	0.6	5.2	0	4.5	3.1
	OP536790.1:170024-170872_Monkeypox_virus_isolate_9000416,_partial_genome	1.749	8.1	7	22.9	6.9	8.9	1	2.4	0.4	20	12.5	16.4	1	4	1.3	6.2	6.3	8.1	0.2	0	1.2	0	5.5	6.5	18.8	5.9	1.8	1	0	0	4.8	23	15.8	8.6	0.7	0.2	5	0	66.8	2.2	20.2	21.6	10	0.6	5.2	0	4.5	3.1
	OP536789.1:170028-170876_Monkeypox_virus_isolate_9000415,_partial_genome	1.749	8.1	7	22.9	6.9	8.9	1	2.4	0.4	20	12.5	16.4	1	4	1.3	6.2	6.3	8.1	0.2	0	1.2	0	5.5	6.5	18.8	5.9	1.8	1	0	0	4.8	23	15.8	8.6	0.7	0.2	5	0	66.8	2.2	20.2	21.6	10	0.6	5.2	0	4.5	3.1
	OP536788.1:170026-170874_Monkeypox_virus_isolate_9000413,_partial_genome	1.749	8.1	7	22.9	6.9	8.9	1	2.4	0.4	20	12.5	16.4	1	4	1.3	6.2	6.3	8.1	0.2	0	1.2	0	5.5	6.5	18.8	5.9	1.8	1	0	0	4.8	23	15.8	8.6	0.7	0.2	5	0	66.8	2.2	20.2	21.6	10	0.6	5.2	0	4.5	3.1
	OP536787.1:170024-170872_Monkeypox_virus_isolate_9000412,_partial_genome	1.749	8.1	7	22.9	6.9	8.9	1	2.4	0.4	20	12.5	16.4	1	4	1.3	6.2	6.3	8.1	0.2	0	1.2	0	5.5	6.5	18.8	5.9	1.8	1	0	0	4.8	23	15.8	8.6	0.7	0.2	5	0	66.8	2.2	20.2	21.6	10	0.6	5.2	0	4.5	3.1
	OP536786.1:170025-170873_Monkeypox_virus_isolate_9000411,_partial_genome	1.749	8.1	7	22.9	6.9	8.9	1	2.4	0.4	20	12.5	16.4	1	4	1.3	6.2	6.3	8.1	0.2	0	1.2	0	5.5	6.5	18.8	5.9	1.8	1	0	0	4.8	23	15.8	8.6	0.7	0.2	5	0	66.8	2.2	20.2	21.6	10	0.6	5.2	0	4.5	3.1
	OP536785.1:170027-170875_Monkeypox_virus_isolate_9000409,_partial_genome	1.749	8.1	7	22.9	6.9	8.9	1	2.4	0.4	20	12.5	16.4	1	4	1.3	6.2	6.3	8.1	0.2	0	1.2	0	5.5	6.5	18.8	5.9	1.8	1	0	0	4.8	23	15.8	8.6	0.7	0.2	5	0	66.8	2.2	20.2	21.6	10	0.6	5.2	0	4.5	3.1
	OP536784.1:170026-170874_Monkeypox_virus_isolate_9000408,_partial_genome	1.749	8.1	7	22.9	6.9	8.9	1	2.4	0.4	20	12.5	16.4	1	4	1.3	6.2	6.3	8.1	0.2	0	1.2	0	5.5	6.5	18.8	5.9	1.8	1	0	0	4.8	23	15.8	8.6	0.7	0.2	5	0	66.8	2.2	20.2	21.6	10	0.6	5.2	0	4.5	3.1
	OP536783.1:170018-170866_Monkeypox_virus_isolate_9000407,_partial_genome	1.749	8.1	7	22.9	6.9	8.9	1	2.4	0.4	20	12.5	16.4	1	4	1.3	6.2	6.3	8.1	0.2	0	1.2	0	5.5	6.5	18.8	5.9	1.8	1	0	0	4.8	23	15.8	8.6	0.7	0.2	5	0	66.8	2.2	20.2	21.6	10	0.6	5.2	0	4.5	3.1
	OP536782.1:170026-170874_Monkeypox_virus_isolate_9000406,_partial_genome	1.749	8.1	7	22.9	6.9	8.9	1	2.4	0.4	20	12.5	16.4	1	4	1.3	6.2	6.3	8.1	0.2	0	1.2	0	5.5	6.5	18.8	5.9	1.8	1	0	0	4.8	23	15.8	8.6	0.7	0.2	5	0	66.8	2.2	20.2	21.6	10	0.6	5.2	0	4.5	3.1
	OP536781.1:170024-170872_Monkeypox_virus_isolate_9000405,_partial_genome	1.749	8.1	7	22.9	6.9	8.9	1	2.4	0.4	20	12.5	16.4	1	4	1.3	6.2	6.3	8.1	0.2	0	1.2	0	5.5	6.5	18.8	5.9	1.8	1	0	0	4.8	23	15.8	8.6	0.7	0.2	5	0	66.8	2.2	20.2	21.6	10	0.6	5.2	0	4.5	3.1
	OP536780.1:170024-170872_Monkeypox_virus_isolate_9000404,_partial_genome	1.749	8.1	7	22.9	6.9	8.9	1	2.4	0.4	20	12.5	16.4	1	4	1.3	6.2	6.3	8.1	0.2	0	1.2	0	5.5	6.5	18.8	5.9	1.8	1	0	0	4.8	23	15.8	8.6	0.7	0.2	5	0	66.8	2.2	20.2	21.6	10	0.6	5.2	0	4.5	3.1
	OP536779.1:170023-170871_Monkeypox_virus_isolate_9000403,_partial_genome	1.749	8.1	7	22.9	6.9	8.9	1	2.4	0.4	20	12.5	16.4	1	4	1.3	6.2	6.3	8.1	0.2	0	1.2	0	5.5	6.5	18.8	5.9	1.8	1	0	0	4.8	23	15.8	8.6	0.7	0.2	5	0	66.8	2.2	20.2	21.6	10	0.6	5.2	0	4.5	3.1
	OP536778.1:170022-170870_Monkeypox_virus_isolate_9000400,_partial_genome	1.749	8.1	7	22.9	6.9	8.9	1	2.4	0.4	20	12.5	16.4	1	4	1.3	6.2	6.3	8.1	0.2	0	1.2	0	5.5	6.5	18.8	5.9	1.8	1	0	0	4.8	23	15.8	8.6	0.7	0.2	5	0	66.8	2.2	20.2	21.6	10	0.6	5.2	0	4.5	3.1
	OP536777.1:170026-170874_Monkeypox_virus_isolate_9000399,_partial_genome	1.749	8.1	7	22.9	6.9	8.9	1	2.4	0.4	20	12.5	16.4	1	4	1.3	6.2	6.3	8.1	0.2	0	1.2	0	5.5	6.5	18.8	5.9	1.8	1	0	0	4.8	23	15.8	8.6	0.7	0.2	5	0	66.8	2.2	20.2	21.6	10	0.6	5.2	0	4.5	3.1
	OP536776.1:170035-170883_Monkeypox_virus_isolate_9000398,_partial_genome	1.749	8.1	7	22.9	6.9	8.9	1	2.4	0.4	20	12.5	16.4	1	4	1.3	6.2	6.3	8.1	0.2	0	1.2	0	5.5	6.5	18.8	5.9	1.8	1	0	0	4.8	23	15.8	8.6	0.7	0.2	5	0	66.8	2.2	20.2	21.6	10	0.6	5.2	0	4.5	3.1
	OP536775.1:170027-170875_Monkeypox_virus_isolate_9000397,_partial_genome	1.749	8.1	7	22.9	6.9	8.9	1	2.4	0.4	20	12.5	16.4	1	4	1.3	6.2	6.3	8.1	0.2	0	1.2	0	5.5	6.5	18.8	5.9	1.8	1	0	0	4.8	23	15.8	8.6	0.7	0.2	5	0	66.8	2.2	20.2	21.6	10	0.6	5.2	0	4.5	3.1
	OP536774.1:170027-170875_Monkeypox_virus_isolate_9000396,_partial_genome	1.749	8.1	7	22.9	6.9	8.9	1	2.4	0.4	20	12.5	16.4	1	4	1.3	6.2	6.3	8.1	0.2	0	1.2	0	5.5	6.5	18.8	5.9	1.8	1	0	0	4.8	23	15.8	8.6	0.7	0.2	5	0	66.8	2.2	20.2	21.6	10	0.6	5.2	0	4.5	3.1
	OP536773.1:170029-170877_Monkeypox_virus_isolate_9000395,_partial_genome	1.749	8.1	7	22.9	6.9	8.9	1	2.4	0.4	20	12.5	16.4	1	4	1.3	6.2	6.3	8.1	0.2	0	1.2	0	5.5	6.5	18.8	5.9	1.8	1	0	0	4.8	23	15.8	8.6	0.7	0.2	5	0	66.8	2.2	20.2	21.6	10	0.6	5.2	0	4.5	3.1
	OP536772.1:170025-170873_Monkeypox_virus_isolate_9000394,_partial_genome	1.749	8.1	7	22.9	6.9	8.9	1	2.4	0.4	20	12.5	16.4	1	4	1.3	6.2	6.3	8.1	0.2	0	1.2	0	5.5	6.5	18.8	5.9	1.8	1	0	0	4.8	23	15.8	8.6	0.7	0.2	5	0	66.8	2.2	20.2	21.6	10	0.6	5.2	0	4.5	3.1
	OP536771.1:170026-170874_Monkeypox_virus_isolate_9000393,_partial_genome	1.749	8.1	7	22.9	6.9	8.9	1	2.4	0.4	20	12.5	16.4	1	4	1.3	6.2	6.3	8.1	0.2	0	1.2	0	5.5	6.5	18.8	5.9	1.8	1	0	0	4.8	23	15.8	8.6	0.7	0.2	5	0	66.8	2.2	20.2	21.6	10	0.6	5.2	0	4.5	3.1
	OP536769.1:170029-170877_Monkeypox_virus_isolate_9000391,_partial_genome	1.749	8.1	7	22.9	6.9	8.9	1	2.4	0.4	20	12.5	16.4	1	4	1.3	6.2	6.3	8.1	0.2	0	1.2	0	5.5	6.5	18.8	5.9	1.8	1	0	0	4.8	23	15.8	8.6	0.7	0.2	5	0	66.8	2.2	20.2	21.6	10	0.6	5.2	0	4.5	3.1
	OP536768.1:170026-170874_Monkeypox_virus_isolate_9000390,_partial_genome	1.749	8.1	7	22.9	6.9	8.9	1	2.4	0.4	20	12.5	16.4	1	4	1.3	6.2	6.3	8.1	0.2	0	1.2	0	5.5	6.5	18.8	5.9	1.8	1	0	0	4.8	23	15.8	8.6	0.7	0.2	5	0	66.8	2.2	20.2	21.6	10	0.6	5.2	0	4.5	3.1
	OP536767.1:170026-170874_Monkeypox_virus_isolate_9000389,_partial_genome	1.749	8.1	7	22.9	6.9	8.9	1	2.4	0.4	20	12.5	16.4	1	4	1.3	6.2	6.3	8.1	0.2	0	1.2	0	5.5	6.5	18.8	5.9	1.8	1	0	0	4.8	23	15.8	8.6	0.7	0.2	5	0	66.8	2.2	20.2	21.6	10	0.6	5.2	0	4.5	3.1
	OP536766.1:170026-170874_Monkeypox_virus_isolate_9000388,_partial_genome	1.749	8.1	7	22.9	6.9	8.9	1	2.4	0.4	20	12.5	16.4	1	4	1.3	6.2	6.3	8.1	0.2	0	1.2	0	5.5	6.5	18.8	5.9	1.8	1	0	0	4.8	23	15.8	8.6	0.7	0.2	5	0	66.8	2.2	20.2	21.6	10	0.6	5.2	0	4.5	3.1
	OP536765.1:170026-170874_Monkeypox_virus_isolate_9000387,_partial_genome	1.749	8.1	7	22.9	6.9	8.9	1	2.4	0.4	20	12.5	16.4	1	4	1.3	6.2	6.3	8.1	0.2	0	1.2	0	5.5	6.5	18.8	5.9	1.8	1	0	0	4.8	23	15.8	8.6	0.7	0.2	5	0	66.8	2.2	20.2	21.6	10	0.6	5.2	0	4.5	3.1
	OP536764.1:170025-170873_Monkeypox_virus_isolate_9000385,_partial_genome	1.749	8.1	7	22.9	6.9	8.9	1	2.4	0.4	20	12.5	16.4	1	4	1.3	6.2	6.3	8.1	0.2	0	1.2	0	5.5	6.5	18.8	5.9	1.8	1	0	0	4.8	23	15.8	8.6	0.7	0.2	5	0	66.8	2.2	20.2	21.6	10	0.6	5.2	0	4.5	3.1
	OP536763.1:170026-170874_Monkeypox_virus_isolate_9000384,_partial_genome	1.749	8.1	7	22.9	6.9	8.9	1	2.4	0.4	20	12.5	16.4	1	4	1.3	6.2	6.3	8.1	0.2	0	1.2	0	5.5	6.5	18.8	5.9	1.8	1	0	0	4.8	23	15.8	8.6	0.7	0.2	5	0	66.8	2.2	20.2	21.6	10	0.6	5.2	0	4.5	3.1
	OP536762.1:170025-170873_Monkeypox_virus_isolate_9000383,_partial_genome	1.749	8.1	7	22.9	6.9	8.9	1	2.4	0.4	20	12.5	16.4	1	4	1.3	6.2	6.3	8.1	0.2	0	1.2	0	5.5	6.5	18.8	5.9	1.8	1	0	0	4.8	23	15.8	8.6	0.7	0.2	5	0	66.8	2.2	20.2	21.6	10	0.6	5.2	0	4.5	3.1
	OP536761.1:170026-170874_Monkeypox_virus_isolate_9000382,_partial_genome	1.749	8.1	7	22.9	6.9	8.9	1	2.4	0.4	20	12.5	16.4	1	4	1.3	6.2	6.3	8.1	0.2	0	1.2	0	5.5	6.5	18.8	5.9	1.8	1	0	0	4.8	23	15.8	8.6	0.7	0.2	5	0	66.8	2.2	20.2	21.6	10	0.6	5.2	0	4.5	3.1
	OP536760.1:170027-170875_Monkeypox_virus_isolate_9000381,_partial_genome	1.749	8.1	7	22.9	6.9	8.9	1	2.4	0.4	20	12.5	16.4	1	4	1.3	6.2	6.3	8.1	0.2	0	1.2	0	5.5	6.5	18.8	5.9	1.8	1	0	0	4.8	23	15.8	8.6	0.7	0.2	5	0	66.8	2.2	20.2	21.6	10	0.6	5.2	0	4.5	3.1
	OP536759.1:170026-170874_Monkeypox_virus_isolate_9000380,_partial_genome	1.749	8.1	7	22.9	6.9	8.9	1	2.4	0.4	20	12.5	16.4	1	4	1.3	6.2	6.3	8.1	0.2	0	1.2	0	5.5	6.5	18.8	5.9	1.8	1	0	0	4.8	23	15.8	8.6	0.7	0.2	5	0	66.8	2.2	20.2	21.6	10	0.6	5.2	0	4.5	3.1
	OP536758.1:170025-170873_Monkeypox_virus_isolate_9000378,_partial_genome	1.749	8.1	7	22.9	6.9	8.9	1	2.4	0.4	20	12.5	16.4	1	4	1.3	6.2	6.3	8.1	0.2	0	1.2	0	5.5	6.5	18.8	5.9	1.8	1	0	0	4.8	23	15.8	8.6	0.7	0.2	5	0	66.8	2.2	20.2	21.6	10	0.6	5.2	0	4.5	3.1
	OP536757.1:170024-170872_Monkeypox_virus_isolate_9000377,_partial_genome	1.749	8.1	7	22.9	6.9	8.9	1	2.4	0.4	20	12.5	16.4	1	4	1.3	6.2	6.3	8.1	0.2	0	1.2	0	5.5	6.5	18.8	5.9	1.8	1	0	0	4.8	23	15.8	8.6	0.7	0.2	5	0	66.8	2.2	20.2	21.6	10	0.6	5.2	0	4.5	3.1
	OP536756.1:170026-170874_Monkeypox_virus_isolate_9000376,_partial_genome	1.749	8.1	7	22.9	6.9	8.9	1	2.4	0.4	20	12.5	16.4	1	4	1.3	6.2	6.3	8.1	0.2	0	1.2	0	5.5	6.5	18.8	5.9	1.8	1	0	0	4.8	23	15.8	8.6	0.7	0.2	5	0	66.8	2.2	20.2	21.6	10	0.6	5.2	0	4.5	3.1
	OP536755.1:170026-170874_Monkeypox_virus_isolate_9000375,_partial_genome	1.749	8.1	7	22.9	6.9	8.9	1	2.4	0.4	20	12.5	16.4	1	4	1.3	6.2	6.3	8.1	0.2	0	1.2	0	5.5	6.5	18.8	5.9	1.8	1	0	0	4.8	23	15.8	8.6	0.7	0.2	5	0	66.8	2.2	20.2	21.6	10	0.6	5.2	0	4.5	3.1
	OP536754.1:170026-170874_Monkeypox_virus_isolate_9000374,_partial_genome	1.749	8.1	7	22.9	6.9	8.9	1	2.4	0.4	20	12.5	16.4	1	4	1.3	6.2	6.3	8.1	0.2	0	1.2	0	5.5	6.5	18.8	5.9	1.8	1	0	0	4.8	23	15.8	8.6	0.7	0.2	5	0	66.8	2.2	20.2	21.6	10	0.6	5.2	0	4.5	3.1
	OP536753.1:170020-170868_Monkeypox_virus_isolate_9000373,_partial_genome	1.749	8.1	7	22.9	6.9	8.9	1	2.4	0.4	20	12.5	16.4	1	4	1.3	6.2	6.3	8.1	0.2	0	1.2	0	5.5	6.5	18.8	5.9	1.8	1	0	0	4.8	23	15.8	8.6	0.7	0.2	5	0	66.8	2.2	20.2	21.6	10	0.6	5.2	0	4.5	3.1
	OP536752.1:170025-170873_Monkeypox_virus_isolate_9000372,_partial_genome	1.749	8.1	7	22.9	6.9	8.9	1	2.4	0.4	20	12.5	16.4	1	4	1.3	6.2	6.3	8.1	0.2	0	1.2	0	5.5	6.5	18.8	5.9	1.8	1	0	0	4.8	23	15.8	8.6	0.7	0.2	5	0	66.8	2.2	20.2	21.6	10	0.6	5.2	0	4.5	3.1
	OP536751.1:170024-170872_Monkeypox_virus_isolate_9000370,_partial_genome	1.749	8.1	7	22.9	6.9	8.9	1	2.4	0.4	20	12.5	16.4	1	4	1.3	6.2	6.3	8.1	0.2	0	1.2	0	5.5	6.5	18.8	5.9	1.8	1	0	0	4.8	23	15.8	8.6	0.7	0.2	5	0	66.8	2.2	20.2	21.6	10	0.6	5.2	0	4.5	3.1
	OP536750.1:170028-170876_Monkeypox_virus_isolate_9000369,_partial_genome	1.749	8.1	7	22.9	6.9	8.9	1	2.4	0.4	20	12.5	16.4	1	4	1.3	6.2	6.3	8.1	0.2	0	1.2	0	5.5	6.5	18.8	5.9	1.8	1	0	0	4.8	23	15.8	8.6	0.7	0.2	5	0	66.8	2.2	20.2	21.6	10	0.6	5.2	0	4.5	3.1
	OP536749.1:170027-170875_Monkeypox_virus_isolate_9000368,_partial_genome	1.749	8.1	7	22.9	6.9	8.9	1	2.4	0.4	20	12.5	16.4	1	4	1.3	6.2	6.3	8.1	0.2	0	1.2	0	5.5	6.5	18.8	5.9	1.8	1	0	0	4.8	23	15.8	8.6	0.7	0.2	5	0	66.8	2.2	20.2	21.6	10	0.6	5.2	0	4.5	3.1
	OP536748.1:170024-170872_Monkeypox_virus_isolate_9000366,_partial_genome	1.749	8.1	7	22.9	6.9	8.9	1	2.4	0.4	20	12.5	16.4	1	4	1.3	6.2	6.3	8.1	0.2	0	1.2	0	5.5	6.5	18.8	5.9	1.8	1	0	0	4.8	23	15.8	8.6	0.7	0.2	5	0	66.8	2.2	20.2	21.6	10	0.6	5.2	0	4.5	3.1
	OP536747.1:170025-170873_Monkeypox_virus_isolate_9000365,_partial_genome	1.749	8.1	7	22.9	6.9	8.9	1	2.4	0.4	20	12.5	16.4	1	4	1.3	6.2	6.3	8.1	0.2	0	1.2	0	5.5	6.5	18.8	5.9	1.8	1	0	0	4.8	23	15.8	8.6	0.7	0.2	5	0	66.8	2.2	20.2	21.6	10	0.6	5.2	0	4.5	3.1
	OP536746.1:170022-170870_Monkeypox_virus_isolate_9000364,_partial_genome	1.749	8.1	7	22.9	6.9	8.9	1	2.4	0.4	20	12.5	16.4	1	4	1.3	6.2	6.3	8.1	0.2	0	1.2	0	5.5	6.5	18.8	5.9	1.8	1	0	0	4.8	23	15.8	8.6	0.7	0.2	5	0	66.8	2.2	20.2	21.6	10	0.6	5.2	0	4.5	3.1
	OP536745.1:169962-170810_Monkeypox_virus_isolate_MPXV-USA-IL-IDPH-084,_partial_genome	1.749	8.1	7	22.9	6.9	8.9	1	2.4	0.4	20	12.5	16.4	1	4	1.3	6.2	6.3	8.1	0.2	0	1.2	0	5.5	6.5	18.8	5.9	1.8	1	0	0	4.8	23	15.8	8.6	0.7	0.2	5	0	66.8	2.2	20.2	21.6	10	0.6	5.2	0	4.5	3.1
	OP536744.1:167359-168207_Monkeypox_virus_isolate_MPXV-USA-IL-IDPH-083,_partial_genome	1.749	8.1	7	22.9	6.9	8.9	1	2.4	0.4	20	12.5	16.4	1	4	1.3	6.2	6.3	8.1	0.2	0	1.2	0	5.5	6.5	18.8	5.9	1.8	1	0	0	4.8	23	15.8	8.6	0.7	0.2	5	0	66.8	2.2	20.2	21.6	10	0.6	5.2	0	4.5	3.1
	OP536743.1:169851-170699_Monkeypox_virus_isolate_MPXV-USA-IL-IDPH-082,_partial_genome	1.749	8.1	7	22.9	6.9	8.9	1	2.4	0.4	20	12.5	16.4	1	4	1.3	6.2	6.3	8.1	0.2	0	1.2	0	5.5	6.5	18.8	5.9	1.8	1	0	0	4.8	23	15.8	8.6	0.7	0.2	5	0	66.8	2.2	20.2	21.6	10	0.6	5.2	0	4.5	3.1
	OP536742.1:169962-170810_Monkeypox_virus_isolate_MPXV-USA-IL-IDPH-081,_partial_genome	1.749	8.1	7	22.9	6.9	8.9	1	2.4	0.4	20	12.5	16.4	1	4	1.3	6.2	6.3	8.1	0.2	0	1.2	0	5.5	6.5	18.8	5.9	1.8	1	0	0	4.8	23	15.8	8.6	0.7	0.2	5	0	66.8	2.2	20.2	21.6	10	0.6	5.2	0	4.5	3.1
	OP536741.1:169962-170810_Monkeypox_virus_isolate_MPXV-USA-IL-IDPH-080,_partial_genome	1.749	8.1	7	22.9	6.9	8.9	1	2.4	0.4	20	12.5	16.4	1	4	1.3	6.2	6.3	8.1	0.2	0	1.2	0	5.5	6.5	18.8	5.9	1.8	1	0	0	4.8	23	15.8	8.6	0.7	0.2	5	0	66.8	2.2	20.2	21.6	10	0.6	5.2	0	4.5	3.1
	OP536740.1:169697-170545_Monkeypox_virus_isolate_MPXV-USA-IL-IDPH-079,_partial_genome	1.749	8.1	7	22.9	6.9	8.9	1	2.4	0.4	20	12.5	16.4	1	4	1.3	6.2	6.3	8.1	0.2	0	1.2	0	5.5	6.5	18.8	5.9	1.8	1	0	0	4.8	23	15.8	8.6	0.7	0.2	5	0	66.8	2.2	20.2	21.6	10	0.6	5.2	0	4.5	3.1
	OP536739.1:167359-168207_Monkeypox_virus_isolate_MPXV-USA-IL-IDPH-078,_partial_genome	1.749	8.1	7	22.9	6.9	8.9	1	2.4	0.4	20	12.5	16.4	1	4	1.3	6.2	6.3	8.1	0.2	0	1.2	0	5.5	6.5	18.8	5.9	1.8	1	0	0	4.8	23	15.8	8.6	0.7	0.2	5	0	66.8	2.2	20.2	21.6	10	0.6	5.2	0	4.5	3.1
	OP536738.1:169962-170810_Monkeypox_virus_isolate_MPXV-USA-IL-IDPH-077,_partial_genome	1.749	8.1	7	22.9	6.9	8.9	1	2.4	0.4	20	12.5	16.4	1	4	1.3	6.2	6.3	8.1	0.2	0	1.2	0	5.5	6.5	18.8	5.9	1.8	1	0	0	4.8	23	15.8	8.6	0.7	0.2	5	0	66.8	2.2	20.2	21.6	10	0.6	5.2	0	4.5	3.1
	OP536737.1:169943-170791_Monkeypox_virus_isolate_MPXV-USA-IL-IDPH-076,_partial_genome	1.749	8.1	7	22.9	6.9	8.9	1	2.4	0.4	20	12.5	16.4	1	4	1.3	6.2	6.3	8.1	0.2	0	1.2	0	5.5	6.5	18.8	5.9	1.8	1	0	0	4.8	23	15.8	8.6	0.7	0.2	5	0	66.8	2.2	20.2	21.6	10	0.6	5.2	0	4.5	3.1
	OP536736.1:169962-170810_Monkeypox_virus_isolate_MPXV-USA-IL-IDPH-075,_partial_genome	1.749	8.1	7	22.9	6.9	8.9	1	2.4	0.4	20	12.5	16.4	1	4	1.3	6.2	6.3	8.1	0.2	0	1.2	0	5.5	6.5	18.8	5.9	1.8	1	0	0	4.8	23	15.8	8.6	0.7	0.2	5	0	66.8	2.2	20.2	21.6	10	0.6	5.2	0	4.5	3.1
	OP536735.1:169962-170810_Monkeypox_virus_isolate_MPXV-USA-IL-IDPH-074,_partial_genome	1.749	8.1	7	22.9	6.9	8.9	1	2.4	0.4	20	12.5	16.4	1	4	1.3	6.2	6.3	8.1	0.2	0	1.2	0	5.5	6.5	18.8	5.9	1.8	1	0	0	4.8	23	15.8	8.6	0.7	0.2	5	0	66.8	2.2	20.2	21.6	10	0.6	5.2	0	4.5	3.1
	OP536734.1:169962-170810_Monkeypox_virus_isolate_MPXV-USA-IL-IDPH-073,_partial_genome	1.749	8.1	7	22.9	6.9	8.9	1	2.4	0.4	20	12.5	16.4	1	4	1.3	6.2	6.3	8.1	0.2	0	1.2	0	5.5	6.5	18.8	5.9	1.8	1	0	0	4.8	23	15.8	8.6	0.7	0.2	5	0	66.8	2.2	20.2	21.6	10	0.6	5.2	0	4.5	3.1
	OP536733.1:169962-170810_Monkeypox_virus_isolate_MPXV-USA-IL-IDPH-072,_partial_genome	1.749	8.1	7	22.9	6.9	8.9	1	2.4	0.4	20	12.5	16.4	1	4	1.3	6.2	6.3	8.1	0.2	0	1.2	0	5.5	6.5	18.8	5.9	1.8	1	0	0	4.8	23	15.8	8.6	0.7	0.2	5	0	66.8	2.2	20.2	21.6	10	0.6	5.2	0	4.5	3.1
	OP536732.1:169962-170810_Monkeypox_virus_isolate_MPXV-USA-IL-IDPH-071,_partial_genome	1.749	8.1	7	22.9	6.9	8.9	1	2.4	0.4	20	12.5	16.4	1	4	1.3	6.2	6.3	8.1	0.2	0	1.2	0	5.5	6.5	18.8	5.9	1.8	1	0	0	4.8	23	15.8	8.6	0.7	0.2	5	0	66.8	2.2	20.2	21.6	10	0.6	5.2	0	4.5	3.1
	OP536731.1:169962-170810_Monkeypox_virus_isolate_MPXV-USA-IL-IDPH-070,_partial_genome	1.749	8.1	7	22.9	6.9	8.9	1	2.4	0.4	20	12.5	16.4	1	4	1.3	6.2	6.3	8.1	0.2	0	1.2	0	5.5	6.5	18.8	5.9	1.8	1	0	0	4.8	23	15.8	8.6	0.7	0.2	5	0	66.8	2.2	20.2	21.6	10	0.6	5.2	0	4.5	3.1
	OP536730.1:167359-168207_Monkeypox_virus_isolate_MPXV-USA-IL-IDPH-069,_partial_genome	1.749	8.1	7	22.9	6.9	8.9	1	2.4	0.4	20	12.5	16.4	1	4	1.3	6.2	6.3	8.1	0.2	0	1.2	0	5.5	6.5	18.8	5.9	1.8	1	0	0	4.8	23	15.8	8.6	0.7	0.2	5	0	66.8	2.2	20.2	21.6	10	0.6	5.2	0	4.5	3.1
	OP536729.1:167359-168207_Monkeypox_virus_isolate_MPXV-USA-IL-IDPH-068,_partial_genome	1.749	8.1	7	22.9	6.9	8.9	1	2.4	0.4	20	12.5	16.4	1	4	1.3	6.2	6.3	8.1	0.2	0	1.2	0	5.5	6.5	18.8	5.9	1.8	1	0	0	4.8	23	15.8	8.6	0.7	0.2	5	0	66.8	2.2	20.2	21.6	10	0.6	5.2	0	4.5	3.1
	OP536728.1:169962-170810_Monkeypox_virus_isolate_MPXV-USA-IL-IDPH-067,_partial_genome	1.749	8.1	7	22.9	6.9	8.9	1	2.4	0.4	20	12.5	16.4	1	4	1.3	6.2	6.3	8.1	0.2	0	1.2	0	5.5	6.5	18.8	5.9	1.8	1	0	0	4.8	23	15.8	8.6	0.7	0.2	5	0	66.8	2.2	20.2	21.6	10	0.6	5.2	0	4.5	3.1
	OP536727.1:169962-170810_Monkeypox_virus_isolate_MPXV-USA-IL-IDPH-066,_partial_genome	1.749	8.1	7	22.9	6.9	8.9	1	2.4	0.4	20	12.5	16.4	1	4	1.3	6.2	6.3	8.1	0.2	0	1.2	0	5.5	6.5	18.8	5.9	1.8	1	0	0	4.8	23	15.8	8.6	0.7	0.2	5	0	66.8	2.2	20.2	21.6	10	0.6	5.2	0	4.5	3.1
	OP536726.1:169962-170810_Monkeypox_virus_isolate_MPXV-USA-IL-IDPH-065,_partial_genome	1.749	8.1	7	22.9	6.9	8.9	1	2.4	0.4	20	12.5	16.4	1	4	1.3	6.2	6.3	8.1	0.2	0	1.2	0	5.5	6.5	18.8	5.9	1.8	1	0	0	4.8	23	15.8	8.6	0.7	0.2	5	0	66.8	2.2	20.2	21.6	10	0.6	5.2	0	4.5	3.1
	OP536725.1:169962-170810_Monkeypox_virus_isolate_MPXV-USA-IL-IDPH-064,_partial_genome	1.749	8.1	7	22.9	6.9	8.9	1	2.4	0.4	20	12.5	16.4	1	4	1.3	6.2	6.3	8.1	0.2	0	1.2	0	5.5	6.5	18.8	5.9	1.8	1	0	0	4.8	23	15.8	8.6	0.7	0.2	5	0	66.8	2.2	20.2	21.6	10	0.6	5.2	0	4.5	3.1
	OP536724.1:169962-170810_Monkeypox_virus_isolate_MPXV-USA-IL-IDPH-063,_partial_genome	1.749	8.1	7	22.9	6.9	8.9	1	2.4	0.4	20	12.5	16.4	1	4	1.3	6.2	6.3	8.1	0.2	0	1.2	0	5.5	6.5	18.8	5.9	1.8	1	0	0	4.8	23	15.8	8.6	0.7	0.2	5	0	66.8	2.2	20.2	21.6	10	0.6	5.2	0	4.5	3.1
	OP536723.1:169679-170527_Monkeypox_virus_isolate_MPXV-USA-IL-IDPH-062,_partial_genome	1.749	8.1	7	22.9	6.9	8.9	1	2.4	0.4	20	12.5	16.4	1	4	1.3	6.2	6.3	8.1	0.2	0	1.2	0	5.5	6.5	18.8	5.9	1.8	1	0	0	4.8	23	15.8	8.6	0.7	0.2	5	0	66.8	2.2	20.2	21.6	10	0.6	5.2	0	4.5	3.1
	OP536722.1:167329-168177_Monkeypox_virus_isolate_MPXV-USA-IL-IDPH-061,_partial_genome	1.749	8.1	7	22.9	6.9	8.9	1	2.4	0.4	20	12.5	16.4	1	4	1.3	6.2	6.3	8.1	0.2	0	1.2	0	5.5	6.5	18.8	5.9	1.8	1	0	0	4.8	23	15.8	8.6	0.7	0.2	5	0	66.8	2.2	20.2	21.6	10	0.6	5.2	0	4.5	3.1
	OP536720.1:169962-170810_Monkeypox_virus_isolate_MPXV-USA-IL-IDPH-059,_partial_genome	1.749	8.1	7	22.9	6.9	8.9	1	2.4	0.4	20	12.5	16.4	1	4	1.3	6.2	6.3	8.1	0.2	0	1.2	0	5.5	6.5	18.8	5.9	1.8	1	0	0	4.8	23	15.8	8.6	0.7	0.2	5	0	66.8	2.2	20.2	21.6	10	0.6	5.2	0	4.5	3.1
	OP536719.1:169932-170780_Monkeypox_virus_isolate_MPXV-USA-IL-IDPH-058,_partial_genome	1.749	8.1	7	22.9	6.9	8.9	1	2.4	0.4	20	12.5	16.4	1	4	1.3	6.2	6.3	8.1	0.2	0	1.2	0	5.5	6.5	18.8	5.9	1.8	1	0	0	4.8	23	15.8	8.6	0.7	0.2	5	0	66.8	2.2	20.2	21.6	10	0.6	5.2	0	4.5	3.1
	OP536718.1:169962-170810_Monkeypox_virus_isolate_MPXV-USA-IL-IDPH-057,_partial_genome	1.749	8.1	7	22.9	6.9	8.9	1	2.4	0.4	20	12.5	16.4	1	4	1.3	6.2	6.3	8.1	0.2	0	1.2	0	5.5	6.5	18.8	5.9	1.8	1	0	0	4.8	23	15.8	8.6	0.7	0.2	5	0	66.8	2.2	20.2	21.6	10	0.6	5.2	0	4.5	3.1
	OP536717.1:169962-170810_Monkeypox_virus_isolate_MPXV-USA-IL-IDPH-056,_partial_genome	1.749	8.1	7	22.9	6.9	8.9	1	2.4	0.4	20	12.5	16.4	1	4	1.3	6.2	6.3	8.1	0.2	0	1.2	0	5.5	6.5	18.8	5.9	1.8	1	0	0	4.8	23	15.8	8.6	0.7	0.2	5	0	66.8	2.2	20.2	21.6	10	0.6	5.2	0	4.5	3.1
	OP536716.1:169962-170810_Monkeypox_virus_isolate_MPXV-USA-IL-IDPH-055,_partial_genome	1.749	8.1	7	22.9	6.9	8.9	1	2.4	0.4	20	12.5	16.4	1	4	1.3	6.2	6.3	8.1	0.2	0	1.2	0	5.5	6.5	18.8	5.9	1.8	1	0	0	4.8	23	15.8	8.6	0.7	0.2	5	0	66.8	2.2	20.2	21.6	10	0.6	5.2	0	4.5	3.1
	OP536715.1:169962-170810_Monkeypox_virus_isolate_MPXV-USA-IL-IDPH-054,_partial_genome	1.749	8.1	7	22.9	6.9	8.9	1	2.4	0.4	20	12.5	16.4	1	4	1.3	6.2	6.3	8.1	0.2	0	1.2	0	5.5	6.5	18.8	5.9	1.8	1	0	0	4.8	23	15.8	8.6	0.7	0.2	5	0	66.8	2.2	20.2	21.6	10	0.6	5.2	0	4.5	3.1
	OP536714.1:169962-170810_Monkeypox_virus_isolate_MPXV-USA-IL-IDPH-053,_partial_genome	1.749	8.1	7	22.9	6.9	8.9	1	2.4	0.4	20	12.5	16.4	1	4	1.3	6.2	6.3	8.1	0.2	0	1.2	0	5.5	6.5	18.8	5.9	1.8	1	0	0	4.8	23	15.8	8.6	0.7	0.2	5	0	66.8	2.2	20.2	21.6	10	0.6	5.2	0	4.5	3.1
	OP536713.1:169585-170433_Monkeypox_virus_isolate_MPXV-USA-IL-IDPH-052,_partial_genome	1.749	8.1	7	22.9	6.9	8.9	1	2.4	0.4	20	12.5	16.4	1	4	1.3	6.2	6.3	8.1	0.2	0	1.2	0	5.5	6.5	18.8	5.9	1.8	1	0	0	4.8	23	15.8	8.6	0.7	0.2	5	0	66.8	2.2	20.2	21.6	10	0.6	5.2	0	4.5	3.1
	OP536712.1:169314-170162_Monkeypox_virus_isolate_MPXV-USA-IL-IDPH-051,_partial_genome	1.749	8.1	7	22.9	6.9	8.9	1	2.4	0.4	20	12.5	16.4	1	4	1.3	6.2	6.3	8.1	0.2	0	1.2	0	5.5	6.5	18.8	5.9	1.8	1	0	0	4.8	23	15.8	8.6	0.7	0.2	5	0	66.8	2.2	20.2	21.6	10	0.6	5.2	0	4.5	3.1
	OP536711.1:169962-170810_Monkeypox_virus_isolate_MPXV-USA-IL-IDPH-050,_partial_genome	1.749	8.1	7	22.9	6.9	8.9	1	2.4	0.4	20	12.5	16.4	1	4	1.3	6.2	6.3	8.1	0.2	0	1.2	0	5.5	6.5	18.8	5.9	1.8	1	0	0	4.8	23	15.8	8.6	0.7	0.2	5	0	66.8	2.2	20.2	21.6	10	0.6	5.2	0	4.5	3.1
	OP536710.1:169962-170810_Monkeypox_virus_isolate_MPXV-USA-IL-IDPH-049,_partial_genome	1.749	8.1	7	22.9	6.9	8.9	1	2.4	0.4	20	12.5	16.4	1	4	1.3	6.2	6.3	8.1	0.2	0	1.2	0	5.5	6.5	18.8	5.9	1.8	1	0	0	4.8	23	15.8	8.6	0.7	0.2	5	0	66.8	2.2	20.2	21.6	10	0.6	5.2	0	4.5	3.1
	OP536709.1:167359-168207_Monkeypox_virus_isolate_MPXV-USA-IL-IDPH-048,_partial_genome	1.749	8.1	7	22.9	6.9	8.9	1	2.4	0.4	20	12.5	16.4	1	4	1.3	6.2	6.3	8.1	0.2	0	1.2	0	5.5	6.5	18.8	5.9	1.8	1	0	0	4.8	23	15.8	8.6	0.7	0.2	5	0	66.8	2.2	20.2	21.6	10	0.6	5.2	0	4.5	3.1
	OP536708.1:169962-170810_Monkeypox_virus_isolate_MPXV-USA-IL-IDPH-047,_partial_genome	1.749	8.1	7	22.9	6.9	8.9	1	2.4	0.4	20	12.5	16.4	1	4	1.3	6.2	6.3	8.1	0.2	0	1.2	0	5.5	6.5	18.8	5.9	1.8	1	0	0	4.8	23	15.8	8.6	0.7	0.2	5	0	66.8	2.2	20.2	21.6	10	0.6	5.2	0	4.5	3.1
	OP536707.1:169962-170810_Monkeypox_virus_isolate_MPXV-USA-IL-IDPH-046,_partial_genome	1.749	8.1	7	22.9	6.9	8.9	1	2.4	0.4	20	12.5	16.4	1	4	1.3	6.2	6.3	8.1	0.2	0	1.2	0	5.5	6.5	18.8	5.9	1.8	1	0	0	4.8	23	15.8	8.6	0.7	0.2	5	0	66.8	2.2	20.2	21.6	10	0.6	5.2	0	4.5	3.1
	OP536706.1:167359-168207_Monkeypox_virus_isolate_MPXV-USA-IL-IDPH-045,_partial_genome	1.749	8.1	7	22.9	6.9	8.9	1	2.4	0.4	20	12.5	16.4	1	4	1.3	6.2	6.3	8.1	0.2	0	1.2	0	5.5	6.5	18.8	5.9	1.8	1	0	0	4.8	23	15.8	8.6	0.7	0.2	5	0	66.8	2.2	20.2	21.6	10	0.6	5.2	0	4.5	3.1
	OP536705.1:169962-170810_Monkeypox_virus_isolate_MPXV-USA-IL-IDPH-044,_partial_genome	1.749	8.1	7	22.9	6.9	8.9	1	2.4	0.4	20	12.5	16.4	1	4	1.3	6.2	6.3	8.1	0.2	0	1.2	0	5.5	6.5	18.8	5.9	1.8	1	0	0	4.8	23	15.8	8.6	0.7	0.2	5	0	66.8	2.2	20.2	21.6	10	0.6	5.2	0	4.5	3.1
	OP536704.1:168927-169775_Monkeypox_virus_isolate_MPXV-USA-IL-IDPH-043,_partial_genome	1.749	8.1	7	22.9	6.9	8.9	1	2.4	0.4	20	12.5	16.4	1	4	1.3	6.2	6.3	8.1	0.2	0	1.2	0	5.5	6.5	18.8	5.9	1.8	1	0	0	4.8	23	15.8	8.6	0.7	0.2	5	0	66.8	2.2	20.2	21.6	10	0.6	5.2	0	4.5	3.1
	OP536703.1:167359-168207_Monkeypox_virus_isolate_MPXV-USA-IL-IDPH-042,_partial_genome	1.749	8.1	7	22.9	6.9	8.9	1	2.4	0.4	20	12.5	16.4	1	4	1.3	6.2	6.3	8.1	0.2	0	1.2	0	5.5	6.5	18.8	5.9	1.8	1	0	0	4.8	23	15.8	8.6	0.7	0.2	5	0	66.8	2.2	20.2	21.6	10	0.6	5.2	0	4.5	3.1
	OP536702.1:167361-168209_Monkeypox_virus_isolate_MPXV-USA-IL-IDPH-041,_partial_genome	1.749	8.1	7	22.9	6.9	8.9	1	2.4	0.4	20	12.5	16.4	1	4	1.3	6.2	6.3	8.1	0.2	0	1.2	0	5.5	6.5	18.8	5.9	1.8	1	0	0	4.8	23	15.8	8.6	0.7	0.2	5	0	66.8	2.2	20.2	21.6	10	0.6	5.2	0	4.5	3.1
	OP536701.1:169962-170810_Monkeypox_virus_isolate_MPXV-USA-IL-IDPH-040,_partial_genome	1.749	8.1	7	22.9	6.9	8.9	1	2.4	0.4	20	12.5	16.4	1	4	1.3	6.2	6.3	8.1	0.2	0	1.2	0	5.5	6.5	18.8	5.9	1.8	1	0	0	4.8	23	15.8	8.6	0.7	0.2	5	0	66.8	2.2	20.2	21.6	10	0.6	5.2	0	4.5	3.1
	OP536700.1:166183-167031_Monkeypox_virus_isolate_MPXV-USA-IL-IDPH-039,_partial_genome	1.749	8.1	7	22.9	6.9	8.9	1	2.4	0.4	20	12.5	16.4	1	4	1.3	6.2	6.3	8.1	0.2	0	1.2	0	5.5	6.5	18.8	5.9	1.8	1	0	0	4.8	23	15.8	8.6	0.7	0.2	5	0	66.8	2.2	20.2	21.6	10	0.6	5.2	0	4.5	3.1
	OP536699.1:166865-167713_Monkeypox_virus_isolate_MPXV-USA-IL-IDPH-038,_partial_genome	1.749	8.1	7	22.9	6.9	8.9	1	2.4	0.4	20	12.5	16.4	1	4	1.3	6.2	6.3	8.1	0.2	0	1.2	0	5.5	6.5	18.8	5.9	1.8	1	0	0	4.8	23	15.8	8.6	0.7	0.2	5	0	66.8	2.2	20.2	21.6	10	0.6	5.2	0	4.5	3.1
	OP536698.1:167355-168203_Monkeypox_virus_isolate_MPXV-USA-IL-IDPH-037,_partial_genome	1.749	8.1	7	22.9	6.9	8.9	1	2.4	0.4	20	12.5	16.4	1	4	1.3	6.2	6.3	8.1	0.2	0	1.2	0	5.5	6.5	18.8	5.9	1.8	1	0	0	4.8	23	15.8	8.6	0.7	0.2	5	0	66.8	2.2	20.2	21.6	10	0.6	5.2	0	4.5	3.1
	OP536697.1:169962-170810_Monkeypox_virus_isolate_MPXV-USA-IL-IDPH-036,_partial_genome	1.749	8.1	7	22.9	6.9	8.9	1	2.4	0.4	20	12.5	16.4	1	4	1.3	6.2	6.3	8.1	0.2	0	1.2	0	5.5	6.5	18.8	5.9	1.8	1	0	0	4.8	23	15.8	8.6	0.7	0.2	5	0	66.8	2.2	20.2	21.6	10	0.6	5.2	0	4.5	3.1
	OP536695.1:169962-170810_Monkeypox_virus_isolate_MPXV-USA-IL-IDPH-034,_partial_genome	1.749	8.1	7	22.9	6.9	8.9	1	2.4	0.4	20	12.5	16.4	1	4	1.3	6.2	6.3	8.1	0.2	0	1.2	0	5.5	6.5	18.8	5.9	1.8	1	0	0	4.8	23	15.8	8.6	0.7	0.2	5	0	66.8	2.2	20.2	21.6	10	0.6	5.2	0	4.5	3.1
	OP536694.1:169962-170810_Monkeypox_virus_isolate_MPXV-USA-IL-IDPH-033,_partial_genome	1.749	8.1	7	22.9	6.9	8.9	1	2.4	0.4	20	12.5	16.4	1	4	1.3	6.2	6.3	8.1	0.2	0	1.2	0	5.5	6.5	18.8	5.9	1.8	1	0	0	4.8	23	15.8	8.6	0.7	0.2	5	0	66.8	2.2	20.2	21.6	10	0.6	5.2	0	4.5	3.1
	OP536693.1:169854-170702_Monkeypox_virus_isolate_MPXV-USA-IL-IDPH-032,_partial_genome	1.749	8.1	7	22.9	6.9	8.9	1	2.4	0.4	20	12.5	16.4	1	4	1.3	6.2	6.3	8.1	0.2	0	1.2	0	5.5	6.5	18.8	5.9	1.8	1	0	0	4.8	23	15.8	8.6	0.7	0.2	5	0	66.8	2.2	20.2	21.6	10	0.6	5.2	0	4.5	3.1
	OP536692.1:167359-168207_Monkeypox_virus_isolate_MPXV-USA-IL-IDPH-031,_partial_genome	1.749	8.1	7	22.9	6.9	8.9	1	2.4	0.4	20	12.5	16.4	1	4	1.3	6.2	6.3	8.1	0.2	0	1.2	0	5.5	6.5	18.8	5.9	1.8	1	0	0	4.8	23	15.8	8.6	0.7	0.2	5	0	66.8	2.2	20.2	21.6	10	0.6	5.2	0	4.5	3.1
	OP536691.1:169962-170810_Monkeypox_virus_isolate_MPXV-USA-IL-IDPH-030,_partial_genome	1.749	8.1	7	22.9	6.9	8.9	1	2.4	0.4	20	12.5	16.4	1	4	1.3	6.2	6.3	8.1	0.2	0	1.2	0	5.5	6.5	18.8	5.9	1.8	1	0	0	4.8	23	15.8	8.6	0.7	0.2	5	0	66.8	2.2	20.2	21.6	10	0.6	5.2	0	4.5	3.1
	OP536690.1:167359-168207_Monkeypox_virus_isolate_MPXV-USA-IL-IDPH-029,_partial_genome	1.749	8.1	7	22.9	6.9	8.9	1	2.4	0.4	20	12.5	16.4	1	4	1.3	6.2	6.3	8.1	0.2	0	1.2	0	5.5	6.5	18.8	5.9	1.8	1	0	0	4.8	23	15.8	8.6	0.7	0.2	5	0	66.8	2.2	20.2	21.6	10	0.6	5.2	0	4.5	3.1
	OP536689.1:167348-168196_Monkeypox_virus_isolate_MPXV-USA-IL-IDPH-028,_partial_genome	1.749	8.1	7	22.9	6.9	8.9	1	2.4	0.4	20	12.5	16.4	1	4	1.3	6.2	6.3	8.1	0.2	0	1.2	0	5.5	6.5	18.8	5.9	1.8	1	0	0	4.8	23	15.8	8.6	0.7	0.2	5	0	66.8	2.2	20.2	21.6	10	0.6	5.2	0	4.5	3.1
	OP536688.1:169962-170810_Monkeypox_virus_isolate_MPXV-USA-IL-IDPH-027,_partial_genome	1.749	8.1	7	22.9	6.9	8.9	1	2.4	0.4	20	12.5	16.4	1	4	1.3	6.2	6.3	8.1	0.2	0	1.2	0	5.5	6.5	18.8	5.9	1.8	1	0	0	4.8	23	15.8	8.6	0.7	0.2	5	0	66.8	2.2	20.2	21.6	10	0.6	5.2	0	4.5	3.1
	OP536687.1:169962-170810_Monkeypox_virus_isolate_MPXV-USA-IL-IDPH-026,_partial_genome	1.749	8.1	7	22.9	6.9	8.9	1	2.4	0.4	20	12.5	16.4	1	4	1.3	6.2	6.3	8.1	0.2	0	1.2	0	5.5	6.5	18.8	5.9	1.8	1	0	0	4.8	23	15.8	8.6	0.7	0.2	5	0	66.8	2.2	20.2	21.6	10	0.6	5.2	0	4.5	3.1
	OP536686.1:167359-168207_Monkeypox_virus_isolate_MPXV-USA-IL-IDPH-025,_partial_genome	1.749	8.1	7	22.9	6.9	8.9	1	2.4	0.4	20	12.5	16.4	1	4	1.3	6.2	6.3	8.1	0.2	0	1.2	0	5.5	6.5	18.8	5.9	1.8	1	0	0	4.8	23	15.8	8.6	0.7	0.2	5	0	66.8	2.2	20.2	21.6	10	0.6	5.2	0	4.5	3.1
	OP536685.1:168691-169539_Monkeypox_virus_isolate_MPXV-USA-IL-IDPH-024,_partial_genome	1.749	8.1	7	22.9	6.9	8.9	1	2.4	0.4	20	12.5	16.4	1	4	1.3	6.2	6.3	8.1	0.2	0	1.2	0	5.5	6.5	18.8	5.9	1.8	1	0	0	4.8	23	15.8	8.6	0.7	0.2	5	0	66.8	2.2	20.2	21.6	10	0.6	5.2	0	4.5	3.1
	OP536684.1:169962-170810_Monkeypox_virus_isolate_MPXV-USA-IL-IDPH-023,_partial_genome	1.749	8.1	7	22.9	6.9	8.9	1	2.4	0.4	20	12.5	16.4	1	4	1.3	6.2	6.3	8.1	0.2	0	1.2	0	5.5	6.5	18.8	5.9	1.8	1	0	0	4.8	23	15.8	8.6	0.7	0.2	5	0	66.8	2.2	20.2	21.6	10	0.6	5.2	0	4.5	3.1
	OP536683.1:169962-170810_Monkeypox_virus_isolate_MPXV-USA-IL-IDPH-022,_partial_genome	1.749	8.1	7	22.9	6.9	8.9	1	2.4	0.4	20	12.5	16.4	1	4	1.3	6.2	6.3	8.1	0.2	0	1.2	0	5.5	6.5	18.8	5.9	1.8	1	0	0	4.8	23	15.8	8.6	0.7	0.2	5	0	66.8	2.2	20.2	21.6	10	0.6	5.2	0	4.5	3.1
	OP536682.1:169962-170810_Monkeypox_virus_isolate_MPXV-USA-IL-IDPH-021,_partial_genome	1.749	8.1	7	22.9	6.9	8.9	1	2.4	0.4	20	12.5	16.4	1	4	1.3	6.2	6.3	8.1	0.2	0	1.2	0	5.5	6.5	18.8	5.9	1.8	1	0	0	4.8	23	15.8	8.6	0.7	0.2	5	0	66.8	2.2	20.2	21.6	10	0.6	5.2	0	4.5	3.1
	OP536681.1:169962-170810_Monkeypox_virus_isolate_MPXV-USA-IL-IDPH-020,_partial_genome	1.749	8.1	7	22.9	6.9	8.9	1	2.4	0.4	20	12.5	16.4	1	4	1.3	6.2	6.3	8.1	0.2	0	1.2	0	5.5	6.5	18.8	5.9	1.8	1	0	0	4.8	23	15.8	8.6	0.7	0.2	5	0	66.8	2.2	20.2	21.6	10	0.6	5.2	0	4.5	3.1
	OP536680.1:169960-170808_Monkeypox_virus_isolate_MPXV-USA-IL-IDPH-019,_partial_genome	1.749	8.1	7	22.9	6.9	8.9	1	2.4	0.4	20	12.5	16.4	1	4	1.3	6.2	6.3	8.1	0.2	0	1.2	0	5.5	6.5	18.8	5.9	1.8	1	0	0	4.8	23	15.8	8.6	0.7	0.2	5	0	66.8	2.2	20.2	21.6	10	0.6	5.2	0	4.5	3.1
	OP536679.1:169916-170764_Monkeypox_virus_isolate_MPXV-USA-IL-IDPH-018,_partial_genome	1.749	8.1	7	22.9	6.9	8.9	1	2.4	0.4	20	12.5	16.4	1	4	1.3	6.2	6.3	8.1	0.2	0	1.2	0	5.5	6.5	18.8	5.9	1.8	1	0	0	4.8	23	15.8	8.6	0.7	0.2	5	0	66.8	2.2	20.2	21.6	10	0.6	5.2	0	4.5	3.1
	OP536678.1:169962-170810_Monkeypox_virus_isolate_MPXV-USA-IL-IDPH-017,_partial_genome	1.749	8.1	7	22.9	6.9	8.9	1	2.4	0.4	20	12.5	16.4	1	4	1.3	6.2	6.3	8.1	0.2	0	1.2	0	5.5	6.5	18.8	5.9	1.8	1	0	0	4.8	23	15.8	8.6	0.7	0.2	5	0	66.8	2.2	20.2	21.6	10	0.6	5.2	0	4.5	3.1
	OP536677.1:169962-170810_Monkeypox_virus_isolate_MPXV-USA-IL-IDPH-016,_partial_genome	1.749	8.1	7	22.9	6.9	8.9	1	2.4	0.4	20	12.5	16.4	1	4	1.3	6.2	6.3	8.1	0.2	0	1.2	0	5.5	6.5	18.8	5.9	1.8	1	0	0	4.8	23	15.8	8.6	0.7	0.2	5	0	66.8	2.2	20.2	21.6	10	0.6	5.2	0	4.5	3.1
	OP536676.1:169962-170810_Monkeypox_virus_isolate_MPXV-USA-IL-IDPH-015,_partial_genome	1.749	8.1	7	22.9	6.9	8.9	1	2.4	0.4	20	12.5	16.4	1	4	1.3	6.2	6.3	8.1	0.2	0	1.2	0	5.5	6.5	18.8	5.9	1.8	1	0	0	4.8	23	15.8	8.6	0.7	0.2	5	0	66.8	2.2	20.2	21.6	10	0.6	5.2	0	4.5	3.1
	OP536675.1:169697-170545_Monkeypox_virus_isolate_MPXV-USA-IL-IDPH-014,_partial_genome	1.749	8.1	7	22.9	6.9	8.9	1	2.4	0.4	20	12.5	16.4	1	4	1.3	6.2	6.3	8.1	0.2	0	1.2	0	5.5	6.5	18.8	5.9	1.8	1	0	0	4.8	23	15.8	8.6	0.7	0.2	5	0	66.8	2.2	20.2	21.6	10	0.6	5.2	0	4.5	3.1
	OP536674.1:169962-170810_Monkeypox_virus_isolate_MPXV-USA-IL-IDPH-013,_partial_genome	1.749	8.1	7	22.9	6.9	8.9	1	2.4	0.4	20	12.5	16.4	1	4	1.3	6.2	6.3	8.1	0.2	0	1.2	0	5.5	6.5	18.8	5.9	1.8	1	0	0	4.8	23	15.8	8.6	0.7	0.2	5	0	66.8	2.2	20.2	21.6	10	0.6	5.2	0	4.5	3.1
	OP536673.1:169563-170411_Monkeypox_virus_isolate_MPXV-USA-IL-IDPH-012,_partial_genome	1.749	8.1	7	22.9	6.9	8.9	1	2.4	0.4	20	12.5	16.4	1	4	1.3	6.2	6.3	8.1	0.2	0	1.2	0	5.5	6.5	18.8	5.9	1.8	1	0	0	4.8	23	15.8	8.6	0.7	0.2	5	0	66.8	2.2	20.2	21.6	10	0.6	5.2	0	4.5	3.1
	OP536672.1:169956-170804_Monkeypox_virus_isolate_MPXV-USA-IL-IDPH-011,_partial_genome	1.749	8.1	7	22.9	6.9	8.9	1	2.4	0.4	20	12.5	16.4	1	4	1.3	6.2	6.3	8.1	0.2	0	1.2	0	5.5	6.5	18.8	5.9	1.8	1	0	0	4.8	23	15.8	8.6	0.7	0.2	5	0	66.8	2.2	20.2	21.6	10	0.6	5.2	0	4.5	3.1
	OP536671.1:169962-170810_Monkeypox_virus_isolate_MPXV-USA-IL-IDPH-010,_partial_genome	1.749	8.1	7	22.9	6.9	8.9	1	2.4	0.4	20	12.5	16.4	1	4	1.3	6.2	6.3	8.1	0.2	0	1.2	0	5.5	6.5	18.8	5.9	1.8	1	0	0	4.8	23	15.8	8.6	0.7	0.2	5	0	66.8	2.2	20.2	21.6	10	0.6	5.2	0	4.5	3.1
	OP536670.1:169831-170679_Monkeypox_virus_isolate_MPXV-USA-IL-IDPH-009,_partial_genome	1.749	8.1	7	22.9	6.9	8.9	1	2.4	0.4	20	12.5	16.4	1	4	1.3	6.2	6.3	8.1	0.2	0	1.2	0	5.5	6.5	18.8	5.9	1.8	1	0	0	4.8	23	15.8	8.6	0.7	0.2	5	0	66.8	2.2	20.2	21.6	10	0.6	5.2	0	4.5	3.1
	OP536669.1:169962-170810_Monkeypox_virus_isolate_MPXV-USA-IL-IDPH-008,_partial_genome	1.749	8.1	7	22.9	6.9	8.9	1	2.4	0.4	20	12.5	16.4	1	4	1.3	6.2	6.3	8.1	0.2	0	1.2	0	5.5	6.5	18.8	5.9	1.8	1	0	0	4.8	23	15.8	8.6	0.7	0.2	5	0	66.8	2.2	20.2	21.6	10	0.6	5.2	0	4.5	3.1
	OP536668.1:169962-170810_Monkeypox_virus_isolate_MPXV-USA-IL-IDPH-007,_partial_genome	1.749	8.1	7	22.9	6.9	8.9	1	2.4	0.4	20	12.5	16.4	1	4	1.3	6.2	6.3	8.1	0.2	0	1.2	0	5.5	6.5	18.8	5.9	1.8	1	0	0	4.8	23	15.8	8.6	0.7	0.2	5	0	66.8	2.2	20.2	21.6	10	0.6	5.2	0	4.5	3.1
	OP536667.1:169871-170719_Monkeypox_virus_isolate_MPXV-USA-IL-IDPH-006,_partial_genome	1.749	8.1	7	22.9	6.9	8.9	1	2.4	0.4	20	12.5	16.4	1	4	1.3	6.2	6.3	8.1	0.2	0	1.2	0	5.5	6.5	18.8	5.9	1.8	1	0	0	4.8	23	15.8	8.6	0.7	0.2	5	0	66.8	2.2	20.2	21.6	10	0.6	5.2	0	4.5	3.1
	OP536666.1:169958-170806_Monkeypox_virus_isolate_MPXV-USA-IL-IDPH-005,_partial_genome	1.749	8.1	7	22.9	6.9	8.9	1	2.4	0.4	20	12.5	16.4	1	4	1.3	6.2	6.3	8.1	0.2	0	1.2	0	5.5	6.5	18.8	5.9	1.8	1	0	0	4.8	23	15.8	8.6	0.7	0.2	5	0	66.8	2.2	20.2	21.6	10	0.6	5.2	0	4.5	3.1
	OP536665.1:169945-170793_Monkeypox_virus_isolate_MPXV-USA-IL-IDPH-004,_partial_genome	1.749	8.1	7	22.9	6.9	8.9	1	2.4	0.4	20	12.5	16.4	1	4	1.3	6.2	6.3	8.1	0.2	0	1.2	0	5.5	6.5	18.8	5.9	1.8	1	0	0	4.8	23	15.8	8.6	0.7	0.2	5	0	66.8	2.2	20.2	21.6	10	0.6	5.2	0	4.5	3.1
	OP536664.1:169962-170810_Monkeypox_virus_isolate_MPXV-USA-IL-IDPH-003,_partial_genome	1.749	8.1	7	22.9	6.9	8.9	1	2.4	0.4	20	12.5	16.4	1	4	1.3	6.2	6.3	8.1	0.2	0	1.2	0	5.5	6.5	18.8	5.9	1.8	1	0	0	4.8	23	15.8	8.6	0.7	0.2	5	0	66.8	2.2	20.2	21.6	10	0.6	5.2	0	4.5	3.1
	OP536663.1:169962-170810_Monkeypox_virus_isolate_MPXV-USA-IL-IDPH-002,_partial_genome	1.749	8.1	7	22.9	6.9	8.9	1	2.4	0.4	20	12.5	16.4	1	4	1.3	6.2	6.3	8.1	0.2	0	1.2	0	5.5	6.5	18.8	5.9	1.8	1	0	0	4.8	23	15.8	8.6	0.7	0.2	5	0	66.8	2.2	20.2	21.6	10	0.6	5.2	0	4.5	3.1
	OP536662.1:169962-170810_Monkeypox_virus_isolate_MPXV-USA-IL-IDPH-001,_partial_genome	1.749	8.1	7	22.9	6.9	8.9	1	2.4	0.4	20	12.5	16.4	1	4	1.3	6.2	6.3	8.1	0.2	0	1.2	0	5.5	6.5	18.8	5.9	1.8	1	0	0	4.8	23	15.8	8.6	0.7	0.2	5	0	66.8	2.2	20.2	21.6	10	0.6	5.2	0	4.5	3.1
	OP531894.1:169255-170103_Monkeypox_virus_isolate_B969962RERE,_partial_genome	1.749	8.1	7	22.9	6.9	8.9	1	2.4	0.4	20	12.5	16.4	1	4	1.3	6.2	6.3	8.1	0.2	0	1.2	0	5.5	6.5	18.8	5.9	1.8	1	0	0	4.8	23	15.8	8.6	0.7	0.2	5	0	66.8	2.2	20.2	21.6	10	0.6	5.2	0	4.5	3.1
	OP531889.1:169242-170090_Monkeypox_virus_isolate_B1118331,_partial_genome	1.749	8.1	7	22.9	6.9	8.9	1	2.4	0.4	20	12.5	16.4	1	4	1.3	6.2	6.3	8.1	0.2	0	1.2	0	5.5	6.5	18.8	5.9	1.8	1	0	0	4.8	23	15.8	8.6	0.7	0.2	5	0	66.8	2.2	20.2	21.6	10	0.6	5.2	0	4.5	3.1
	OP531888.1:169254-170102_Monkeypox_virus_isolate_B1118313,_partial_genome	1.749	8.1	7	22.9	6.9	8.9	1	2.4	0.4	20	12.5	16.4	1	4	1.3	6.2	6.3	8.1	0.2	0	1.2	0	5.5	6.5	18.8	5.9	1.8	1	0	0	4.8	23	15.8	8.6	0.7	0.2	5	0	66.8	2.2	20.2	21.6	10	0.6	5.2	0	4.5	3.1
	OP531887.1:169250-170098_Monkeypox_virus_isolate_B1118307,_partial_genome	1.749	8.1	7	22.9	6.9	8.9	1	2.4	0.4	20	12.5	16.4	1	4	1.3	6.2	6.3	8.1	0.2	0	1.2	0	5.5	6.5	18.8	5.9	1.8	1	0	0	4.8	23	15.8	8.6	0.7	0.2	5	0	66.8	2.2	20.2	21.6	10	0.6	5.2	0	4.5	3.1
	OP526862.1:170138-170986_Monkeypox_virus_isolate_MPXV_USA_2022_DC0013,_complete_genome	1.749	8.1	7	22.9	6.9	8.9	1	2.4	0.4	20	12.5	16.4	1	4	1.3	6.2	6.3	8.1	0.2	0	1.2	0	5.5	6.5	18.8	5.9	1.8	1	0	0	4.8	23	15.8	8.6	0.7	0.2	5	0	66.8	2.2	20.2	21.6	10	0.6	5.2	0	4.5	3.1
	OP526861.1:183653-184501_Monkeypox_virus_isolate_MPXV_USA_2022_FL0019,_complete_genome	1.749	8.1	7	22.9	6.9	8.9	1	2.4	0.4	20	12.5	16.4	1	4	1.3	6.2	6.3	8.1	0.2	0	1.2	0	5.5	6.5	18.8	5.9	1.8	1	0	0	4.8	23	15.8	8.6	0.7	0.2	5	0	66.8	2.2	20.2	21.6	10	0.6	5.2	0	4.5	3.1
	OP526860.1:179181-180029_Monkeypox_virus_isolate_MPXV_USA_2022_RI0001,_complete_genome	1.749	8.1	7	22.9	6.9	8.9	1	2.4	0.4	20	12.5	16.4	1	4	1.3	6.2	6.3	8.1	0.2	0	1.2	0	5.5	6.5	18.8	5.9	1.8	1	0	0	4.8	23	15.8	8.6	0.7	0.2	5	0	66.8	2.2	20.2	21.6	10	0.6	5.2	0	4.5	3.1
	OP526859.1:170140-170988_Monkeypox_virus_isolate_MPXV_USA_2022_MD0005,_complete_genome	1.749	8.1	7	22.9	6.9	8.9	1	2.4	0.4	20	12.5	16.4	1	4	1.3	6.2	6.3	8.1	0.2	0	1.2	0	5.5	6.5	18.8	5.9	1.8	1	0	0	4.8	23	15.8	8.6	0.7	0.2	5	0	66.8	2.2	20.2	21.6	10	0.6	5.2	0	4.5	3.1
	OP526858.1:170122-170970_Monkeypox_virus_isolate_MPXV_USA_2022_FL0065,_complete_genome	1.749	8.1	7	22.9	6.9	8.9	1	2.4	0.4	20	12.5	16.4	1	4	1.3	6.2	6.3	8.1	0.2	0	1.2	0	5.5	6.5	18.8	5.9	1.8	1	0	0	4.8	23	15.8	8.6	0.7	0.2	5	0	66.8	2.2	20.2	21.6	10	0.6	5.2	0	4.5	3.1
	OP526857.1:170139-170987_Monkeypox_virus_isolate_MPXV_USA_2022_FL0052,_complete_genome	1.749	8.1	7	22.9	6.9	8.9	1	2.4	0.4	20	12.5	16.4	1	4	1.3	6.2	6.3	8.1	0.2	0	1.2	0	5.5	6.5	18.8	5.9	1.8	1	0	0	4.8	23	15.8	8.6	0.7	0.2	5	0	66.8	2.2	20.2	21.6	10	0.6	5.2	0	4.5	3.1
	OP526856.1:170139-170987_Monkeypox_virus_isolate_MPXV_USA_2022_MN0001,_complete_genome	1.749	8.1	7	22.9	6.9	8.9	1	2.4	0.4	20	12.5	16.4	1	4	1.3	6.2	6.3	8.1	0.2	0	1.2	0	5.5	6.5	18.8	5.9	1.8	1	0	0	4.8	23	15.8	8.6	0.7	0.2	5	0	66.8	2.2	20.2	21.6	10	0.6	5.2	0	4.5	3.1
	OP526855.1:169348-170196_Monkeypox_virus_isolate_MPXV_USA_2022_NY0493,_complete_genome	1.749	8.1	7	22.9	6.9	8.9	1	2.4	0.4	20	12.5	16.4	1	4	1.3	6.2	6.3	8.1	0.2	0	1.2	0	5.5	6.5	18.8	5.9	1.8	1	0	0	4.8	23	15.8	8.6	0.7	0.2	5	0	66.8	2.2	20.2	21.6	10	0.6	5.2	0	4.5	3.1
	OP524012.1:170027-170875_Monkeypox_virus_isolate_MPXV/Germany/2022/RKI410,_complete_genome	1.749	8.1	7	22.9	6.9	8.9	1	2.4	0.4	20	12.5	16.4	1	4	1.3	6.2	6.3	8.1	0.2	0	1.2	0	5.5	6.5	18.8	5.9	1.8	1	0	0	4.8	23	15.8	8.6	0.7	0.2	5	0	66.8	2.2	20.2	21.6	10	0.6	5.2	0	4.5	3.1
	OP524011.1:170028-170876_Monkeypox_virus_isolate_MPXV/Germany/2022/RKI409,_complete_genome	1.749	8.1	7	22.9	6.9	8.9	1	2.4	0.4	20	12.5	16.4	1	4	1.3	6.2	6.3	8.1	0.2	0	1.2	0	5.5	6.5	18.8	5.9	1.8	1	0	0	4.8	23	15.8	8.6	0.7	0.2	5	0	66.8	2.2	20.2	21.6	10	0.6	5.2	0	4.5	3.1
	OP524010.1:170027-170875_Monkeypox_virus_isolate_MPXV/Germany/2022/RKI408,_complete_genome	1.749	8.1	7	22.9	6.9	8.9	1	2.4	0.4	20	12.5	16.4	1	4	1.3	6.2	6.3	8.1	0.2	0	1.2	0	5.5	6.5	18.8	5.9	1.8	1	0	0	4.8	23	15.8	8.6	0.7	0.2	5	0	66.8	2.2	20.2	21.6	10	0.6	5.2	0	4.5	3.1
	OP524009.1:170027-170875_Monkeypox_virus_isolate_MPXV/Germany/2022/RKI407,_complete_genome	1.749	8.1	7	22.9	6.9	8.9	1	2.4	0.4	20	12.5	16.4	1	4	1.3	6.2	6.3	8.1	0.2	0	1.2	0	5.5	6.5	18.8	5.9	1.8	1	0	0	4.8	23	15.8	8.6	0.7	0.2	5	0	66.8	2.2	20.2	21.6	10	0.6	5.2	0	4.5	3.1
	OP524008.1:170028-170876_Monkeypox_virus_isolate_MPXV/Germany/2022/RKI406,_complete_genome	1.749	8.1	7	22.9	6.9	8.9	1	2.4	0.4	20	12.5	16.4	1	4	1.3	6.2	6.3	8.1	0.2	0	1.2	0	5.5	6.5	18.8	5.9	1.8	1	0	0	4.8	23	15.8	8.6	0.7	0.2	5	0	66.8	2.2	20.2	21.6	10	0.6	5.2	0	4.5	3.1
	OP524007.1:170027-170875_Monkeypox_virus_isolate_MPXV/Germany/2022/RKI405,_complete_genome	1.749	8.1	7	22.9	6.9	8.9	1	2.4	0.4	20	12.5	16.4	1	4	1.3	6.2	6.3	8.1	0.2	0	1.2	0	5.5	6.5	18.8	5.9	1.8	1	0	0	4.8	23	15.8	8.6	0.7	0.2	5	0	66.8	2.2	20.2	21.6	10	0.6	5.2	0	4.5	3.1
	OP524006.1:170028-170876_Monkeypox_virus_isolate_MPXV/Germany/2022/RKI404,_partial_genome	1.749	8.1	7	22.9	6.9	8.9	1	2.4	0.4	20	12.5	16.4	1	4	1.3	6.2	6.3	8.1	0.2	0	1.2	0	5.5	6.5	18.8	5.9	1.8	1	0	0	4.8	23	15.8	8.6	0.7	0.2	5	0	66.8	2.2	20.2	21.6	10	0.6	5.2	0	4.5	3.1
	OP524005.1:170028-170876_Monkeypox_virus_isolate_MPXV/Germany/2022/RKI400,_partial_genome	1.749	8.1	7	22.9	6.9	8.9	1	2.4	0.4	20	12.5	16.4	1	4	1.3	6.2	6.3	8.1	0.2	0	1.2	0	5.5	6.5	18.8	5.9	1.8	1	0	0	4.8	23	15.8	8.6	0.7	0.2	5	0	66.8	2.2	20.2	21.6	10	0.6	5.2	0	4.5	3.1
	OP524004.1:170027-170875_Monkeypox_virus_isolate_MPXV/Germany/2022/RKI403,_complete_genome	1.749	8.1	7	22.9	6.9	8.9	1	2.4	0.4	20	12.5	16.4	1	4	1.3	6.2	6.3	8.1	0.2	0	1.2	0	5.5	6.5	18.8	5.9	1.8	1	0	0	4.8	23	15.8	8.6	0.7	0.2	5	0	66.8	2.2	20.2	21.6	10	0.6	5.2	0	4.5	3.1
	OP524003.1:170027-170875_Monkeypox_virus_isolate_MPXV/Germany/2022/RKI402,_complete_genome	1.749	8.1	7	22.9	6.9	8.9	1	2.4	0.4	20	12.5	16.4	1	4	1.3	6.2	6.3	8.1	0.2	0	1.2	0	5.5	6.5	18.8	5.9	1.8	1	0	0	4.8	23	15.8	8.6	0.7	0.2	5	0	66.8	2.2	20.2	21.6	10	0.6	5.2	0	4.5	3.1
	OP524002.1:170027-170875_Monkeypox_virus_isolate_MPXV/Germany/2022/RKI401,_partial_genome	1.749	8.1	7	22.9	6.9	8.9	1	2.4	0.4	20	12.5	16.4	1	4	1.3	6.2	6.3	8.1	0.2	0	1.2	0	5.5	6.5	18.8	5.9	1.8	1	0	0	4.8	23	15.8	8.6	0.7	0.2	5	0	66.8	2.2	20.2	21.6	10	0.6	5.2	0	4.5	3.1
	OP524001.1:170031-170879_Monkeypox_virus_isolate_MPXV/Germany/2022/RKI399,_complete_genome	1.749	8.1	7	22.9	6.9	8.9	1	2.4	0.4	20	12.5	16.4	1	4	1.3	6.2	6.3	8.1	0.2	0	1.2	0	5.5	6.5	18.8	5.9	1.8	1	0	0	4.8	23	15.8	8.6	0.7	0.2	5	0	66.8	2.2	20.2	21.6	10	0.6	5.2	0	4.5	3.1
	OP524000.1:170027-170875_Monkeypox_virus_isolate_MPXV/Germany/2022/RKI398,_partial_genome	1.749	8.1	7	22.9	6.9	8.9	1	2.4	0.4	20	12.5	16.4	1	4	1.3	6.2	6.3	8.1	0.2	0	1.2	0	5.5	6.5	18.8	5.9	1.8	1	0	0	4.8	23	15.8	8.6	0.7	0.2	5	0	66.8	2.2	20.2	21.6	10	0.6	5.2	0	4.5	3.1
	OP523999.1:170024-170872_Monkeypox_virus_isolate_MPXV/Germany/2022/RKI396,_complete_genome	1.749	8.1	7	22.9	6.9	8.9	1	2.4	0.4	20	12.5	16.4	1	4	1.3	6.2	6.3	8.1	0.2	0	1.2	0	5.5	6.5	18.8	5.9	1.8	1	0	0	4.8	23	15.8	8.6	0.7	0.2	5	0	66.8	2.2	20.2	21.6	10	0.6	5.2	0	4.5	3.1
	OP523998.1:170028-170876_Monkeypox_virus_isolate_MPXV/Germany/2022/RKI395,_complete_genome	1.749	8.1	7	22.9	6.9	8.9	1	2.4	0.4	20	12.5	16.4	1	4	1.3	6.2	6.3	8.1	0.2	0	1.2	0	5.5	6.5	18.8	5.9	1.8	1	0	0	4.8	23	15.8	8.6	0.7	0.2	5	0	66.8	2.2	20.2	21.6	10	0.6	5.2	0	4.5	3.1
	OP523997.1:170027-170875_Monkeypox_virus_isolate_MPXV/Germany/2022/RKI394,_complete_genome	1.749	8.1	7	22.9	6.9	8.9	1	2.4	0.4	20	12.5	16.4	1	4	1.3	6.2	6.3	8.1	0.2	0	1.2	0	5.5	6.5	18.8	5.9	1.8	1	0	0	4.8	23	15.8	8.6	0.7	0.2	5	0	66.8	2.2	20.2	21.6	10	0.6	5.2	0	4.5	3.1
	OP523996.1:170028-170876_Monkeypox_virus_isolate_MPXV/Germany/2022/RKI397,_partial_genome	1.749	8.1	7	22.9	6.9	8.9	1	2.4	0.4	20	12.5	16.4	1	4	1.3	6.2	6.3	8.1	0.2	0	1.2	0	5.5	6.5	18.8	5.9	1.8	1	0	0	4.8	23	15.8	8.6	0.7	0.2	5	0	66.8	2.2	20.2	21.6	10	0.6	5.2	0	4.5	3.1
	OP523995.1:170028-170876_Monkeypox_virus_isolate_MPXV/Germany/2022/RKI393,_complete_genome	1.749	8.1	7	22.9	6.9	8.9	1	2.4	0.4	20	12.5	16.4	1	4	1.3	6.2	6.3	8.1	0.2	0	1.2	0	5.5	6.5	18.8	5.9	1.8	1	0	0	4.8	23	15.8	8.6	0.7	0.2	5	0	66.8	2.2	20.2	21.6	10	0.6	5.2	0	4.5	3.1
	OP523994.1:170028-170876_Monkeypox_virus_isolate_MPXV/Germany/2022/RKI392,_complete_genome	1.749	8.1	7	22.9	6.9	8.9	1	2.4	0.4	20	12.5	16.4	1	4	1.3	6.2	6.3	8.1	0.2	0	1.2	0	5.5	6.5	18.8	5.9	1.8	1	0	0	4.8	23	15.8	8.6	0.7	0.2	5	0	66.8	2.2	20.2	21.6	10	0.6	5.2	0	4.5	3.1
	OP523993.1:170027-170875_Monkeypox_virus_isolate_MPXV/Germany/2022/RKI391,_complete_genome	1.749	8.1	7	22.9	6.9	8.9	1	2.4	0.4	20	12.5	16.4	1	4	1.3	6.2	6.3	8.1	0.2	0	1.2	0	5.5	6.5	18.8	5.9	1.8	1	0	0	4.8	23	15.8	8.6	0.7	0.2	5	0	66.8	2.2	20.2	21.6	10	0.6	5.2	0	4.5	3.1
	OP523992.1:170027-170875_Monkeypox_virus_isolate_MPXV/Germany/2022/RKI390,_complete_genome	1.749	8.1	7	22.9	6.9	8.9	1	2.4	0.4	20	12.5	16.4	1	4	1.3	6.2	6.3	8.1	0.2	0	1.2	0	5.5	6.5	18.8	5.9	1.8	1	0	0	4.8	23	15.8	8.6	0.7	0.2	5	0	66.8	2.2	20.2	21.6	10	0.6	5.2	0	4.5	3.1
	OP523991.1:170027-170875_Monkeypox_virus_isolate_MPXV/Germany/2022/RKI389,_partial_genome	1.749	8.1	7	22.9	6.9	8.9	1	2.4	0.4	20	12.5	16.4	1	4	1.3	6.2	6.3	8.1	0.2	0	1.2	0	5.5	6.5	18.8	5.9	1.8	1	0	0	4.8	23	15.8	8.6	0.7	0.2	5	0	66.8	2.2	20.2	21.6	10	0.6	5.2	0	4.5	3.1
	OP523989.1:170028-170876_Monkeypox_virus_isolate_MPXV/Germany/2022/RKI387,_complete_genome	1.749	8.1	7	22.9	6.9	8.9	1	2.4	0.4	20	12.5	16.4	1	4	1.3	6.2	6.3	8.1	0.2	0	1.2	0	5.5	6.5	18.8	5.9	1.8	1	0	0	4.8	23	15.8	8.6	0.7	0.2	5	0	66.8	2.2	20.2	21.6	10	0.6	5.2	0	4.5	3.1
	OP523988.1:170027-170875_Monkeypox_virus_isolate_MPXV/Germany/2022/RKI386,_complete_genome	1.749	8.1	7	22.9	6.9	8.9	1	2.4	0.4	20	12.5	16.4	1	4	1.3	6.2	6.3	8.1	0.2	0	1.2	0	5.5	6.5	18.8	5.9	1.8	1	0	0	4.8	23	15.8	8.6	0.7	0.2	5	0	66.8	2.2	20.2	21.6	10	0.6	5.2	0	4.5	3.1
	OP523987.1:170028-170876_Monkeypox_virus_isolate_MPXV/Germany/2022/RKI385,_complete_genome	1.749	8.1	7	22.9	6.9	8.9	1	2.4	0.4	20	12.5	16.4	1	4	1.3	6.2	6.3	8.1	0.2	0	1.2	0	5.5	6.5	18.8	5.9	1.8	1	0	0	4.8	23	15.8	8.6	0.7	0.2	5	0	66.8	2.2	20.2	21.6	10	0.6	5.2	0	4.5	3.1
	OP523986.1:170028-170876_Monkeypox_virus_isolate_MPXV/Germany/2022/RKI384,_complete_genome	1.749	8.1	7	22.9	6.9	8.9	1	2.4	0.4	20	12.5	16.4	1	4	1.3	6.2	6.3	8.1	0.2	0	1.2	0	5.5	6.5	18.8	5.9	1.8	1	0	0	4.8	23	15.8	8.6	0.7	0.2	5	0	66.8	2.2	20.2	21.6	10	0.6	5.2	0	4.5	3.1
	OP523985.1:170027-170875_Monkeypox_virus_isolate_MPXV/Germany/2022/RKI383,_partial_genome	1.749	8.1	7	22.9	6.9	8.9	1	2.4	0.4	20	12.5	16.4	1	4	1.3	6.2	6.3	8.1	0.2	0	1.2	0	5.5	6.5	18.8	5.9	1.8	1	0	0	4.8	23	15.8	8.6	0.7	0.2	5	0	66.8	2.2	20.2	21.6	10	0.6	5.2	0	4.5	3.1
	OP523984.1:169115-169963_Monkeypox_virus_isolate_MPXV/Germany/2022/RKI382,_complete_genome	1.749	8.1	7	22.9	6.9	8.9	1	2.4	0.4	20	12.5	16.4	1	4	1.3	6.2	6.3	8.1	0.2	0	1.2	0	5.5	6.5	18.8	5.9	1.8	1	0	0	4.8	23	15.8	8.6	0.7	0.2	5	0	66.8	2.2	20.2	21.6	10	0.6	5.2	0	4.5	3.1
	OP523983.1:170030-170878_Monkeypox_virus_isolate_MPXV/Germany/2022/RKI381,_complete_genome	1.749	8.1	7	22.9	6.9	8.9	1	2.4	0.4	20	12.5	16.4	1	4	1.3	6.2	6.3	8.1	0.2	0	1.2	0	5.5	6.5	18.8	5.9	1.8	1	0	0	4.8	23	15.8	8.6	0.7	0.2	5	0	66.8	2.2	20.2	21.6	10	0.6	5.2	0	4.5	3.1
	OP523982.1:170027-170875_Monkeypox_virus_isolate_MPXV/Germany/2022/RKI380,_complete_genome	1.749	8.1	7	22.9	6.9	8.9	1	2.4	0.4	20	12.5	16.4	1	4	1.3	6.2	6.3	8.1	0.2	0	1.2	0	5.5	6.5	18.8	5.9	1.8	1	0	0	4.8	23	15.8	8.6	0.7	0.2	5	0	66.8	2.2	20.2	21.6	10	0.6	5.2	0	4.5	3.1
	OP523981.1:170028-170876_Monkeypox_virus_isolate_MPXV/Germany/2022/RKI379,_complete_genome	1.749	8.1	7	22.9	6.9	8.9	1	2.4	0.4	20	12.5	16.4	1	4	1.3	6.2	6.3	8.1	0.2	0	1.2	0	5.5	6.5	18.8	5.9	1.8	1	0	0	4.8	23	15.8	8.6	0.7	0.2	5	0	66.8	2.2	20.2	21.6	10	0.6	5.2	0	4.5	3.1
	OP523980.1:170027-170875_Monkeypox_virus_isolate_MPXV/Germany/2022/RKI378,_complete_genome	1.749	8.1	7	22.9	6.9	8.9	1	2.4	0.4	20	12.5	16.4	1	4	1.3	6.2	6.3	8.1	0.2	0	1.2	0	5.5	6.5	18.8	5.9	1.8	1	0	0	4.8	23	15.8	8.6	0.7	0.2	5	0	66.8	2.2	20.2	21.6	10	0.6	5.2	0	4.5	3.1
	OP523979.1:170043-170891_Monkeypox_virus_isolate_MPXV/Germany/2022/RKI377,_complete_genome	1.749	8.1	7	22.9	6.9	8.9	1	2.4	0.4	20	12.5	16.4	1	4	1.3	6.2	6.3	8.1	0.2	0	1.2	0	5.5	6.5	18.8	5.9	1.8	1	0	0	4.8	23	15.8	8.6	0.7	0.2	5	0	66.8	2.2	20.2	21.6	10	0.6	5.2	0	4.5	3.1
	OX044339.2:170827-171675_Monkeypox_virus_isolate_MPXV_345_R_SP_2022_genome_assembly,_chromosome:_MPXV_345_R_SP_2022	1.749	8.1	7	22.9	6.9	8.9	1	2.4	0.4	20	12.5	16.4	1	4	1.3	6.2	6.3	8.1	0.2	0	1.2	0	5.5	6.5	18.8	5.9	1.8	1	0	0	4.8	23	15.8	8.6	0.7	0.2	5	0	66.8	2.2	20.2	21.6	10	0.6	5.2	0	4.5	3.1
	OP442570.2:169075-169923_Monkeypox_virus_isolate_hMPX/Human/USA/CA-LACPHL-MA00082/2022,_partial_genome	1.749	8.1	7	22.9	6.9	8.9	1	2.4	0.4	20	12.5	16.4	1	4	1.3	6.2	6.3	8.1	0.2	0	1.2	0	5.5	6.5	18.8	5.9	1.8	1	0	0	4.8	23	15.8	8.6	0.7	0.2	5	0	66.8	2.2	20.2	21.6	10	0.6	5.2	0	4.5	3.1
	OP442561.2:167992-168840_Monkeypox_virus_isolate_hMPX/Human/USA/CA-LACPHL-MA00076/2022,_partial_genome	1.749	8.1	7	22.9	6.9	8.9	1	2.4	0.4	20	12.5	16.4	1	4	1.3	6.2	6.3	8.1	0.2	0	1.2	0	5.5	6.5	18.8	5.9	1.8	1	0	0	4.8	23	15.8	8.6	0.7	0.2	5	0	66.8	2.2	20.2	21.6	10	0.6	5.2	0	4.5	3.1
	OP442558.2:167992-168840_Monkeypox_virus_isolate_hMPX/Human/USA/CA-LACPHL-MA00075/2022,_partial_genome	1.749	8.1	7	22.9	6.9	8.9	1	2.4	0.4	20	12.5	16.4	1	4	1.3	6.2	6.3	8.1	0.2	0	1.2	0	5.5	6.5	18.8	5.9	1.8	1	0	0	4.8	23	15.8	8.6	0.7	0.2	5	0	66.8	2.2	20.2	21.6	10	0.6	5.2	0	4.5	3.1
	OP442557.2:168615-169463_Monkeypox_virus_isolate_hMPX/Human/USA/CA-LACPHL-MA00074/2022,_partial_genome	1.749	8.1	7	22.9	6.9	8.9	1	2.4	0.4	20	12.5	16.4	1	4	1.3	6.2	6.3	8.1	0.2	0	1.2	0	5.5	6.5	18.8	5.9	1.8	1	0	0	4.8	23	15.8	8.6	0.7	0.2	5	0	66.8	2.2	20.2	21.6	10	0.6	5.2	0	4.5	3.1
	OP442555.2:167992-168840_Monkeypox_virus_isolate_hMPX/Human/USA/CA-LACPHL-MA00073/2022,_partial_genome	1.749	8.1	7	22.9	6.9	8.9	1	2.4	0.4	20	12.5	16.4	1	4	1.3	6.2	6.3	8.1	0.2	0	1.2	0	5.5	6.5	18.8	5.9	1.8	1	0	0	4.8	23	15.8	8.6	0.7	0.2	5	0	66.8	2.2	20.2	21.6	10	0.6	5.2	0	4.5	3.1
	OP440607.2:167992-168840_Monkeypox_virus_isolate_hMPX/Human/USA/CA-LACPHL-MA00065/2022,_partial_genome	1.749	8.1	7	22.9	6.9	8.9	1	2.4	0.4	20	12.5	16.4	1	4	1.3	6.2	6.3	8.1	0.2	0	1.2	0	5.5	6.5	18.8	5.9	1.8	1	0	0	4.8	23	15.8	8.6	0.7	0.2	5	0	66.8	2.2	20.2	21.6	10	0.6	5.2	0	4.5	3.1
	OP440606.2:169045-169893_Monkeypox_virus_isolate_hMPX/Human/USA/CA-LACPHL-MA00064/2022,_partial_genome	1.749	8.1	7	22.9	6.9	8.9	1	2.4	0.4	20	12.5	16.4	1	4	1.3	6.2	6.3	8.1	0.2	0	1.2	0	5.5	6.5	18.8	5.9	1.8	1	0	0	4.8	23	15.8	8.6	0.7	0.2	5	0	66.8	2.2	20.2	21.6	10	0.6	5.2	0	4.5	3.1
	OP440605.2:167993-168841_Monkeypox_virus_isolate_hMPX/Human/USA/CA-LACPHL-MA00063/2022,_partial_genome	1.749	8.1	7	22.9	6.9	8.9	1	2.4	0.4	20	12.5	16.4	1	4	1.3	6.2	6.3	8.1	0.2	0	1.2	0	5.5	6.5	18.8	5.9	1.8	1	0	0	4.8	23	15.8	8.6	0.7	0.2	5	0	66.8	2.2	20.2	21.6	10	0.6	5.2	0	4.5	3.1
	OP440604.2:167993-168841_Monkeypox_virus_isolate_hMPX/Human/USA/CA-LACPHL-MA00062/2022,_partial_genome	1.749	8.1	7	22.9	6.9	8.9	1	2.4	0.4	20	12.5	16.4	1	4	1.3	6.2	6.3	8.1	0.2	0	1.2	0	5.5	6.5	18.8	5.9	1.8	1	0	0	4.8	23	15.8	8.6	0.7	0.2	5	0	66.8	2.2	20.2	21.6	10	0.6	5.2	0	4.5	3.1
	OP440595.2:167992-168840_Monkeypox_virus_isolate_hMPX/Human/USA/CA-LACPHL-MA00015/2022,_partial_genome	1.749	8.1	7	22.9	6.9	8.9	1	2.4	0.4	20	12.5	16.4	1	4	1.3	6.2	6.3	8.1	0.2	0	1.2	0	5.5	6.5	18.8	5.9	1.8	1	0	0	4.8	23	15.8	8.6	0.7	0.2	5	0	66.8	2.2	20.2	21.6	10	0.6	5.2	0	4.5	3.1
	OP440591.2:167992-168840_Monkeypox_virus_isolate_hMPX/Human/USA/CA-LACPHL-MA00022/2022,_partial_genome	1.749	8.1	7	22.9	6.9	8.9	1	2.4	0.4	20	12.5	16.4	1	4	1.3	6.2	6.3	8.1	0.2	0	1.2	0	5.5	6.5	18.8	5.9	1.8	1	0	0	4.8	23	15.8	8.6	0.7	0.2	5	0	66.8	2.2	20.2	21.6	10	0.6	5.2	0	4.5	3.1
	OP494266.1:169978-170826_Monkeypox_virus_isolate_MPXV/Germany/2022/ON/RKI320,_partial_genome	1.749	8.1	7	22.9	6.9	8.9	1	2.4	0.4	20	12.5	16.4	1	4	1.3	6.2	6.3	8.1	0.2	0	1.2	0	5.5	6.5	18.8	5.9	1.8	1	0	0	4.8	23	15.8	8.6	0.7	0.2	5	0	66.8	2.2	20.2	21.6	10	0.6	5.2	0	4.5	3.1
	OP494265.1:169978-170826_Monkeypox_virus_isolate_MPXV/Germany/2022/ON/RKI374,_partial_genome	1.749	8.1	7	22.9	6.9	8.9	1	2.4	0.4	20	12.5	16.4	1	4	1.3	6.2	6.3	8.1	0.2	0	1.2	0	5.5	6.5	18.8	5.9	1.8	1	0	0	4.8	23	15.8	8.6	0.7	0.2	5	0	66.8	2.2	20.2	21.6	10	0.6	5.2	0	4.5	3.1
	OP494264.1:169978-170826_Monkeypox_virus_isolate_MPXV/Germany/2022/ON/RKI375,_partial_genome	1.749	8.1	7	22.9	6.9	8.9	1	2.4	0.4	20	12.5	16.4	1	4	1.3	6.2	6.3	8.1	0.2	0	1.2	0	5.5	6.5	18.8	5.9	1.8	1	0	0	4.8	23	15.8	8.6	0.7	0.2	5	0	66.8	2.2	20.2	21.6	10	0.6	5.2	0	4.5	3.1
	OP494263.1:169978-170826_Monkeypox_virus_isolate_MPXV/Germany/2022/ON/RKI316,_partial_genome	1.749	8.1	7	22.9	6.9	8.9	1	2.4	0.4	20	12.5	16.4	1	4	1.3	6.2	6.3	8.1	0.2	0	1.2	0	5.5	6.5	18.8	5.9	1.8	1	0	0	4.8	23	15.8	8.6	0.7	0.2	5	0	66.8	2.2	20.2	21.6	10	0.6	5.2	0	4.5	3.1
	OP494262.1:169978-170826_Monkeypox_virus_isolate_MPXV/Germany/2022/ON/RKI312,_partial_genome	1.749	8.1	7	22.9	6.9	8.9	1	2.4	0.4	20	12.5	16.4	1	4	1.3	6.2	6.3	8.1	0.2	0	1.2	0	5.5	6.5	18.8	5.9	1.8	1	0	0	4.8	23	15.8	8.6	0.7	0.2	5	0	66.8	2.2	20.2	21.6	10	0.6	5.2	0	4.5	3.1
	OP494261.1:169978-170826_Monkeypox_virus_isolate_MPXV/Germany/2022/ON/RKI326,_partial_genome	1.749	8.1	7	22.9	6.9	8.9	1	2.4	0.4	20	12.5	16.4	1	4	1.3	6.2	6.3	8.1	0.2	0	1.2	0	5.5	6.5	18.8	5.9	1.8	1	0	0	4.8	23	15.8	8.6	0.7	0.2	5	0	66.8	2.2	20.2	21.6	10	0.6	5.2	0	4.5	3.1
	OP494260.1:169978-170826_Monkeypox_virus_isolate_MPXV/Germany/2022/ON/RKI308,_partial_genome	1.749	8.1	7	22.9	6.9	8.9	1	2.4	0.4	20	12.5	16.4	1	4	1.3	6.2	6.3	8.1	0.2	0	1.2	0	5.5	6.5	18.8	5.9	1.8	1	0	0	4.8	23	15.8	8.6	0.7	0.2	5	0	66.8	2.2	20.2	21.6	10	0.6	5.2	0	4.5	3.1
	OP494259.1:169978-170826_Monkeypox_virus_isolate_MPXV/Germany/2022/ON/RKI376,_partial_genome	1.749	8.1	7	22.9	6.9	8.9	1	2.4	0.4	20	12.5	16.4	1	4	1.3	6.2	6.3	8.1	0.2	0	1.2	0	5.5	6.5	18.8	5.9	1.8	1	0	0	4.8	23	15.8	8.6	0.7	0.2	5	0	66.8	2.2	20.2	21.6	10	0.6	5.2	0	4.5	3.1
	OP494258.1:169978-170826_Monkeypox_virus_isolate_MPXV/Germany/2022/ON/RKI305,_partial_genome	1.749	8.1	7	22.9	6.9	8.9	1	2.4	0.4	20	12.5	16.4	1	4	1.3	6.2	6.3	8.1	0.2	0	1.2	0	5.5	6.5	18.8	5.9	1.8	1	0	0	4.8	23	15.8	8.6	0.7	0.2	5	0	66.8	2.2	20.2	21.6	10	0.6	5.2	0	4.5	3.1
	OP494257.1:169978-170826_Monkeypox_virus_isolate_MPXV/Germany/2022/ON/RKI301,_partial_genome	1.749	8.1	7	22.9	6.9	8.9	1	2.4	0.4	20	12.5	16.4	1	4	1.3	6.2	6.3	8.1	0.2	0	1.2	0	5.5	6.5	18.8	5.9	1.8	1	0	0	4.8	23	15.8	8.6	0.7	0.2	5	0	66.8	2.2	20.2	21.6	10	0.6	5.2	0	4.5	3.1
	OX336038.1:170036-170884_Monkeypox_virus_isolate_RNA_genome_assembly,_complete_genome:_monopartite	1.749	8.1	7	22.9	6.9	8.9	1	2.4	0.4	20	12.5	16.4	1	4	1.3	6.2	6.3	8.1	0.2	0	1.2	0	5.5	6.5	18.8	5.9	1.8	1	0	0	4.8	23	15.8	8.6	0.7	0.2	5	0	66.8	2.2	20.2	21.6	10	0.6	5.2	0	4.5	3.1
	OX336004.1:170030-170878_Monkeypox_virus_isolate_RNA_genome_assembly,_complete_genome:_monopartite	1.749	8.1	7	22.9	6.9	8.9	1	2.4	0.4	20	12.5	16.4	1	4	1.3	6.2	6.3	8.1	0.2	0	1.2	0	5.5	6.5	18.8	5.9	1.8	1	0	0	4.8	23	15.8	8.6	0.7	0.2	5	0	66.8	2.2	20.2	21.6	10	0.6	5.2	0	4.5	3.1
	OP431829.2:170028-170876_Monkeypox_virus_isolate_MPXV22/human/USA-NE-199,_complete_genome	1.749	8.1	7	22.9	6.9	8.9	1	2.4	0.4	20	12.5	16.4	1	4	1.3	6.2	6.3	8.1	0.2	0	1.2	0	5.5	6.5	18.8	5.9	1.8	1	0	0	4.8	23	15.8	8.6	0.7	0.2	5	0	66.8	2.2	20.2	21.6	10	0.6	5.2	0	4.5	3.1
	OP431828.2:170028-170876_Monkeypox_virus_isolate_MPXV22/human/USA-NE-181,_complete_genome	1.749	8.1	7	22.9	6.9	8.9	1	2.4	0.4	20	12.5	16.4	1	4	1.3	6.2	6.3	8.1	0.2	0	1.2	0	5.5	6.5	18.8	5.9	1.8	1	0	0	4.8	23	15.8	8.6	0.7	0.2	5	0	66.8	2.2	20.2	21.6	10	0.6	5.2	0	4.5	3.1
	OP431827.2:170028-170876_Monkeypox_virus_isolate_MPXV22/human/USA-NE-176,_complete_genome	1.749	8.1	7	22.9	6.9	8.9	1	2.4	0.4	20	12.5	16.4	1	4	1.3	6.2	6.3	8.1	0.2	0	1.2	0	5.5	6.5	18.8	5.9	1.8	1	0	0	4.8	23	15.8	8.6	0.7	0.2	5	0	66.8	2.2	20.2	21.6	10	0.6	5.2	0	4.5	3.1
	OP431826.2:170028-170876_Monkeypox_virus_isolate_MPXV22/human/USA-NE-154,_complete_genome	1.749	8.1	7	22.9	6.9	8.9	1	2.4	0.4	20	12.5	16.4	1	4	1.3	6.2	6.3	8.1	0.2	0	1.2	0	5.5	6.5	18.8	5.9	1.8	1	0	0	4.8	23	15.8	8.6	0.7	0.2	5	0	66.8	2.2	20.2	21.6	10	0.6	5.2	0	4.5	3.1
	OP431825.2:170028-170876_Monkeypox_virus_isolate_MPXV22/human/USA-NE-127,_complete_genome	1.749	8.1	7	22.9	6.9	8.9	1	2.4	0.4	20	12.5	16.4	1	4	1.3	6.2	6.3	8.1	0.2	0	1.2	0	5.5	6.5	18.8	5.9	1.8	1	0	0	4.8	23	15.8	8.6	0.7	0.2	5	0	66.8	2.2	20.2	21.6	10	0.6	5.2	0	4.5	3.1
	OP314961.2:170011-170859_Monkeypox_virus_isolate_MPXV22/human/USA-NE-152,_complete_genome	1.749	8.1	7	22.9	6.9	8.9	1	2.4	0.4	20	12.5	16.4	1	4	1.3	6.2	6.3	8.1	0.2	0	1.2	0	5.5	6.5	18.8	5.9	1.8	1	0	0	4.8	23	15.8	8.6	0.7	0.2	5	0	66.8	2.2	20.2	21.6	10	0.6	5.2	0	4.5	3.1
	OP314960.2:170011-170859_Monkeypox_virus_isolate_MPXV22/human/USA-NE-115,_complete_genome	1.749	8.1	7	22.9	6.9	8.9	1	2.4	0.4	20	12.5	16.4	1	4	1.3	6.2	6.3	8.1	0.2	0	1.2	0	5.5	6.5	18.8	5.9	1.8	1	0	0	4.8	23	15.8	8.6	0.7	0.2	5	0	66.8	2.2	20.2	21.6	10	0.6	5.2	0	4.5	3.1
	OP314959.2:170028-170876_Monkeypox_virus_isolate_MPXV22/human/USA-NE-111,_complete_genome	1.749	8.1	7	22.9	6.9	8.9	1	2.4	0.4	20	12.5	16.4	1	4	1.3	6.2	6.3	8.1	0.2	0	1.2	0	5.5	6.5	18.8	5.9	1.8	1	0	0	4.8	23	15.8	8.6	0.7	0.2	5	0	66.8	2.2	20.2	21.6	10	0.6	5.2	0	4.5	3.1
	OP314957.2:170028-170876_Monkeypox_virus_isolate_MPXV22/human/USA-NE-83,_complete_genome	1.749	8.1	7	22.9	6.9	8.9	1	2.4	0.4	20	12.5	16.4	1	4	1.3	6.2	6.3	8.1	0.2	0	1.2	0	5.5	6.5	18.8	5.9	1.8	1	0	0	4.8	23	15.8	8.6	0.7	0.2	5	0	66.8	2.2	20.2	21.6	10	0.6	5.2	0	4.5	3.1
	OP171925.2:170011-170859_Monkeypox_virus_isolate_MPXV22/human/USA-NE-75,_complete_genome	1.749	8.1	7	22.9	6.9	8.9	1	2.4	0.4	20	12.5	16.4	1	4	1.3	6.2	6.3	8.1	0.2	0	1.2	0	5.5	6.5	18.8	5.9	1.8	1	0	0	4.8	23	15.8	8.6	0.7	0.2	5	0	66.8	2.2	20.2	21.6	10	0.6	5.2	0	4.5	3.1
	OP171924.2:170028-170876_Monkeypox_virus_isolate_MPXV22/human/USA-NE-63,_complete_genome	1.749	8.1	7	22.9	6.9	8.9	1	2.4	0.4	20	12.5	16.4	1	4	1.3	6.2	6.3	8.1	0.2	0	1.2	0	5.5	6.5	18.8	5.9	1.8	1	0	0	4.8	23	15.8	8.6	0.7	0.2	5	0	66.8	2.2	20.2	21.6	10	0.6	5.2	0	4.5	3.1
	OP171923.2:170011-170859_Monkeypox_virus_isolate_MPXV22/human/USA-NE-48,_complete_genome	1.749	8.1	7	22.9	6.9	8.9	1	2.4	0.4	20	12.5	16.4	1	4	1.3	6.2	6.3	8.1	0.2	0	1.2	0	5.5	6.5	18.8	5.9	1.8	1	0	0	4.8	23	15.8	8.6	0.7	0.2	5	0	66.8	2.2	20.2	21.6	10	0.6	5.2	0	4.5	3.1
	OP171922.2:170011-170859_Monkeypox_virus_isolate_MPXV22/human/USA-NE-44,_complete_genome	1.749	8.1	7	22.9	6.9	8.9	1	2.4	0.4	20	12.5	16.4	1	4	1.3	6.2	6.3	8.1	0.2	0	1.2	0	5.5	6.5	18.8	5.9	1.8	1	0	0	4.8	23	15.8	8.6	0.7	0.2	5	0	66.8	2.2	20.2	21.6	10	0.6	5.2	0	4.5	3.1
	OP171921.2:170011-170859_Monkeypox_virus_isolate_MPXV22/human/USA-NE-43,_complete_genome	1.749	8.1	7	22.9	6.9	8.9	1	2.4	0.4	20	12.5	16.4	1	4	1.3	6.2	6.3	8.1	0.2	0	1.2	0	5.5	6.5	18.8	5.9	1.8	1	0	0	4.8	23	15.8	8.6	0.7	0.2	5	0	66.8	2.2	20.2	21.6	10	0.6	5.2	0	4.5	3.1
	OP171920.2:170011-170859_Monkeypox_virus_isolate_MPXV22/human/USA-NE-31,_complete_genome	1.749	8.1	7	22.9	6.9	8.9	1	2.4	0.4	20	12.5	16.4	1	4	1.3	6.2	6.3	8.1	0.2	0	1.2	0	5.5	6.5	18.8	5.9	1.8	1	0	0	4.8	23	15.8	8.6	0.7	0.2	5	0	66.8	2.2	20.2	21.6	10	0.6	5.2	0	4.5	3.1
	OP171919.2:170011-170859_Monkeypox_virus_isolate_MPXV22/human/USA-NE-25,_complete_genome	1.749	8.1	7	22.9	6.9	8.9	1	2.4	0.4	20	12.5	16.4	1	4	1.3	6.2	6.3	8.1	0.2	0	1.2	0	5.5	6.5	18.8	5.9	1.8	1	0	0	4.8	23	15.8	8.6	0.7	0.2	5	0	66.8	2.2	20.2	21.6	10	0.6	5.2	0	4.5	3.1
	OP351287.2:170007-170855_Monkeypox_virus_isolate_MPXV22/human/USA-OK-149,_complete_genome	1.749	8.1	7	22.9	6.9	8.9	1	2.4	0.4	20	12.5	16.4	1	4	1.3	6.2	6.3	8.1	0.2	0	1.2	0	5.5	6.5	18.8	5.9	1.8	1	0	0	4.8	23	15.8	8.6	0.7	0.2	5	0	66.8	2.2	20.2	21.6	10	0.6	5.2	0	4.5	3.1
	OP351286.2:170008-170856_Monkeypox_virus_isolate_MPXV22/human/USA-OK-134,_complete_genome	1.749	8.1	7	22.9	6.9	8.9	1	2.4	0.4	20	12.5	16.4	1	4	1.3	6.2	6.3	8.1	0.2	0	1.2	0	5.5	6.5	18.8	5.9	1.8	1	0	0	4.8	23	15.8	8.6	0.7	0.2	5	0	66.8	2.2	20.2	21.6	10	0.6	5.2	0	4.5	3.1
	OP351285.2:170028-170876_Monkeypox_virus_isolate_MPXV22/human/USA-OK-86,_complete_genome	1.749	8.1	7	22.9	6.9	8.9	1	2.4	0.4	20	12.5	16.4	1	4	1.3	6.2	6.3	8.1	0.2	0	1.2	0	5.5	6.5	18.8	5.9	1.8	1	0	0	4.8	23	15.8	8.6	0.7	0.2	5	0	66.8	2.2	20.2	21.6	10	0.6	5.2	0	4.5	3.1
	OP351284.2:170011-170859_Monkeypox_virus_isolate_MPXV22/human/USA-OK-69,_complete_genome	1.749	8.1	7	22.9	6.9	8.9	1	2.4	0.4	20	12.5	16.4	1	4	1.3	6.2	6.3	8.1	0.2	0	1.2	0	5.5	6.5	18.8	5.9	1.8	1	0	0	4.8	23	15.8	8.6	0.7	0.2	5	0	66.8	2.2	20.2	21.6	10	0.6	5.2	0	4.5	3.1
	OP351283.2:170011-170859_Monkeypox_virus_isolate_MPXV22/human/USA-OK-68,_complete_genome	1.749	8.1	7	22.9	6.9	8.9	1	2.4	0.4	20	12.5	16.4	1	4	1.3	6.2	6.3	8.1	0.2	0	1.2	0	5.5	6.5	18.8	5.9	1.8	1	0	0	4.8	23	15.8	8.6	0.7	0.2	5	0	66.8	2.2	20.2	21.6	10	0.6	5.2	0	4.5	3.1
	OP351282.2:170028-170876_Monkeypox_virus_isolate_MPXV22/human/USA-OK-67,_complete_genome	1.749	8.1	7	22.9	6.9	8.9	1	2.4	0.4	20	12.5	16.4	1	4	1.3	6.2	6.3	8.1	0.2	0	1.2	0	5.5	6.5	18.8	5.9	1.8	1	0	0	4.8	23	15.8	8.6	0.7	0.2	5	0	66.8	2.2	20.2	21.6	10	0.6	5.2	0	4.5	3.1
	OP351281.2:170028-170876_Monkeypox_virus_isolate_MPXV22/human/USA-OK-66,_complete_genome	1.749	8.1	7	22.9	6.9	8.9	1	2.4	0.4	20	12.5	16.4	1	4	1.3	6.2	6.3	8.1	0.2	0	1.2	0	5.5	6.5	18.8	5.9	1.8	1	0	0	4.8	23	15.8	8.6	0.7	0.2	5	0	66.8	2.2	20.2	21.6	10	0.6	5.2	0	4.5	3.1
	OP351280.2:170028-170876_Monkeypox_virus_isolate_MPXV22/human/USA-OK-61,_complete_genome	1.749	8.1	7	22.9	6.9	8.9	1	2.4	0.4	20	12.5	16.4	1	4	1.3	6.2	6.3	8.1	0.2	0	1.2	0	5.5	6.5	18.8	5.9	1.8	1	0	0	4.8	23	15.8	8.6	0.7	0.2	5	0	66.8	2.2	20.2	21.6	10	0.6	5.2	0	4.5	3.1
	OP351279.2:170011-170859_Monkeypox_virus_isolate_MPXV22/human/USA-OK-41,_complete_genome	1.749	8.1	7	22.9	6.9	8.9	1	2.4	0.4	20	12.5	16.4	1	4	1.3	6.2	6.3	8.1	0.2	0	1.2	0	5.5	6.5	18.8	5.9	1.8	1	0	0	4.8	23	15.8	8.6	0.7	0.2	5	0	66.8	2.2	20.2	21.6	10	0.6	5.2	0	4.5	3.1
	OP351278.2:170011-170859_Monkeypox_virus_isolate_MPXV22/human/USA-OK-21,_complete_genome	1.749	8.1	7	22.9	6.9	8.9	1	2.4	0.4	20	12.5	16.4	1	4	1.3	6.2	6.3	8.1	0.2	0	1.2	0	5.5	6.5	18.8	5.9	1.8	1	0	0	4.8	23	15.8	8.6	0.7	0.2	5	0	66.8	2.2	20.2	21.6	10	0.6	5.2	0	4.5	3.1
	OP484696.1:170027-170875_Monkeypox_virus_isolate_MPXV/Germany/2022/RKI344,_complete_genome	1.749	8.1	7	22.9	6.9	8.9	1	2.4	0.4	20	12.5	16.4	1	4	1.3	6.2	6.3	8.1	0.2	0	1.2	0	5.5	6.5	18.8	5.9	1.8	1	0	0	4.8	23	15.8	8.6	0.7	0.2	5	0	66.8	2.2	20.2	21.6	10	0.6	5.2	0	4.5	3.1
	OP484695.1:170027-170875_Monkeypox_virus_isolate_MPXV/Germany/2022/RKI342,_complete_genome	1.749	8.1	7	22.9	6.9	8.9	1	2.4	0.4	20	12.5	16.4	1	4	1.3	6.2	6.3	8.1	0.2	0	1.2	0	5.5	6.5	18.8	5.9	1.8	1	0	0	4.8	23	15.8	8.6	0.7	0.2	5	0	66.8	2.2	20.2	21.6	10	0.6	5.2	0	4.5	3.1
	OP484694.1:170027-170875_Monkeypox_virus_isolate_MPXV/Germany/2022/RKI373,_complete_genome	1.749	8.1	7	22.9	6.9	8.9	1	2.4	0.4	20	12.5	16.4	1	4	1.3	6.2	6.3	8.1	0.2	0	1.2	0	5.5	6.5	18.8	5.9	1.8	1	0	0	4.8	23	15.8	8.6	0.7	0.2	5	0	66.8	2.2	20.2	21.6	10	0.6	5.2	0	4.5	3.1
	OP484693.1:170027-170875_Monkeypox_virus_isolate_MPXV/Germany/2022/RKI372,_partial_genome	1.749	8.1	7	22.9	6.9	8.9	1	2.4	0.4	20	12.5	16.4	1	4	1.3	6.2	6.3	8.1	0.2	0	1.2	0	5.5	6.5	18.8	5.9	1.8	1	0	0	4.8	23	15.8	8.6	0.7	0.2	5	0	66.8	2.2	20.2	21.6	10	0.6	5.2	0	4.5	3.1
	OP484692.1:170027-170875_Monkeypox_virus_isolate_MPXV/Germany/2022/RKI371,_partial_genome	1.749	8.1	7	22.9	6.9	8.9	1	2.4	0.4	20	12.5	16.4	1	4	1.3	6.2	6.3	8.1	0.2	0	1.2	0	5.5	6.5	18.8	5.9	1.8	1	0	0	4.8	23	15.8	8.6	0.7	0.2	5	0	66.8	2.2	20.2	21.6	10	0.6	5.2	0	4.5	3.1
	OP484691.1:170028-170876_Monkeypox_virus_isolate_MPXV/Germany/2022/RKI370,_complete_genome	1.749	8.1	7	22.9	6.9	8.9	1	2.4	0.4	20	12.5	16.4	1	4	1.3	6.2	6.3	8.1	0.2	0	1.2	0	5.5	6.5	18.8	5.9	1.8	1	0	0	4.8	23	15.8	8.6	0.7	0.2	5	0	66.8	2.2	20.2	21.6	10	0.6	5.2	0	4.5	3.1
	OP484689.1:170027-170875_Monkeypox_virus_isolate_MPXV/Germany/2022/RKI368,_partial_genome	1.749	8.1	7	22.9	6.9	8.9	1	2.4	0.4	20	12.5	16.4	1	4	1.3	6.2	6.3	8.1	0.2	0	1.2	0	5.5	6.5	18.8	5.9	1.8	1	0	0	4.8	23	15.8	8.6	0.7	0.2	5	0	66.8	2.2	20.2	21.6	10	0.6	5.2	0	4.5	3.1
	OP484688.1:170028-170876_Monkeypox_virus_isolate_MPXV/Germany/2022/RKI367,_partial_genome	1.749	8.1	7	22.9	6.9	8.9	1	2.4	0.4	20	12.5	16.4	1	4	1.3	6.2	6.3	8.1	0.2	0	1.2	0	5.5	6.5	18.8	5.9	1.8	1	0	0	4.8	23	15.8	8.6	0.7	0.2	5	0	66.8	2.2	20.2	21.6	10	0.6	5.2	0	4.5	3.1
	OP484687.1:170027-170875_Monkeypox_virus_isolate_MPXV/Germany/2022/RKI366,_complete_genome	1.749	8.1	7	22.9	6.9	8.9	1	2.4	0.4	20	12.5	16.4	1	4	1.3	6.2	6.3	8.1	0.2	0	1.2	0	5.5	6.5	18.8	5.9	1.8	1	0	0	4.8	23	15.8	8.6	0.7	0.2	5	0	66.8	2.2	20.2	21.6	10	0.6	5.2	0	4.5	3.1
	OP484686.1:170028-170876_Monkeypox_virus_isolate_MPXV/Germany/2022/RKI365,_partial_genome	1.749	8.1	7	22.9	6.9	8.9	1	2.4	0.4	20	12.5	16.4	1	4	1.3	6.2	6.3	8.1	0.2	0	1.2	0	5.5	6.5	18.8	5.9	1.8	1	0	0	4.8	23	15.8	8.6	0.7	0.2	5	0	66.8	2.2	20.2	21.6	10	0.6	5.2	0	4.5	3.1
	OP484685.1:170028-170876_Monkeypox_virus_isolate_MPXV/Germany/2022/RKI364,_partial_genome	1.749	8.1	7	22.9	6.9	8.9	1	2.4	0.4	20	12.5	16.4	1	4	1.3	6.2	6.3	8.1	0.2	0	1.2	0	5.5	6.5	18.8	5.9	1.8	1	0	0	4.8	23	15.8	8.6	0.7	0.2	5	0	66.8	2.2	20.2	21.6	10	0.6	5.2	0	4.5	3.1
	OP484684.1:170027-170875_Monkeypox_virus_isolate_MPXV/Germany/2022/RKI363,_complete_genome	1.749	8.1	7	22.9	6.9	8.9	1	2.4	0.4	20	12.5	16.4	1	4	1.3	6.2	6.3	8.1	0.2	0	1.2	0	5.5	6.5	18.8	5.9	1.8	1	0	0	4.8	23	15.8	8.6	0.7	0.2	5	0	66.8	2.2	20.2	21.6	10	0.6	5.2	0	4.5	3.1
	OP484683.1:170028-170876_Monkeypox_virus_isolate_MPXV/Germany/2022/RKI362,_complete_genome	1.749	8.1	7	22.9	6.9	8.9	1	2.4	0.4	20	12.5	16.4	1	4	1.3	6.2	6.3	8.1	0.2	0	1.2	0	5.5	6.5	18.8	5.9	1.8	1	0	0	4.8	23	15.8	8.6	0.7	0.2	5	0	66.8	2.2	20.2	21.6	10	0.6	5.2	0	4.5	3.1
	OP484682.1:170027-170875_Monkeypox_virus_isolate_MPXV/Germany/2022/RKI361,_complete_genome	1.749	8.1	7	22.9	6.9	8.9	1	2.4	0.4	20	12.5	16.4	1	4	1.3	6.2	6.3	8.1	0.2	0	1.2	0	5.5	6.5	18.8	5.9	1.8	1	0	0	4.8	23	15.8	8.6	0.7	0.2	5	0	66.8	2.2	20.2	21.6	10	0.6	5.2	0	4.5	3.1
	OP484681.1:170027-170875_Monkeypox_virus_isolate_MPXV/Germany/2022/RKI360,_complete_genome	1.749	8.1	7	22.9	6.9	8.9	1	2.4	0.4	20	12.5	16.4	1	4	1.3	6.2	6.3	8.1	0.2	0	1.2	0	5.5	6.5	18.8	5.9	1.8	1	0	0	4.8	23	15.8	8.6	0.7	0.2	5	0	66.8	2.2	20.2	21.6	10	0.6	5.2	0	4.5	3.1
	OP484680.1:170027-170875_Monkeypox_virus_isolate_MPXV/Germany/2022/RKI359,_complete_genome	1.749	8.1	7	22.9	6.9	8.9	1	2.4	0.4	20	12.5	16.4	1	4	1.3	6.2	6.3	8.1	0.2	0	1.2	0	5.5	6.5	18.8	5.9	1.8	1	0	0	4.8	23	15.8	8.6	0.7	0.2	5	0	66.8	2.2	20.2	21.6	10	0.6	5.2	0	4.5	3.1
	OP484679.1:170028-170876_Monkeypox_virus_isolate_MPXV/Germany/2022/RKI358,_complete_genome	1.749	8.1	7	22.9	6.9	8.9	1	2.4	0.4	20	12.5	16.4	1	4	1.3	6.2	6.3	8.1	0.2	0	1.2	0	5.5	6.5	18.8	5.9	1.8	1	0	0	4.8	23	15.8	8.6	0.7	0.2	5	0	66.8	2.2	20.2	21.6	10	0.6	5.2	0	4.5	3.1
	OP484678.1:170028-170876_Monkeypox_virus_isolate_MPXV/Germany/2022/RKI357,_complete_genome	1.749	8.1	7	22.9	6.9	8.9	1	2.4	0.4	20	12.5	16.4	1	4	1.3	6.2	6.3	8.1	0.2	0	1.2	0	5.5	6.5	18.8	5.9	1.8	1	0	0	4.8	23	15.8	8.6	0.7	0.2	5	0	66.8	2.2	20.2	21.6	10	0.6	5.2	0	4.5	3.1
	OP484677.1:170028-170876_Monkeypox_virus_isolate_MPXV/Germany/2022/RKI356,_complete_genome	1.749	8.1	7	22.9	6.9	8.9	1	2.4	0.4	20	12.5	16.4	1	4	1.3	6.2	6.3	8.1	0.2	0	1.2	0	5.5	6.5	18.8	5.9	1.8	1	0	0	4.8	23	15.8	8.6	0.7	0.2	5	0	66.8	2.2	20.2	21.6	10	0.6	5.2	0	4.5	3.1
	OP484676.1:170061-170909_Monkeypox_virus_isolate_MPXV/Germany/2022/RKI355,_complete_genome	1.749	8.1	7	22.9	6.9	8.9	1	2.4	0.4	20	12.5	16.4	1	4	1.3	6.2	6.3	8.1	0.2	0	1.2	0	5.5	6.5	18.8	5.9	1.8	1	0	0	4.8	23	15.8	8.6	0.7	0.2	5	0	66.8	2.2	20.2	21.6	10	0.6	5.2	0	4.5	3.1
	OP484675.1:170027-170875_Monkeypox_virus_isolate_MPXV/Germany/2022/RKI354,_complete_genome	1.749	8.1	7	22.9	6.9	8.9	1	2.4	0.4	20	12.5	16.4	1	4	1.3	6.2	6.3	8.1	0.2	0	1.2	0	5.5	6.5	18.8	5.9	1.8	1	0	0	4.8	23	15.8	8.6	0.7	0.2	5	0	66.8	2.2	20.2	21.6	10	0.6	5.2	0	4.5	3.1
	OP484674.1:170027-170875_Monkeypox_virus_isolate_MPXV/Germany/2022/RKI353,_complete_genome	1.749	8.1	7	22.9	6.9	8.9	1	2.4	0.4	20	12.5	16.4	1	4	1.3	6.2	6.3	8.1	0.2	0	1.2	0	5.5	6.5	18.8	5.9	1.8	1	0	0	4.8	23	15.8	8.6	0.7	0.2	5	0	66.8	2.2	20.2	21.6	10	0.6	5.2	0	4.5	3.1
	OP484673.1:169114-169962_Monkeypox_virus_isolate_MPXV/Germany/2022/RKI352,_complete_genome	1.749	8.1	7	22.9	6.9	8.9	1	2.4	0.4	20	12.5	16.4	1	4	1.3	6.2	6.3	8.1	0.2	0	1.2	0	5.5	6.5	18.8	5.9	1.8	1	0	0	4.8	23	15.8	8.6	0.7	0.2	5	0	66.8	2.2	20.2	21.6	10	0.6	5.2	0	4.5	3.1
	OP484671.1:170027-170875_Monkeypox_virus_isolate_MPXV/Germany/2022/RKI350,_complete_genome	1.749	8.1	7	22.9	6.9	8.9	1	2.4	0.4	20	12.5	16.4	1	4	1.3	6.2	6.3	8.1	0.2	0	1.2	0	5.5	6.5	18.8	5.9	1.8	1	0	0	4.8	23	15.8	8.6	0.7	0.2	5	0	66.8	2.2	20.2	21.6	10	0.6	5.2	0	4.5	3.1
	OP484670.1:170027-170875_Monkeypox_virus_isolate_MPXV/Germany/2022/RKI349,_complete_genome	1.749	8.1	7	22.9	6.9	8.9	1	2.4	0.4	20	12.5	16.4	1	4	1.3	6.2	6.3	8.1	0.2	0	1.2	0	5.5	6.5	18.8	5.9	1.8	1	0	0	4.8	23	15.8	8.6	0.7	0.2	5	0	66.8	2.2	20.2	21.6	10	0.6	5.2	0	4.5	3.1
	OP484669.1:170028-170876_Monkeypox_virus_isolate_MPXV/Germany/2022/RKI348,_complete_genome	1.749	8.1	7	22.9	6.9	8.9	1	2.4	0.4	20	12.5	16.4	1	4	1.3	6.2	6.3	8.1	0.2	0	1.2	0	5.5	6.5	18.8	5.9	1.8	1	0	0	4.8	23	15.8	8.6	0.7	0.2	5	0	66.8	2.2	20.2	21.6	10	0.6	5.2	0	4.5	3.1
	OP484668.1:170027-170875_Monkeypox_virus_isolate_MPXV/Germany/2022/RKI347,_complete_genome	1.749	8.1	7	22.9	6.9	8.9	1	2.4	0.4	20	12.5	16.4	1	4	1.3	6.2	6.3	8.1	0.2	0	1.2	0	5.5	6.5	18.8	5.9	1.8	1	0	0	4.8	23	15.8	8.6	0.7	0.2	5	0	66.8	2.2	20.2	21.6	10	0.6	5.2	0	4.5	3.1
	OP484667.1:170027-170875_Monkeypox_virus_isolate_MPXV/Germany/2022/RKI346,_complete_genome	1.749	8.1	7	22.9	6.9	8.9	1	2.4	0.4	20	12.5	16.4	1	4	1.3	6.2	6.3	8.1	0.2	0	1.2	0	5.5	6.5	18.8	5.9	1.8	1	0	0	4.8	23	15.8	8.6	0.7	0.2	5	0	66.8	2.2	20.2	21.6	10	0.6	5.2	0	4.5	3.1
	OP484666.1:170027-170875_Monkeypox_virus_isolate_MPXV/Germany/2022/RKI345,_complete_genome	1.749	8.1	7	22.9	6.9	8.9	1	2.4	0.4	20	12.5	16.4	1	4	1.3	6.2	6.3	8.1	0.2	0	1.2	0	5.5	6.5	18.8	5.9	1.8	1	0	0	4.8	23	15.8	8.6	0.7	0.2	5	0	66.8	2.2	20.2	21.6	10	0.6	5.2	0	4.5	3.1
	OP484665.1:170027-170875_Monkeypox_virus_isolate_MPXV/Germany/2022/RKI343,_partial_genome	1.749	8.1	7	22.9	6.9	8.9	1	2.4	0.4	20	12.5	16.4	1	4	1.3	6.2	6.3	8.1	0.2	0	1.2	0	5.5	6.5	18.8	5.9	1.8	1	0	0	4.8	23	15.8	8.6	0.7	0.2	5	0	66.8	2.2	20.2	21.6	10	0.6	5.2	0	4.5	3.1
	OP484663.1:170027-170875_Monkeypox_virus_isolate_MPXV/Germany/2022/RKI340,_complete_genome	1.749	8.1	7	22.9	6.9	8.9	1	2.4	0.4	20	12.5	16.4	1	4	1.3	6.2	6.3	8.1	0.2	0	1.2	0	5.5	6.5	18.8	5.9	1.8	1	0	0	4.8	23	15.8	8.6	0.7	0.2	5	0	66.8	2.2	20.2	21.6	10	0.6	5.2	0	4.5	3.1
	OP484341.1:170031-170879_Monkeypox_virus_isolate_MPXV22/human/USA-OK-180,_complete_genome	1.749	8.1	7	22.9	6.9	8.9	1	2.4	0.4	20	12.5	16.4	1	4	1.3	6.2	6.3	8.1	0.2	0	1.2	0	5.5	6.5	18.8	5.9	1.8	1	0	0	4.8	23	15.8	8.6	0.7	0.2	5	0	66.8	2.2	20.2	21.6	10	0.6	5.2	0	4.5	3.1
	OP484340.1:170028-170876_Monkeypox_virus_isolate_MPXV22/human/USA-OK-104,_complete_genome	1.749	8.1	7	22.9	6.9	8.9	1	2.4	0.4	20	12.5	16.4	1	4	1.3	6.2	6.3	8.1	0.2	0	1.2	0	5.5	6.5	18.8	5.9	1.8	1	0	0	4.8	23	15.8	8.6	0.7	0.2	5	0	66.8	2.2	20.2	21.6	10	0.6	5.2	0	4.5	3.1
	OP480421.1:169692-170540_Monkeypox_virus_isolate_hMPXV/USA/NC-UNC-0022/2022,_partial_genome	1.749	8.1	7	22.9	6.9	8.9	1	2.4	0.4	20	12.5	16.4	1	4	1.3	6.2	6.3	8.1	0.2	0	1.2	0	5.5	6.5	18.8	5.9	1.8	1	0	0	4.8	23	15.8	8.6	0.7	0.2	5	0	66.8	2.2	20.2	21.6	10	0.6	5.2	0	4.5	3.1
	OP480420.1:169611-170459_Monkeypox_virus_isolate_hMPXV/USA/NC-UNC-0021/2022,_partial_genome	1.749	8.1	7	22.9	6.9	8.9	1	2.4	0.4	20	12.5	16.4	1	4	1.3	6.2	6.3	8.1	0.2	0	1.2	0	5.5	6.5	18.8	5.9	1.8	1	0	0	4.8	23	15.8	8.6	0.7	0.2	5	0	66.8	2.2	20.2	21.6	10	0.6	5.2	0	4.5	3.1
	OP480419.1:169707-170555_Monkeypox_virus_isolate_hMPXV/USA/NC-UNC-0020/2022,_partial_genome	1.749	8.1	7	22.9	6.9	8.9	1	2.4	0.4	20	12.5	16.4	1	4	1.3	6.2	6.3	8.1	0.2	0	1.2	0	5.5	6.5	18.8	5.9	1.8	1	0	0	4.8	23	15.8	8.6	0.7	0.2	5	0	66.8	2.2	20.2	21.6	10	0.6	5.2	0	4.5	3.1
	OP480418.1:169739-170587_Monkeypox_virus_isolate_hMPXV/USA/NC-UNC-0019/2022,_partial_genome	1.749	8.1	7	22.9	6.9	8.9	1	2.4	0.4	20	12.5	16.4	1	4	1.3	6.2	6.3	8.1	0.2	0	1.2	0	5.5	6.5	18.8	5.9	1.8	1	0	0	4.8	23	15.8	8.6	0.7	0.2	5	0	66.8	2.2	20.2	21.6	10	0.6	5.2	0	4.5	3.1
	OP480417.1:169757-170605_Monkeypox_virus_isolate_hMPXV/USA/NC-UNC-0018/2022,_partial_genome	1.749	8.1	7	22.9	6.9	8.9	1	2.4	0.4	20	12.5	16.4	1	4	1.3	6.2	6.3	8.1	0.2	0	1.2	0	5.5	6.5	18.8	5.9	1.8	1	0	0	4.8	23	15.8	8.6	0.7	0.2	5	0	66.8	2.2	20.2	21.6	10	0.6	5.2	0	4.5	3.1
	OP480416.1:169754-170602_Monkeypox_virus_isolate_hMPXV/USA/NC-UNC-0017/2022,_partial_genome	1.749	8.1	7	22.9	6.9	8.9	1	2.4	0.4	20	12.5	16.4	1	4	1.3	6.2	6.3	8.1	0.2	0	1.2	0	5.5	6.5	18.8	5.9	1.8	1	0	0	4.8	23	15.8	8.6	0.7	0.2	5	0	66.8	2.2	20.2	21.6	10	0.6	5.2	0	4.5	3.1
	OP480415.1:169764-170612_Monkeypox_virus_isolate_hMPXV/USA/NC-UNC-0015/2022,_partial_genome	1.749	8.1	7	22.9	6.9	8.9	1	2.4	0.4	20	12.5	16.4	1	4	1.3	6.2	6.3	8.1	0.2	0	1.2	0	5.5	6.5	18.8	5.9	1.8	1	0	0	4.8	23	15.8	8.6	0.7	0.2	5	0	66.8	2.2	20.2	21.6	10	0.6	5.2	0	4.5	3.1
	OP480414.1:169436-170284_Monkeypox_virus_isolate_hMPXV/USA/NC-UNC-0014/2022,_partial_genome	1.749	8.1	7	22.9	6.9	8.9	1	2.4	0.4	20	12.5	16.4	1	4	1.3	6.2	6.3	8.1	0.2	0	1.2	0	5.5	6.5	18.8	5.9	1.8	1	0	0	4.8	23	15.8	8.6	0.7	0.2	5	0	66.8	2.2	20.2	21.6	10	0.6	5.2	0	4.5	3.1
	OP480413.1:169753-170601_Monkeypox_virus_isolate_hMPXV/USA/NC-UNC-0013/2022,_partial_genome	1.749	8.1	7	22.9	6.9	8.9	1	2.4	0.4	20	12.5	16.4	1	4	1.3	6.2	6.3	8.1	0.2	0	1.2	0	5.5	6.5	18.8	5.9	1.8	1	0	0	4.8	23	15.8	8.6	0.7	0.2	5	0	66.8	2.2	20.2	21.6	10	0.6	5.2	0	4.5	3.1
	OP480412.1:169698-170546_Monkeypox_virus_isolate_hMPXV/USA/NC-UNC-0012/2022,_partial_genome	1.749	8.1	7	22.9	6.9	8.9	1	2.4	0.4	20	12.5	16.4	1	4	1.3	6.2	6.3	8.1	0.2	0	1.2	0	5.5	6.5	18.8	5.9	1.8	1	0	0	4.8	23	15.8	8.6	0.7	0.2	5	0	66.8	2.2	20.2	21.6	10	0.6	5.2	0	4.5	3.1
	OP480411.1:169659-170507_Monkeypox_virus_isolate_hMPXV/USA/NC-UNC-0011/2022,_partial_genome	1.749	8.1	7	22.9	6.9	8.9	1	2.4	0.4	20	12.5	16.4	1	4	1.3	6.2	6.3	8.1	0.2	0	1.2	0	5.5	6.5	18.8	5.9	1.8	1	0	0	4.8	23	15.8	8.6	0.7	0.2	5	0	66.8	2.2	20.2	21.6	10	0.6	5.2	0	4.5	3.1
	OP480410.1:169758-170606_Monkeypox_virus_isolate_hMPXV/USA/NC-UNC-0009/2022,_partial_genome	1.749	8.1	7	22.9	6.9	8.9	1	2.4	0.4	20	12.5	16.4	1	4	1.3	6.2	6.3	8.1	0.2	0	1.2	0	5.5	6.5	18.8	5.9	1.8	1	0	0	4.8	23	15.8	8.6	0.7	0.2	5	0	66.8	2.2	20.2	21.6	10	0.6	5.2	0	4.5	3.1
	OP480409.1:169670-170518_Monkeypox_virus_isolate_hMPXV/USA/NC-UNC-0008/2022,_partial_genome	1.749	8.1	7	22.9	6.9	8.9	1	2.4	0.4	20	12.5	16.4	1	4	1.3	6.2	6.3	8.1	0.2	0	1.2	0	5.5	6.5	18.8	5.9	1.8	1	0	0	4.8	23	15.8	8.6	0.7	0.2	5	0	66.8	2.2	20.2	21.6	10	0.6	5.2	0	4.5	3.1
	OP480408.1:169754-170602_Monkeypox_virus_isolate_hMPXV/USA/NC-UNC-0007/2022,_partial_genome	1.749	8.1	7	22.9	6.9	8.9	1	2.4	0.4	20	12.5	16.4	1	4	1.3	6.2	6.3	8.1	0.2	0	1.2	0	5.5	6.5	18.8	5.9	1.8	1	0	0	4.8	23	15.8	8.6	0.7	0.2	5	0	66.8	2.2	20.2	21.6	10	0.6	5.2	0	4.5	3.1
	OP480407.1:169759-170607_Monkeypox_virus_isolate_hMPXV/USA/NC-UNC-0006/2022,_partial_genome	1.749	8.1	7	22.9	6.9	8.9	1	2.4	0.4	20	12.5	16.4	1	4	1.3	6.2	6.3	8.1	0.2	0	1.2	0	5.5	6.5	18.8	5.9	1.8	1	0	0	4.8	23	15.8	8.6	0.7	0.2	5	0	66.8	2.2	20.2	21.6	10	0.6	5.2	0	4.5	3.1
	OP480406.1:169630-170478_Monkeypox_virus_isolate_hMPXV/USA/NC-UNC-0005/2022,_partial_genome	1.749	8.1	7	22.9	6.9	8.9	1	2.4	0.4	20	12.5	16.4	1	4	1.3	6.2	6.3	8.1	0.2	0	1.2	0	5.5	6.5	18.8	5.9	1.8	1	0	0	4.8	23	15.8	8.6	0.7	0.2	5	0	66.8	2.2	20.2	21.6	10	0.6	5.2	0	4.5	3.1
	OP480405.1:169958-170806_Monkeypox_virus_isolate_hMPXV/USA/NC-UNC-0004/2022,_partial_genome	1.749	8.1	7	22.9	6.9	8.9	1	2.4	0.4	20	12.5	16.4	1	4	1.3	6.2	6.3	8.1	0.2	0	1.2	0	5.5	6.5	18.8	5.9	1.8	1	0	0	4.8	23	15.8	8.6	0.7	0.2	5	0	66.8	2.2	20.2	21.6	10	0.6	5.2	0	4.5	3.1
	OP480404.1:170029-170877_Monkeypox_virus_isolate_hMPXV/USA/NC-UNC-0003/2022,_partial_genome	1.749	8.1	7	22.9	6.9	8.9	1	2.4	0.4	20	12.5	16.4	1	4	1.3	6.2	6.3	8.1	0.2	0	1.2	0	5.5	6.5	18.8	5.9	1.8	1	0	0	4.8	23	15.8	8.6	0.7	0.2	5	0	66.8	2.2	20.2	21.6	10	0.6	5.2	0	4.5	3.1
	OP477457.1:169575-170423_Monkeypox_virus_isolate_ANT-LDSP-ANT-MPX-23266,_partial_genome	1.749	8.1	7	22.9	6.9	8.9	1	2.4	0.4	20	12.5	16.4	1	4	1.3	6.2	6.3	8.1	0.2	0	1.2	0	5.5	6.5	18.8	5.9	1.8	1	0	0	4.8	23	15.8	8.6	0.7	0.2	5	0	66.8	2.2	20.2	21.6	10	0.6	5.2	0	4.5	3.1
	OP477456.1:169575-170423_Monkeypox_virus_isolate_ANT-LDSP-ANT-MPX-23315-L,_partial_genome	1.749	8.1	7	22.9	6.9	8.9	1	2.4	0.4	20	12.5	16.4	1	4	1.3	6.2	6.3	8.1	0.2	0	1.2	0	5.5	6.5	18.8	5.9	1.8	1	0	0	4.8	23	15.8	8.6	0.7	0.2	5	0	66.8	2.2	20.2	21.6	10	0.6	5.2	0	4.5	3.1
	OP477455.1:167352-168200_Monkeypox_virus_isolate_ANT-LDSP-ANT-MPX-23285-L,_partial_genome	1.749	8.1	7	22.9	6.9	8.9	1	2.4	0.4	20	12.5	16.4	1	4	1.3	6.2	6.3	8.1	0.2	0	1.2	0	5.5	6.5	18.8	5.9	1.8	1	0	0	4.8	23	15.8	8.6	0.7	0.2	5	0	66.8	2.2	20.2	21.6	10	0.6	5.2	0	4.5	3.1
	OP477454.1:169575-170423_Monkeypox_virus_isolate_ANT-LDSP-ANT-MPX-23267-O,_partial_genome	1.749	8.1	7	22.9	6.9	8.9	1	2.4	0.4	20	12.5	16.4	1	4	1.3	6.2	6.3	8.1	0.2	0	1.2	0	5.5	6.5	18.8	5.9	1.8	1	0	0	4.8	23	15.8	8.6	0.7	0.2	5	0	66.8	2.2	20.2	21.6	10	0.6	5.2	0	4.5	3.1
	OP477453.1:169961-170809_Monkeypox_virus_isolate_ANT-LDSP-ANT-MPX-23188-L,_partial_genome	1.749	8.1	7	22.9	6.9	8.9	1	2.4	0.4	20	12.5	16.4	1	4	1.3	6.2	6.3	8.1	0.2	0	1.2	0	5.5	6.5	18.8	5.9	1.8	1	0	0	4.8	23	15.8	8.6	0.7	0.2	5	0	66.8	2.2	20.2	21.6	10	0.6	5.2	0	4.5	3.1
	OP477452.1:169961-170809_Monkeypox_virus_isolate_ANT-LDSP-ANT-MPX-23265-C,_partial_genome	1.749	8.1	7	22.9	6.9	8.9	1	2.4	0.4	20	12.5	16.4	1	4	1.3	6.2	6.3	8.1	0.2	0	1.2	0	5.5	6.5	18.8	5.9	1.8	1	0	0	4.8	23	15.8	8.6	0.7	0.2	5	0	66.8	2.2	20.2	21.6	10	0.6	5.2	0	4.5	3.1
	OP477451.1:169575-170423_Monkeypox_virus_isolate_ANT-LDSP-ANT-MPX-23202-C,_partial_genome	1.749	8.1	7	22.9	6.9	8.9	1	2.4	0.4	20	12.5	16.4	1	4	1.3	6.2	6.3	8.1	0.2	0	1.2	0	5.5	6.5	18.8	5.9	1.8	1	0	0	4.8	23	15.8	8.6	0.7	0.2	5	0	66.8	2.2	20.2	21.6	10	0.6	5.2	0	4.5	3.1
	OP477450.1:169961-170809_Monkeypox_virus_isolate_ANT-LDSP-ANT-MPX-23114-C,_partial_genome	1.749	8.1	7	22.9	6.9	8.9	1	2.4	0.4	20	12.5	16.4	1	4	1.3	6.2	6.3	8.1	0.2	0	1.2	0	5.5	6.5	18.8	5.9	1.8	1	0	0	4.8	23	15.8	8.6	0.7	0.2	5	0	66.8	2.2	20.2	21.6	10	0.6	5.2	0	4.5	3.1
	OP477449.1:167353-168201_Monkeypox_virus_isolate_ANT-LDSP-ANT-MPX-23110-C,_partial_genome	1.749	8.1	7	22.9	6.9	8.9	1	2.4	0.4	20	12.5	16.4	1	4	1.3	6.2	6.3	8.1	0.2	0	1.2	0	5.5	6.5	18.8	5.9	1.8	1	0	0	4.8	23	15.8	8.6	0.7	0.2	5	0	66.8	2.2	20.2	21.6	10	0.6	5.2	0	4.5	3.1
	OP477448.1:167353-168201_Monkeypox_virus_isolate_ANT-LDSP-ANT-MPX-23106-L,_partial_genome	1.749	8.1	7	22.9	6.9	8.9	1	2.4	0.4	20	12.5	16.4	1	4	1.3	6.2	6.3	8.1	0.2	0	1.2	0	5.5	6.5	18.8	5.9	1.8	1	0	0	4.8	23	15.8	8.6	0.7	0.2	5	0	66.8	2.2	20.2	21.6	10	0.6	5.2	0	4.5	3.1
	OP477447.1:169961-170809_Monkeypox_virus_isolate_ANT-LDSP-ANT-MPX-23062-L,_partial_genome	1.749	8.1	7	22.9	6.9	8.9	1	2.4	0.4	20	12.5	16.4	1	4	1.3	6.2	6.3	8.1	0.2	0	1.2	0	5.5	6.5	18.8	5.9	1.8	1	0	0	4.8	23	15.8	8.6	0.7	0.2	5	0	66.8	2.2	20.2	21.6	10	0.6	5.2	0	4.5	3.1
	OP477446.1:167353-168201_Monkeypox_virus_isolate_ANT-LDSP-ANT-MPX-22980,_partial_genome	1.749	8.1	7	22.9	6.9	8.9	1	2.4	0.4	20	12.5	16.4	1	4	1.3	6.2	6.3	8.1	0.2	0	1.2	0	5.5	6.5	18.8	5.9	1.8	1	0	0	4.8	23	15.8	8.6	0.7	0.2	5	0	66.8	2.2	20.2	21.6	10	0.6	5.2	0	4.5	3.1
	OP477444.1:167353-168201_Monkeypox_virus_isolate_ANT-LDSP-ANT-MPX-22815-L,_partial_genome	1.749	8.1	7	22.9	6.9	8.9	1	2.4	0.4	20	12.5	16.4	1	4	1.3	6.2	6.3	8.1	0.2	0	1.2	0	5.5	6.5	18.8	5.9	1.8	1	0	0	4.8	23	15.8	8.6	0.7	0.2	5	0	66.8	2.2	20.2	21.6	10	0.6	5.2	0	4.5	3.1
	OP470374.1:169632-170480_Monkeypox_virus_isolate_hMPXV/USA/NC-UNC-0001/2022,_partial_genome	1.749	8.1	7	22.9	6.9	8.9	1	2.4	0.4	20	12.5	16.4	1	4	1.3	6.2	6.3	8.1	0.2	0	1.2	0	5.5	6.5	18.8	5.9	1.8	1	0	0	4.8	23	15.8	8.6	0.7	0.2	5	0	66.8	2.2	20.2	21.6	10	0.6	5.2	0	4.5	3.1
	OP414381.2:168524-169372_Monkeypox_virus_isolate_Monkeypox/PT0354/2022,_partial_genome	1.749	8.1	7	22.9	6.9	8.9	1	2.4	0.4	20	12.5	16.4	1	4	1.3	6.2	6.3	8.1	0.2	0	1.2	0	5.5	6.5	18.8	5.9	1.8	1	0	0	4.8	23	15.8	8.6	0.7	0.2	5	0	66.8	2.2	20.2	21.6	10	0.6	5.2	0	4.5	3.1
	OP414367.2:168524-169372_Monkeypox_virus_isolate_Monkeypox/PT0338/2022,_partial_genome	1.749	8.1	7	22.9	6.9	8.9	1	2.4	0.4	20	12.5	16.4	1	4	1.3	6.2	6.3	8.1	0.2	0	1.2	0	5.5	6.5	18.8	5.9	1.8	1	0	0	4.8	23	15.8	8.6	0.7	0.2	5	0	66.8	2.2	20.2	21.6	10	0.6	5.2	0	4.5	3.1
	OP414353.2:168745-169593_Monkeypox_virus_isolate_Monkeypox/PT0321/2022,_partial_genome	1.749	8.1	7	22.9	6.9	8.9	1	2.4	0.4	20	12.5	16.4	1	4	1.3	6.2	6.3	8.1	0.2	0	1.2	0	5.5	6.5	18.8	5.9	1.8	1	0	0	4.8	23	15.8	8.6	0.7	0.2	5	0	66.8	2.2	20.2	21.6	10	0.6	5.2	0	4.5	3.1
	OP414351.2:168708-169556_Monkeypox_virus_isolate_Monkeypox/PT0319/2022,_partial_genome	1.749	8.1	7	22.9	6.9	8.9	1	2.4	0.4	20	12.5	16.4	1	4	1.3	6.2	6.3	8.1	0.2	0	1.2	0	5.5	6.5	18.8	5.9	1.8	1	0	0	4.8	23	15.8	8.6	0.7	0.2	5	0	66.8	2.2	20.2	21.6	10	0.6	5.2	0	4.5	3.1
	OP414341.2:168727-169575_Monkeypox_virus_isolate_Monkeypox/PT0307/2022,_partial_genome	1.749	8.1	7	22.9	6.9	8.9	1	2.4	0.4	20	12.5	16.4	1	4	1.3	6.2	6.3	8.1	0.2	0	1.2	0	5.5	6.5	18.8	5.9	1.8	1	0	0	4.8	23	15.8	8.6	0.7	0.2	5	0	66.8	2.2	20.2	21.6	10	0.6	5.2	0	4.5	3.1
	OP414315.2:168741-169589_Monkeypox_virus_isolate_Monkeypox/PT0275/2022,_partial_genome	1.749	8.1	7	22.9	6.9	8.9	1	2.4	0.4	20	12.5	16.4	1	4	1.3	6.2	6.3	8.1	0.2	0	1.2	0	5.5	6.5	18.8	5.9	1.8	1	0	0	4.8	23	15.8	8.6	0.7	0.2	5	0	66.8	2.2	20.2	21.6	10	0.6	5.2	0	4.5	3.1
	OP414294.2:168334-169182_Monkeypox_virus_isolate_Monkeypox/PT0253/2022,_partial_genome	1.749	8.1	7	22.9	6.9	8.9	1	2.4	0.4	20	12.5	16.4	1	4	1.3	6.2	6.3	8.1	0.2	0	1.2	0	5.5	6.5	18.8	5.9	1.8	1	0	0	4.8	23	15.8	8.6	0.7	0.2	5	0	66.8	2.2	20.2	21.6	10	0.6	5.2	0	4.5	3.1
	OP414293.2:168340-169188_Monkeypox_virus_isolate_Monkeypox/PT0252/2022,_partial_genome	1.749	8.1	7	22.9	6.9	8.9	1	2.4	0.4	20	12.5	16.4	1	4	1.3	6.2	6.3	8.1	0.2	0	1.2	0	5.5	6.5	18.8	5.9	1.8	1	0	0	4.8	23	15.8	8.6	0.7	0.2	5	0	66.8	2.2	20.2	21.6	10	0.6	5.2	0	4.5	3.1
	OP414292.2:168345-169193_Monkeypox_virus_isolate_Monkeypox/PT0251/2022,_partial_genome	1.749	8.1	7	22.9	6.9	8.9	1	2.4	0.4	20	12.5	16.4	1	4	1.3	6.2	6.3	8.1	0.2	0	1.2	0	5.5	6.5	18.8	5.9	1.8	1	0	0	4.8	23	15.8	8.6	0.7	0.2	5	0	66.8	2.2	20.2	21.6	10	0.6	5.2	0	4.5	3.1
	OP414287.2:168660-169508_Monkeypox_virus_isolate_Monkeypox/PT0243/2022,_partial_genome	1.749	8.1	7	22.9	6.9	8.9	1	2.4	0.4	20	12.5	16.4	1	4	1.3	6.2	6.3	8.1	0.2	0	1.2	0	5.5	6.5	18.8	5.9	1.8	1	0	0	4.8	23	15.8	8.6	0.7	0.2	5	0	66.8	2.2	20.2	21.6	10	0.6	5.2	0	4.5	3.1
	OP414285.2:168713-169561_Monkeypox_virus_isolate_Monkeypox/PT0241/2022,_partial_genome	1.749	8.1	7	22.9	6.9	8.9	1	2.4	0.4	20	12.5	16.4	1	4	1.3	6.2	6.3	8.1	0.2	0	1.2	0	5.5	6.5	18.8	5.9	1.8	1	0	0	4.8	23	15.8	8.6	0.7	0.2	5	0	66.8	2.2	20.2	21.6	10	0.6	5.2	0	4.5	3.1
	OP324546.2:168713-169561_Monkeypox_virus_isolate_Monkeypox/PT0238/2022,_partial_genome	1.749	8.1	7	22.9	6.9	8.9	1	2.4	0.4	20	12.5	16.4	1	4	1.3	6.2	6.3	8.1	0.2	0	1.2	0	5.5	6.5	18.8	5.9	1.8	1	0	0	4.8	23	15.8	8.6	0.7	0.2	5	0	66.8	2.2	20.2	21.6	10	0.6	5.2	0	4.5	3.1
	OP324544.2:168322-169170_Monkeypox_virus_isolate_Monkeypox/PT0236/2022,_partial_genome	1.749	8.1	7	22.9	6.9	8.9	1	2.4	0.4	20	12.5	16.4	1	4	1.3	6.2	6.3	8.1	0.2	0	1.2	0	5.5	6.5	18.8	5.9	1.8	1	0	0	4.8	23	15.8	8.6	0.7	0.2	5	0	66.8	2.2	20.2	21.6	10	0.6	5.2	0	4.5	3.1
	OP324538.2:168621-169469_Monkeypox_virus_isolate_Monkeypox/PT0229/2022,_partial_genome	1.749	8.1	7	22.9	6.9	8.9	1	2.4	0.4	20	12.5	16.4	1	4	1.3	6.2	6.3	8.1	0.2	0	1.2	0	5.5	6.5	18.8	5.9	1.8	1	0	0	4.8	23	15.8	8.6	0.7	0.2	5	0	66.8	2.2	20.2	21.6	10	0.6	5.2	0	4.5	3.1
	OP324533.2:168655-169503_Monkeypox_virus_isolate_Monkeypox/PT0223/2022,_partial_genome	1.749	8.1	7	22.9	6.9	8.9	1	2.4	0.4	20	12.5	16.4	1	4	1.3	6.2	6.3	8.1	0.2	0	1.2	0	5.5	6.5	18.8	5.9	1.8	1	0	0	4.8	23	15.8	8.6	0.7	0.2	5	0	66.8	2.2	20.2	21.6	10	0.6	5.2	0	4.5	3.1
	OP324521.2:168389-169237_Monkeypox_virus_isolate_Monkeypox/PT0211/2022,_partial_genome	1.749	8.1	7	22.9	6.9	8.9	1	2.4	0.4	20	12.5	16.4	1	4	1.3	6.2	6.3	8.1	0.2	0	1.2	0	5.5	6.5	18.8	5.9	1.8	1	0	0	4.8	23	15.8	8.6	0.7	0.2	5	0	66.8	2.2	20.2	21.6	10	0.6	5.2	0	4.5	3.1
	OP324507.2:168680-169528_Monkeypox_virus_isolate_Monkeypox/PT0194/2022,_partial_genome	1.749	8.1	7	22.9	6.9	8.9	1	2.4	0.4	20	12.5	16.4	1	4	1.3	6.2	6.3	8.1	0.2	0	1.2	0	5.5	6.5	18.8	5.9	1.8	1	0	0	4.8	23	15.8	8.6	0.7	0.2	5	0	66.8	2.2	20.2	21.6	10	0.6	5.2	0	4.5	3.1
	OP324453.2:168524-169372_Monkeypox_virus_isolate_Monkeypox/PT0129/2022,_partial_genome	1.749	8.1	7	22.9	6.9	8.9	1	2.4	0.4	20	12.5	16.4	1	4	1.3	6.2	6.3	8.1	0.2	0	1.2	0	5.5	6.5	18.8	5.9	1.8	1	0	0	4.8	23	15.8	8.6	0.7	0.2	5	0	66.8	2.2	20.2	21.6	10	0.6	5.2	0	4.5	3.1
	OP245352.2:168677-169525_Monkeypox_virus_isolate_MPX/PT0119/2022,_partial_genome	1.749	8.1	7	22.9	6.9	8.9	1	2.4	0.4	20	12.5	16.4	1	4	1.3	6.2	6.3	8.1	0.2	0	1.2	0	5.5	6.5	18.8	5.9	1.8	1	0	0	4.8	23	15.8	8.6	0.7	0.2	5	0	66.8	2.2	20.2	21.6	10	0.6	5.2	0	4.5	3.1
	OP245351.2:168327-169175_Monkeypox_virus_isolate_MPX/PT0118/2022,_partial_genome	1.749	8.1	7	22.9	6.9	8.9	1	2.4	0.4	20	12.5	16.4	1	4	1.3	6.2	6.3	8.1	0.2	0	1.2	0	5.5	6.5	18.8	5.9	1.8	1	0	0	4.8	23	15.8	8.6	0.7	0.2	5	0	66.8	2.2	20.2	21.6	10	0.6	5.2	0	4.5	3.1
	OP245344.2:168323-169171_Monkeypox_virus_isolate_MPX/PT0110/2022,_partial_genome	1.749	8.1	7	22.9	6.9	8.9	1	2.4	0.4	20	12.5	16.4	1	4	1.3	6.2	6.3	8.1	0.2	0	1.2	0	5.5	6.5	18.8	5.9	1.8	1	0	0	4.8	23	15.8	8.6	0.7	0.2	5	0	66.8	2.2	20.2	21.6	10	0.6	5.2	0	4.5	3.1
	ON950045.2:163763-164611_Monkeypox_virus_isolate_MPXV/ITM_pt_31/Belgium/27-May-2022,_partial_genome	1.749	8.1	7	22.9	6.9	8.9	1	2.4	0.4	20	12.5	16.4	1	4	1.3	6.2	6.3	8.1	0.2	0	1.2	0	5.5	6.5	18.8	5.9	1.8	1	0	0	4.8	23	15.8	8.6	0.7	0.2	5	0	66.8	2.2	20.2	21.6	10	0.6	5.2	0	4.5	3.1
	OP459219.1:167353-168201_Monkeypox_virus_isolate_ANT-LDSP-ANT-MPX-23683-L,_partial_genome	1.749	8.1	7	22.9	6.9	8.9	1	2.4	0.4	20	12.5	16.4	1	4	1.3	6.2	6.3	8.1	0.2	0	1.2	0	5.5	6.5	18.8	5.9	1.8	1	0	0	4.8	23	15.8	8.6	0.7	0.2	5	0	66.8	2.2	20.2	21.6	10	0.6	5.2	0	4.5	3.1
	OP459218.1:169961-170809_Monkeypox_virus_isolate_ANT-LDSP-ANT-MPX-23655-L,_partial_genome	1.749	8.1	7	22.9	6.9	8.9	1	2.4	0.4	20	12.5	16.4	1	4	1.3	6.2	6.3	8.1	0.2	0	1.2	0	5.5	6.5	18.8	5.9	1.8	1	0	0	4.8	23	15.8	8.6	0.7	0.2	5	0	66.8	2.2	20.2	21.6	10	0.6	5.2	0	4.5	3.1
	OP459217.1:169961-170809_Monkeypox_virus_isolate_ANT-LDSP-ANT-MPX-23654-O,_partial_genome	1.749	8.1	7	22.9	6.9	8.9	1	2.4	0.4	20	12.5	16.4	1	4	1.3	6.2	6.3	8.1	0.2	0	1.2	0	5.5	6.5	18.8	5.9	1.8	1	0	0	4.8	23	15.8	8.6	0.7	0.2	5	0	66.8	2.2	20.2	21.6	10	0.6	5.2	0	4.5	3.1
	OP459216.1:169575-170423_Monkeypox_virus_isolate_ANT-LDSP-ANT-MPX-23651-L,_partial_genome	1.749	8.1	7	22.9	6.9	8.9	1	2.4	0.4	20	12.5	16.4	1	4	1.3	6.2	6.3	8.1	0.2	0	1.2	0	5.5	6.5	18.8	5.9	1.8	1	0	0	4.8	23	15.8	8.6	0.7	0.2	5	0	66.8	2.2	20.2	21.6	10	0.6	5.2	0	4.5	3.1
	OP459215.1:169575-170423_Monkeypox_virus_isolate_ANT-LDSP-ANT-MPX-23645-L,_partial_genome	1.749	8.1	7	22.9	6.9	8.9	1	2.4	0.4	20	12.5	16.4	1	4	1.3	6.2	6.3	8.1	0.2	0	1.2	0	5.5	6.5	18.8	5.9	1.8	1	0	0	4.8	23	15.8	8.6	0.7	0.2	5	0	66.8	2.2	20.2	21.6	10	0.6	5.2	0	4.5	3.1
	OP459214.1:169562-170410_Monkeypox_virus_isolate_ANT-LDSP-ANT-MPX-23631-L,_partial_genome	1.749	8.1	7	22.9	6.9	8.9	1	2.4	0.4	20	12.5	16.4	1	4	1.3	6.2	6.3	8.1	0.2	0	1.2	0	5.5	6.5	18.8	5.9	1.8	1	0	0	4.8	23	15.8	8.6	0.7	0.2	5	0	66.8	2.2	20.2	21.6	10	0.6	5.2	0	4.5	3.1
	OP459212.1:167352-168200_Monkeypox_virus_isolate_ANT-LDSP-ANT-MPX-23603-O,_partial_genome	1.749	8.1	7	22.9	6.9	8.9	1	2.4	0.4	20	12.5	16.4	1	4	1.3	6.2	6.3	8.1	0.2	0	1.2	0	5.5	6.5	18.8	5.9	1.8	1	0	0	4.8	23	15.8	8.6	0.7	0.2	5	0	66.8	2.2	20.2	21.6	10	0.6	5.2	0	4.5	3.1
	OP459209.1:169575-170423_Monkeypox_virus_isolate_ANT-LDSP-ANT-MPX-23551-O,_partial_genome	1.749	8.1	7	22.9	6.9	8.9	1	2.4	0.4	20	12.5	16.4	1	4	1.3	6.2	6.3	8.1	0.2	0	1.2	0	5.5	6.5	18.8	5.9	1.8	1	0	0	4.8	23	15.8	8.6	0.7	0.2	5	0	66.8	2.2	20.2	21.6	10	0.6	5.2	0	4.5	3.1
	OP459202.1:170036-170884_Monkeypox_virus_isolate_MPXV_USA_2022_GA0005,_complete_genome	1.749	8.1	7	22.9	6.9	8.9	1	2.4	0.4	20	12.5	16.4	1	4	1.3	6.2	6.3	8.1	0.2	0	1.2	0	5.5	6.5	18.8	5.9	1.8	1	0	0	4.8	23	15.8	8.6	0.7	0.2	5	0	66.8	2.2	20.2	21.6	10	0.6	5.2	0	4.5	3.1
	OP451016.1:170037-170885_Monkeypox_virus_isolate_MPXV_USA_2022_CA0043	1.749	8.1	7	22.9	6.9	8.9	1	2.4	0.4	20	12.5	16.4	1	4	1.3	6.2	6.3	8.1	0.2	0	1.2	0	5.5	6.5	18.8	5.9	1.8	1	0	0	4.8	23	15.8	8.6	0.7	0.2	5	0	66.8	2.2	20.2	21.6	10	0.6	5.2	0	4.5	3.1
	OP451015.1:170038-170886_Monkeypox_virus_isolate_MPXV_USA_2022_CA0044	1.749	8.1	7	22.9	6.9	8.9	1	2.4	0.4	20	12.5	16.4	1	4	1.3	6.2	6.3	8.1	0.2	0	1.2	0	5.5	6.5	18.8	5.9	1.8	1	0	0	4.8	23	15.8	8.6	0.7	0.2	5	0	66.8	2.2	20.2	21.6	10	0.6	5.2	0	4.5	3.1
	OP451014.1:170040-170888_Monkeypox_virus_isolate_MPXV_USA_2022_CA0056	1.749	8.1	7	22.9	6.9	8.9	1	2.4	0.4	20	12.5	16.4	1	4	1.3	6.2	6.3	8.1	0.2	0	1.2	0	5.5	6.5	18.8	5.9	1.8	1	0	0	4.8	23	15.8	8.6	0.7	0.2	5	0	66.8	2.2	20.2	21.6	10	0.6	5.2	0	4.5	3.1
	OP451013.1:170033-170881_Monkeypox_virus_isolate_MPXV_USA_2022_CA0057	1.749	8.1	7	22.9	6.9	8.9	1	2.4	0.4	20	12.5	16.4	1	4	1.3	6.2	6.3	8.1	0.2	0	1.2	0	5.5	6.5	18.8	5.9	1.8	1	0	0	4.8	23	15.8	8.6	0.7	0.2	5	0	66.8	2.2	20.2	21.6	10	0.6	5.2	0	4.5	3.1
	OP451012.1:169991-170839_Monkeypox_virus_isolate_MPXV_USA_2022_CA0055	1.749	8.1	7	22.9	6.9	8.9	1	2.4	0.4	20	12.5	16.4	1	4	1.3	6.2	6.3	8.1	0.2	0	1.2	0	5.5	6.5	18.8	5.9	1.8	1	0	0	4.8	23	15.8	8.6	0.7	0.2	5	0	66.8	2.2	20.2	21.6	10	0.6	5.2	0	4.5	3.1
	OP451011.1:170042-170890_Monkeypox_virus_isolate_MPXV_USA_2022_CT0001	1.749	8.1	7	22.9	6.9	8.9	1	2.4	0.4	20	12.5	16.4	1	4	1.3	6.2	6.3	8.1	0.2	0	1.2	0	5.5	6.5	18.8	5.9	1.8	1	0	0	4.8	23	15.8	8.6	0.7	0.2	5	0	66.8	2.2	20.2	21.6	10	0.6	5.2	0	4.5	3.1
	OP451010.1:170042-170890_Monkeypox_virus_isolate_MPXV_USA_2022_DC0011	1.749	8.1	7	22.9	6.9	8.9	1	2.4	0.4	20	12.5	16.4	1	4	1.3	6.2	6.3	8.1	0.2	0	1.2	0	5.5	6.5	18.8	5.9	1.8	1	0	0	4.8	23	15.8	8.6	0.7	0.2	5	0	66.8	2.2	20.2	21.6	10	0.6	5.2	0	4.5	3.1
	OP451009.1:170022-170870_Monkeypox_virus_isolate_MPXV_USA_2022_CT0002	1.749	8.1	7	22.9	6.9	8.9	1	2.4	0.4	20	12.5	16.4	1	4	1.3	6.2	6.3	8.1	0.2	0	1.2	0	5.5	6.5	18.8	5.9	1.8	1	0	0	4.8	23	15.8	8.6	0.7	0.2	5	0	66.8	2.2	20.2	21.6	10	0.6	5.2	0	4.5	3.1
	OP451008.1:170012-170860_Monkeypox_virus_isolate_MPXV_USA_2022_CT0003	1.749	8.1	7	22.9	6.9	8.9	1	2.4	0.4	20	12.5	16.4	1	4	1.3	6.2	6.3	8.1	0.2	0	1.2	0	5.5	6.5	18.8	5.9	1.8	1	0	0	4.8	23	15.8	8.6	0.7	0.2	5	0	66.8	2.2	20.2	21.6	10	0.6	5.2	0	4.5	3.1
	OP451007.1:170031-170879_Monkeypox_virus_isolate_MPXV_USA_2022_GA0009	1.749	8.1	7	22.9	6.9	8.9	1	2.4	0.4	20	12.5	16.4	1	4	1.3	6.2	6.3	8.1	0.2	0	1.2	0	5.5	6.5	18.8	5.9	1.8	1	0	0	4.8	23	15.8	8.6	0.7	0.2	5	0	66.8	2.2	20.2	21.6	10	0.6	5.2	0	4.5	3.1
	OP451006.1:170041-170889_Monkeypox_virus_isolate_MPXV_USA_2022_GA0012	1.749	8.1	7	22.9	6.9	8.9	1	2.4	0.4	20	12.5	16.4	1	4	1.3	6.2	6.3	8.1	0.2	0	1.2	0	5.5	6.5	18.8	5.9	1.8	1	0	0	4.8	23	15.8	8.6	0.7	0.2	5	0	66.8	2.2	20.2	21.6	10	0.6	5.2	0	4.5	3.1
	OP451005.1:169994-170842_Monkeypox_virus_isolate_MPXV_USA_2022_LA0001	1.749	8.1	7	22.9	6.9	8.9	1	2.4	0.4	20	12.5	16.4	1	4	1.3	6.2	6.3	8.1	0.2	0	1.2	0	5.5	6.5	18.8	5.9	1.8	1	0	0	4.8	23	15.8	8.6	0.7	0.2	5	0	66.8	2.2	20.2	21.6	10	0.6	5.2	0	4.5	3.1
	OP451004.1:170031-170879_Monkeypox_virus_isolate_MPXV_USA_2022_MN0005	1.749	8.1	7	22.9	6.9	8.9	1	2.4	0.4	20	12.5	16.4	1	4	1.3	6.2	6.3	8.1	0.2	0	1.2	0	5.5	6.5	18.8	5.9	1.8	1	0	0	4.8	23	15.8	8.6	0.7	0.2	5	0	66.8	2.2	20.2	21.6	10	0.6	5.2	0	4.5	3.1
	OP451003.1:169999-170847_Monkeypox_virus_isolate_MPXV_USA_2022_MN0006	1.749	8.1	7	22.9	6.9	8.9	1	2.4	0.4	20	12.5	16.4	1	4	1.3	6.2	6.3	8.1	0.2	0	1.2	0	5.5	6.5	18.8	5.9	1.8	1	0	0	4.8	23	15.8	8.6	0.7	0.2	5	0	66.8	2.2	20.2	21.6	10	0.6	5.2	0	4.5	3.1
	OP451002.1:170038-170886_Monkeypox_virus_isolate_MPXV_USA_2022_NC0006	1.749	8.1	7	22.9	6.9	8.9	1	2.4	0.4	20	12.5	16.4	1	4	1.3	6.2	6.3	8.1	0.2	0	1.2	0	5.5	6.5	18.8	5.9	1.8	1	0	0	4.8	23	15.8	8.6	0.7	0.2	5	0	66.8	2.2	20.2	21.6	10	0.6	5.2	0	4.5	3.1
	OP451001.1:170033-170881_Monkeypox_virus_isolate_MPXV_USA_2022_NJ0002	1.749	8.1	7	22.9	6.9	8.9	1	2.4	0.4	20	12.5	16.4	1	4	1.3	6.2	6.3	8.1	0.2	0	1.2	0	5.5	6.5	18.8	5.9	1.8	1	0	0	4.8	23	15.8	8.6	0.7	0.2	5	0	66.8	2.2	20.2	21.6	10	0.6	5.2	0	4.5	3.1
	OP451000.1:170038-170886_Monkeypox_virus_isolate_MPXV_USA_2022_NJ0018	1.749	8.1	7	22.9	6.9	8.9	1	2.4	0.4	20	12.5	16.4	1	4	1.3	6.2	6.3	8.1	0.2	0	1.2	0	5.5	6.5	18.8	5.9	1.8	1	0	0	4.8	23	15.8	8.6	0.7	0.2	5	0	66.8	2.2	20.2	21.6	10	0.6	5.2	0	4.5	3.1
	OP450999.1:170002-170850_Monkeypox_virus_isolate_MPXV_USA_2022_NJ0016	1.749	8.1	7	22.9	6.9	8.9	1	2.4	0.4	20	12.5	16.4	1	4	1.3	6.2	6.3	8.1	0.2	0	1.2	0	5.5	6.5	18.8	5.9	1.8	1	0	0	4.8	23	15.8	8.6	0.7	0.2	5	0	66.8	2.2	20.2	21.6	10	0.6	5.2	0	4.5	3.1
	OP450998.1:170036-170884_Monkeypox_virus_isolate_MPXV_USA_2022_SC0002	1.749	8.1	7	22.9	6.9	8.9	1	2.4	0.4	20	12.5	16.4	1	4	1.3	6.2	6.3	8.1	0.2	0	1.2	0	5.5	6.5	18.8	5.9	1.8	1	0	0	4.8	23	15.8	8.6	0.7	0.2	5	0	66.8	2.2	20.2	21.6	10	0.6	5.2	0	4.5	3.1
	OP450996.1:170037-170885_Monkeypox_virus_isolate_MPXV_USA_2022_TN0002	1.749	8.1	7	22.9	6.9	8.9	1	2.4	0.4	20	12.5	16.4	1	4	1.3	6.2	6.3	8.1	0.2	0	1.2	0	5.5	6.5	18.8	5.9	1.8	1	0	0	4.8	23	15.8	8.6	0.7	0.2	5	0	66.8	2.2	20.2	21.6	10	0.6	5.2	0	4.5	3.1
	OP450995.1:170036-170884_Monkeypox_virus_isolate_MPXV_USA_2022_TN0001	1.749	8.1	7	22.9	6.9	8.9	1	2.4	0.4	20	12.5	16.4	1	4	1.3	6.2	6.3	8.1	0.2	0	1.2	0	5.5	6.5	18.8	5.9	1.8	1	0	0	4.8	23	15.8	8.6	0.7	0.2	5	0	66.8	2.2	20.2	21.6	10	0.6	5.2	0	4.5	3.1
	OP450994.1:170038-170886_Monkeypox_virus_isolate_MPXV_USA_2022_IL0045	1.749	8.1	7	22.9	6.9	8.9	1	2.4	0.4	20	12.5	16.4	1	4	1.3	6.2	6.3	8.1	0.2	0	1.2	0	5.5	6.5	18.8	5.9	1.8	1	0	0	4.8	23	15.8	8.6	0.7	0.2	5	0	66.8	2.2	20.2	21.6	10	0.6	5.2	0	4.5	3.1
	OP450993.1:169980-170828_Monkeypox_virus_isolate_MPXV_USA_2022_NC0004	1.749	8.1	7	22.9	6.9	8.9	1	2.4	0.4	20	12.5	16.4	1	4	1.3	6.2	6.3	8.1	0.2	0	1.2	0	5.5	6.5	18.8	5.9	1.8	1	0	0	4.8	23	15.8	8.6	0.7	0.2	5	0	66.8	2.2	20.2	21.6	10	0.6	5.2	0	4.5	3.1
	OP450992.1:170042-170890_Monkeypox_virus_isolate_MPXV_USA_2022_TN0005	1.749	8.1	7	22.9	6.9	8.9	1	2.4	0.4	20	12.5	16.4	1	4	1.3	6.2	6.3	8.1	0.2	0	1.2	0	5.5	6.5	18.8	5.9	1.8	1	0	0	4.8	23	15.8	8.6	0.7	0.2	5	0	66.8	2.2	20.2	21.6	10	0.6	5.2	0	4.5	3.1
	OP450991.1:170020-170868_Monkeypox_virus_isolate_MPXV_USA_2022_TX0018	1.749	8.1	7	22.9	6.9	8.9	1	2.4	0.4	20	12.5	16.4	1	4	1.3	6.2	6.3	8.1	0.2	0	1.2	0	5.5	6.5	18.8	5.9	1.8	1	0	0	4.8	23	15.8	8.6	0.7	0.2	5	0	66.8	2.2	20.2	21.6	10	0.6	5.2	0	4.5	3.1
	OP450990.1:170167-171015_Monkeypox_virus_isolate_MPXV_USA_2022_NV0001	1.749	8.1	7	22.9	6.9	8.9	1	2.4	0.4	20	12.5	16.4	1	4	1.3	6.2	6.3	8.1	0.2	0	1.2	0	5.5	6.5	18.8	5.9	1.8	1	0	0	4.8	23	15.8	8.6	0.7	0.2	5	0	66.8	2.2	20.2	21.6	10	0.6	5.2	0	4.5	3.1
	OP450989.1:170031-170879_Monkeypox_virus_isolate_MPXV_USA_2022_NV0002	1.749	8.1	7	22.9	6.9	8.9	1	2.4	0.4	20	12.5	16.4	1	4	1.3	6.2	6.3	8.1	0.2	0	1.2	0	5.5	6.5	18.8	5.9	1.8	1	0	0	4.8	23	15.8	8.6	0.7	0.2	5	0	66.8	2.2	20.2	21.6	10	0.6	5.2	0	4.5	3.1
	OP450988.1:170038-170886_Monkeypox_virus_isolate_MPXV_USA_2022_TN0004	1.749	8.1	7	22.9	6.9	8.9	1	2.4	0.4	20	12.5	16.4	1	4	1.3	6.2	6.3	8.1	0.2	0	1.2	0	5.5	6.5	18.8	5.9	1.8	1	0	0	4.8	23	15.8	8.6	0.7	0.2	5	0	66.8	2.2	20.2	21.6	10	0.6	5.2	0	4.5	3.1
	OP450987.1:170041-170889_Monkeypox_virus_isolate_MPXV_USA_2022_WA0009	1.749	8.1	7	22.9	6.9	8.9	1	2.4	0.4	20	12.5	16.4	1	4	1.3	6.2	6.3	8.1	0.2	0	1.2	0	5.5	6.5	18.8	5.9	1.8	1	0	0	4.8	23	15.8	8.6	0.7	0.2	5	0	66.8	2.2	20.2	21.6	10	0.6	5.2	0	4.5	3.1
	OP450986.1:170035-170883_Monkeypox_virus_isolate_MPXV_USA_2022_TX0015	1.749	8.1	7	22.9	6.9	8.9	1	2.4	0.4	20	12.5	16.4	1	4	1.3	6.2	6.3	8.1	0.2	0	1.2	0	5.5	6.5	18.8	5.9	1.8	1	0	0	4.8	23	15.8	8.6	0.7	0.2	5	0	66.8	2.2	20.2	21.6	10	0.6	5.2	0	4.5	3.1
	OP450985.1:170036-170884_Monkeypox_virus_isolate_MPXV_USA_2022_TX0019	1.749	8.1	7	22.9	6.9	8.9	1	2.4	0.4	20	12.5	16.4	1	4	1.3	6.2	6.3	8.1	0.2	0	1.2	0	5.5	6.5	18.8	5.9	1.8	1	0	0	4.8	23	15.8	8.6	0.7	0.2	5	0	66.8	2.2	20.2	21.6	10	0.6	5.2	0	4.5	3.1
	OP442947.1:170028-170876_Monkeypox_virus_isolate_MpxV/human/USA/WA-UW-088793/2022,_complete_genome	1.749	8.1	7	22.9	6.9	8.9	1	2.4	0.4	20	12.5	16.4	1	4	1.3	6.2	6.3	8.1	0.2	0	1.2	0	5.5	6.5	18.8	5.9	1.8	1	0	0	4.8	23	15.8	8.6	0.7	0.2	5	0	66.8	2.2	20.2	21.6	10	0.6	5.2	0	4.5	3.1
	OP442946.1:170031-170879_Monkeypox_virus_isolate_MpxV/human/USA/WA-UW-085393/2022,_complete_genome	1.749	8.1	7	22.9	6.9	8.9	1	2.4	0.4	20	12.5	16.4	1	4	1.3	6.2	6.3	8.1	0.2	0	1.2	0	5.5	6.5	18.8	5.9	1.8	1	0	0	4.8	23	15.8	8.6	0.7	0.2	5	0	66.8	2.2	20.2	21.6	10	0.6	5.2	0	4.5	3.1
	OP442945.1:170028-170876_Monkeypox_virus_isolate_MpxV/human/USA/WA-UW-083698/2022,_complete_genome	1.749	8.1	7	22.9	6.9	8.9	1	2.4	0.4	20	12.5	16.4	1	4	1.3	6.2	6.3	8.1	0.2	0	1.2	0	5.5	6.5	18.8	5.9	1.8	1	0	0	4.8	23	15.8	8.6	0.7	0.2	5	0	66.8	2.2	20.2	21.6	10	0.6	5.2	0	4.5	3.1
	OP442944.1:170031-170879_Monkeypox_virus_isolate_MpxV/human/USA/WA-UW-081469/2022,_partial_genome	1.749	8.1	7	22.9	6.9	8.9	1	2.4	0.4	20	12.5	16.4	1	4	1.3	6.2	6.3	8.1	0.2	0	1.2	0	5.5	6.5	18.8	5.9	1.8	1	0	0	4.8	23	15.8	8.6	0.7	0.2	5	0	66.8	2.2	20.2	21.6	10	0.6	5.2	0	4.5	3.1
	OP442943.1:170009-170857_Monkeypox_virus_isolate_MpxV/human/USA/WA-UW-086026/2022,_partial_genome	1.749	8.1	7	22.9	6.9	8.9	1	2.4	0.4	20	12.5	16.4	1	4	1.3	6.2	6.3	8.1	0.2	0	1.2	0	5.5	6.5	18.8	5.9	1.8	1	0	0	4.8	23	15.8	8.6	0.7	0.2	5	0	66.8	2.2	20.2	21.6	10	0.6	5.2	0	4.5	3.1
	OP442942.1:170009-170857_Monkeypox_virus_isolate_MpxV/human/USA/WA-UW-084331/2022,_complete_genome	1.749	8.1	7	22.9	6.9	8.9	1	2.4	0.4	20	12.5	16.4	1	4	1.3	6.2	6.3	8.1	0.2	0	1.2	0	5.5	6.5	18.8	5.9	1.8	1	0	0	4.8	23	15.8	8.6	0.7	0.2	5	0	66.8	2.2	20.2	21.6	10	0.6	5.2	0	4.5	3.1
	OP442941.1:170009-170857_Monkeypox_virus_isolate_MpxV/human/USA/WA-UW-082488/2022,_complete_genome	1.749	8.1	7	22.9	6.9	8.9	1	2.4	0.4	20	12.5	16.4	1	4	1.3	6.2	6.3	8.1	0.2	0	1.2	0	5.5	6.5	18.8	5.9	1.8	1	0	0	4.8	23	15.8	8.6	0.7	0.2	5	0	66.8	2.2	20.2	21.6	10	0.6	5.2	0	4.5	3.1
	OP442940.1:170029-170877_Monkeypox_virus_isolate_MpxV/human/USA/OH-UW-086376/2022,_complete_genome	1.749	8.1	7	22.9	6.9	8.9	1	2.4	0.4	20	12.5	16.4	1	4	1.3	6.2	6.3	8.1	0.2	0	1.2	0	5.5	6.5	18.8	5.9	1.8	1	0	0	4.8	23	15.8	8.6	0.7	0.2	5	0	66.8	2.2	20.2	21.6	10	0.6	5.2	0	4.5	3.1
	OP442939.1:170002-170850_Monkeypox_virus_isolate_MpxV/human/USA/OH-UW-078962/2022,_complete_genome	1.749	8.1	7	22.9	6.9	8.9	1	2.4	0.4	20	12.5	16.4	1	4	1.3	6.2	6.3	8.1	0.2	0	1.2	0	5.5	6.5	18.8	5.9	1.8	1	0	0	4.8	23	15.8	8.6	0.7	0.2	5	0	66.8	2.2	20.2	21.6	10	0.6	5.2	0	4.5	3.1
	OP442938.1:170009-170857_Monkeypox_virus_isolate_MpxV/human/USA/OH-UW-071048/2022,_complete_genome	1.749	8.1	7	22.9	6.9	8.9	1	2.4	0.4	20	12.5	16.4	1	4	1.3	6.2	6.3	8.1	0.2	0	1.2	0	5.5	6.5	18.8	5.9	1.8	1	0	0	4.8	23	15.8	8.6	0.7	0.2	5	0	66.8	2.2	20.2	21.6	10	0.6	5.2	0	4.5	3.1
	OP442937.1:170002-170850_Monkeypox_virus_isolate_MpxV/human/USA/OH-UW-070832/2022,_complete_genome	1.749	8.1	7	22.9	6.9	8.9	1	2.4	0.4	20	12.5	16.4	1	4	1.3	6.2	6.3	8.1	0.2	0	1.2	0	5.5	6.5	18.8	5.9	1.8	1	0	0	4.8	23	15.8	8.6	0.7	0.2	5	0	66.8	2.2	20.2	21.6	10	0.6	5.2	0	4.5	3.1
	OP442936.1:170007-170855_Monkeypox_virus_isolate_MpxV/human/USA/OH-UW-070197/2022,_complete_genome	1.749	8.1	7	22.9	6.9	8.9	1	2.4	0.4	20	12.5	16.4	1	4	1.3	6.2	6.3	8.1	0.2	0	1.2	0	5.5	6.5	18.8	5.9	1.8	1	0	0	4.8	23	15.8	8.6	0.7	0.2	5	0	66.8	2.2	20.2	21.6	10	0.6	5.2	0	4.5	3.1
	OP442569.1:169645-170493_Monkeypox_virus_isolate_hMPX/Human/USA/CA-LACPHL-MA00090/2022,_partial_genome	1.749	8.1	7	22.9	6.9	8.9	1	2.4	0.4	20	12.5	16.4	1	4	1.3	6.2	6.3	8.1	0.2	0	1.2	0	5.5	6.5	18.8	5.9	1.8	1	0	0	4.8	23	15.8	8.6	0.7	0.2	5	0	66.8	2.2	20.2	21.6	10	0.6	5.2	0	4.5	3.1
	OP442566.1:169261-170109_Monkeypox_virus_isolate_hMPX/Human/USA/CA-LACPHL-MA00077/2022,_partial_genome	1.749	8.1	7	22.9	6.9	8.9	1	2.4	0.4	20	12.5	16.4	1	4	1.3	6.2	6.3	8.1	0.2	0	1.2	0	5.5	6.5	18.8	5.9	1.8	1	0	0	4.8	23	15.8	8.6	0.7	0.2	5	0	66.8	2.2	20.2	21.6	10	0.6	5.2	0	4.5	3.1
	OP442565.1:169666-170514_Monkeypox_virus_isolate_hMPX/Human/USA/CA-LACPHL-MA00097/2022,_partial_genome	1.749	8.1	7	22.9	6.9	8.9	1	2.4	0.4	20	12.5	16.4	1	4	1.3	6.2	6.3	8.1	0.2	0	1.2	0	5.5	6.5	18.8	5.9	1.8	1	0	0	4.8	23	15.8	8.6	0.7	0.2	5	0	66.8	2.2	20.2	21.6	10	0.6	5.2	0	4.5	3.1
	OP442564.1:169558-170406_Monkeypox_virus_isolate_hMPX/Human/USA/CA-LACPHL-MA00096/2022,_partial_genome	1.749	8.1	7	22.9	6.9	8.9	1	2.4	0.4	20	12.5	16.4	1	4	1.3	6.2	6.3	8.1	0.2	0	1.2	0	5.5	6.5	18.8	5.9	1.8	1	0	0	4.8	23	15.8	8.6	0.7	0.2	5	0	66.8	2.2	20.2	21.6	10	0.6	5.2	0	4.5	3.1
	OP442563.1:169676-170524_Monkeypox_virus_isolate_hMPX/Human/USA/CA-LACPHL-MA00094/2022,_partial_genome	1.749	8.1	7	22.9	6.9	8.9	1	2.4	0.4	20	12.5	16.4	1	4	1.3	6.2	6.3	8.1	0.2	0	1.2	0	5.5	6.5	18.8	5.9	1.8	1	0	0	4.8	23	15.8	8.6	0.7	0.2	5	0	66.8	2.2	20.2	21.6	10	0.6	5.2	0	4.5	3.1
	OP442562.1:169262-170110_Monkeypox_virus_isolate_hMPX/Human/USA/CA-LACPHL-MA00093/2022,_partial_genome	1.749	8.1	7	22.9	6.9	8.9	1	2.4	0.4	20	12.5	16.4	1	4	1.3	6.2	6.3	8.1	0.2	0	1.2	0	5.5	6.5	18.8	5.9	1.8	1	0	0	4.8	23	15.8	8.6	0.7	0.2	5	0	66.8	2.2	20.2	21.6	10	0.6	5.2	0	4.5	3.1
	OP442560.1:169603-170451_Monkeypox_virus_isolate_hMPX/Human/USA/CA-LACPHL-MA00092/2022,_partial_genome	1.749	8.1	7	22.9	6.9	8.9	1	2.4	0.4	20	12.5	16.4	1	4	1.3	6.2	6.3	8.1	0.2	0	1.2	0	5.5	6.5	18.8	5.9	1.8	1	0	0	4.8	23	15.8	8.6	0.7	0.2	5	0	66.8	2.2	20.2	21.6	10	0.6	5.2	0	4.5	3.1
	OP442559.1:169672-170520_Monkeypox_virus_isolate_hMPX/Human/USA/CA-LACPHL-MA00091/2022,_partial_genome	1.749	8.1	7	22.9	6.9	8.9	1	2.4	0.4	20	12.5	16.4	1	4	1.3	6.2	6.3	8.1	0.2	0	1.2	0	5.5	6.5	18.8	5.9	1.8	1	0	0	4.8	23	15.8	8.6	0.7	0.2	5	0	66.8	2.2	20.2	21.6	10	0.6	5.2	0	4.5	3.1
	OP442556.1:169626-170474_Monkeypox_virus_isolate_hMPX/Human/USA/CA-LACPHL-MA00089/2022,_partial_genome	1.749	8.1	7	22.9	6.9	8.9	1	2.4	0.4	20	12.5	16.4	1	4	1.3	6.2	6.3	8.1	0.2	0	1.2	0	5.5	6.5	18.8	5.9	1.8	1	0	0	4.8	23	15.8	8.6	0.7	0.2	5	0	66.8	2.2	20.2	21.6	10	0.6	5.2	0	4.5	3.1
	OP442554.1:169264-170112_Monkeypox_virus_isolate_hMPX/Human/USA/CA-LACPHL-MA00088/2022,_partial_genome	1.749	8.1	7	22.9	6.9	8.9	1	2.4	0.4	20	12.5	16.4	1	4	1.3	6.2	6.3	8.1	0.2	0	1.2	0	5.5	6.5	18.8	5.9	1.8	1	0	0	4.8	23	15.8	8.6	0.7	0.2	5	0	66.8	2.2	20.2	21.6	10	0.6	5.2	0	4.5	3.1
	OP442553.1:169261-170109_Monkeypox_virus_isolate_hMPX/Human/USA/CA-LACPHL-MA00086/2022,_partial_genome	1.749	8.1	7	22.9	6.9	8.9	1	2.4	0.4	20	12.5	16.4	1	4	1.3	6.2	6.3	8.1	0.2	0	1.2	0	5.5	6.5	18.8	5.9	1.8	1	0	0	4.8	23	15.8	8.6	0.7	0.2	5	0	66.8	2.2	20.2	21.6	10	0.6	5.2	0	4.5	3.1
	OP442552.1:169588-170436_Monkeypox_virus_isolate_hMPX/Human/USA/CA-LACPHL-MA00085/2022,_partial_genome	1.749	8.1	7	22.9	6.9	8.9	1	2.4	0.4	20	12.5	16.4	1	4	1.3	6.2	6.3	8.1	0.2	0	1.2	0	5.5	6.5	18.8	5.9	1.8	1	0	0	4.8	23	15.8	8.6	0.7	0.2	5	0	66.8	2.2	20.2	21.6	10	0.6	5.2	0	4.5	3.1
	OP442551.1:169264-170112_Monkeypox_virus_isolate_hMPX/Human/USA/CA-LACPHL-MA00084/2022,_partial_genome	1.749	8.1	7	22.9	6.9	8.9	1	2.4	0.4	20	12.5	16.4	1	4	1.3	6.2	6.3	8.1	0.2	0	1.2	0	5.5	6.5	18.8	5.9	1.8	1	0	0	4.8	23	15.8	8.6	0.7	0.2	5	0	66.8	2.2	20.2	21.6	10	0.6	5.2	0	4.5	3.1
	OP442550.1:169677-170525_Monkeypox_virus_isolate_hMPX/Human/USA/CA-LACPHL-MA00083/2022,_partial_genome	1.749	8.1	7	22.9	6.9	8.9	1	2.4	0.4	20	12.5	16.4	1	4	1.3	6.2	6.3	8.1	0.2	0	1.2	0	5.5	6.5	18.8	5.9	1.8	1	0	0	4.8	23	15.8	8.6	0.7	0.2	5	0	66.8	2.2	20.2	21.6	10	0.6	5.2	0	4.5	3.1
	OP442549.1:169264-170112_Monkeypox_virus_isolate_hMPX/Human/USA/CA-LACPHL-MA00081/2022,_partial_genome	1.749	8.1	7	22.9	6.9	8.9	1	2.4	0.4	20	12.5	16.4	1	4	1.3	6.2	6.3	8.1	0.2	0	1.2	0	5.5	6.5	18.8	5.9	1.8	1	0	0	4.8	23	15.8	8.6	0.7	0.2	5	0	66.8	2.2	20.2	21.6	10	0.6	5.2	0	4.5	3.1
	OP442548.1:169264-170112_Monkeypox_virus_isolate_hMPX/Human/USA/CA-LACPHL-MA00072/2022,_partial_genome	1.749	8.1	7	22.9	6.9	8.9	1	2.4	0.4	20	12.5	16.4	1	4	1.3	6.2	6.3	8.1	0.2	0	1.2	0	5.5	6.5	18.8	5.9	1.8	1	0	0	4.8	23	15.8	8.6	0.7	0.2	5	0	66.8	2.2	20.2	21.6	10	0.6	5.2	0	4.5	3.1
	OP442547.1:169587-170435_Monkeypox_virus_isolate_hMPX/Human/USA/CA-LACPHL-MA00071/2022,_partial_genome	1.749	8.1	7	22.9	6.9	8.9	1	2.4	0.4	20	12.5	16.4	1	4	1.3	6.2	6.3	8.1	0.2	0	1.2	0	5.5	6.5	18.8	5.9	1.8	1	0	0	4.8	23	15.8	8.6	0.7	0.2	5	0	66.8	2.2	20.2	21.6	10	0.6	5.2	0	4.5	3.1
	OP442546.1:169264-170112_Monkeypox_virus_isolate_hMPX/Human/USA/CA-LACPHL-MA00070/2022,_partial_genome	1.749	8.1	7	22.9	6.9	8.9	1	2.4	0.4	20	12.5	16.4	1	4	1.3	6.2	6.3	8.1	0.2	0	1.2	0	5.5	6.5	18.8	5.9	1.8	1	0	0	4.8	23	15.8	8.6	0.7	0.2	5	0	66.8	2.2	20.2	21.6	10	0.6	5.2	0	4.5	3.1
	OP442545.1:169264-170112_Monkeypox_virus_isolate_hMPX/Human/USA/CA-LACPHL-MA00069/2022,_partial_genome	1.749	8.1	7	22.9	6.9	8.9	1	2.4	0.4	20	12.5	16.4	1	4	1.3	6.2	6.3	8.1	0.2	0	1.2	0	5.5	6.5	18.8	5.9	1.8	1	0	0	4.8	23	15.8	8.6	0.7	0.2	5	0	66.8	2.2	20.2	21.6	10	0.6	5.2	0	4.5	3.1
	OP442544.1:169258-170106_Monkeypox_virus_isolate_hMPX/Human/USA/CA-LACPHL-MA00068/2022,_partial_genome	1.749	8.1	7	22.9	6.9	8.9	1	2.4	0.4	20	12.5	16.4	1	4	1.3	6.2	6.3	8.1	0.2	0	1.2	0	5.5	6.5	18.8	5.9	1.8	1	0	0	4.8	23	15.8	8.6	0.7	0.2	5	0	66.8	2.2	20.2	21.6	10	0.6	5.2	0	4.5	3.1
	OP442543.1:169262-170110_Monkeypox_virus_isolate_hMPX/Human/USA/CA-LACPHL-MA00067/2022,_partial_genome	1.749	8.1	7	22.9	6.9	8.9	1	2.4	0.4	20	12.5	16.4	1	4	1.3	6.2	6.3	8.1	0.2	0	1.2	0	5.5	6.5	18.8	5.9	1.8	1	0	0	4.8	23	15.8	8.6	0.7	0.2	5	0	66.8	2.2	20.2	21.6	10	0.6	5.2	0	4.5	3.1
	OP442542.1:169264-170112_Monkeypox_virus_isolate_hMPX/Human/USA/CA-LACPHL-MA00066/2022,_partial_genome	1.749	8.1	7	22.9	6.9	8.9	1	2.4	0.4	20	12.5	16.4	1	4	1.3	6.2	6.3	8.1	0.2	0	1.2	0	5.5	6.5	18.8	5.9	1.8	1	0	0	4.8	23	15.8	8.6	0.7	0.2	5	0	66.8	2.2	20.2	21.6	10	0.6	5.2	0	4.5	3.1
	OP442541.1:169264-170112_Monkeypox_virus_isolate_hMPX/Human/USA/CA-LACPHL-MA00080/2022,_partial_genome	1.749	8.1	7	22.9	6.9	8.9	1	2.4	0.4	20	12.5	16.4	1	4	1.3	6.2	6.3	8.1	0.2	0	1.2	0	5.5	6.5	18.8	5.9	1.8	1	0	0	4.8	23	15.8	8.6	0.7	0.2	5	0	66.8	2.2	20.2	21.6	10	0.6	5.2	0	4.5	3.1
	OP442540.1:169267-170115_Monkeypox_virus_isolate_hMPX/Human/USA/CA-LACPHL-MA00079/2022,_partial_genome	1.749	8.1	7	22.9	6.9	8.9	1	2.4	0.4	20	12.5	16.4	1	4	1.3	6.2	6.3	8.1	0.2	0	1.2	0	5.5	6.5	18.8	5.9	1.8	1	0	0	4.8	23	15.8	8.6	0.7	0.2	5	0	66.8	2.2	20.2	21.6	10	0.6	5.2	0	4.5	3.1
	OP442539.1:169265-170113_Monkeypox_virus_isolate_hMPX/Human/USA/CA-LACPHL-MA00078/2022,_partial_genome	1.749	8.1	7	22.9	6.9	8.9	1	2.4	0.4	20	12.5	16.4	1	4	1.3	6.2	6.3	8.1	0.2	0	1.2	0	5.5	6.5	18.8	5.9	1.8	1	0	0	4.8	23	15.8	8.6	0.7	0.2	5	0	66.8	2.2	20.2	21.6	10	0.6	5.2	0	4.5	3.1
	OP440600.1:169264-170112_Monkeypox_virus_isolate_hMPX/Human/USA/CA-LACPHL-MA00027/2022,_partial_genome	1.749	8.1	7	22.9	6.9	8.9	1	2.4	0.4	20	12.5	16.4	1	4	1.3	6.2	6.3	8.1	0.2	0	1.2	0	5.5	6.5	18.8	5.9	1.8	1	0	0	4.8	23	15.8	8.6	0.7	0.2	5	0	66.8	2.2	20.2	21.6	10	0.6	5.2	0	4.5	3.1
	OP440599.1:169264-170112_Monkeypox_virus_isolate_hMPX/Human/USA/CA-LACPHL-MA00026/2022,_partial_genome	1.749	8.1	7	22.9	6.9	8.9	1	2.4	0.4	20	12.5	16.4	1	4	1.3	6.2	6.3	8.1	0.2	0	1.2	0	5.5	6.5	18.8	5.9	1.8	1	0	0	4.8	23	15.8	8.6	0.7	0.2	5	0	66.8	2.2	20.2	21.6	10	0.6	5.2	0	4.5	3.1
	OP440598.1:169268-170116_Monkeypox_virus_isolate_hMPX/Human/USA/CA-LACPHL-MA00025/2022,_partial_genome	1.749	8.1	7	22.9	6.9	8.9	1	2.4	0.4	20	12.5	16.4	1	4	1.3	6.2	6.3	8.1	0.2	0	1.2	0	5.5	6.5	18.8	5.9	1.8	1	0	0	4.8	23	15.8	8.6	0.7	0.2	5	0	66.8	2.2	20.2	21.6	10	0.6	5.2	0	4.5	3.1
	OP440597.1:169266-170114_Monkeypox_virus_isolate_hMPX/Human/USA/CA-LACPHL-MA00024/2022,_partial_genome	1.749	8.1	7	22.9	6.9	8.9	1	2.4	0.4	20	12.5	16.4	1	4	1.3	6.2	6.3	8.1	0.2	0	1.2	0	5.5	6.5	18.8	5.9	1.8	1	0	0	4.8	23	15.8	8.6	0.7	0.2	5	0	66.8	2.2	20.2	21.6	10	0.6	5.2	0	4.5	3.1
	OP440596.1:169265-170113_Monkeypox_virus_isolate_hMPX/Human/USA/CA-LACPHL-MA00016/2022,_partial_genome	1.749	8.1	7	22.9	6.9	8.9	1	2.4	0.4	20	12.5	16.4	1	4	1.3	6.2	6.3	8.1	0.2	0	1.2	0	5.5	6.5	18.8	5.9	1.8	1	0	0	4.8	23	15.8	8.6	0.7	0.2	5	0	66.8	2.2	20.2	21.6	10	0.6	5.2	0	4.5	3.1
	OP440594.1:169266-170114_Monkeypox_virus_isolate_hMPX/Human/USA/CA-LACPHL-MA00023/2022,_partial_genome	1.749	8.1	7	22.9	6.9	8.9	1	2.4	0.4	20	12.5	16.4	1	4	1.3	6.2	6.3	8.1	0.2	0	1.2	0	5.5	6.5	18.8	5.9	1.8	1	0	0	4.8	23	15.8	8.6	0.7	0.2	5	0	66.8	2.2	20.2	21.6	10	0.6	5.2	0	4.5	3.1
	OP440593.1:169564-170412_Monkeypox_virus_isolate_hMPX/Human/USA/CA-LACPHL-MA00014/2022,_partial_genome	1.749	8.1	7	22.9	6.9	8.9	1	2.4	0.4	20	12.5	16.4	1	4	1.3	6.2	6.3	8.1	0.2	0	1.2	0	5.5	6.5	18.8	5.9	1.8	1	0	0	4.8	23	15.8	8.6	0.7	0.2	5	0	66.8	2.2	20.2	21.6	10	0.6	5.2	0	4.5	3.1
	OP440592.1:169644-170492_Monkeypox_virus_isolate_hMPX/Human/USA/CA-LACPHL-MA00013/2022,_partial_genome	1.749	8.1	7	22.9	6.9	8.9	1	2.4	0.4	20	12.5	16.4	1	4	1.3	6.2	6.3	8.1	0.2	0	1.2	0	5.5	6.5	18.8	5.9	1.8	1	0	0	4.8	23	15.8	8.6	0.7	0.2	5	0	66.8	2.2	20.2	21.6	10	0.6	5.2	0	4.5	3.1
	OP440590.1:169265-170113_Monkeypox_virus_isolate_hMPX/Human/USA/CA-LACPHL-MA00021/2022,_partial_genome	1.749	8.1	7	22.9	6.9	8.9	1	2.4	0.4	20	12.5	16.4	1	4	1.3	6.2	6.3	8.1	0.2	0	1.2	0	5.5	6.5	18.8	5.9	1.8	1	0	0	4.8	23	15.8	8.6	0.7	0.2	5	0	66.8	2.2	20.2	21.6	10	0.6	5.2	0	4.5	3.1
	OP440589.1:169266-170114_Monkeypox_virus_isolate_hMPX/Human/USA/CA-LACPHL-MA00020/2022,_partial_genome	1.749	8.1	7	22.9	6.9	8.9	1	2.4	0.4	20	12.5	16.4	1	4	1.3	6.2	6.3	8.1	0.2	0	1.2	0	5.5	6.5	18.8	5.9	1.8	1	0	0	4.8	23	15.8	8.6	0.7	0.2	5	0	66.8	2.2	20.2	21.6	10	0.6	5.2	0	4.5	3.1
	OP440588.1:169264-170112_Monkeypox_virus_isolate_hMPX/Human/USA/CA-LACPHL-MA00019/2022,_partial_genome	1.749	8.1	7	22.9	6.9	8.9	1	2.4	0.4	20	12.5	16.4	1	4	1.3	6.2	6.3	8.1	0.2	0	1.2	0	5.5	6.5	18.8	5.9	1.8	1	0	0	4.8	23	15.8	8.6	0.7	0.2	5	0	66.8	2.2	20.2	21.6	10	0.6	5.2	0	4.5	3.1
	OP440587.1:169457-170305_Monkeypox_virus_isolate_hMPX/Human/USA/CA-LACPHL-MA00018/2022,_partial_genome	1.749	8.1	7	22.9	6.9	8.9	1	2.4	0.4	20	12.5	16.4	1	4	1.3	6.2	6.3	8.1	0.2	0	1.2	0	5.5	6.5	18.8	5.9	1.8	1	0	0	4.8	23	15.8	8.6	0.7	0.2	5	0	66.8	2.2	20.2	21.6	10	0.6	5.2	0	4.5	3.1
	OP440586.1:169265-170113_Monkeypox_virus_isolate_hMPX/Human/USA/CA-LACPHL-MA00017/2022,_partial_genome	1.749	8.1	7	22.9	6.9	8.9	1	2.4	0.4	20	12.5	16.4	1	4	1.3	6.2	6.3	8.1	0.2	0	1.2	0	5.5	6.5	18.8	5.9	1.8	1	0	0	4.8	23	15.8	8.6	0.7	0.2	5	0	66.8	2.2	20.2	21.6	10	0.6	5.2	0	4.5	3.1
	OP440585.1:169256-170104_Monkeypox_virus_isolate_hMPX/Human/USA/CA-LACPHL-MA00012/2022,_partial_genome	1.749	8.1	7	22.9	6.9	8.9	1	2.4	0.4	20	12.5	16.4	1	4	1.3	6.2	6.3	8.1	0.2	0	1.2	0	5.5	6.5	18.8	5.9	1.8	1	0	0	4.8	23	15.8	8.6	0.7	0.2	5	0	66.8	2.2	20.2	21.6	10	0.6	5.2	0	4.5	3.1
	OP440584.1:169264-170112_Monkeypox_virus_isolate_hMPX/Human/USA/CA-LACPHL-MA00011/2022,_partial_genome	1.749	8.1	7	22.9	6.9	8.9	1	2.4	0.4	20	12.5	16.4	1	4	1.3	6.2	6.3	8.1	0.2	0	1.2	0	5.5	6.5	18.8	5.9	1.8	1	0	0	4.8	23	15.8	8.6	0.7	0.2	5	0	66.8	2.2	20.2	21.6	10	0.6	5.2	0	4.5	3.1
	OP440583.1:169264-170112_Monkeypox_virus_isolate_hMPX/Human/USA/CA-LACPHL-MA00010/2022,_partial_genome	1.749	8.1	7	22.9	6.9	8.9	1	2.4	0.4	20	12.5	16.4	1	4	1.3	6.2	6.3	8.1	0.2	0	1.2	0	5.5	6.5	18.8	5.9	1.8	1	0	0	4.8	23	15.8	8.6	0.7	0.2	5	0	66.8	2.2	20.2	21.6	10	0.6	5.2	0	4.5	3.1
	OP440582.1:169264-170112_Monkeypox_virus_isolate_hMPX/Human/USA/CA-LACPHL-MA00009/2022,_partial_genome	1.749	8.1	7	22.9	6.9	8.9	1	2.4	0.4	20	12.5	16.4	1	4	1.3	6.2	6.3	8.1	0.2	0	1.2	0	5.5	6.5	18.8	5.9	1.8	1	0	0	4.8	23	15.8	8.6	0.7	0.2	5	0	66.8	2.2	20.2	21.6	10	0.6	5.2	0	4.5	3.1
	OP440563.1:169264-170112_Monkeypox_virus_isolate_hMPX/Human/USA/CA-LACPHL-MA00061/2022,_partial_genome	1.749	8.1	7	22.9	6.9	8.9	1	2.4	0.4	20	12.5	16.4	1	4	1.3	6.2	6.3	8.1	0.2	0	1.2	0	5.5	6.5	18.8	5.9	1.8	1	0	0	4.8	23	15.8	8.6	0.7	0.2	5	0	66.8	2.2	20.2	21.6	10	0.6	5.2	0	4.5	3.1
	OP440562.1:169265-170113_Monkeypox_virus_isolate_hMPX/Human/USA/CA-LACPHL-MA00039/2022,_partial_genome	1.749	8.1	7	22.9	6.9	8.9	1	2.4	0.4	20	12.5	16.4	1	4	1.3	6.2	6.3	8.1	0.2	0	1.2	0	5.5	6.5	18.8	5.9	1.8	1	0	0	4.8	23	15.8	8.6	0.7	0.2	5	0	66.8	2.2	20.2	21.6	10	0.6	5.2	0	4.5	3.1
	OP440561.1:169670-170518_Monkeypox_virus_isolate_hMPX/Human/USA/CA-LACPHL-MA00038/2022,_partial_genome	1.749	8.1	7	22.9	6.9	8.9	1	2.4	0.4	20	12.5	16.4	1	4	1.3	6.2	6.3	8.1	0.2	0	1.2	0	5.5	6.5	18.8	5.9	1.8	1	0	0	4.8	23	15.8	8.6	0.7	0.2	5	0	66.8	2.2	20.2	21.6	10	0.6	5.2	0	4.5	3.1
[truncated: 124 more rows]
[truncated: 18 more columns]

## Sheet: MPXVgp170
MPXVgp170
[truncated: 1,028 more rows]
[truncated: 18 more columns]

[truncated: 27 more sheets: MPXVgp165, MPXVgp157, MPXVgp134, MPXVgp129, MPXVgp124, MPXVgp121, MPXVgp100, MPXVgp094, MPXVgp090, MPXVgp083, MPXVgp079, MPXVgp078, MPXVgp077, MPXVgp068, MPXVgp058, MPXVgp057, MPXVgp045, MPXVgp044, MPXVgp041, MPXVgp035 …]
