# Supplementary material for: Evolution of monkeypox virus from 2017 to 2022: In the light of point mutations
Source: Front Microbiol. 2022 Dec 14;13:1037598. doi: 10.3389/fmicb.2022.1037598 (PMC9795006; doi:10.3389/fmicb.2022.1037598)
Supplement: Supplementary file 5 [file Table_5.XLSX]

## Sheet: MPXVgp001
MPXVgp001		A3	T3	G3	C3		G3+C3	A3+T3	G3/G3+C3	A3/A3+T3
	>OP626139.1:832-1572 Monkeypox virus isolate MPXV/Germany/2022/RKI501, complete genome reverse complement	63	39	60	30		90	102	0.666667	0.617647
	>OP626138.1:832-1572 Monkeypox virus isolate MPXV/Germany/2022/RKI499, complete genome reverse complement	63	39	60	30		90	102	0.666667	0.617647
	>OP626137.1:832-1572 Monkeypox virus isolate MPXV/Germany/2022/RKI498, complete genome reverse complement	63	39	60	30		90	102	0.666667	0.617647
	>OP626136.1:832-1572 Monkeypox virus isolate MPXV/Germany/2022/RKI497, complete genome reverse complement	63	39	60	30		90	102	0.666667	0.617647
	>OP626135.1:832-1572 Monkeypox virus isolate MPXV/Germany/2022/RKI496, complete genome reverse complement	63	39	60	30		90	102	0.666667	0.617647
	>OP626134.1:832-1572 Monkeypox virus isolate MPXV/Germany/2022/RKI500, complete genome reverse complement	63	39	60	30		90	102	0.666667	0.617647
	>OP626133.1:832-1572 Monkeypox virus isolate MPXV/Germany/2022/RKI495, complete genome reverse complement	63	39	60	30		90	102	0.666667	0.617647
	>OP626132.1:832-1572 Monkeypox virus isolate MPXV/Germany/2022/RKI494, complete genome reverse complement	63	39	60	30		90	102	0.666667	0.617647
	>OP626131.1:832-1572 Monkeypox virus isolate MPXV/Germany/2022/RKI493, partial genome reverse complement	63	39	60	30		90	102	0.666667	0.617647
	>OP626130.1:832-1572 Monkeypox virus isolate MPXV/Germany/2022/RKI492, complete genome reverse complement	63	39	60	30		90	102	0.666667	0.617647
	>OP626129.1:832-1572 Monkeypox virus isolate MPXV/Germany/2022/RKI491, partial genome reverse complement	63	39	60	30		90	102	0.666667	0.617647
	>OP626128.1:832-1572 Monkeypox virus isolate MPXV/Germany/2022/RKI490, complete genome reverse complement	63	39	60	30		90	102	0.666667	0.617647
	>OP626127.1:832-1572 Monkeypox virus isolate MPXV/Germany/2022/RKI489, complete genome reverse complement	63	39	60	30		90	102	0.666667	0.617647
	>OP626126.1:832-1572 Monkeypox virus isolate MPXV/Germany/2022/RKI488, complete genome reverse complement	63	39	60	30		90	102	0.666667	0.617647
	>OP626125.1:832-1572 Monkeypox virus isolate MPXV/Germany/2022/RKI487, complete genome reverse complement	63	39	60	30		90	102	0.666667	0.617647
	>OP626124.1:832-1572 Monkeypox virus isolate MPXV/Germany/2022/RKI486, complete genome reverse complement	63	39	60	30		90	102	0.666667	0.617647
	>OP626123.1:832-1572 Monkeypox virus isolate MPXV/Germany/2022/RKI485, complete genome reverse complement	63	39	60	30		90	102	0.666667	0.617647
	>OP626122.1:832-1572 Monkeypox virus isolate MPXV/Germany/2022/RKI484, complete genome reverse complement	63	39	60	30		90	102	0.666667	0.617647
	>OP626121.1:832-1572 Monkeypox virus isolate MPXV/Germany/2022/RKI483, complete genome reverse complement	63	39	60	30		90	102	0.666667	0.617647
	>OP626120.1:832-1572 Monkeypox virus isolate MPXV/Germany/2022/RKI482, partial genome reverse complement	63	39	60	30		90	102	0.666667	0.617647
	>OP626119.1:832-1572 Monkeypox virus isolate MPXV/Germany/2022/RKI481, partial genome reverse complement	63	39	60	30		90	102	0.666667	0.617647
	>OP626118.1:832-1572 Monkeypox virus isolate MPXV/Germany/2022/RKI480, complete genome reverse complement	63	39	60	30		90	102	0.666667	0.617647
	>OP626117.1:832-1572 Monkeypox virus isolate MPXV/Germany/2022/RKI479, complete genome reverse complement	63	39	60	30		90	102	0.666667	0.617647
	>OP626116.1:832-1572 Monkeypox virus isolate MPXV/Germany/2022/RKI478, complete genome reverse complement	63	39	60	30		90	102	0.666667	0.617647
	>OP626115.1:832-1572 Monkeypox virus isolate MPXV/Germany/2022/RKI477, complete genome reverse complement	63	39	60	30		90	102	0.666667	0.617647
	>OP626114.1:832-1572 Monkeypox virus isolate MPXV/Germany/2022/RKI476, complete genome reverse complement	63	39	60	30		90	102	0.666667	0.617647
	>OP626113.1:832-1572 Monkeypox virus isolate MPXV/Germany/2022/RKI475, complete genome reverse complement	63	39	60	30		90	102	0.666667	0.617647
	>OP626112.1:832-1572 Monkeypox virus isolate MPXV/Germany/2022/RKI474, complete genome reverse complement	63	39	60	30		90	102	0.666667	0.617647
	>OP626111.1:832-1572 Monkeypox virus isolate MPXV/Germany/2022/RKI473, complete genome reverse complement	63	39	60	30		90	102	0.666667	0.617647
	>OP626110.1:832-1572 Monkeypox virus isolate MPXV/Germany/2022/RKI472, complete genome reverse complement	63	39	60	30		90	102	0.666667	0.617647
	>OP626109.1:832-1572 Monkeypox virus isolate MPXV/Germany/2022/RKI471, complete genome reverse complement	63	39	60	30		90	102	0.666667	0.617647
	>OP626108.1:832-1572 Monkeypox virus isolate MPXV/Germany/2022/RKI470, complete genome reverse complement	63	39	60	30		90	102	0.666667	0.617647
	>OP626107.1:832-1572 Monkeypox virus isolate MPXV/Germany/2022/RKI469, partial genome reverse complement	63	39	60	30		90	102	0.666667	0.617647
	>OP626106.1:832-1572 Monkeypox virus isolate MPXV/Germany/2022/RKI468, complete genome reverse complement	63	39	60	30		90	102	0.666667	0.617647
	>OP626105.1:832-1572 Monkeypox virus isolate MPXV/Germany/2022/RKI467, complete genome reverse complement	63	39	60	30		90	102	0.666667	0.617647
	>OP626104.1:832-1572 Monkeypox virus isolate MPXV/Germany/2022/RKI466, complete genome reverse complement	63	39	60	30		90	102	0.666667	0.617647
	>OP623592.1:782-1522 Monkeypox virus isolate BOL-UNIMOL-MPX-293165-L, partial genome reverse complement	63	39	60	30		90	102	0.666667	0.617647
	>OP615341.1:783-1523 Monkeypox virus isolate MPXV/Germany/2022/ON/RKI463, partial genome reverse complement	63	39	60	30		90	102	0.666667	0.617647
	>OP615340.1:783-1523 Monkeypox virus isolate MPXV/Germany/2022/ON/RKI458, partial genome reverse complement	63	39	60	30		90	102	0.666667	0.617647
	>OP615339.1:783-1523 Monkeypox virus isolate MPXV/Germany/2022/ON/RKI462, partial genome reverse complement	63	39	60	30		90	102	0.666667	0.617647
	>OP615338.1:783-1523 Monkeypox virus isolate MPXV/Germany/2022/ON/RKI459, partial genome reverse complement	63	39	60	30		90	102	0.666667	0.617647
	>OP615337.1:783-1523 Monkeypox virus isolate MPXV/Germany/2022/ON/RKI453, partial genome reverse complement	63	39	60	30		90	102	0.666667	0.617647
	>OP615336.1:783-1523 Monkeypox virus isolate MPXV/Germany/2022/ON/RKI457, partial genome reverse complement	63	39	60	30		90	102	0.666667	0.617647
	>OP615335.1:783-1523 Monkeypox virus isolate MPXV/Germany/2022/ON/RKI461, partial genome reverse complement	63	39	60	30		90	102	0.666667	0.617647
	>OP615334.1:783-1523 Monkeypox virus isolate MPXV/Germany/2022/ON/RKI464, partial genome reverse complement	63	39	60	30		90	102	0.666667	0.617647
	>OP615333.1:783-1523 Monkeypox virus isolate MPXV/Germany/2022/ON/RKI460, partial genome reverse complement	63	39	60	30		90	102	0.666667	0.617647
	>OP615332.1:783-1523 Monkeypox virus isolate MPXV/Germany/2022/ON/RKI455, partial genome reverse complement	63	39	60	30		90	102	0.666667	0.617647
	>OP615331.1:783-1523 Monkeypox virus isolate MPXV/Germany/2022/ON/RKI452, partial genome reverse complement	63	39	60	30		90	102	0.666667	0.617647
	>OP615330.1:783-1523 Monkeypox virus isolate MPXV/Germany/2022/ON/RKI456, partial genome reverse complement	63	39	60	30		90	102	0.666667	0.617647
	>OP615329.1:783-1523 Monkeypox virus isolate MPXV/Germany/2022/ON/RKI465, partial genome reverse complement	63	39	60	30		90	102	0.666667	0.617647
	>OP615328.1:783-1523 Monkeypox virus isolate MPXV/Germany/2022/ON/RKI454, partial genome reverse complement	63	39	60	30		90	102	0.666667	0.617647
	>OP615327.1:783-1523 Monkeypox virus isolate MPXV/Germany/2022/ON/RKI450, partial genome reverse complement	63	39	60	30		90	102	0.666667	0.617647
	>OP615326.1:783-1523 Monkeypox virus isolate MPXV/Germany/2022/ON/RKI446, partial genome reverse complement	63	39	60	30		90	102	0.666667	0.617647
	>OP615325.1:783-1523 Monkeypox virus isolate MPXV/Germany/2022/ON/RKI449, partial genome reverse complement	63	39	60	30		90	102	0.666667	0.617647
	>OP615324.1:783-1523 Monkeypox virus isolate MPXV/Germany/2022/ON/RKI448, partial genome reverse complement	63	39	60	30		90	102	0.666667	0.617647
	>OP615323.1:783-1523 Monkeypox virus isolate MPXV/Germany/2022/ON/RKI447, partial genome reverse complement	63	39	60	30		90	102	0.666667	0.617647
	>OP615322.1:783-1523 Monkeypox virus isolate MPXV/Germany/2022/ON/RKI451, partial genome reverse complement	63	39	60	30		90	102	0.666667	0.617647
	>OP615321.1:783-1523 Monkeypox virus isolate MPXV/Germany/2022/ON/RKI445, partial genome reverse complement	63	39	60	30		90	102	0.666667	0.617647
	>OP615278.1:68-808 Monkeypox virus isolate MPX/Human/USA/CA-LACPHL-MA00205/2022, partial genome reverse complement	63	39	60	30		90	102	0.666667	0.617647
	>OP615277.1:68-808 Monkeypox virus isolate MPX/Human/USA/CA-LACPHL-MA00204/2022, partial genome reverse complement	63	39	60	30		90	102	0.666667	0.617647
	>OP615276.1:65-805 Monkeypox virus isolate MPX/Human/USA/CA-LACPHL-MA00203/2022, partial genome reverse complement	63	39	60	30		90	102	0.666667	0.617647
	>OP615275.1:68-808 Monkeypox virus isolate MPX/Human/USA/CA-LACPHL-MA00202/2022, partial genome reverse complement	63	39	60	30		90	102	0.666667	0.617647
	>OP615274.1:68-808 Monkeypox virus isolate MPX/Human/USA/CA-LACPHL-MA00201/2022, partial genome reverse complement	63	39	60	30		90	102	0.666667	0.617647
	>OP615272.1:68-808 Monkeypox virus isolate MPX/Human/USA/CA-LACPHL-MA00199/2022, partial genome reverse complement	63	39	60	30		90	102	0.666667	0.617647
	>OP615271.1:68-808 Monkeypox virus isolate MPX/Human/USA/CA-LACPHL-MA00198/2022, partial genome reverse complement	63	39	60	30		90	102	0.666667	0.617647
	>OP615270.1:449-1189 Monkeypox virus isolate MPX/Human/USA/CA-LACPHL-MA00197/2022, partial genome reverse complement	63	39	60	30		90	102	0.666667	0.617647
	>OP615269.1:68-808 Monkeypox virus isolate MPX/Human/USA/CA-LACPHL-MA00196/2022, partial genome reverse complement	63	39	60	30		90	102	0.666667	0.617647
	>OP615268.1:421-1161 Monkeypox virus isolate MPX/Human/USA/CA-LACPHL-MA00195/2022, partial genome reverse complement	63	39	60	30		90	102	0.666667	0.617647
	>OP615267.1:68-808 Monkeypox virus isolate MPX/Human/USA/CA-LACPHL-MA00194/2022, partial genome reverse complement	63	39	60	30		90	102	0.666667	0.617647
	>OP615266.1:68-808 Monkeypox virus isolate MPX/Human/USA/CA-LACPHL-MA00193/2022, partial genome reverse complement	63	39	60	30		90	102	0.666667	0.617647
	>OP615265.1:68-808 Monkeypox virus isolate MPX/Human/USA/CA-LACPHL-MA00192/2022, partial genome reverse complement	63	39	60	30		90	102	0.666667	0.617647
	>OP615264.1:395-1135 Monkeypox virus isolate MPX/Human/USA/CA-LACPHL-MA00191/2022, partial genome reverse complement	63	39	60	30		90	102	0.666667	0.617647
	>OP615263.1:68-808 Monkeypox virus isolate MPX/Human/USA/CA-LACPHL-MA00190/2022, partial genome reverse complement	63	39	60	30		90	102	0.666667	0.617647
	>OP615262.1:68-808 Monkeypox virus isolate MPX/Human/USA/CA-LACPHL-MA00189/2022, partial genome reverse complement	63	39	60	30		90	102	0.666667	0.617647
	>OP615261.1:68-808 Monkeypox virus isolate MPX/Human/USA/CA-LACPHL-MA00188/2022, partial genome reverse complement	63	39	60	30		90	102	0.666667	0.617647
	>OP615260.1:60-800 Monkeypox virus isolate MPX/Human/USA/CA-LACPHL-MA00187/2022, partial genome reverse complement	63	39	60	30		90	102	0.666667	0.617647
	>OP615259.1:68-808 Monkeypox virus isolate MPX/Human/USA/CA-LACPHL-MA00186/2022, partial genome reverse complement	63	39	60	30		90	102	0.666667	0.617647
	>OP615258.1:58-798 Monkeypox virus isolate MPX/Human/USA/CA-LACPHL-MA00185/2022, partial genome reverse complement	63	39	60	30		90	102	0.666667	0.617647
	>OP615257.1:68-808 Monkeypox virus isolate MPX/Human/USA/CA-LACPHL-MA00184/2022, partial genome reverse complement	63	39	60	30		90	102	0.666667	0.617647
	>OP615256.1:68-808 Monkeypox virus isolate MPX/Human/USA/CA-LACPHL-MA00183/2022, partial genome reverse complement	63	39	60	30		90	102	0.666667	0.617647
	>OP615255.1:68-808 Monkeypox virus isolate MPX/Human/USA/CA-LACPHL-MA00182/2022, partial genome reverse complement	63	39	60	30		90	102	0.666667	0.617647
	>OP615254.1:63-803 Monkeypox virus isolate MPX/Human/USA/CA-LACPHL-MA00181/2022, partial genome reverse complement	63	39	60	30		90	102	0.666667	0.617647
	>OP612687.1:264-1004 Monkeypox virus isolate MPXV/058/19, partial genome reverse complement	63	39	60	30		90	102	0.666667	0.617647
	>OP612686.1:633-1373 Monkeypox virus isolate MPXV/053/19, complete genome reverse complement	63	39	60	30		90	102	0.666667	0.617647
	>OP605588.1:109-849 Monkeypox virus isolate Slovenia-MPXV-47-2022, partial genome reverse complement	63	39	60	30		90	102	0.666667	0.617647
	>OP605587.1:107-847 Monkeypox virus isolate Slovenia-MPXV-46-2022, partial genome reverse complement	63	39	60	30		90	102	0.666667	0.617647
	>OP605586.1:586-1326 Monkeypox virus isolate Slovenia-MPXV-45-2022, partial genome reverse complement	63	39	60	30		90	102	0.666667	0.617647
	>OP605585.1:844-1584 Monkeypox virus isolate Slovenia-MPXV-44-2022, partial genome reverse complement	63	39	60	30		90	102	0.666667	0.617647
	>OP605584.1:826-1566 Monkeypox virus isolate Slovenia-MPXV-43-2022, partial genome reverse complement	63	39	60	30		90	102	0.666667	0.617647
	>OP605583.1:783-1523 Monkeypox virus isolate Slovenia-MPXV-42-2022, partial genome reverse complement	63	39	60	30		90	102	0.666667	0.617647
	>OP605582.1:778-1518 Monkeypox virus isolate Slovenia-MPXV-41-2022, partial genome reverse complement	63	39	60	30		90	102	0.666667	0.617647
	>OP605581.1:786-1526 Monkeypox virus isolate Slovenia-MPXV-40-2022, partial genome reverse complement	63	39	60	30		90	102	0.666667	0.617647
	>OP605580.1:555-1295 Monkeypox virus isolate Slovenia-MPXV-39-2022, partial genome reverse complement	63	39	60	30		90	102	0.666667	0.617647
	>OP605579.1:793-1533 Monkeypox virus isolate Slovenia-MPXV-37-2022, partial genome reverse complement	63	39	60	30		90	102	0.666667	0.617647
	>OP605578.1:762-1502 Monkeypox virus isolate Slovenia-MPXV-36-2022, partial genome reverse complement	63	39	60	30		90	102	0.666667	0.617647
	>OP605577.1:422-1162 Monkeypox virus isolate Slovenia-MPXV-35-2022, partial genome reverse complement	63	39	60	30		90	102	0.666667	0.617647
	>OP605576.1:377-1117 Monkeypox virus isolate Slovenia-MPXV-34-2022, partial genome reverse complement	63	39	60	30		90	102	0.666667	0.617647
	>OP605575.1:378-1118 Monkeypox virus isolate Slovenia-MPXV-33-2022, partial genome reverse complement	63	39	60	30		90	102	0.666667	0.617647
	>OP605574.1:243-983 Monkeypox virus isolate Slovenia-MPXV-32-2022, partial genome reverse complement	63	39	60	30		90	102	0.666667	0.617647
	>OP605573.1:668-1408 Monkeypox virus isolate Slovenia-MPXV-31-2022, partial genome reverse complement	63	39	60	30		90	102	0.666667	0.617647
	>OP605571.1:751-1491 Monkeypox virus isolate Slovenia-MPXV-29-2022, partial genome reverse complement	63	39	60	30		90	102	0.666667	0.617647
	>OP605570.1:559-1299 Monkeypox virus isolate Slovenia-MPXV-28-2022, partial genome reverse complement	63	39	60	30		90	102	0.666667	0.617647
	>OP605569.1:545-1285 Monkeypox virus isolate Slovenia-MPXV-27-2022, partial genome reverse complement	63	39	60	30		90	102	0.666667	0.617647
	>OP605568.1:181-921 Monkeypox virus isolate Slovenia-MPXV-26-2022, partial genome reverse complement	63	39	60	30		90	102	0.666667	0.617647
	>OP605567.1:94-834 Monkeypox virus isolate Slovenia-MPXV-25-2022, partial genome reverse complement	63	39	60	30		90	102	0.666667	0.617647
	>OP605561.1:97-837 Monkeypox virus isolate Slovenia-MPXV-19-2022, partial genome reverse complement	63	39	60	30		90	102	0.666667	0.617647
	>OP605560.1:97-837 Monkeypox virus isolate Slovenia-MPXV-18-2022, partial genome reverse complement	63	39	60	30		90	102	0.666667	0.617647
	>OP605559.1:185-925 Monkeypox virus isolate Slovenia-MPXV-17-2022, partial genome reverse complement	63	39	60	30		90	102	0.666667	0.617647
	>OP605558.1:161-901 Monkeypox virus isolate Slovenia-MPXV-16-2022, partial genome reverse complement	63	39	60	30		90	102	0.666667	0.617647
	>OP605557.1:68-808 Monkeypox virus isolate Slovenia-MPXV-14-2022, partial genome reverse complement	63	39	60	30		90	102	0.666667	0.617647
	>OP605556.1:422-1162 Monkeypox virus isolate Slovenia-MPXV-13-2022, partial genome reverse complement	63	39	60	30		90	102	0.666667	0.617647
	>OP605554.1:54-794 Monkeypox virus isolate Slovenia-MPXV-11-2022, partial genome reverse complement	63	39	60	30		90	102	0.666667	0.617647
	>OP605553.1:242-982 Monkeypox virus isolate Slovenia-MPXV-10-2022, partial genome reverse complement	63	39	60	30		90	102	0.666667	0.617647
	>OP605552.1:831-1571 Monkeypox virus isolate Slovenia-MPXV-09-2022, partial genome reverse complement	63	39	60	30		90	102	0.666667	0.617647
	>OP605551.1:833-1573 Monkeypox virus isolate Slovenia-MPXV-08-2022, partial genome reverse complement	63	39	60	30		90	102	0.666667	0.617647
	>OP604569.1:835-1575 Monkeypox virus isolate MPXV22/human/USA-OK-302, complete genome reverse complement	63	39	60	30		90	102	0.666667	0.617647
	>OP604568.1:835-1575 Monkeypox virus isolate MPXV22/human/USA-OK-301, complete genome reverse complement	63	39	60	30		90	102	0.666667	0.617647
	>OP604567.1:835-1575 Monkeypox virus isolate MPXV22/human/USA-OK-288, complete genome reverse complement	63	39	60	30		90	102	0.666667	0.617647
	>OP604566.1:835-1575 Monkeypox virus isolate MPXV22/human/USA-NE-230, complete genome reverse complement	63	39	60	30		90	102	0.666667	0.617647
	>OP604565.1:835-1575 Monkeypox virus isolate MPXV22/human/USA-NE-211, complete genome reverse complement	63	39	60	30		90	102	0.666667	0.617647
	>OP604533.1:843-1583 Monkeypox virus isolate MPXV_USA_2022_MN0005, complete genome reverse complement	63	39	60	30		90	102	0.666667	0.617647
	>OP604532.1:843-1583 Monkeypox virus isolate MPXV_USA_2022_MN0004, complete genome reverse complement	63	39	60	30		90	102	0.666667	0.617647
	>OP604531.1:843-1583 Monkeypox virus isolate MPXV_USA_2022_MN0013, complete genome reverse complement	63	39	60	30		90	102	0.666667	0.617647
	>OP604530.1:844-1584 Monkeypox virus isolate MPXV_USA_2022_MN0014, complete genome reverse complement	63	39	60	30		90	102	0.666667	0.617647
	>OP604529.1:832-1572 Monkeypox virus isolate MPXV_USA_2022_MN0006, complete genome reverse complement	63	39	60	30		90	102	0.666667	0.617647
	>OP604528.1:831-1571 Monkeypox virus isolate MPXV_USA_2022_MN0003, complete genome reverse complement	63	39	60	30		90	102	0.666667	0.617647
	>OP604527.1:843-1583 Monkeypox virus isolate MPXV_USA_2022_MN0002, complete genome reverse complement	63	39	60	30		90	102	0.666667	0.617647
	>OP604526.1:837-1577 Monkeypox virus isolate MPXV_USA_2022_MN0007, complete genome reverse complement	63	39	60	30		90	102	0.666667	0.617647
	>OP604525.1:838-1578 Monkeypox virus isolate MPXV_USA_2022_MN0012, complete genome reverse complement	63	39	60	30		90	102	0.666667	0.617647
	>OP604524.1:832-1572 Monkeypox virus isolate MPXV_USA_2022_MN0016, complete genome reverse complement	63	39	60	30		90	102	0.666667	0.617647
	>OP604523.1:843-1583 Monkeypox virus isolate MPXV_USA_2022_MN0010, complete genome reverse complement	63	39	60	30		90	102	0.666667	0.617647
	>OP604522.1:832-1572 Monkeypox virus isolate MPXV_USA_2022_MN0009, complete genome reverse complement	63	39	60	30		90	102	0.666667	0.617647
	>OP604521.1:837-1577 Monkeypox virus isolate MPXV_USA_2022_MN0011, complete genome reverse complement	63	39	60	30		90	102	0.666667	0.617647
	>OP604520.1:843-1583 Monkeypox virus isolate MPXV_USA_2022_MN0015, complete genome reverse complement	63	39	60	30		90	102	0.666667	0.617647
	>OP604519.1:824-1564 Monkeypox virus isolate MPXV_USA_2022_MN0008, complete genome reverse complement	63	39	60	30		90	102	0.666667	0.617647
	>OP603018.1:837-1577 Monkeypox virus isolate MPXV_USA_2022_CA0031, complete genome reverse complement	63	39	60	30		90	102	0.666667	0.617647
	>OP603017.1:832-1572 Monkeypox virus isolate MPXV_USA_2022_CA0033, complete genome reverse complement	63	39	60	30		90	102	0.666667	0.617647
	>OP603016.1:828-1568 Monkeypox virus isolate MPXV_USA_2022_CA0032, complete genome reverse complement	63	39	60	30		90	102	0.666667	0.617647
	>OP603015.1:832-1572 Monkeypox virus isolate MPXV_USA_2022_GA0017, complete genome reverse complement	63	39	60	30		90	102	0.666667	0.617647
	>OP603014.1:837-1577 Monkeypox virus isolate MPXV_USA_2022_NY0021, complete genome reverse complement	63	39	60	30		90	102	0.666667	0.617647
	>OP603013.1:843-1583 Monkeypox virus isolate MPXV_USA_2022_AZ0002, complete genome reverse complement	63	39	60	30		90	102	0.666667	0.617647
	>OP603012.1:844-1584 Monkeypox virus isolate MPXV_USA_2022_CA0034, complete genome reverse complement	63	39	60	30		90	102	0.666667	0.617647
	>OP603011.1:845-1585 Monkeypox virus isolate MPXV_USA_2022_IN0005, complete genome reverse complement	63	39	60	30		90	102	0.666667	0.617647
	>OP603010.1:838-1578 Monkeypox virus isolate MPXV_USA_2022_MI0002, complete genome reverse complement	63	39	60	30		90	102	0.666667	0.617647
	>OP603009.1:843-1583 Monkeypox virus isolate MPXV_USA_2022_AZ0003, complete genome reverse complement	63	39	60	30		90	102	0.666667	0.617647
	>OP603008.1:843-1583 Monkeypox virus isolate MPXV_USA_2022_NY0022, complete genome reverse complement	63	39	60	30		90	102	0.666667	0.617647
	>OP603007.1:844-1584 Monkeypox virus isolate MPXV_USA_2022_PA0007, complete genome reverse complement	63	39	60	30		90	102	0.666667	0.617647
	>OP603006.1:842-1582 Monkeypox virus isolate MPXV_USA_2022_NJ0003, complete genome reverse complement	63	39	60	30		90	102	0.666667	0.617647
	>OP603005.1:842-1582 Monkeypox virus isolate MPXV_USA_2022_SC0003, complete genome reverse complement	63	39	60	30		90	102	0.666667	0.617647
	>OP603004.1:827-1567 Monkeypox virus isolate MPXV_USA_2022_MN0004, complete genome reverse complement	63	39	60	30		90	102	0.666667	0.617647
	>OP603003.1:832-1572 Monkeypox virus isolate MPXV_USA_2022_GA0016, complete genome reverse complement	63	39	60	30		90	102	0.666667	0.617647
	>OP603002.1:833-1573 Monkeypox virus isolate MPXV_USA_2022_WI0001, complete genome reverse complement	63	39	60	30		90	102	0.666667	0.617647
	>OP603001.1:843-1583 Monkeypox virus isolate MPXV_USA_2022_AR0001, complete genome reverse complement	63	39	60	30		90	102	0.666667	0.617647
	>OX344900.1:1524-2264 Monkeypox virus isolate MPXV_418_SP_2022 genome assembly, chromosome: MPXV_418_SP_2022 reverse complement	63	39	60	30		90	102	0.666667	0.617647
	>OX344899.1:1524-2264 Monkeypox virus isolate MPXV_900_SP_2022 genome assembly, chromosome: MPXV_900_SP_2022 reverse complement	63	39	60	30		90	102	0.666667	0.617647
	>OX344898.1:1524-2264 Monkeypox virus isolate MPXV_416_SP_2022 genome assembly, chromosome: MPXV_416_SP_2022 reverse complement	63	39	60	30		90	102	0.666667	0.617647
	>OX344897.1:1524-2264 Monkeypox virus isolate MPXV_411_SP_2022 genome assembly, chromosome: MPXV_411_SP_2022 reverse complement	63	39	60	30		90	102	0.666667	0.617647
	>OX344896.1:1524-2264 Monkeypox virus isolate MPXV_641_SP_2022 genome assembly, chromosome: MPXV_641_SP_2022 reverse complement	63	39	60	30		90	102	0.666667	0.617647
	>OX344894.1:1524-2264 Monkeypox virus isolate MPXV_2370_SP_2022 genome assembly, chromosome: MPXV_2370_SP_2022 reverse complement	63	39	60	30		90	102	0.666667	0.617647
	>OX344893.1:1524-2264 Monkeypox virus isolate MPXV_2437_SP_2022 genome assembly, chromosome: MPXV_2437_SP_2022 reverse complement	63	39	60	30		90	102	0.666667	0.617647
	>OX344892.1:1524-2264 Monkeypox virus isolate MPXV_698_SP_2022 genome assembly, chromosome: MPXV_698_SP_2022 reverse complement	63	39	60	30		90	102	0.666667	0.617647
	>OX344891.1:1524-2264 Monkeypox virus isolate MPXV_2362_SP_2022 genome assembly, chromosome: MPXV_2362_SP_2022 reverse complement	63	39	60	30		90	102	0.666667	0.617647
	>OX344890.1:1525-2265 Monkeypox virus isolate MPXV_2309_SP_2022 genome assembly, chromosome: MPXV_2309_SP_2022 reverse complement	63	39	60	30		90	102	0.666667	0.617647
	>OX344889.1:1524-2264 Monkeypox virus isolate MPXV_420_SP_2022 genome assembly, chromosome: MPXV_420_SP_2022 reverse complement	63	39	60	30		90	102	0.666667	0.617647
	>OX344887.1:1524-2264 Monkeypox virus isolate MPXV_438_SP_2022 genome assembly, chromosome: MPXV_438_SP_2022 reverse complement	63	39	60	30		90	102	0.666667	0.617647
	>OX344886.1:1524-2264 Monkeypox virus isolate MPXV_1081_SP_2022 genome assembly, chromosome: MPXV_1081_SP_2022 reverse complement	63	39	60	30		90	102	0.666667	0.617647
	>OX344885.1:1524-2264 Monkeypox virus isolate MPXV_2318_SP_2022 genome assembly, chromosome: MPXV_2318_SP_2022 reverse complement	63	39	60	30		90	102	0.666667	0.617647
	>OX344884.1:1524-2264 Monkeypox virus isolate MPXV_1579_SP_2022 genome assembly, chromosome: MPXV_1579_SP_2022 reverse complement	63	39	60	30		90	102	0.666667	0.617647
	>OX344883.1:1524-2264 Monkeypox virus isolate MPXV_2307_SP_2022 genome assembly, chromosome: MPXV_2307_SP_2022 reverse complement	63	39	60	30		90	102	0.666667	0.617647
	>OX344882.1:1524-2264 Monkeypox virus isolate MPXV_2286_SP_2022 genome assembly, chromosome: MPXV_2286_SP_2022 reverse complement	63	39	60	30		90	102	0.666667	0.617647
	>OX344880.1:1524-2264 Monkeypox virus isolate MPXV_2369_SP_2022 genome assembly, chromosome: MPXV_2369_SP_2022 reverse complement	63	39	60	30		90	102	0.666667	0.617647
	>OX344879.1:1524-2264 Monkeypox virus isolate MPXV_2388_SP_2022 genome assembly, chromosome: MPXV_2388_SP_2022 reverse complement	63	39	60	30		90	102	0.666667	0.617647
	>OX344878.1:1524-2264 Monkeypox virus isolate MPXV_2317_SP_2022 genome assembly, chromosome: MPXV_2317_SP_2022 reverse complement	63	39	60	30		90	102	0.666667	0.617647
	>OX344877.1:1525-2265 Monkeypox virus isolate MPXV_2345_SP_2022 genome assembly, chromosome: MPXV_2345_SP_2022 reverse complement	63	39	60	30		90	102	0.666667	0.617647
	>OX344875.1:1524-2264 Monkeypox virus isolate MPXV_2434_SP_2022 genome assembly, chromosome: MPXV_2434_SP_2022 reverse complement	63	39	60	30		90	102	0.666667	0.617647
	>OX344874.1:1524-2264 Monkeypox virus isolate MPXV_431_SP_2022 genome assembly, chromosome: MPXV_431_SP_2022 reverse complement	63	39	60	30		90	102	0.666667	0.617647
	>OX344873.1:1524-2264 Monkeypox virus isolate MPXV_435_SP_2022 genome assembly, chromosome: MPXV_435_SP_2022 reverse complement	63	39	60	30		90	102	0.666667	0.617647
	>OX344872.1:1524-2264 Monkeypox virus isolate MPXV_347_R_SP_2022 genome assembly, chromosome: MPXV_347_R_SP_2022 reverse complement	63	39	60	30		90	102	0.666667	0.617647
	>OX344871.1:1524-2264 Monkeypox virus isolate MPXV_417_SP_2022 genome assembly, chromosome: MPXV_417_SP_2022 reverse complement	63	39	60	30		90	102	0.666667	0.617647
	>OX344870.1:1524-2264 Monkeypox virus isolate MPXV_415_SP_2022 genome assembly, chromosome: MPXV_415_SP_2022 reverse complement	63	39	60	30		90	102	0.666667	0.617647
	>OX344869.1:1524-2264 Monkeypox virus isolate MPXV_441_SP_2022 genome assembly, chromosome: MPXV_441_SP_2022 reverse complement	63	39	60	30		90	102	0.666667	0.617647
	>OX344868.1:1524-2264 Monkeypox virus isolate MPXV_1300_SP_2022 genome assembly, chromosome: MPXV_1300_SP_2022 reverse complement	63	39	60	30		90	102	0.666667	0.617647
	>OX344867.1:1524-2264 Monkeypox virus isolate MPXV_419_SP_2022 genome assembly, chromosome: MPXV_419_SP_2022 reverse complement	63	39	60	30		90	102	0.666667	0.617647
	>OX344866.1:1524-2264 Monkeypox virus isolate MPXV_1077_SP_2022 genome assembly, chromosome: MPXV_1077_SP_2022 reverse complement	63	39	60	30		90	102	0.666667	0.617647
	>OX344865.1:1524-2264 Monkeypox virus isolate MPXV_13555_SP_2022 genome assembly, chromosome: MPXV_13555_SP_2022 reverse complement	63	39	60	30		90	102	0.666667	0.617647
	>OX344864.1:1524-2264 Monkeypox virus isolate MPXV_2428_SP_2022 genome assembly, chromosome: MPXV_2428_SP_2022 reverse complement	63	39	60	30		90	102	0.666667	0.617647
	>OX044348.2:1525-2265 Monkeypox virus isolate MPXV_407_SP_2022 genome assembly, chromosome: MPXV_407_SP_2022 reverse complement	63	39	60	30		90	102	0.666667	0.617647
	>OX044347.2:1524-2264 Monkeypox virus isolate MPXV_457_SP_2022 genome assembly, chromosome: MPXV_457_SP_2022 reverse complement	63	39	60	30		90	102	0.666667	0.617647
	>OX044346.2:1524-2264 Monkeypox virus isolate MPXV_403_SP_2022 genome assembly, chromosome: MPXV_403_SP_2022 reverse complement	63	39	60	30		90	102	0.666667	0.617647
	>OX044345.2:1524-2264 Monkeypox virus isolate MPXV_395_SP_2022 genome assembly, chromosome: MPXV_395_SP_2022 reverse complement	63	39	60	30		90	102	0.666667	0.617647
	>OX044344.2:1524-2264 Monkeypox virus isolate MPXV_453_SP_2022 genome assembly, chromosome: MPXV_453_SP_2022 reverse complement	63	39	60	30		90	102	0.666667	0.617647
	>OX044343.2:1524-2264 Monkeypox virus isolate MPXV_399_SP_2022 genome assembly, chromosome: MPXV_399_SP_2022 reverse complement	63	39	60	30		90	102	0.666667	0.617647
	>OX044342.2:1524-2264 Monkeypox virus isolate MPXV_349_R_SP_2022 genome assembly, chromosome: MPXV_349_R_SP_2022 reverse complement	63	39	60	30		90	102	0.666667	0.617647
	>OX044341.2:1524-2264 Monkeypox virus isolate MPXV_352_R_SP_2022 genome assembly, chromosome: MPXV_352_R_SP_2022 reverse complement	63	39	60	30		90	102	0.666667	0.617647
	>OX044340.2:1524-2264 Monkeypox virus isolate MPXV_350_R_SP_2022 genome assembly, chromosome: MPXV_350_R_SP_2022 reverse complement	63	39	60	30		90	102	0.666667	0.617647
	>OX044337.2:1524-2264 Monkeypox virus isolate MPXV_351_R_SP_2022 genome assembly, chromosome: MPXV_351_R_SP_2022 reverse complement	63	39	60	30		90	102	0.666667	0.617647
	>OX044336.2:1524-2264 Monkeypox virus isolate MPXV_353_R_SP_2022 genome assembly, chromosome: MPXV_353_R_SP_2022 reverse complement	63	39	60	30		90	102	0.666667	0.617647
	>OP598104.1:67-807 Monkeypox virus isolate MPXV/Human/USA/MA-USAFSAM-M0002/2022, partial genome reverse complement	63	39	60	30		90	102	0.666667	0.617647
	>OP598103.1:68-808 Monkeypox virus isolate MPXV/Human/USA/AL-USAFSAM-M0001b/2022, partial genome reverse complement	63	39	60	30		90	102	0.666667	0.617647
	>OP598102.1:65-805 Monkeypox virus isolate MPXV/Human/USA/AL-USAFSAM-M0001a/2022, partial genome reverse complement	63	39	60	30		90	102	0.666667	0.617647
	>OP597799.1:68-808 Monkeypox virus isolate MN-MDH-MPXV_0025, partial genome reverse complement	63	39	60	30		90	102	0.666667	0.617647
	>OP597798.1:68-808 Monkeypox virus isolate MN-MDH-MPXV_0024, partial genome reverse complement	63	39	60	30		90	102	0.666667	0.617647
	>OP597797.1:68-808 Monkeypox virus isolate MN-MDH-MPXV_0023, partial genome reverse complement	63	39	60	30		90	102	0.666667	0.617647
	>OP597796.1:68-808 Monkeypox virus isolate MN-MDH-MPXV_0022, partial genome reverse complement	63	39	60	30		90	102	0.666667	0.617647
	>OP597795.1:68-808 Monkeypox virus isolate MN-MDH-MPXV_0021, partial genome reverse complement	63	39	60	30		90	102	0.666667	0.617647
	>OP597794.1:60-800 Monkeypox virus isolate MN-MDH-MPXV_0020, partial genome reverse complement	63	39	60	30		90	102	0.666667	0.617647
	>OP597793.1:68-808 Monkeypox virus isolate MN-MDH-MPXV_0019, partial genome reverse complement	63	39	60	30		90	102	0.666667	0.617647
	>OP597792.1:66-806 Monkeypox virus isolate MN-MDH-MPXV_0018, partial genome reverse complement	63	39	60	30		90	102	0.666667	0.617647
	>OP597791.1:66-806 Monkeypox virus isolate MN-MDH-MPXV_0017, partial genome reverse complement	63	39	60	30		90	102	0.666667	0.617647
	>OP597790.1:68-808 Monkeypox virus isolate MN-MDH-MPXV_0016, partial genome reverse complement	63	39	60	30		90	102	0.666667	0.617647
	>OP597789.1:64-804 Monkeypox virus isolate MN-MDH-MPXV_0015, partial genome reverse complement	63	39	60	30		90	102	0.666667	0.617647
	>OP597788.1:58-798 Monkeypox virus isolate MN-MDH-MPXV_0014, partial genome reverse complement	63	39	60	30		90	102	0.666667	0.617647
	>OP597787.1:68-808 Monkeypox virus isolate MN-MDH-MPXV_0013, partial genome reverse complement	63	39	60	30		90	102	0.666667	0.617647
	>OP597786.1:441-1181 Monkeypox virus isolate MN-MDH-MPXV_0012, partial genome reverse complement	63	39	60	30		90	102	0.666667	0.617647
	>OP597785.1:68-808 Monkeypox virus isolate MN-MDH-MPXV_0011, partial genome reverse complement	63	39	60	30		90	102	0.666667	0.617647
	>OP597784.1:479-1219 Monkeypox virus isolate MN-MDH-MPXV_0010, partial genome reverse complement	63	39	60	30		90	102	0.666667	0.617647
	>OP597783.1:479-1219 Monkeypox virus isolate MN-MDH-MPXV_0009, partial genome reverse complement	63	39	60	30		90	102	0.666667	0.617647
	>OP597782.1:60-800 Monkeypox virus isolate MN-MDH-MPXV_0008, partial genome reverse complement	63	39	60	30		90	102	0.666667	0.617647
	>OP597781.1:68-808 Monkeypox virus isolate MN-MDH-MPXV_0007, partial genome reverse complement	63	39	60	30		90	102	0.666667	0.617647
	>OP597780.1:61-801 Monkeypox virus isolate MN-MDH-MPXV_0006, partial genome reverse complement	63	39	60	30		90	102	0.666667	0.617647
	>OP597779.1:68-808 Monkeypox virus isolate MN-MDH-MPXV_0005, partial genome reverse complement	63	39	60	30		90	102	0.666667	0.617647
	>OP597778.1:68-808 Monkeypox virus isolate MN-MDH-MPXV_0004, partial genome reverse complement	63	39	60	30		90	102	0.666667	0.617647
	>OP597777.1:68-808 Monkeypox virus isolate MN-MDH-MPXV_0003, partial genome reverse complement	63	39	60	30		90	102	0.666667	0.617647
	>OP597776.1:448-1188 Monkeypox virus isolate MN-MDH-MPXV_0002, partial genome reverse complement	63	39	60	30		90	102	0.666667	0.617647
	>OP597775.1:465-1205 Monkeypox virus isolate MN-MDH-MPXV_0001, partial genome reverse complement	63	39	60	30		90	102	0.666667	0.617647
	>OP594208.1:832-1572 Monkeypox virus isolate MPXV/Germany/2022/RKI444, partial genome reverse complement	63	39	60	30		90	102	0.666667	0.617647
	>OP594207.1:832-1572 Monkeypox virus isolate MPXV/Germany/2022/RKI443, complete genome reverse complement	63	39	60	30		90	102	0.666667	0.617647
	>OP594206.1:832-1572 Monkeypox virus isolate MPXV/Germany/2022/RKI442, partial genome reverse complement	63	39	60	30		90	102	0.666667	0.617647
	>OP594205.1:832-1572 Monkeypox virus isolate MPXV/Germany/2022/RKI441, partial genome reverse complement	63	39	60	30		90	102	0.666667	0.617647
	>OP594204.1:832-1572 Monkeypox virus isolate MPXV/Germany/2022/RKI440, complete genome reverse complement	63	39	60	30		90	102	0.666667	0.617647
	>OP594202.1:832-1572 Monkeypox virus isolate MPXV/Germany/2022/RKI438, partial genome reverse complement	63	39	60	30		90	102	0.666667	0.617647
	>OP594201.1:832-1572 Monkeypox virus isolate MPXV/Germany/2022/RKI437, partial genome reverse complement	63	39	60	30		90	102	0.666667	0.617647
	>OP594200.1:832-1572 Monkeypox virus isolate MPXV/Germany/2022/RKI436, partial genome reverse complement	63	39	60	30		90	102	0.666667	0.617647
	>OP594199.1:832-1572 Monkeypox virus isolate MPXV/Germany/2022/RKI435, partial genome reverse complement	63	39	60	30		90	102	0.666667	0.617647
	>OP594198.1:832-1572 Monkeypox virus isolate MPXV/Germany/2022/RKI434, partial genome reverse complement	63	39	60	30		90	102	0.666667	0.617647
	>OP594197.1:832-1572 Monkeypox virus isolate MPXV/Germany/2022/RKI433, complete genome reverse complement	63	39	60	30		90	102	0.666667	0.617647
	>OP594196.1:832-1572 Monkeypox virus isolate MPXV/Germany/2022/RKI432, complete genome reverse complement	63	39	60	30		90	102	0.666667	0.617647
	>OP594195.1:832-1572 Monkeypox virus isolate MPXV/Germany/2022/RKI431, complete genome reverse complement	63	39	60	30		90	102	0.666667	0.617647
	>OP594194.1:832-1572 Monkeypox virus isolate MPXV/Germany/2022/RKI430, partial genome reverse complement	63	39	60	30		90	102	0.666667	0.617647
	>OP594193.1:832-1572 Monkeypox virus isolate MPXV/Germany/2022/RKI429, complete genome reverse complement	63	39	60	30		90	102	0.666667	0.617647
	>OP594192.1:832-1572 Monkeypox virus isolate MPXV/Germany/2022/RKI428, complete genome reverse complement	63	39	60	30		90	102	0.666667	0.617647
	>OP594191.1:832-1572 Monkeypox virus isolate MPXV/Germany/2022/RKI427, partial genome reverse complement	63	39	60	30		90	102	0.666667	0.617647
	>OP594190.1:832-1572 Monkeypox virus isolate MPXV/Germany/2022/RKI426, partial genome reverse complement	63	39	60	30		90	102	0.666667	0.617647
	>OP594189.1:832-1572 Monkeypox virus isolate MPXV/Germany/2022/RKI425, partial genome reverse complement	63	39	60	30		90	102	0.666667	0.617647
	>OP594188.1:832-1572 Monkeypox virus isolate MPXV/Germany/2022/RKI424, partial genome reverse complement	63	39	60	30		90	102	0.666667	0.617647
	>OP594187.1:832-1572 Monkeypox virus isolate MPXV/Germany/2022/RKI423, partial genome reverse complement	63	39	60	30		90	102	0.666667	0.617647
	>OP594186.1:832-1572 Monkeypox virus isolate MPXV/Germany/2022/RKI422, partial genome reverse complement	63	39	60	30		90	102	0.666667	0.617647
	>OP587264.1:188-928 Monkeypox virus isolate MPXV/Human/USA/CA-CDPH-MPX000040/2022, complete genome reverse complement	63	39	60	30		90	102	0.666667	0.617647
	>OP587261.1:431-1171 Monkeypox virus isolate MPXV/Human/USA/CA-CDPH-MPX000039/2022, partial genome reverse complement	63	39	60	30		90	102	0.666667	0.617647
	>OP587260.1:53-793 Monkeypox virus isolate MPXV/Human/USA/CA-CDPH-MPX000038/2022, complete genome reverse complement	63	39	60	30		90	102	0.666667	0.617647
	>OP587259.1:480-1220 Monkeypox virus isolate MPXV/Human/USA/CA-CDPH-MPX000037/2022, complete genome reverse complement	63	39	60	30		90	102	0.666667	0.617647
	>OP587258.1:441-1181 Monkeypox virus isolate MPXV/Human/USA/CA-CDPH-MPX000036/2022, partial genome reverse complement	63	39	60	30		90	102	0.666667	0.617647
	>OP587257.1:98-838 Monkeypox virus isolate MPXV/Human/USA/CA-CDPH-MPX000033/2022, complete genome reverse complement	63	39	60	30		90	102	0.666667	0.617647
	>OP587256.1:76-816 Monkeypox virus isolate MPXV/Human/USA/CA-CDPH-MPX000028/2022, partial genome reverse complement	63	39	60	30		90	102	0.666667	0.617647
	>OP587255.1:76-816 Monkeypox virus isolate MPXV/Human/USA/CA-CDPH-MPX000027/2022, partial genome reverse complement	63	39	60	30		90	102	0.666667	0.617647
	>OP587254.1:76-816 Monkeypox virus isolate MPXV/Human/USA/CA-CDPH-MPX000025/2022, partial genome reverse complement	63	39	60	30		90	102	0.666667	0.617647
	>OP587253.1:76-816 Monkeypox virus isolate MPXV/Human/USA/CA-CDPH-MPX000024/2022, partial genome reverse complement	63	39	60	30		90	102	0.666667	0.617647
	>OP587252.1:76-816 Monkeypox virus isolate MPXV/Human/USA/CA-CDPH-MPX000023/2022, complete genome reverse complement	63	39	60	30		90	102	0.666667	0.617647
	>OP587251.1:461-1201 Monkeypox virus isolate MPXV/Human/USA/CA-CDPH-MPX000022/2022, partial genome reverse complement	63	39	60	30		90	102	0.666667	0.617647
	>OP587250.1:76-816 Monkeypox virus isolate MPXV/Human/USA/CA-CDPH-MPX000021/2022, partial genome reverse complement	63	39	60	30		90	102	0.666667	0.617647
	>OP555623.1:321-1061 Monkeypox virus isolate Monkeypox/PT0552/2022, partial genome reverse complement	63	39	60	30		90	102	0.666667	0.617647
	>OP555622.1:460-1200 Monkeypox virus isolate Monkeypox/PT0551/2022, partial genome reverse complement	63	39	60	30		90	102	0.666667	0.617647
	>OP555621.1:474-1214 Monkeypox virus isolate Monkeypox/PT0550/2022, partial genome reverse complement	63	39	60	30		90	102	0.666667	0.617647
	>OP555620.1:365-1105 Monkeypox virus isolate Monkeypox/PT0549/2022, partial genome reverse complement	63	39	60	30		90	102	0.666667	0.617647
	>OP555619.1:338-1078 Monkeypox virus isolate Monkeypox/PT0548/2022, partial genome reverse complement	63	39	60	30		90	102	0.666667	0.617647
	>OP555618.1:419-1159 Monkeypox virus isolate Monkeypox/PT0547/2022, partial genome reverse complement	63	39	60	30		90	102	0.666667	0.617647
	>OP555617.1:448-1188 Monkeypox virus isolate Monkeypox/PT0546/2022, partial genome reverse complement	63	39	60	30		90	102	0.666667	0.617647
	>OP555616.1:465-1205 Monkeypox virus isolate Monkeypox/PT0545/2022, partial genome reverse complement	63	39	60	30		90	102	0.666667	0.617647
	>OP555615.1:404-1144 Monkeypox virus isolate Monkeypox/PT0544/2022, partial genome reverse complement	63	39	60	30		90	102	0.666667	0.617647
	>OP555614.1:365-1105 Monkeypox virus isolate Monkeypox/PT0543/2022, partial genome reverse complement	63	39	60	30		90	102	0.666667	0.617647
	>OP555613.1:30-770 Monkeypox virus isolate Monkeypox/PT0542/2022, partial genome reverse complement	63	39	60	30		90	102	0.666667	0.617647
	>OP555612.1:434-1174 Monkeypox virus isolate Monkeypox/PT0541/2022, partial genome reverse complement	63	39	60	30		90	102	0.666667	0.617647
	>OP555611.1:437-1177 Monkeypox virus isolate Monkeypox/PT0540/2022, partial genome reverse complement	63	39	60	30		90	102	0.666667	0.617647
	>OP555610.1:339-1079 Monkeypox virus isolate Monkeypox/PT0539/2022, partial genome reverse complement	63	39	60	30		90	102	0.666667	0.617647
	>OP555608.1:447-1187 Monkeypox virus isolate Monkeypox/PT0537/2022, partial genome reverse complement	63	39	60	30		90	102	0.666667	0.617647
	>OP555607.1:449-1189 Monkeypox virus isolate Monkeypox/PT0536/2022, partial genome reverse complement	63	39	60	30		90	102	0.666667	0.617647
	>OP555606.1:345-1085 Monkeypox virus isolate Monkeypox/PT0535/2022, partial genome reverse complement	63	39	60	30		90	102	0.666667	0.617647
	>OP587249.1:76-816 Monkeypox virus isolate MPXV/Human/USA/CA-CDPH-MPX000020/2022, partial genome reverse complement	63	39	60	30		90	102	0.666667	0.617647
	>OP587248.1:76-816 Monkeypox virus isolate MPXV/Human/USA/CA-CDPH-MPX000019/2022, partial genome reverse complement	63	39	60	30		90	102	0.666667	0.617647
	>OP587247.1:76-816 Monkeypox virus isolate MPXV/Human/USA/CA-CDPH-MPX000018/2022, partial genome reverse complement	63	39	60	30		90	102	0.666667	0.617647
	>OP587246.1:76-816 Monkeypox virus isolate MPXV/Human/USA/CA-CDPH-MPX000017/2022, partial genome reverse complement	63	39	60	30		90	102	0.666667	0.617647
	>OP587245.1:76-816 Monkeypox virus isolate MPXV/Human/USA/CA-CDPH-MPX000016/2022, partial genome reverse complement	63	39	60	30		90	102	0.666667	0.617647
	>OP587244.1:76-816 Monkeypox virus isolate MPXV/Human/USA/CA-CDPH-MPX000015/2022, partial genome reverse complement	63	39	60	30		90	102	0.666667	0.617647
	>OP587243.1:76-816 Monkeypox virus isolate MPXV/Human/USA/CA-CDPH-MPX000013/2022, partial genome reverse complement	63	39	60	30		90	102	0.666667	0.617647
	>OP587242.1:76-816 Monkeypox virus isolate MPXV/Human/USA/CA-CDPH-MPX000012/2022, partial genome reverse complement	63	39	60	30		90	102	0.666667	0.617647
	>OP587241.1:76-816 Monkeypox virus isolate MPXV/Human/USA/CA-CDPH-MPX000011/2022, partial genome reverse complement	63	39	60	30		90	102	0.666667	0.617647
	>OP587240.1:76-816 Monkeypox virus isolate MPXV/Human/USA/CA-CDPH-MPX000008/2022, partial genome reverse complement	63	39	60	30		90	102	0.666667	0.617647
	>OP588946.1:835-1575 Monkeypox virus isolate hMpxV/USA/NY-URMC-2207A102/2022, complete genome reverse complement	63	39	60	30		90	102	0.666667	0.617647
	>OP588945.1:835-1575 Monkeypox virus isolate hMpxV/USA/NY-URMC-2207A101/2022, complete genome reverse complement	63	39	60	30		90	102	0.666667	0.617647
	>OP586622.1:834-1574 Monkeypox virus isolate MpxV/human/CAN/UN-NML-3440/2022, partial genome reverse complement	63	39	60	30		90	102	0.666667	0.617647
	>OP588284.1:783-1523 Monkeypox virus isolate MPXV/Germany/2022/ON/RKI421, partial genome reverse complement	63	39	60	30		90	102	0.666667	0.617647
	>OP588283.1:783-1523 Monkeypox virus isolate MPXV/Germany/2022/ON/RKI420, partial genome reverse complement	63	39	60	30		90	102	0.666667	0.617647
	>OP588282.1:783-1523 Monkeypox virus isolate MPXV/Germany/2022/ON/RKI419, partial genome reverse complement	63	39	60	30		90	102	0.666667	0.617647
	>OP588281.1:783-1523 Monkeypox virus isolate MPXV/Germany/2022/ON/RKI418, partial genome reverse complement	63	39	60	30		90	102	0.666667	0.617647
	>OP588280.1:783-1523 Monkeypox virus isolate MPXV/Germany/2022/ON/RKI417, partial genome reverse complement	63	39	60	30		90	102	0.666667	0.617647
	>OP588279.1:783-1523 Monkeypox virus isolate MPXV/Germany/2022/ON/RKI416, partial genome reverse complement	63	39	60	30		90	102	0.666667	0.617647
	>OP588278.1:783-1523 Monkeypox virus isolate MPXV/Germany/2022/ON/RKI415, partial genome reverse complement	63	39	60	30		90	102	0.666667	0.617647
	>OP588277.1:783-1523 Monkeypox virus isolate MPXV/Germany/2022/ON/RKI414, partial genome reverse complement	63	39	60	30		90	102	0.666667	0.617647
	>OP588276.1:783-1523 Monkeypox virus isolate MPXV/Germany/2022/ON/RKI413, partial genome reverse complement	63	39	60	30		90	102	0.666667	0.617647
	>OP588275.1:783-1523 Monkeypox virus isolate MPXV/Germany/2022/ON/RKI412, partial genome reverse complement	63	39	60	30		90	102	0.666667	0.617647
	>OP588274.1:783-1523 Monkeypox virus isolate MPXV/Germany/2022/ON/RKI411, partial genome reverse complement	63	39	60	30		90	102	0.666667	0.617647
	>OP580613.1:479-1219 Monkeypox virus isolate hMPX/USA/CA-LACPHL-MA00180/2022, partial genome reverse complement	63	39	60	30		90	102	0.666667	0.617647
	>OP580612.1:441-1181 Monkeypox virus isolate hMPX/USA/CA-LACPHL-MA00179/2022, partial genome reverse complement	63	39	60	30		90	102	0.666667	0.617647
	>OP580611.1:68-808 Monkeypox virus isolate hMPX/USA/CA-LACPHL-MA00178/2022, partial genome reverse complement	63	39	60	30		90	102	0.666667	0.617647
	>OP580610.1:68-808 Monkeypox virus isolate hMPX/USA/CA-LACPHL-MA00177/2022, partial genome reverse complement	63	39	60	30		90	102	0.666667	0.617647
	>OP580608.1:68-808 Monkeypox virus isolate hMPX/USA/CA-LACPHL-MA00175/2022, partial genome reverse complement	63	39	60	30		90	102	0.666667	0.617647
	>OP580607.1:70-810 Monkeypox virus isolate hMPX/USA/CA-LACPHL-MA00174/2022, partial genome reverse complement	63	39	60	30		90	102	0.666667	0.617647
	>OP580606.1:68-808 Monkeypox virus isolate hMPX/USA/CA-LACPHL-MA00173/2022, partial genome reverse complement	63	39	60	30		90	102	0.666667	0.617647
	>OP580605.1:479-1219 Monkeypox virus isolate hMPX/USA/CA-LACPHL-MA00172/2022, partial genome reverse complement	63	39	60	30		90	102	0.666667	0.617647
	>OP580604.1:68-808 Monkeypox virus isolate hMPX/USA/CA-LACPHL-MA00171/2022, partial genome reverse complement	63	39	60	30		90	102	0.666667	0.617647
	>OP580603.1:479-1219 Monkeypox virus isolate hMPX/USA/CA-LACPHL-MA00170/2022, partial genome reverse complement	63	39	60	30		90	102	0.666667	0.617647
	>OP580602.1:68-808 Monkeypox virus isolate hMPX/USA/CA-LACPHL-MA00169/2022, partial genome reverse complement	63	39	60	30		90	102	0.666667	0.617647
	>OP580601.1:368-1108 Monkeypox virus isolate hMPX/USA/CA-LACPHL-MA00168/2022, partial genome reverse complement	63	39	60	30		90	102	0.666667	0.617647
	>OP580600.1:68-808 Monkeypox virus isolate hMPX/USA/CA-LACPHL-MA00167/2022, partial genome reverse complement	63	39	60	30		90	102	0.666667	0.617647
	>OP580599.1:68-808 Monkeypox virus isolate hMPX/USA/CA-LACPHL-MA00166/2022, partial genome reverse complement	63	39	60	30		90	102	0.666667	0.617647
	>OP580598.1:66-806 Monkeypox virus isolate hMPX/USA/CA-LACPHL-MA00165/2022, partial genome reverse complement	63	39	60	30		90	102	0.666667	0.617647
	>OP580597.1:209-949 Monkeypox virus isolate hMPX/USA/CA-LACPHL-MA00164/2022, partial genome reverse complement	63	39	60	30		90	102	0.666667	0.617647
	>OP580596.1:68-808 Monkeypox virus isolate hMPX/USA/CA-LACPHL-MA00163/2022, partial genome reverse complement	63	39	60	30		90	102	0.666667	0.617647
	>OP580595.1:68-808 Monkeypox virus isolate hMPX/USA/CA-LACPHL-MA00162/2022, partial genome reverse complement	63	39	60	30		90	102	0.666667	0.617647
	>OP580594.1:68-808 Monkeypox virus isolate hMPX/USA/CA-LACPHL-MA00161/2022, partial genome reverse complement	63	39	60	30		90	102	0.666667	0.617647
	>OP580593.1:68-808 Monkeypox virus isolate hMPX/USA/CA-LACPHL-MA00160/2022, partial genome reverse complement	63	39	60	30		90	102	0.666667	0.617647
	>OP580592.1:68-808 Monkeypox virus isolate hMPX/USA/CA-LACPHL-MA00159/2022, partial genome reverse complement	63	39	60	30		90	102	0.666667	0.617647
	>OP580591.1:68-808 Monkeypox virus isolate hMPX/USA/CA-LACPHL-MA00158/2022, partial genome reverse complement	63	39	60	30		90	102	0.666667	0.617647
	>OP580590.1:479-1219 Monkeypox virus isolate hMPX/USA/CA-LACPHL-MA00157/2022, partial genome reverse complement	63	39	60	30		90	102	0.666667	0.617647
	>OP580589.1:68-808 Monkeypox virus isolate hMPX/USA/CA-LACPHL-MA00156/2022, partial genome reverse complement	63	39	60	30		90	102	0.666667	0.617647
	>OP580588.1:68-808 Monkeypox virus isolate hMPX/USA/CA-LACPHL-MA00155/2022, partial genome reverse complement	63	39	60	30		90	102	0.666667	0.617647
	>OP580587.1:70-810 Monkeypox virus isolate hMPX/USA/CA-LACPHL-MA00154/2022, partial genome reverse complement	63	39	60	30		90	102	0.666667	0.617647
	>OP555662.1:35-775 Monkeypox virus isolate Monkeypox/PT0595/2022, partial genome reverse complement	63	39	60	30		90	102	0.666667	0.617647
	>OP555661.1:148-888 Monkeypox virus isolate Monkeypox/PT0594/2022, partial genome reverse complement	63	39	60	30		90	102	0.666667	0.617647
	>OP555660.1:35-775 Monkeypox virus isolate Monkeypox/PT0593/2022, partial genome reverse complement	63	39	60	30		90	102	0.666667	0.617647
	>OP555659.1:385-1125 Monkeypox virus isolate Monkeypox/PT0592/2022, partial genome reverse complement	63	39	60	30		90	102	0.666667	0.617647
	>OP555658.1:158-898 Monkeypox virus isolate Monkeypox/PT0591/2022, partial genome reverse complement	63	39	60	30		90	102	0.666667	0.617647
	>OP555657.1:456-1196 Monkeypox virus isolate Monkeypox/PT0589/2022, partial genome reverse complement	63	39	60	30		90	102	0.666667	0.617647
	>OP555656.1:416-1156 Monkeypox virus isolate Monkeypox/PT0588/2022, partial genome reverse complement	63	39	60	30		90	102	0.666667	0.617647
	>OP555655.1:464-1204 Monkeypox virus isolate Monkeypox/PT0586/2022, partial genome reverse complement	63	39	60	30		90	102	0.666667	0.617647
	>OP555654.1:446-1186 Monkeypox virus isolate Monkeypox/PT0585/2022, partial genome reverse complement	63	39	60	30		90	102	0.666667	0.617647
	>OP555653.1:453-1193 Monkeypox virus isolate Monkeypox/PT0583/2022, partial genome reverse complement	63	39	60	30		90	102	0.666667	0.617647
	>OP555652.1:442-1182 Monkeypox virus isolate Monkeypox/PT0581/2022, partial genome reverse complement	63	39	60	30		90	102	0.666667	0.617647
	>OP555651.1:30-770 Monkeypox virus isolate Monkeypox/PT0580/2022, partial genome reverse complement	63	39	60	30		90	102	0.666667	0.617647
	>OP555650.1:32-772 Monkeypox virus isolate Monkeypox/PT0579/2022, partial genome reverse complement	63	39	60	30		90	102	0.666667	0.617647
	>OP555649.1:33-773 Monkeypox virus isolate Monkeypox/PT0578/2022, partial genome reverse complement	63	39	60	30		90	102	0.666667	0.617647
	>OP555648.1:58-798 Monkeypox virus isolate Monkeypox/PT0577/2022, partial genome reverse complement	63	39	60	30		90	102	0.666667	0.617647
	>OP555647.1:448-1188 Monkeypox virus isolate Monkeypox/PT0576/2022, partial genome reverse complement	63	39	60	30		90	102	0.666667	0.617647
	>OP555646.1:242-982 Monkeypox virus isolate Monkeypox/PT0575/2022, partial genome reverse complement	63	39	60	30		90	102	0.666667	0.617647
	>OP555645.1:52-792 Monkeypox virus isolate Monkeypox/PT0574/2022, partial genome reverse complement	63	39	60	30		90	102	0.666667	0.617647
	>OP555644.1:242-982 Monkeypox virus isolate Monkeypox/PT0573/2022, partial genome reverse complement	63	39	60	30		90	102	0.666667	0.617647
	>OP555643.1:438-1178 Monkeypox virus isolate Monkeypox/PT0572/2022, partial genome reverse complement	63	39	60	30		90	102	0.666667	0.617647
	>OP555642.1:462-1202 Monkeypox virus isolate Monkeypox/PT0571/2022, partial genome reverse complement	63	39	60	30		90	102	0.666667	0.617647
	>OP555641.1:438-1178 Monkeypox virus isolate Monkeypox/PT0570/2022, partial genome reverse complement	63	39	60	30		90	102	0.666667	0.617647
	>OP555640.1:448-1188 Monkeypox virus isolate Monkeypox/PT0569/2022, partial genome reverse complement	63	39	60	30		90	102	0.666667	0.617647
	>OP555639.1:34-774 Monkeypox virus isolate Monkeypox/PT0568/2022, partial genome reverse complement	63	39	60	30		90	102	0.666667	0.617647
	>OP555638.1:339-1079 Monkeypox virus isolate Monkeypox/PT0567/2022, partial genome reverse complement	63	39	60	30		90	102	0.666667	0.617647
	>OP555637.1:453-1193 Monkeypox virus isolate Monkeypox/PT0566/2022, partial genome reverse complement	63	39	60	30		90	102	0.666667	0.617647
	>OP555636.1:399-1139 Monkeypox virus isolate Monkeypox/PT0565/2022, partial genome reverse complement	63	39	60	30		90	102	0.666667	0.617647
	>OP555635.1:369-1109 Monkeypox virus isolate Monkeypox/PT0564/2022, partial genome reverse complement	63	39	60	30		90	102	0.666667	0.617647
	>OP555634.1:404-1144 Monkeypox virus isolate Monkeypox/PT0563/2022, partial genome reverse complement	63	39	60	30		90	102	0.666667	0.617647
	>OP555633.1:58-798 Monkeypox virus isolate Monkeypox/PT0562/2022, partial genome reverse complement	63	39	60	30		90	102	0.666667	0.617647
	>OP555632.1:242-982 Monkeypox virus isolate Monkeypox/PT0561/2022, partial genome reverse complement	63	39	60	30		90	102	0.666667	0.617647
	>OP555631.1:243-983 Monkeypox virus isolate Monkeypox/PT0560/2022, partial genome reverse complement	63	39	60	30		90	102	0.666667	0.617647
	>OP555630.1:60-800 Monkeypox virus isolate Monkeypox/PT0559/2022, partial genome reverse complement	63	39	60	30		90	102	0.666667	0.617647
	>OP555629.1:330-1070 Monkeypox virus isolate Monkeypox/PT0558/2022, partial genome reverse complement	63	39	60	30		90	102	0.666667	0.617647
	>OP555628.1:369-1109 Monkeypox virus isolate Monkeypox/PT0557/2022, partial genome reverse complement	63	39	60	30		90	102	0.666667	0.617647
	>OP555627.1:349-1089 Monkeypox virus isolate Monkeypox/PT0556/2022, partial genome reverse complement	63	39	60	30		90	102	0.666667	0.617647
	>OP555626.1:447-1187 Monkeypox virus isolate Monkeypox/PT0555/2022, partial genome reverse complement	63	39	60	30		90	102	0.666667	0.617647
	>OP555625.1:384-1124 Monkeypox virus isolate Monkeypox/PT0554/2022, partial genome reverse complement	63	39	60	30		90	102	0.666667	0.617647
	>OP555624.1:58-798 Monkeypox virus isolate Monkeypox/PT0553/2022, partial genome reverse complement	63	39	60	30		90	102	0.666667	0.617647
	>OP555605.1:42-782 Monkeypox virus isolate Monkeypox/PT0534/2022, partial genome reverse complement	63	39	60	30		90	102	0.666667	0.617647
	>OP555604.1:223-963 Monkeypox virus isolate Monkeypox/PT0533/2022, partial genome reverse complement	63	39	60	30		90	102	0.666667	0.617647
	>OP555603.1:417-1157 Monkeypox virus isolate Monkeypox/PT0532/2022, partial genome reverse complement	63	39	60	30		90	102	0.666667	0.617647
	>OP555602.1:30-770 Monkeypox virus isolate Monkeypox/PT0531/2022, partial genome reverse complement	63	39	60	30		90	102	0.666667	0.617647
	>OP555601.1:411-1151 Monkeypox virus isolate Monkeypox/PT0530/2022, partial genome reverse complement	63	39	60	30		90	102	0.666667	0.617647
	>OP555600.1:461-1201 Monkeypox virus isolate Monkeypox/PT0529/2022, partial genome reverse complement	63	39	60	30		90	102	0.666667	0.617647
	>OP555599.1:419-1159 Monkeypox virus isolate Monkeypox/PT0528/2022, partial genome reverse complement	63	39	60	30		90	102	0.666667	0.617647
	>OP555598.1:30-770 Monkeypox virus isolate Monkeypox/PT0527/2022, partial genome reverse complement	63	39	60	30		90	102	0.666667	0.617647
	>OP555597.1:453-1193 Monkeypox virus isolate Monkeypox/PT0526/2022, partial genome reverse complement	63	39	60	30		90	102	0.666667	0.617647
	>OP555596.1:30-770 Monkeypox virus isolate Monkeypox/PT0525/2022, partial genome reverse complement	63	39	60	30		90	102	0.666667	0.617647
	>OP555595.1:30-770 Monkeypox virus isolate Monkeypox/PT0524/2022, partial genome reverse complement	63	39	60	30		90	102	0.666667	0.617647
	>OP555594.1:406-1146 Monkeypox virus isolate Monkeypox/PT0523/2022, partial genome reverse complement	63	39	60	30		90	102	0.666667	0.617647
	>OP555593.1:32-772 Monkeypox virus isolate Monkeypox/PT0522/2022, partial genome reverse complement	63	39	60	30		90	102	0.666667	0.617647
	>OP555592.1:484-1224 Monkeypox virus isolate Monkeypox/PT0521/2022, partial genome reverse complement	63	39	60	30		90	102	0.666667	0.617647
	>OP555591.1:366-1106 Monkeypox virus isolate Monkeypox/PT0520/2022, partial genome reverse complement	63	39	60	30		90	102	0.666667	0.617647
	>OP555590.1:398-1138 Monkeypox virus isolate Monkeypox/PT0519/2022, partial genome reverse complement	63	39	60	30		90	102	0.666667	0.617647
	>OP555589.1:407-1147 Monkeypox virus isolate Monkeypox/PT0518/2022, partial genome reverse complement	63	39	60	30		90	102	0.666667	0.617647
	>OP555588.1:392-1132 Monkeypox virus isolate Monkeypox/PT0517/2022, partial genome reverse complement	63	39	60	30		90	102	0.666667	0.617647
	>OP555587.1:339-1079 Monkeypox virus isolate Monkeypox/PT0516/2022, partial genome reverse complement	63	39	60	30		90	102	0.666667	0.617647
	>OP555586.1:70-810 Monkeypox virus isolate Monkeypox/PT0515/2022, partial genome reverse complement	63	39	60	30		90	102	0.666667	0.617647
	>OP555585.1:30-770 Monkeypox virus isolate Monkeypox/PT0514/2022, partial genome reverse complement	63	39	60	30		90	102	0.666667	0.617647
	>OP555584.1:411-1151 Monkeypox virus isolate Monkeypox/PT0512/2022, partial genome reverse complement	63	39	60	30		90	102	0.666667	0.617647
	>OP555583.1:391-1131 Monkeypox virus isolate Monkeypox/PT0511/2022, partial genome reverse complement	63	39	60	30		90	102	0.666667	0.617647
	>OP555582.1:428-1168 Monkeypox virus isolate Monkeypox/PT0510/2022, partial genome reverse complement	63	39	60	30		90	102	0.666667	0.617647
	>OP555581.1:52-792 Monkeypox virus isolate Monkeypox/PT0508/2022, partial genome reverse complement	63	39	60	30		90	102	0.666667	0.617647
	>OP555580.1:63-803 Monkeypox virus isolate Monkeypox/PT0507/2022, partial genome reverse complement	63	39	60	30		90	102	0.666667	0.617647
	>OP555579.1:318-1058 Monkeypox virus isolate Monkeypox/PT0506/2022, partial genome reverse complement	63	39	60	30		90	102	0.666667	0.617647
	>OP555578.1:33-773 Monkeypox virus isolate Monkeypox/PT0504/2022, partial genome reverse complement	63	39	60	30		90	102	0.666667	0.617647
	>OP555576.1:459-1199 Monkeypox virus isolate Monkeypox/PT0502/2022, partial genome reverse complement	63	39	60	30		90	102	0.666667	0.617647
	>OP555575.1:369-1109 Monkeypox virus isolate Monkeypox/PT0501/2022, partial genome reverse complement	63	39	60	30		90	102	0.666667	0.617647
	>OP555574.1:451-1191 Monkeypox virus isolate Monkeypox/PT0500/2022, partial genome reverse complement	63	39	60	30		90	102	0.666667	0.617647
	>OP555573.1:30-770 Monkeypox virus isolate Monkeypox/PT0499/2022, partial genome reverse complement	63	39	60	30		90	102	0.666667	0.617647
	>OP555571.1:406-1146 Monkeypox virus isolate Monkeypox/PT0497/2022, partial genome reverse complement	63	39	60	30		90	102	0.666667	0.617647
	>OP555569.1:447-1187 Monkeypox virus isolate Monkeypox/PT0494/2022, partial genome reverse complement	63	39	60	30		90	102	0.666667	0.617647
	>OP555568.1:411-1151 Monkeypox virus isolate Monkeypox/PT0493/2022, partial genome reverse complement	63	39	60	30		90	102	0.666667	0.617647
	>OP555567.1:157-897 Monkeypox virus isolate Monkeypox/PT0492/2022, partial genome reverse complement	63	39	60	30		90	102	0.666667	0.617647
	>OP555566.1:490-1230 Monkeypox virus isolate Monkeypox/PT0490/2022, partial genome reverse complement	63	39	60	30		90	102	0.666667	0.617647
	>OP555565.1:410-1150 Monkeypox virus isolate Monkeypox/PT0489/2022, partial genome reverse complement	63	39	60	30		90	102	0.666667	0.617647
	>OP555564.1:403-1143 Monkeypox virus isolate Monkeypox/PT0488/2022, partial genome reverse complement	63	39	60	30		90	102	0.666667	0.617647
	>OP555563.1:473-1213 Monkeypox virus isolate Monkeypox/PT0487/2022, partial genome reverse complement	63	39	60	30		90	102	0.666667	0.617647
	>OP555562.1:34-774 Monkeypox virus isolate Monkeypox/PT0486/2022, partial genome reverse complement	63	39	60	30		90	102	0.666667	0.617647
	>OP555561.1:43-783 Monkeypox virus isolate Monkeypox/PT0483/2022, partial genome reverse complement	63	39	60	30		90	102	0.666667	0.617647
	>OP555560.1:448-1188 Monkeypox virus isolate Monkeypox/PT0482/2022, partial genome reverse complement	63	39	60	30		90	102	0.666667	0.617647
	>OP555559.1:459-1199 Monkeypox virus isolate Monkeypox/PT0480/2022, partial genome reverse complement	63	39	60	30		90	102	0.666667	0.617647
	>OP555558.1:454-1194 Monkeypox virus isolate Monkeypox/PT0479/2022, partial genome reverse complement	63	39	60	30		90	102	0.666667	0.617647
	>OP555557.1:33-773 Monkeypox virus isolate Monkeypox/PT0478/2022, partial genome reverse complement	63	39	60	30		90	102	0.666667	0.617647
	>OP555556.1:33-773 Monkeypox virus isolate Monkeypox/PT0477/2022, partial genome reverse complement	63	39	60	30		90	102	0.666667	0.617647
	>OP555555.1:52-792 Monkeypox virus isolate Monkeypox/PT0476/2022, partial genome reverse complement	63	39	60	30		90	102	0.666667	0.617647
	>OP555554.1:149-889 Monkeypox virus isolate Monkeypox/PT0475/2022, partial genome reverse complement	63	39	60	30		90	102	0.666667	0.617647
	>OP555553.1:407-1147 Monkeypox virus isolate Monkeypox/PT0474/2022, partial genome reverse complement	63	39	60	30		90	102	0.666667	0.617647
	>OP555552.1:112-852 Monkeypox virus isolate Monkeypox/PT0473/2022, partial genome reverse complement	63	39	60	30		90	102	0.666667	0.617647
	>OP555551.1:449-1189 Monkeypox virus isolate Monkeypox/PT0472/2022, partial genome reverse complement	63	39	60	30		90	102	0.666667	0.617647
	>OP555550.1:148-888 Monkeypox virus isolate Monkeypox/PT0471/2022, partial genome reverse complement	63	39	60	30		90	102	0.666667	0.617647
	>OP555549.1:51-791 Monkeypox virus isolate Monkeypox/PT0470/2022, partial genome reverse complement	63	39	60	30		90	102	0.666667	0.617647
	>OP555548.1:106-846 Monkeypox virus isolate Monkeypox/PT0469/2022, partial genome reverse complement	63	39	60	30		90	102	0.666667	0.617647
	>OP555547.1:395-1135 Monkeypox virus isolate Monkeypox/PT0468/2022, partial genome reverse complement	63	39	60	30		90	102	0.666667	0.617647
	>OP555546.1:149-889 Monkeypox virus isolate Monkeypox/PT0467/2022, partial genome reverse complement	63	39	60	30		90	102	0.666667	0.617647
	>OP555545.1:30-770 Monkeypox virus isolate Monkeypox/PT0466/2022, partial genome reverse complement	63	39	60	30		90	102	0.666667	0.617647
	>OP555543.1:462-1202 Monkeypox virus isolate Monkeypox/PT0464/2022, partial genome reverse complement	63	39	60	30		90	102	0.666667	0.617647
	>OP555542.1:410-1150 Monkeypox virus isolate Monkeypox/PT0462/2022, partial genome reverse complement	63	39	60	30		90	102	0.666667	0.617647
	>OP555541.1:434-1174 Monkeypox virus isolate Monkeypox/PT0460/2022, partial genome reverse complement	63	39	60	30		90	102	0.666667	0.617647
	>OP555540.1:426-1166 Monkeypox virus isolate Monkeypox/PT0459/2022, partial genome reverse complement	63	39	60	30		90	102	0.666667	0.617647
	>OP555539.1:399-1139 Monkeypox virus isolate Monkeypox/PT0458/2022, partial genome reverse complement	63	39	60	30		90	102	0.666667	0.617647
	>OP555538.1:364-1104 Monkeypox virus isolate Monkeypox/PT0457/2022, partial genome reverse complement	63	39	60	30		90	102	0.666667	0.617647
	>OP555537.1:439-1179 Monkeypox virus isolate Monkeypox/PT0456/2022, partial genome reverse complement	63	39	60	30		90	102	0.666667	0.617647
	>OP555536.1:239-979 Monkeypox virus isolate Monkeypox/PT0455/2022, partial genome reverse complement	63	39	60	30		90	102	0.666667	0.617647
	>OP555535.1:242-982 Monkeypox virus isolate Monkeypox/PT0454/2022, partial genome reverse complement	63	39	60	30		90	102	0.666667	0.617647
	>OP555534.1:459-1199 Monkeypox virus isolate Monkeypox/PT0453/2022, partial genome reverse complement	63	39	60	30		90	102	0.666667	0.617647
	>OP555533.1:245-985 Monkeypox virus isolate Monkeypox/PT0452/2022, partial genome reverse complement	63	39	60	30		90	102	0.666667	0.617647
	>OP555532.1:33-773 Monkeypox virus isolate Monkeypox/PT0451/2022, partial genome reverse complement	63	39	60	30		90	102	0.666667	0.617647
	>OP555531.1:378-1118 Monkeypox virus isolate Monkeypox/PT0450/2022, partial genome reverse complement	63	39	60	30		90	102	0.666667	0.617647
	>OP555530.1:449-1189 Monkeypox virus isolate Monkeypox/PT0449/2022, partial genome reverse complement	63	39	60	30		90	102	0.666667	0.617647
	>OP555529.1:348-1088 Monkeypox virus isolate Monkeypox/PT0448/2022, partial genome reverse complement	63	39	60	30		90	102	0.666667	0.617647
	>OP555528.1:463-1203 Monkeypox virus isolate Monkeypox/PT0447/2022, partial genome reverse complement	63	39	60	30		90	102	0.666667	0.617647
	>OP555527.1:242-982 Monkeypox virus isolate Monkeypox/PT0446/2022, partial genome reverse complement	63	39	60	30		90	102	0.666667	0.617647
	>OP555526.1:455-1195 Monkeypox virus isolate Monkeypox/PT0445/2022, partial genome reverse complement	63	39	60	30		90	102	0.666667	0.617647
	>OP555525.1:34-774 Monkeypox virus isolate Monkeypox/PT0443/2022, partial genome reverse complement	63	39	60	30		90	102	0.666667	0.617647
	>OP555524.1:403-1143 Monkeypox virus isolate Monkeypox/PT0442/2022, partial genome reverse complement	63	39	60	30		90	102	0.666667	0.617647
	>OP555523.1:484-1224 Monkeypox virus isolate Monkeypox/PT0439/2022, partial genome reverse complement	63	39	60	30		90	102	0.666667	0.617647
	>OP555522.1:490-1230 Monkeypox virus isolate Monkeypox/PT0438/2022, partial genome reverse complement	63	39	60	30		90	102	0.666667	0.617647
	>OP555521.1:422-1162 Monkeypox virus isolate Monkeypox/PT0437/2022, partial genome reverse complement	63	39	60	30		90	102	0.666667	0.617647
	>OP555520.1:378-1118 Monkeypox virus isolate Monkeypox/PT0435/2022, partial genome reverse complement	63	39	60	30		90	102	0.666667	0.617647
	>OP555519.1:494-1234 Monkeypox virus isolate Monkeypox/PT0434/2022, partial genome reverse complement	63	39	60	30		90	102	0.666667	0.617647
	>OP555518.1:340-1080 Monkeypox virus isolate Monkeypox/PT0433/2022, partial genome reverse complement	63	39	60	30		90	102	0.666667	0.617647
	>OP555517.1:340-1080 Monkeypox virus isolate Monkeypox/PT0432/2022, partial genome reverse complement	63	39	60	30		90	102	0.666667	0.617647
	>OP555516.1:452-1192 Monkeypox virus isolate Monkeypox/PT0431/2022, partial genome reverse complement	63	39	60	30		90	102	0.666667	0.617647
	>OP555514.1:457-1197 Monkeypox virus isolate Monkeypox/PT0427/2022, partial genome reverse complement	63	39	60	30		90	102	0.666667	0.617647
	>OP555513.1:437-1177 Monkeypox virus isolate Monkeypox/PT0426/2022, partial genome reverse complement	63	39	60	30		90	102	0.666667	0.617647
	>OP555512.1:390-1130 Monkeypox virus isolate Monkeypox/PT0424/2022, partial genome reverse complement	63	39	60	30		90	102	0.666667	0.617647
	>OP555511.1:493-1233 Monkeypox virus isolate Monkeypox/PT0421/2022, partial genome reverse complement	63	39	60	30		90	102	0.666667	0.617647
	>OP555510.1:456-1196 Monkeypox virus isolate Monkeypox/PT0418/2022, partial genome reverse complement	63	39	60	30		90	102	0.666667	0.617647
	>OP555509.1:485-1225 Monkeypox virus isolate Monkeypox/PT0417/2022, partial genome reverse complement	63	39	60	30		90	102	0.666667	0.617647
	>OP555508.1:448-1188 Monkeypox virus isolate Monkeypox/PT0416/2022, partial genome reverse complement	63	39	60	30		90	102	0.666667	0.617647
	>OP555507.1:417-1157 Monkeypox virus isolate Monkeypox/PT0414/2022, partial genome reverse complement	63	39	60	30		90	102	0.666667	0.617647
	>OP555506.1:38-778 Monkeypox virus isolate Monkeypox/PT0413/2022, partial genome reverse complement	63	39	60	30		90	102	0.666667	0.617647
	>OP555505.1:242-982 Monkeypox virus isolate Monkeypox/PT0412/2022, partial genome reverse complement	63	39	60	30		90	102	0.666667	0.617647
	>OP555504.1:411-1151 Monkeypox virus isolate Monkeypox/PT0411/2022, partial genome reverse complement	63	39	60	30		90	102	0.666667	0.617647
	>OP555503.1:160-900 Monkeypox virus isolate Monkeypox/PT0409/2022, partial genome reverse complement	63	39	60	30		90	102	0.666667	0.617647
	>OP555502.1:426-1166 Monkeypox virus isolate Monkeypox/PT0408/2022, partial genome reverse complement	63	39	60	30		90	102	0.666667	0.617647
	>OP555501.1:409-1149 Monkeypox virus isolate Monkeypox/PT0406/2022, partial genome reverse complement	63	39	60	30		90	102	0.666667	0.617647
	>OP555500.1:493-1233 Monkeypox virus isolate Monkeypox/PT0404/2022, partial genome reverse complement	63	39	60	30		90	102	0.666667	0.617647
	>OP555499.1:36-776 Monkeypox virus isolate Monkeypox/PT0403/2022, partial genome reverse complement	63	39	60	30		90	102	0.666667	0.617647
	>OP555498.1:30-770 Monkeypox virus isolate Monkeypox/PT0402/2022, partial genome reverse complement	63	39	60	30		90	102	0.666667	0.617647
	>OP555497.1:418-1158 Monkeypox virus isolate Monkeypox/PT0401/2022, partial genome reverse complement	63	39	60	30		90	102	0.666667	0.617647
	>OP555496.1:418-1158 Monkeypox virus isolate Monkeypox/PT0400/2022, partial genome reverse complement	63	39	60	30		90	102	0.666667	0.617647
	>OP555495.1:58-798 Monkeypox virus isolate Monkeypox/PT0399/2022, partial genome reverse complement	63	39	60	30		90	102	0.666667	0.617647
	>OP555494.1:412-1152 Monkeypox virus isolate Monkeypox/PT0398/2022, partial genome reverse complement	63	39	60	30		90	102	0.666667	0.617647
	>OP555493.1:493-1233 Monkeypox virus isolate Monkeypox/PT0397/2022, partial genome reverse complement	63	39	60	30		90	102	0.666667	0.617647
	>OP555492.1:242-982 Monkeypox virus isolate Monkeypox/PT0396/2022, partial genome reverse complement	63	39	60	30		90	102	0.666667	0.617647
	>OP555491.1:242-982 Monkeypox virus isolate Monkeypox/PT0395/2022, partial genome reverse complement	63	39	60	30		90	102	0.666667	0.617647
	>OP555490.1:419-1159 Monkeypox virus isolate Monkeypox/PT0394/2022, partial genome reverse complement	63	39	60	30		90	102	0.666667	0.617647
	>OP555489.1:448-1188 Monkeypox virus isolate Monkeypox/PT0393/2022, partial genome reverse complement	63	39	60	30		90	102	0.666667	0.617647
	>OP555488.1:30-770 Monkeypox virus isolate Monkeypox/PT0392/2022, partial genome reverse complement	63	39	60	30		90	102	0.666667	0.617647
	>OP555487.1:438-1178 Monkeypox virus isolate Monkeypox/PT0391/2022, partial genome reverse complement	63	39	60	30		90	102	0.666667	0.617647
	>OP555486.1:58-798 Monkeypox virus isolate Monkeypox/PT0390/2022, partial genome reverse complement	63	39	60	30		90	102	0.666667	0.617647
	>OP555485.1:472-1212 Monkeypox virus isolate Monkeypox/PT0389/2022, partial genome reverse complement	63	39	60	30		90	102	0.666667	0.617647
	>OP555484.1:426-1166 Monkeypox virus isolate Monkeypox/PT0388/2022, partial genome reverse complement	63	39	60	30		90	102	0.666667	0.617647
	>OP555483.1:448-1188 Monkeypox virus isolate Monkeypox/PT0387/2022, partial genome reverse complement	63	39	60	30		90	102	0.666667	0.617647
	>OP555482.1:418-1158 Monkeypox virus isolate Monkeypox/PT0386/2022, partial genome reverse complement	63	39	60	30		90	102	0.666667	0.617647
	>OP555481.1:391-1131 Monkeypox virus isolate Monkeypox/PT0385/2022, partial genome reverse complement	63	39	60	30		90	102	0.666667	0.617647
	>OP555480.1:412-1152 Monkeypox virus isolate Monkeypox/PT0384/2022, partial genome reverse complement	63	39	60	30		90	102	0.666667	0.617647
	>OP555479.1:431-1171 Monkeypox virus isolate Monkeypox/PT0383/2022, partial genome reverse complement	63	39	60	30		90	102	0.666667	0.617647
	>OP555478.1:330-1070 Monkeypox virus isolate Monkeypox/PT0382/2022, partial genome reverse complement	63	39	60	30		90	102	0.666667	0.617647
	>OP555477.1:463-1203 Monkeypox virus isolate Monkeypox/PT0381/2022, partial genome reverse complement	63	39	60	30		90	102	0.666667	0.617647
	>OP555476.1:454-1194 Monkeypox virus isolate Monkeypox/PT0380/2022, partial genome reverse complement	63	39	60	30		90	102	0.666667	0.617647
	>OP555475.1:426-1166 Monkeypox virus isolate Monkeypox/PT0379/2022, partial genome reverse complement	63	39	60	30		90	102	0.666667	0.617647
	>OP555474.1:406-1146 Monkeypox virus isolate Monkeypox/PT0378/2022, partial genome reverse complement	63	39	60	30		90	102	0.666667	0.617647
	>OP555473.1:404-1144 Monkeypox virus isolate Monkeypox/PT0377/2022, partial genome reverse complement	63	39	60	30		90	102	0.666667	0.617647
	>OP555472.1:401-1141 Monkeypox virus isolate Monkeypox/PT0376/2022, partial genome reverse complement	63	39	60	30		90	102	0.666667	0.617647
	>OP555471.1:422-1162 Monkeypox virus isolate Monkeypox/PT0375/2022, partial genome reverse complement	63	39	60	30		90	102	0.666667	0.617647
	>OP555470.1:440-1180 Monkeypox virus isolate Monkeypox/PT0374/2022, partial genome reverse complement	63	39	60	30		90	102	0.666667	0.617647
	>OP555469.1:484-1224 Monkeypox virus isolate Monkeypox/PT0373/2022, partial genome reverse complement	63	39	60	30		90	102	0.666667	0.617647
	>OP555468.1:460-1200 Monkeypox virus isolate Monkeypox/PT0372/2022, partial genome reverse complement	63	39	60	30		90	102	0.666667	0.617647
	>OP555467.1:376-1116 Monkeypox virus isolate Monkeypox/PT0371/2022, partial genome reverse complement	63	39	60	30		90	102	0.666667	0.617647
	>OP555466.1:383-1123 Monkeypox virus isolate Monkeypox/PT0370/2022, partial genome reverse complement	63	39	60	30		90	102	0.666667	0.617647
	>OP555465.1:479-1219 Monkeypox virus isolate Monkeypox/PT0369/2022, partial genome reverse complement	63	39	60	30		90	102	0.666667	0.617647
	>OP555464.1:437-1177 Monkeypox virus isolate Monkeypox/PT0367/2022, partial genome reverse complement	63	39	60	30		90	102	0.666667	0.617647
	>OP539939.1:438-1178 Monkeypox virus isolate MPX/Human/USA/CA-LACPHL-MA00153/2022, partial genome reverse complement	63	39	60	30		90	102	0.666667	0.617647
	>OP539938.1:60-800 Monkeypox virus isolate MPX/Human/USA/CA-LACPHL-MA00152/2022, partial genome reverse complement	63	39	60	30		90	102	0.666667	0.617647
	>OP539937.1:68-808 Monkeypox virus isolate MPX/Human/USA/CA-LACPHL-MA00151/2022, partial genome reverse complement	63	39	60	30		90	102	0.666667	0.617647
	>OP539936.1:68-808 Monkeypox virus isolate MPX/Human/USA/CA-LACPHL-MA00150/2022, partial genome reverse complement	63	39	60	30		90	102	0.666667	0.617647
	>OP539935.1:68-808 Monkeypox virus isolate MPX/Human/USA/CA-LACPHL-MA00149/2022, partial genome reverse complement	63	39	60	30		90	102	0.666667	0.617647
	>OP539934.1:63-803 Monkeypox virus isolate MPX/Human/USA/CA-LACPHL-MA00098/2022, partial genome reverse complement	63	39	60	30		90	102	0.666667	0.617647
	>OP539933.1:68-808 Monkeypox virus isolate MPX/Human/USA/CA-LACPHL-MA00148/2022, partial genome reverse complement	63	39	60	30		90	102	0.666667	0.617647
	>OP539932.1:68-808 Monkeypox virus isolate MPX/Human/USA/CA-LACPHL-MA00147/2022, partial genome reverse complement	63	39	60	30		90	102	0.666667	0.617647
	>OP539931.1:269-1009 Monkeypox virus isolate MPX/Human/USA/CA-LACPHL-MA00146/2022, partial genome reverse complement	63	39	60	30		90	102	0.666667	0.617647
	>OP539930.1:479-1219 Monkeypox virus isolate MPX/Human/USA/CA-LACPHL-MA00145/2022, partial genome reverse complement	63	39	60	30		90	102	0.666667	0.617647
	>OP539929.1:68-808 Monkeypox virus isolate MPX/Human/USA/CA-LACPHL-MA00144/2022, partial genome reverse complement	63	39	60	30		90	102	0.666667	0.617647
	>OP536810.1:833-1573 Monkeypox virus isolate 9000445, partial genome reverse complement	63	39	60	30		90	102	0.666667	0.617647
	>OP536809.1:832-1572 Monkeypox virus isolate 9000444, partial genome reverse complement	63	39	60	30		90	102	0.666667	0.617647
	>OP536808.1:832-1572 Monkeypox virus isolate 9000442, partial genome reverse complement	63	39	60	30		90	102	0.666667	0.617647
	>OP536807.1:832-1572 Monkeypox virus isolate 9000438, partial genome reverse complement	63	39	60	30		90	102	0.666667	0.617647
	>OP536806.1:833-1573 Monkeypox virus isolate 9000437, partial genome reverse complement	63	39	60	30		90	102	0.666667	0.617647
	>OP536805.1:833-1573 Monkeypox virus isolate 9000435, partial genome reverse complement	63	39	60	30		90	102	0.666667	0.617647
	>OP536804.1:831-1571 Monkeypox virus isolate 9000432, partial genome reverse complement	63	39	60	30		90	102	0.666667	0.617647
	>OP536803.1:831-1571 Monkeypox virus isolate 9000431, partial genome reverse complement	63	39	60	30		90	102	0.666667	0.617647
	>OP536802.1:833-1573 Monkeypox virus isolate 9000430, partial genome reverse complement	63	39	60	30		90	102	0.666667	0.617647
	>OP536801.1:832-1572 Monkeypox virus isolate 9000429, partial genome reverse complement	63	39	60	30		90	102	0.666667	0.617647
	>OP536800.1:831-1571 Monkeypox virus isolate 9000426, partial genome reverse complement	63	39	60	30		90	102	0.666667	0.617647
	>OP536798.1:833-1573 Monkeypox virus isolate 9000424, partial genome reverse complement	63	39	60	30		90	102	0.666667	0.617647
	>OP536797.1:833-1573 Monkeypox virus isolate 9000423, partial genome reverse complement	63	39	60	30		90	102	0.666667	0.617647
	>OP536796.1:831-1571 Monkeypox virus isolate 9000422, partial genome reverse complement	63	39	60	30		90	102	0.666667	0.617647
	>OP536795.1:832-1572 Monkeypox virus isolate 9000421, partial genome reverse complement	63	39	60	30		90	102	0.666667	0.617647
	>OP536794.1:823-1563 Monkeypox virus isolate 9000420, partial genome reverse complement	63	39	60	30		90	102	0.666667	0.617647
	>OP536793.1:833-1573 Monkeypox virus isolate 9000419, partial genome reverse complement	63	39	60	30		90	102	0.666667	0.617647
	>OP536792.1:832-1572 Monkeypox virus isolate 9000418, partial genome reverse complement	63	39	60	30		90	102	0.666667	0.617647
	>OP536791.1:831-1571 Monkeypox virus isolate 9000417, partial genome reverse complement	63	39	60	30		90	102	0.666667	0.617647
	>OP536790.1:831-1571 Monkeypox virus isolate 9000416, partial genome reverse complement	63	39	60	30		90	102	0.666667	0.617647
	>OP536789.1:833-1573 Monkeypox virus isolate 9000415, partial genome reverse complement	63	39	60	30		90	102	0.666667	0.617647
	>OP536788.1:833-1573 Monkeypox virus isolate 9000413, partial genome reverse complement	63	39	60	30		90	102	0.666667	0.617647
	>OP536787.1:831-1571 Monkeypox virus isolate 9000412, partial genome reverse complement	63	39	60	30		90	102	0.666667	0.617647
	>OP536786.1:832-1572 Monkeypox virus isolate 9000411, partial genome reverse complement	63	39	60	30		90	102	0.666667	0.617647
	>OP539927.1:68-808 Monkeypox virus isolate MPX/Human/USA/CA-LACPHL-MA00142/2022, partial genome reverse complement	63	39	60	30		90	102	0.666667	0.617647
	>OP539926.1:65-805 Monkeypox virus isolate MPX/Human/USA/CA-LACPHL-MA00141/2022, partial genome reverse complement	63	39	60	30		90	102	0.666667	0.617647
	>OP539925.1:68-808 Monkeypox virus isolate MPX/Human/USA/CA-LACPHL-MA00140/2022, partial genome reverse complement	63	39	60	30		90	102	0.666667	0.617647
	>OP539924.1:70-810 Monkeypox virus isolate MPX/Human/USA/CA-LACPHL-MA00139/2022, partial genome reverse complement	63	39	60	30		90	102	0.666667	0.617647
	>OP539923.1:68-808 Monkeypox virus isolate MPX/Human/USA/CA-LACPHL-MA00138/2022, partial genome reverse complement	63	39	60	30		90	102	0.666667	0.617647
	>OP539922.1:68-808 Monkeypox virus isolate MPX/Human/USA/CA-LACPHL-MA00137/2022, partial genome reverse complement	63	39	60	30		90	102	0.666667	0.617647
	>OP539921.1:68-808 Monkeypox virus isolate MPX/Human/USA/CA-LACPHL-MA00136/2022, partial genome reverse complement	63	39	60	30		90	102	0.666667	0.617647
	>OP539920.1:68-808 Monkeypox virus isolate MPX/Human/USA/CA-LACPHL-MA00135/2022, partial genome reverse complement	63	39	60	30		90	102	0.666667	0.617647
	>OP539919.1:68-808 Monkeypox virus isolate MPX/Human/USA/CA-LACPHL-MA00134/2022, partial genome reverse complement	63	39	60	30		90	102	0.666667	0.617647
	>OP539918.1:68-808 Monkeypox virus isolate MPX/Human/USA/CA-LACPHL-MA00133/2022, partial genome reverse complement	63	39	60	30		90	102	0.666667	0.617647
	>OP539917.1:479-1219 Monkeypox virus isolate MPX/Human/USA/CA-LACPHL-MA00132/2022, partial genome reverse complement	63	39	60	30		90	102	0.666667	0.617647
	>OP539916.1:421-1161 Monkeypox virus isolate MPX/Human/USA/CA-LACPHL-MA00131/2022, partial genome reverse complement	63	39	60	30		90	102	0.666667	0.617647
	>OP539915.1:68-808 Monkeypox virus isolate MPX/Human/USA/CA-LACPHL-MA00130/2022, partial genome reverse complement	63	39	60	30		90	102	0.666667	0.617647
	>OP539914.1:68-808 Monkeypox virus isolate MPX/Human/USA/CA-LACPHL-MA00129/2022, partial genome reverse complement	63	39	60	30		90	102	0.666667	0.617647
	>OP539913.1:68-808 Monkeypox virus isolate MPX/Human/USA/CA-LACPHL-MA00128/2022, partial genome reverse complement	63	39	60	30		90	102	0.666667	0.617647
	>OP539912.1:479-1219 Monkeypox virus isolate MPX/Human/USA/CA-LACPHL-MA00127/2022, partial genome reverse complement	63	39	60	30		90	102	0.666667	0.617647
	>OP539911.1:479-1219 Monkeypox virus isolate MPX/Human/USA/CA-LACPHL-MA00126/2022, partial genome reverse complement	63	39	60	30		90	102	0.666667	0.617647
	>OP539910.1:479-1219 Monkeypox virus isolate MPX/Human/USA/CA-LACPHL-MA00125/2022, partial genome reverse complement	63	39	60	30		90	102	0.666667	0.617647
	>OP539909.1:479-1219 Monkeypox virus isolate MPX/Human/USA/CA-LACPHL-MA00124/2022, partial genome reverse complement	63	39	60	30		90	102	0.666667	0.617647
	>OP539908.1:474-1214 Monkeypox virus isolate MPX/Human/USA/CA-LACPHL-MA00123/2022, partial genome reverse complement	63	39	60	30		90	102	0.666667	0.617647
	>OP539906.1:479-1219 Monkeypox virus isolate MPX/Human/USA/CA-LACPHL-MA00121/2022, partial genome reverse complement	63	39	60	30		90	102	0.666667	0.617647
	>OP539905.1:68-808 Monkeypox virus isolate MPX/Human/USA/CA-LACPHL-MA00120/2022, partial genome reverse complement	63	39	60	30		90	102	0.666667	0.617647
	>OP539904.1:68-808 Monkeypox virus isolate MPX/Human/USA/CA-LACPHL-MA00119/2022, partial genome reverse complement	63	39	60	30		90	102	0.666667	0.617647
	>OP539903.1:68-808 Monkeypox virus isolate MPX/Human/USA/CA-LACPHL-MA00118/2022, partial genome reverse complement	63	39	60	30		90	102	0.666667	0.617647
	>OP539902.1:449-1189 Monkeypox virus isolate MPX/Human/USA/CA-LACPHL-MA00117/2022, partial genome reverse complement	63	39	60	30		90	102	0.666667	0.617647
	>OP539901.1:68-808 Monkeypox virus isolate MPX/Human/USA/CA-LACPHL-MA00116/2022, partial genome reverse complement	63	39	60	30		90	102	0.666667	0.617647
	>OP539900.1:68-808 Monkeypox virus isolate MPX/Human/USA/CA-LACPHL-MA00115/2022, partial genome reverse complement	63	39	60	30		90	102	0.666667	0.617647
	>OP539899.1:66-806 Monkeypox virus isolate MPX/Human/USA/CA-LACPHL-MA00114/2022, partial genome reverse complement	63	39	60	30		90	102	0.666667	0.617647
	>OP539898.1:68-808 Monkeypox virus isolate MPX/Human/USA/CA-LACPHL-MA00113/2022, partial genome reverse complement	63	39	60	30		90	102	0.666667	0.617647
	>OP539897.1:479-1219 Monkeypox virus isolate MPX/Human/USA/CA-LACPHL-MA00112/2022, partial genome reverse complement	63	39	60	30		90	102	0.666667	0.617647
	>OP539896.1:479-1219 Monkeypox virus isolate MPX/Human/USA/CA-LACPHL-MA00111/2022, partial genome reverse complement	63	39	60	30		90	102	0.666667	0.617647
	>OP539895.1:68-808 Monkeypox virus isolate MPX/Human/USA/CA-LACPHL-MA00110/2022, partial genome reverse complement	63	39	60	30		90	102	0.666667	0.617647
	>OP539894.1:68-808 Monkeypox virus isolate MPX/Human/USA/CA-LACPHL-MA00109/2022, partial genome reverse complement	63	39	60	30		90	102	0.666667	0.617647
	>OP539893.1:68-808 Monkeypox virus isolate MPX/Human/USA/CA-LACPHL-MA00108/2022, partial genome reverse complement	63	39	60	30		90	102	0.666667	0.617647
	>OP539892.1:68-808 Monkeypox virus isolate MPX/Human/USA/CA-LACPHL-MA00107/2022, partial genome reverse complement	63	39	60	30		90	102	0.666667	0.617647
	>OP539891.1:68-808 Monkeypox virus isolate MPX/Human/USA/CA-LACPHL-MA00106/2022, partial genome reverse complement	63	39	60	30		90	102	0.666667	0.617647
	>OP539890.1:479-1219 Monkeypox virus isolate MPX/Human/USA/CA-LACPHL-MA00105/2022, partial genome reverse complement	63	39	60	30		90	102	0.666667	0.617647
	>OP539889.1:68-808 Monkeypox virus isolate MPX/Human/USA/CA-LACPHL-MA00104/2022, partial genome reverse complement	63	39	60	30		90	102	0.666667	0.617647
	>OP539888.1:479-1219 Monkeypox virus isolate MPX/Human/USA/CA-LACPHL-MA00103/2022, partial genome reverse complement	63	39	60	30		90	102	0.666667	0.617647
	>OP539887.1:68-808 Monkeypox virus isolate MPX/Human/USA/CA-LACPHL-MA00102/2022, partial genome reverse complement	63	39	60	30		90	102	0.666667	0.617647
	>OP539886.1:68-808 Monkeypox virus isolate MPX/Human/USA/CA-LACPHL-MA00101/2022, partial genome reverse complement	63	39	60	30		90	102	0.666667	0.617647
	>OP539885.1:479-1219 Monkeypox virus isolate MPX/Human/USA/CA-LACPHL-MA00100/2022, partial genome reverse complement	63	39	60	30		90	102	0.666667	0.617647
	>OP539884.1:479-1219 Monkeypox virus isolate MPX/Human/USA/CA-LACPHL-MA00099/2022, partial genome reverse complement	63	39	60	30		90	102	0.666667	0.617647
	>OP536815.1:832-1572 Monkeypox virus isolate 9000453, partial genome reverse complement	63	39	60	30		90	102	0.666667	0.617647
	>OP536814.1:832-1572 Monkeypox virus isolate 9000452, partial genome reverse complement	63	39	60	30		90	102	0.666667	0.617647
	>OP536813.1:834-1574 Monkeypox virus isolate 9000451, partial genome reverse complement	63	39	60	30		90	102	0.666667	0.617647
	>OP536811.1:832-1572 Monkeypox virus isolate 9000448, partial genome reverse complement	63	39	60	30		90	102	0.666667	0.617647
	>OP536785.1:834-1574 Monkeypox virus isolate 9000409, partial genome reverse complement	63	39	60	30		90	102	0.666667	0.617647
	>OP536784.1:832-1572 Monkeypox virus isolate 9000408, partial genome reverse complement	63	39	60	30		90	102	0.666667	0.617647
	>OP536783.1:824-1564 Monkeypox virus isolate 9000407, partial genome reverse complement	63	39	60	30		90	102	0.666667	0.617647
	>OP536782.1:832-1572 Monkeypox virus isolate 9000406, partial genome reverse complement	63	39	60	30		90	102	0.666667	0.617647
	>OP536781.1:831-1571 Monkeypox virus isolate 9000405, partial genome reverse complement	63	39	60	30		90	102	0.666667	0.617647
	>OP536779.1:831-1571 Monkeypox virus isolate 9000403, partial genome reverse complement	63	39	60	30		90	102	0.666667	0.617647
	>OP536778.1:831-1571 Monkeypox virus isolate 9000400, partial genome reverse complement	63	39	60	30		90	102	0.666667	0.617647
	>OP536777.1:832-1572 Monkeypox virus isolate 9000399, partial genome reverse complement	63	39	60	30		90	102	0.666667	0.617647
	>OP536776.1:832-1572 Monkeypox virus isolate 9000398, partial genome reverse complement	63	39	60	30		90	102	0.666667	0.617647
	>OP536775.1:833-1573 Monkeypox virus isolate 9000397, partial genome reverse complement	63	39	60	30		90	102	0.666667	0.617647
	>OP536774.1:833-1573 Monkeypox virus isolate 9000396, partial genome reverse complement	63	39	60	30		90	102	0.666667	0.617647
	>OP536773.1:834-1574 Monkeypox virus isolate 9000395, partial genome reverse complement	63	39	60	30		90	102	0.666667	0.617647
	>OP536772.1:832-1572 Monkeypox virus isolate 9000394, partial genome reverse complement	63	39	60	30		90	102	0.666667	0.617647
	>OP536771.1:833-1573 Monkeypox virus isolate 9000393, partial genome reverse complement	63	39	60	30		90	102	0.666667	0.617647
	>OP536770.1:834-1574 Monkeypox virus isolate 9000392, partial genome reverse complement	63	39	60	30		90	102	0.666667	0.617647
	>OP536769.1:833-1573 Monkeypox virus isolate 9000391, partial genome reverse complement	63	39	60	30		90	102	0.666667	0.617647
	>OP536768.1:832-1572 Monkeypox virus isolate 9000390, partial genome reverse complement	63	39	60	30		90	102	0.666667	0.617647
	>OP536767.1:833-1573 Monkeypox virus isolate 9000389, partial genome reverse complement	63	39	60	30		90	102	0.666667	0.617647
	>OP536766.1:832-1572 Monkeypox virus isolate 9000388, partial genome reverse complement	63	39	60	30		90	102	0.666667	0.617647
	>OP536765.1:832-1572 Monkeypox virus isolate 9000387, partial genome reverse complement	63	39	60	30		90	102	0.666667	0.617647
	>OP536764.1:831-1571 Monkeypox virus isolate 9000385, partial genome reverse complement	63	39	60	30		90	102	0.666667	0.617647
	>OP536763.1:832-1572 Monkeypox virus isolate 9000384, partial genome reverse complement	63	39	60	30		90	102	0.666667	0.617647
	>OP536762.1:832-1572 Monkeypox virus isolate 9000383, partial genome reverse complement	63	39	60	30		90	102	0.666667	0.617647
	>OP536761.1:832-1572 Monkeypox virus isolate 9000382, partial genome reverse complement	63	39	60	30		90	102	0.666667	0.617647
	>OP536760.1:832-1572 Monkeypox virus isolate 9000381, partial genome reverse complement	63	39	60	30		90	102	0.666667	0.617647
	>OP536759.1:833-1573 Monkeypox virus isolate 9000380, partial genome reverse complement	63	39	60	30		90	102	0.666667	0.617647
	>OP536758.1:832-1572 Monkeypox virus isolate 9000378, partial genome reverse complement	63	39	60	30		90	102	0.666667	0.617647
	>OP536757.1:831-1571 Monkeypox virus isolate 9000377, partial genome reverse complement	63	39	60	30		90	102	0.666667	0.617647
	>OP536756.1:832-1572 Monkeypox virus isolate 9000376, partial genome reverse complement	63	39	60	30		90	102	0.666667	0.617647
	>OP536755.1:832-1572 Monkeypox virus isolate 9000375, partial genome reverse complement	63	39	60	30		90	102	0.666667	0.617647
	>OP536754.1:832-1572 Monkeypox virus isolate 9000374, partial genome reverse complement	63	39	60	30		90	102	0.666667	0.617647
	>OP536753.1:826-1566 Monkeypox virus isolate 9000373, partial genome reverse complement	63	39	60	30		90	102	0.666667	0.617647
	>OP536752.1:831-1571 Monkeypox virus isolate 9000372, partial genome reverse complement	63	39	60	30		90	102	0.666667	0.617647
	>OP536751.1:831-1571 Monkeypox virus isolate 9000370, partial genome reverse complement	63	39	60	30		90	102	0.666667	0.617647
	>OP536750.1:832-1572 Monkeypox virus isolate 9000369, partial genome reverse complement	63	39	60	30		90	102	0.666667	0.617647
	>OP536749.1:833-1573 Monkeypox virus isolate 9000368, partial genome reverse complement	63	39	60	30		90	102	0.666667	0.617647
	>OP536748.1:831-1571 Monkeypox virus isolate 9000366, partial genome reverse complement	63	39	60	30		90	102	0.666667	0.617647
	>OP536747.1:832-1572 Monkeypox virus isolate 9000365, partial genome reverse complement	63	39	60	30		90	102	0.666667	0.617647
	>OP536746.1:831-1571 Monkeypox virus isolate 9000364, partial genome reverse complement	63	39	60	30		90	102	0.666667	0.617647
	>OP536745.1:786-1526 Monkeypox virus isolate MPXV-USA-IL-IDPH-084, partial genome reverse complement	63	39	60	30		90	102	0.666667	0.617647
	>OP536743.1:675-1415 Monkeypox virus isolate MPXV-USA-IL-IDPH-082, partial genome reverse complement	63	39	60	30		90	102	0.666667	0.617647
	>OP536742.1:786-1526 Monkeypox virus isolate MPXV-USA-IL-IDPH-081, partial genome reverse complement	63	39	60	30		90	102	0.666667	0.617647
	>OP536741.1:786-1526 Monkeypox virus isolate MPXV-USA-IL-IDPH-080, partial genome reverse complement	63	39	60	30		90	102	0.666667	0.617647
	>OP536740.1:521-1261 Monkeypox virus isolate MPXV-USA-IL-IDPH-079, partial genome reverse complement	63	39	60	30		90	102	0.666667	0.617647
	>OP531888.1:58-798 Monkeypox virus isolate B1118313, partial genome reverse complement	63	39	60	30		90	102	0.666667	0.617647
	>OP531887.1:54-794 Monkeypox virus isolate B1118307, partial genome reverse complement	63	39	60	30		90	102	0.666667	0.617647
	>OP526862.1:832-1572 Monkeypox virus isolate MPXV_USA_2022_DC0013, complete genome reverse complement	63	39	60	30		90	102	0.666667	0.617647
	>OP526861.1:832-1572 Monkeypox virus isolate MPXV_USA_2022_FL0019, complete genome reverse complement	63	39	60	30		90	102	0.666667	0.617647
	>OP526860.1:832-1572 Monkeypox virus isolate MPXV_USA_2022_RI0001, complete genome reverse complement	63	39	60	30		90	102	0.666667	0.617647
	>OP526859.1:832-1572 Monkeypox virus isolate MPXV_USA_2022_MD0005, complete genome reverse complement	63	39	60	30		90	102	0.666667	0.617647
	>OP526858.1:831-1571 Monkeypox virus isolate MPXV_USA_2022_FL0065, complete genome reverse complement	63	39	60	30		90	102	0.666667	0.617647
	>OP526857.1:832-1572 Monkeypox virus isolate MPXV_USA_2022_FL0052, complete genome reverse complement	63	39	60	30		90	102	0.666667	0.617647
	>OP526856.1:832-1572 Monkeypox virus isolate MPXV_USA_2022_MN0001, complete genome reverse complement	63	39	60	30		90	102	0.666667	0.617647
	>OP526855.1:833-1573 Monkeypox virus isolate MPXV_USA_2022_NY0493, complete genome reverse complement	63	39	60	30		90	102	0.666667	0.617647
	>OP524012.1:832-1572 Monkeypox virus isolate MPXV/Germany/2022/RKI410, complete genome reverse complement	63	39	60	30		90	102	0.666667	0.617647
	>OP524011.1:832-1572 Monkeypox virus isolate MPXV/Germany/2022/RKI409, complete genome reverse complement	63	39	60	30		90	102	0.666667	0.617647
	>OP524010.1:832-1572 Monkeypox virus isolate MPXV/Germany/2022/RKI408, complete genome reverse complement	63	39	60	30		90	102	0.666667	0.617647
	>OP524009.1:832-1572 Monkeypox virus isolate MPXV/Germany/2022/RKI407, complete genome reverse complement	63	39	60	30		90	102	0.666667	0.617647
	>OP524008.1:832-1572 Monkeypox virus isolate MPXV/Germany/2022/RKI406, complete genome reverse complement	63	39	60	30		90	102	0.666667	0.617647
	>OP524007.1:832-1572 Monkeypox virus isolate MPXV/Germany/2022/RKI405, complete genome reverse complement	63	39	60	30		90	102	0.666667	0.617647
	>OP524006.1:832-1572 Monkeypox virus isolate MPXV/Germany/2022/RKI404, partial genome reverse complement	63	39	60	30		90	102	0.666667	0.617647
	>OP524005.1:832-1572 Monkeypox virus isolate MPXV/Germany/2022/RKI400, partial genome reverse complement	63	39	60	30		90	102	0.666667	0.617647
	>OP524004.1:832-1572 Monkeypox virus isolate MPXV/Germany/2022/RKI403, complete genome reverse complement	63	39	60	30		90	102	0.666667	0.617647
	>OP524003.1:832-1572 Monkeypox virus isolate MPXV/Germany/2022/RKI402, complete genome reverse complement	63	39	60	30		90	102	0.666667	0.617647
	>OP524002.1:832-1572 Monkeypox virus isolate MPXV/Germany/2022/RKI401, partial genome reverse complement	63	39	60	30		90	102	0.666667	0.617647
	>OP524000.1:832-1572 Monkeypox virus isolate MPXV/Germany/2022/RKI398, partial genome reverse complement	63	39	60	30		90	102	0.666667	0.617647
	>OP523999.1:832-1572 Monkeypox virus isolate MPXV/Germany/2022/RKI396, complete genome reverse complement	63	39	60	30		90	102	0.666667	0.617647
	>OP523998.1:832-1572 Monkeypox virus isolate MPXV/Germany/2022/RKI395, complete genome reverse complement	63	39	60	30		90	102	0.666667	0.617647
	>OP536738.1:786-1526 Monkeypox virus isolate MPXV-USA-IL-IDPH-077, partial genome reverse complement	63	39	60	30		90	102	0.666667	0.617647
	>OP536737.1:767-1507 Monkeypox virus isolate MPXV-USA-IL-IDPH-076, partial genome reverse complement	63	39	60	30		90	102	0.666667	0.617647
	>OP536736.1:786-1526 Monkeypox virus isolate MPXV-USA-IL-IDPH-075, partial genome reverse complement	63	39	60	30		90	102	0.666667	0.617647
	>OP536735.1:786-1526 Monkeypox virus isolate MPXV-USA-IL-IDPH-074, partial genome reverse complement	63	39	60	30		90	102	0.666667	0.617647
	>OP536734.1:786-1526 Monkeypox virus isolate MPXV-USA-IL-IDPH-073, partial genome reverse complement	63	39	60	30		90	102	0.666667	0.617647
	>OP536733.1:786-1526 Monkeypox virus isolate MPXV-USA-IL-IDPH-072, partial genome reverse complement	63	39	60	30		90	102	0.666667	0.617647
	>OP536732.1:786-1526 Monkeypox virus isolate MPXV-USA-IL-IDPH-071, partial genome reverse complement	63	39	60	30		90	102	0.666667	0.617647
	>OP536731.1:786-1526 Monkeypox virus isolate MPXV-USA-IL-IDPH-070, partial genome reverse complement	63	39	60	30		90	102	0.666667	0.617647
	>OP536728.1:786-1526 Monkeypox virus isolate MPXV-USA-IL-IDPH-067, partial genome reverse complement	63	39	60	30		90	102	0.666667	0.617647
	>OP536727.1:786-1526 Monkeypox virus isolate MPXV-USA-IL-IDPH-066, partial genome reverse complement	63	39	60	30		90	102	0.666667	0.617647
	>OP536726.1:786-1526 Monkeypox virus isolate MPXV-USA-IL-IDPH-065, partial genome reverse complement	63	39	60	30		90	102	0.666667	0.617647
	>OP536725.1:786-1526 Monkeypox virus isolate MPXV-USA-IL-IDPH-064, partial genome reverse complement	63	39	60	30		90	102	0.666667	0.617647
	>OP536724.1:786-1526 Monkeypox virus isolate MPXV-USA-IL-IDPH-063, partial genome reverse complement	63	39	60	30		90	102	0.666667	0.617647
	>OP536721.1:786-1526 Monkeypox virus isolate MPXV-USA-IL-IDPH-060, partial genome reverse complement	63	39	60	30		90	102	0.666667	0.617647
	>OP536720.1:786-1526 Monkeypox virus isolate MPXV-USA-IL-IDPH-059, partial genome reverse complement	63	39	60	30		90	102	0.666667	0.617647
	>OP536719.1:756-1496 Monkeypox virus isolate MPXV-USA-IL-IDPH-058, partial genome reverse complement	63	39	60	30		90	102	0.666667	0.617647
	>OP536718.1:786-1526 Monkeypox virus isolate MPXV-USA-IL-IDPH-057, partial genome reverse complement	63	39	60	30		90	102	0.666667	0.617647
	>OP536717.1:786-1526 Monkeypox virus isolate MPXV-USA-IL-IDPH-056, partial genome reverse complement	63	39	60	30		90	102	0.666667	0.617647
	>OP536716.1:786-1526 Monkeypox virus isolate MPXV-USA-IL-IDPH-055, partial genome reverse complement	63	39	60	30		90	102	0.666667	0.617647
	>OP536715.1:786-1526 Monkeypox virus isolate MPXV-USA-IL-IDPH-054, partial genome reverse complement	63	39	60	30		90	102	0.666667	0.617647
	>OP536714.1:786-1526 Monkeypox virus isolate MPXV-USA-IL-IDPH-053, partial genome reverse complement	63	39	60	30		90	102	0.666667	0.617647
	>OP536711.1:786-1526 Monkeypox virus isolate MPXV-USA-IL-IDPH-050, partial genome reverse complement	63	39	60	30		90	102	0.666667	0.617647
	>OP536710.1:786-1526 Monkeypox virus isolate MPXV-USA-IL-IDPH-049, partial genome reverse complement	63	39	60	30		90	102	0.666667	0.617647
	>OP536708.1:786-1526 Monkeypox virus isolate MPXV-USA-IL-IDPH-047, partial genome reverse complement	63	39	60	30		90	102	0.666667	0.617647
	>OP536707.1:786-1526 Monkeypox virus isolate MPXV-USA-IL-IDPH-046, partial genome reverse complement	63	39	60	30		90	102	0.666667	0.617647
	>OP536705.1:786-1526 Monkeypox virus isolate MPXV-USA-IL-IDPH-044, partial genome reverse complement	63	39	60	30		90	102	0.666667	0.617647
	>OP536701.1:786-1526 Monkeypox virus isolate MPXV-USA-IL-IDPH-040, partial genome reverse complement	63	39	60	30		90	102	0.666667	0.617647
	>OP536697.1:786-1526 Monkeypox virus isolate MPXV-USA-IL-IDPH-036, partial genome reverse complement	63	39	60	30		90	102	0.666667	0.617647
	>OP536696.1:786-1526 Monkeypox virus isolate MPXV-USA-IL-IDPH-035, partial genome reverse complement	63	39	60	30		90	102	0.666667	0.617647
	>OP536695.1:786-1526 Monkeypox virus isolate MPXV-USA-IL-IDPH-034, partial genome reverse complement	63	39	60	30		90	102	0.666667	0.617647
	>OP536694.1:786-1526 Monkeypox virus isolate MPXV-USA-IL-IDPH-033, partial genome reverse complement	63	39	60	30		90	102	0.666667	0.617647
	>OP536693.1:678-1418 Monkeypox virus isolate MPXV-USA-IL-IDPH-032, partial genome reverse complement	63	39	60	30		90	102	0.666667	0.617647
	>OP536688.1:786-1526 Monkeypox virus isolate MPXV-USA-IL-IDPH-027, partial genome reverse complement	63	39	60	30		90	102	0.666667	0.617647
	>OP536687.1:786-1526 Monkeypox virus isolate MPXV-USA-IL-IDPH-026, partial genome reverse complement	63	39	60	30		90	102	0.666667	0.617647
	>OP536684.1:786-1526 Monkeypox virus isolate MPXV-USA-IL-IDPH-023, partial genome reverse complement	63	39	60	30		90	102	0.666667	0.617647
	>OP536683.1:786-1526 Monkeypox virus isolate MPXV-USA-IL-IDPH-022, partial genome reverse complement	63	39	60	30		90	102	0.666667	0.617647
	>OP536682.1:786-1526 Monkeypox virus isolate MPXV-USA-IL-IDPH-021, partial genome reverse complement	63	39	60	30		90	102	0.666667	0.617647
	>OP536681.1:786-1526 Monkeypox virus isolate MPXV-USA-IL-IDPH-020, partial genome reverse complement	63	39	60	30		90	102	0.666667	0.617647
	>OP536680.1:784-1524 Monkeypox virus isolate MPXV-USA-IL-IDPH-019, partial genome reverse complement	63	39	60	30		90	102	0.666667	0.617647
	>OP536678.1:786-1526 Monkeypox virus isolate MPXV-USA-IL-IDPH-017, partial genome reverse complement	63	39	60	30		90	102	0.666667	0.617647
	>OP536677.1:786-1526 Monkeypox virus isolate MPXV-USA-IL-IDPH-016, partial genome reverse complement	63	39	60	30		90	102	0.666667	0.617647
	>OP536676.1:786-1526 Monkeypox virus isolate MPXV-USA-IL-IDPH-015, partial genome reverse complement	63	39	60	30		90	102	0.666667	0.617647
	>OP536674.1:786-1526 Monkeypox virus isolate MPXV-USA-IL-IDPH-013, partial genome reverse complement	63	39	60	30		90	102	0.666667	0.617647
	>OP536672.1:780-1520 Monkeypox virus isolate MPXV-USA-IL-IDPH-011, partial genome reverse complement	63	39	60	30		90	102	0.666667	0.617647
	>OP536671.1:786-1526 Monkeypox virus isolate MPXV-USA-IL-IDPH-010, partial genome reverse complement	63	39	60	30		90	102	0.666667	0.617647
	>OP536669.1:786-1526 Monkeypox virus isolate MPXV-USA-IL-IDPH-008, partial genome reverse complement	63	39	60	30		90	102	0.666667	0.617647
	>OP536668.1:786-1526 Monkeypox virus isolate MPXV-USA-IL-IDPH-007, partial genome reverse complement	63	39	60	30		90	102	0.666667	0.617647
	>OP536667.1:695-1435 Monkeypox virus isolate MPXV-USA-IL-IDPH-006, partial genome reverse complement	63	39	60	30		90	102	0.666667	0.617647
	>OP536666.1:782-1522 Monkeypox virus isolate MPXV-USA-IL-IDPH-005, partial genome reverse complement	63	39	60	30		90	102	0.666667	0.617647
	>OP536665.1:769-1509 Monkeypox virus isolate MPXV-USA-IL-IDPH-004, partial genome reverse complement	63	39	60	30		90	102	0.666667	0.617647
	>OP536664.1:786-1526 Monkeypox virus isolate MPXV-USA-IL-IDPH-003, partial genome reverse complement	63	39	60	30		90	102	0.666667	0.617647
	>OP536663.1:786-1526 Monkeypox virus isolate MPXV-USA-IL-IDPH-002, partial genome reverse complement	63	39	60	30		90	102	0.666667	0.617647
	>OP536662.1:786-1526 Monkeypox virus isolate MPXV-USA-IL-IDPH-001, partial genome reverse complement	63	39	60	30		90	102	0.666667	0.617647
	>OP531895.1:58-798 Monkeypox virus isolate B969965re, partial genome reverse complement	63	39	60	30		90	102	0.666667	0.617647
	>OP531894.1:58-798 Monkeypox virus isolate B969962RERE, partial genome reverse complement	63	39	60	30		90	102	0.666667	0.617647
	>OP531893.1:58-798 Monkeypox virus isolate B1221102, partial genome reverse complement	63	39	60	30		90	102	0.666667	0.617647
	>OP531892.1:59-799 Monkeypox virus isolate B1118457re, partial genome reverse complement	63	39	60	30		90	102	0.666667	0.617647
	>OP531891.1:20-760 Monkeypox virus isolate B1118450re, partial genome reverse complement	63	39	60	30		90	102	0.666667	0.617647
	>OP531890.1:46-786 Monkeypox virus isolate B1118356, partial genome reverse complement	63	39	60	30		90	102	0.666667	0.617647
	>OP531889.1:45-785 Monkeypox virus isolate B1118331, partial genome reverse complement	63	39	60	30		90	102	0.666667	0.617647
	>OP351281.2:835-1575 Monkeypox virus isolate MPXV22/human/USA-OK-66, complete genome reverse complement	63	39	60	30		90	102	0.666667	0.617647
	>OP351280.2:835-1575 Monkeypox virus isolate MPXV22/human/USA-OK-61, complete genome reverse complement	63	39	60	30		90	102	0.666667	0.617647
	>OP351279.2:835-1575 Monkeypox virus isolate MPXV22/human/USA-OK-41, complete genome reverse complement	63	39	60	30		90	102	0.666667	0.617647
	>OP351278.2:835-1575 Monkeypox virus isolate MPXV22/human/USA-OK-21, complete genome reverse complement	63	39	60	30		90	102	0.666667	0.617647
	>OP484696.1:832-1572 Monkeypox virus isolate MPXV/Germany/2022/RKI344, complete genome reverse complement	63	39	60	30		90	102	0.666667	0.617647
	>OP484695.1:832-1572 Monkeypox virus isolate MPXV/Germany/2022/RKI342, complete genome reverse complement	63	39	60	30		90	102	0.666667	0.617647
	>OP484694.1:832-1572 Monkeypox virus isolate MPXV/Germany/2022/RKI373, complete genome reverse complement	63	39	60	30		90	102	0.666667	0.617647
	>OP484693.1:832-1572 Monkeypox virus isolate MPXV/Germany/2022/RKI372, partial genome reverse complement	63	39	60	30		90	102	0.666667	0.617647
	>OP484692.1:832-1572 Monkeypox virus isolate MPXV/Germany/2022/RKI371, partial genome reverse complement	63	39	60	30		90	102	0.666667	0.617647
	>OP484691.1:832-1572 Monkeypox virus isolate MPXV/Germany/2022/RKI370, complete genome reverse complement	63	39	60	30		90	102	0.666667	0.617647
	>OP484690.1:832-1572 Monkeypox virus isolate MPXV/Germany/2022/RKI369, partial genome reverse complement	63	39	60	30		90	102	0.666667	0.617647
	>OP484689.1:832-1572 Monkeypox virus isolate MPXV/Germany/2022/RKI368, partial genome reverse complement	63	39	60	30		90	102	0.666667	0.617647
	>OP484688.1:832-1572 Monkeypox virus isolate MPXV/Germany/2022/RKI367, partial genome reverse complement	63	39	60	30		90	102	0.666667	0.617647
	>OP484687.1:832-1572 Monkeypox virus isolate MPXV/Germany/2022/RKI366, complete genome reverse complement	63	39	60	30		90	102	0.666667	0.617647
	>OP484686.1:832-1572 Monkeypox virus isolate MPXV/Germany/2022/RKI365, partial genome reverse complement	63	39	60	30		90	102	0.666667	0.617647
	>OP484685.1:832-1572 Monkeypox virus isolate MPXV/Germany/2022/RKI364, partial genome reverse complement	63	39	60	30		90	102	0.666667	0.617647
	>OP484684.1:832-1572 Monkeypox virus isolate MPXV/Germany/2022/RKI363, complete genome reverse complement	63	39	60	30		90	102	0.666667	0.617647
	>OP484683.1:832-1572 Monkeypox virus isolate MPXV/Germany/2022/RKI362, complete genome reverse complement	63	39	60	30		90	102	0.666667	0.617647
	>OP523997.1:832-1572 Monkeypox virus isolate MPXV/Germany/2022/RKI394, complete genome reverse complement	63	39	60	30		90	102	0.666667	0.617647
	>OP523996.1:832-1572 Monkeypox virus isolate MPXV/Germany/2022/RKI397, partial genome reverse complement	63	39	60	30		90	102	0.666667	0.617647
	>OP523995.1:832-1572 Monkeypox virus isolate MPXV/Germany/2022/RKI393, complete genome reverse complement	63	39	60	30		90	102	0.666667	0.617647
	>OP523994.1:832-1572 Monkeypox virus isolate MPXV/Germany/2022/RKI392, complete genome reverse complement	63	39	60	30		90	102	0.666667	0.617647
	>OP523993.1:832-1572 Monkeypox virus isolate MPXV/Germany/2022/RKI391, complete genome reverse complement	63	39	60	30		90	102	0.666667	0.617647
	>OP523992.1:832-1572 Monkeypox virus isolate MPXV/Germany/2022/RKI390, complete genome reverse complement	63	39	60	30		90	102	0.666667	0.617647
	>OP523991.1:832-1572 Monkeypox virus isolate MPXV/Germany/2022/RKI389, partial genome reverse complement	63	39	60	30		90	102	0.666667	0.617647
	>OP523990.1:832-1572 Monkeypox virus isolate MPXV/Germany/2022/RKI388, complete genome reverse complement	63	39	60	30		90	102	0.666667	0.617647
	>OP523989.1:832-1572 Monkeypox virus isolate MPXV/Germany/2022/RKI387, complete genome reverse complement	63	39	60	30		90	102	0.666667	0.617647
	>OP523988.1:832-1572 Monkeypox virus isolate MPXV/Germany/2022/RKI386, complete genome reverse complement	63	39	60	30		90	102	0.666667	0.617647
	>OP523987.1:832-1572 Monkeypox virus isolate MPXV/Germany/2022/RKI385, complete genome reverse complement	63	39	60	30		90	102	0.666667	0.617647
	>OP523986.1:832-1572 Monkeypox virus isolate MPXV/Germany/2022/RKI384, complete genome reverse complement	63	39	60	30		90	102	0.666667	0.617647
	>OP523985.1:832-1572 Monkeypox virus isolate MPXV/Germany/2022/RKI383, partial genome reverse complement	63	39	60	30		90	102	0.666667	0.617647
	>OP523984.1:832-1572 Monkeypox virus isolate MPXV/Germany/2022/RKI382, complete genome reverse complement	63	39	60	30		90	102	0.666667	0.617647
	>OP523983.1:832-1572 Monkeypox virus isolate MPXV/Germany/2022/RKI381, complete genome reverse complement	63	39	60	30		90	102	0.666667	0.617647
	>OP523982.1:832-1572 Monkeypox virus isolate MPXV/Germany/2022/RKI380, complete genome reverse complement	63	39	60	30		90	102	0.666667	0.617647
	>OP523981.1:832-1572 Monkeypox virus isolate MPXV/Germany/2022/RKI379, complete genome reverse complement	63	39	60	30		90	102	0.666667	0.617647
	>OP523980.1:832-1572 Monkeypox virus isolate MPXV/Germany/2022/RKI378, complete genome reverse complement	63	39	60	30		90	102	0.666667	0.617647
	>OP523979.1:832-1572 Monkeypox virus isolate MPXV/Germany/2022/RKI377, complete genome reverse complement	63	39	60	30		90	102	0.666667	0.617647
	>OX044339.2:1524-2264 Monkeypox virus isolate MPXV_345_R_SP_2022 genome assembly, chromosome: MPXV_345_R_SP_2022 reverse complement	63	39	60	30		90	102	0.666667	0.617647
	>OP494266.1:783-1523 Monkeypox virus isolate MPXV/Germany/2022/ON/RKI320, partial genome reverse complement	63	39	60	30		90	102	0.666667	0.617647
	>OP494265.1:783-1523 Monkeypox virus isolate MPXV/Germany/2022/ON/RKI374, partial genome reverse complement	63	39	60	30		90	102	0.666667	0.617647
	>OP494264.1:783-1523 Monkeypox virus isolate MPXV/Germany/2022/ON/RKI375, partial genome reverse complement	63	39	60	30		90	102	0.666667	0.617647
	>OP494263.1:783-1523 Monkeypox virus isolate MPXV/Germany/2022/ON/RKI316, partial genome reverse complement	63	39	60	30		90	102	0.666667	0.617647
	>OP494262.1:783-1523 Monkeypox virus isolate MPXV/Germany/2022/ON/RKI312, partial genome reverse complement	63	39	60	30		90	102	0.666667	0.617647
	>OP494261.1:783-1523 Monkeypox virus isolate MPXV/Germany/2022/ON/RKI326, partial genome reverse complement	63	39	60	30		90	102	0.666667	0.617647
	>OP494260.1:783-1523 Monkeypox virus isolate MPXV/Germany/2022/ON/RKI308, partial genome reverse complement	63	39	60	30		90	102	0.666667	0.617647
	>OP494259.1:783-1523 Monkeypox virus isolate MPXV/Germany/2022/ON/RKI376, partial genome reverse complement	63	39	60	30		90	102	0.666667	0.617647
	>OP494258.1:783-1523 Monkeypox virus isolate MPXV/Germany/2022/ON/RKI305, partial genome reverse complement	63	39	60	30		90	102	0.666667	0.617647
	>OP494257.1:783-1523 Monkeypox virus isolate MPXV/Germany/2022/ON/RKI301, partial genome reverse complement	63	39	60	30		90	102	0.666667	0.617647
	>OX336038.1:837-1577 Monkeypox virus isolate RNA genome assembly, complete genome: monopartite reverse complement	63	39	60	30		90	102	0.666667	0.617647
	>OX336004.1:837-1577 Monkeypox virus isolate RNA genome assembly, complete genome: monopartite reverse complement	63	39	60	30		90	102	0.666667	0.617647
	>OP431829.2:835-1575 Monkeypox virus isolate MPXV22/human/USA-NE-199, complete genome reverse complement	63	39	60	30		90	102	0.666667	0.617647
	>OP431828.2:835-1575 Monkeypox virus isolate MPXV22/human/USA-NE-181, complete genome reverse complement	63	39	60	30		90	102	0.666667	0.617647
	>OP431827.2:835-1575 Monkeypox virus isolate MPXV22/human/USA-NE-176, complete genome reverse complement	63	39	60	30		90	102	0.666667	0.617647
	>OP431826.2:835-1575 Monkeypox virus isolate MPXV22/human/USA-NE-154, complete genome reverse complement	63	39	60	30		90	102	0.666667	0.617647
	>OP431825.2:835-1575 Monkeypox virus isolate MPXV22/human/USA-NE-127, complete genome reverse complement	63	39	60	30		90	102	0.666667	0.617647
	>OP314961.2:835-1575 Monkeypox virus isolate MPXV22/human/USA-NE-152, complete genome reverse complement	63	39	60	30		90	102	0.666667	0.617647
	>OP314960.2:835-1575 Monkeypox virus isolate MPXV22/human/USA-NE-115, complete genome reverse complement	63	39	60	30		90	102	0.666667	0.617647
	>OP314959.2:835-1575 Monkeypox virus isolate MPXV22/human/USA-NE-111, complete genome reverse complement	63	39	60	30		90	102	0.666667	0.617647
	>OP314957.2:835-1575 Monkeypox virus isolate MPXV22/human/USA-NE-83, complete genome reverse complement	63	39	60	30		90	102	0.666667	0.617647
	>OP171925.2:835-1575 Monkeypox virus isolate MPXV22/human/USA-NE-75, complete genome reverse complement	63	39	60	30		90	102	0.666667	0.617647
	>OP171924.2:835-1575 Monkeypox virus isolate MPXV22/human/USA-NE-63, complete genome reverse complement	63	39	60	30		90	102	0.666667	0.617647
	>OP171923.2:835-1575 Monkeypox virus isolate MPXV22/human/USA-NE-48, complete genome reverse complement	63	39	60	30		90	102	0.666667	0.617647
	>OP171922.2:835-1575 Monkeypox virus isolate MPXV22/human/USA-NE-44, complete genome reverse complement	63	39	60	30		90	102	0.666667	0.617647
	>OP171921.2:835-1575 Monkeypox virus isolate MPXV22/human/USA-NE-43, complete genome reverse complement	63	39	60	30		90	102	0.666667	0.617647
	>OP171920.2:835-1575 Monkeypox virus isolate MPXV22/human/USA-NE-31, complete genome reverse complement	63	39	60	30		90	102	0.666667	0.617647
	>OP171919.2:835-1575 Monkeypox virus isolate MPXV22/human/USA-NE-25, complete genome reverse complement	63	39	60	30		90	102	0.666667	0.617647
	>OP351287.2:831-1571 Monkeypox virus isolate MPXV22/human/USA-OK-149, complete genome reverse complement	63	39	60	30		90	102	0.666667	0.617647
	>OP351286.2:832-1572 Monkeypox virus isolate MPXV22/human/USA-OK-134, complete genome reverse complement	63	39	60	30		90	102	0.666667	0.617647
	>OP351285.2:835-1575 Monkeypox virus isolate MPXV22/human/USA-OK-86, complete genome reverse complement	63	39	60	30		90	102	0.666667	0.617647
	>OP351284.2:835-1575 Monkeypox virus isolate MPXV22/human/USA-OK-69, complete genome reverse complement	63	39	60	30		90	102	0.666667	0.617647
	>OP351283.2:835-1575 Monkeypox virus isolate MPXV22/human/USA-OK-68, complete genome reverse complement	63	39	60	30		90	102	0.666667	0.617647
	>OP351282.2:835-1575 Monkeypox virus isolate MPXV22/human/USA-OK-67, complete genome reverse complement	63	39	60	30		90	102	0.666667	0.617647
	>OP484682.1:832-1572 Monkeypox virus isolate MPXV/Germany/2022/RKI361, complete genome reverse complement	63	39	60	30		90	102	0.666667	0.617647
	>OP484681.1:832-1572 Monkeypox virus isolate MPXV/Germany/2022/RKI360, complete genome reverse complement	63	39	60	30		90	102	0.666667	0.617647
	>OP484680.1:832-1572 Monkeypox virus isolate MPXV/Germany/2022/RKI359, complete genome reverse complement	63	39	60	30		90	102	0.666667	0.617647
	>OP484678.1:832-1572 Monkeypox virus isolate MPXV/Germany/2022/RKI357, complete genome reverse complement	63	39	60	30		90	102	0.666667	0.617647
	>OP484677.1:832-1572 Monkeypox virus isolate MPXV/Germany/2022/RKI356, complete genome reverse complement	63	39	60	30		90	102	0.666667	0.617647
	>OP484676.1:866-1606 Monkeypox virus isolate MPXV/Germany/2022/RKI355, complete genome reverse complement	63	39	60	30		90	102	0.666667	0.617647
	>OP484675.1:832-1572 Monkeypox virus isolate MPXV/Germany/2022/RKI354, complete genome reverse complement	63	39	60	30		90	102	0.666667	0.617647
	>OP484674.1:832-1572 Monkeypox virus isolate MPXV/Germany/2022/RKI353, complete genome reverse complement	63	39	60	30		90	102	0.666667	0.617647
	>OP484673.1:832-1572 Monkeypox virus isolate MPXV/Germany/2022/RKI352, complete genome reverse complement	63	39	60	30		90	102	0.666667	0.617647
	>OP484672.1:832-1572 Monkeypox virus isolate MPXV/Germany/2022/RKI351, complete genome reverse complement	63	39	60	30		90	102	0.666667	0.617647
	>OP484671.1:832-1572 Monkeypox virus isolate MPXV/Germany/2022/RKI350, complete genome reverse complement	63	39	60	30		90	102	0.666667	0.617647
	>OP484670.1:832-1572 Monkeypox virus isolate MPXV/Germany/2022/RKI349, complete genome reverse complement	63	39	60	30		90	102	0.666667	0.617647
	>OP484669.1:832-1572 Monkeypox virus isolate MPXV/Germany/2022/RKI348, complete genome reverse complement	63	39	60	30		90	102	0.666667	0.617647
	>OP484668.1:832-1572 Monkeypox virus isolate MPXV/Germany/2022/RKI347, complete genome reverse complement	63	39	60	30		90	102	0.666667	0.617647
	>OP484667.1:832-1572 Monkeypox virus isolate MPXV/Germany/2022/RKI346, complete genome reverse complement	63	39	60	30		90	102	0.666667	0.617647
	>OP484666.1:832-1572 Monkeypox virus isolate MPXV/Germany/2022/RKI345, complete genome reverse complement	63	39	60	30		90	102	0.666667	0.617647
	>OP484665.1:832-1572 Monkeypox virus isolate MPXV/Germany/2022/RKI343, partial genome reverse complement	63	39	60	30		90	102	0.666667	0.617647
	>OP484664.1:832-1572 Monkeypox virus isolate MPXV/Germany/2022/RKI341, partial genome reverse complement	63	39	60	30		90	102	0.666667	0.617647
	>OP484663.1:832-1572 Monkeypox virus isolate MPXV/Germany/2022/RKI340, complete genome reverse complement	63	39	60	30		90	102	0.666667	0.617647
	>OP484341.1:835-1575 Monkeypox virus isolate MPXV22/human/USA-OK-180, complete genome reverse complement	63	39	60	30		90	102	0.666667	0.617647
	>OP484340.1:835-1575 Monkeypox virus isolate MPXV22/human/USA-OK-104, complete genome reverse complement	63	39	60	30		90	102	0.666667	0.617647
	>OP480421.1:389-1129 Monkeypox virus isolate hMPXV/USA/NC-UNC-0022/2022, partial genome reverse complement	63	39	60	30		90	102	0.666667	0.617647
	>OP480420.1:435-1175 Monkeypox virus isolate hMPXV/USA/NC-UNC-0021/2022, partial genome reverse complement	63	39	60	30		90	102	0.666667	0.617647
	>OP480419.1:403-1143 Monkeypox virus isolate hMPXV/USA/NC-UNC-0020/2022, partial genome reverse complement	63	39	60	30		90	102	0.666667	0.617647
	>OP480418.1:435-1175 Monkeypox virus isolate hMPXV/USA/NC-UNC-0019/2022, partial genome reverse complement	63	39	60	30		90	102	0.666667	0.617647
	>OP480417.1:453-1193 Monkeypox virus isolate hMPXV/USA/NC-UNC-0018/2022, partial genome reverse complement	63	39	60	30		90	102	0.666667	0.617647
	>OP480416.1:450-1190 Monkeypox virus isolate hMPXV/USA/NC-UNC-0017/2022, partial genome reverse complement	63	39	60	30		90	102	0.666667	0.617647
	>OP480415.1:444-1184 Monkeypox virus isolate hMPXV/USA/NC-UNC-0015/2022, partial genome reverse complement	63	39	60	30		90	102	0.666667	0.617647
	>OP480414.1:262-1002 Monkeypox virus isolate hMPXV/USA/NC-UNC-0014/2022, partial genome reverse complement	63	39	59	30		89	102	0.662921	0.617647
	>OP480413.1:450-1190 Monkeypox virus isolate hMPXV/USA/NC-UNC-0013/2022, partial genome reverse complement	63	39	60	30		90	102	0.666667	0.617647
	>OP480412.1:394-1134 Monkeypox virus isolate hMPXV/USA/NC-UNC-0012/2022, partial genome reverse complement	63	39	60	30		90	102	0.666667	0.617647
	>OP480411.1:355-1095 Monkeypox virus isolate hMPXV/USA/NC-UNC-0011/2022, partial genome reverse complement	63	39	60	30		90	102	0.666667	0.617647
	>OP480410.1:455-1195 Monkeypox virus isolate hMPXV/USA/NC-UNC-0009/2022, partial genome reverse complement	63	39	60	30		90	102	0.666667	0.617647
	>OP480409.1:367-1107 Monkeypox virus isolate hMPXV/USA/NC-UNC-0008/2022, partial genome reverse complement	63	39	60	30		90	102	0.666667	0.617647
	>OP480408.1:450-1190 Monkeypox virus isolate hMPXV/USA/NC-UNC-0007/2022, partial genome reverse complement	63	39	60	30		90	102	0.666667	0.617647
	>OP480407.1:455-1195 Monkeypox virus isolate hMPXV/USA/NC-UNC-0006/2022, partial genome reverse complement	63	39	60	30		90	102	0.666667	0.617647
	>OP480406.1:454-1194 Monkeypox virus isolate hMPXV/USA/NC-UNC-0005/2022, partial genome reverse complement	63	39	60	30		90	102	0.666667	0.617647
	>OP480405.1:784-1524 Monkeypox virus isolate hMPXV/USA/NC-UNC-0004/2022, partial genome reverse complement	63	39	60	30		90	102	0.666667	0.617647
	>OP480404.1:835-1575 Monkeypox virus isolate hMPXV/USA/NC-UNC-0003/2022, partial genome reverse complement	63	39	60	30		90	102	0.666667	0.617647
	>OP477457.1:396-1136 Monkeypox virus isolate ANT-LDSP-ANT-MPX-23266, partial genome reverse complement	63	39	60	30		90	102	0.666667	0.617647
	>OP477456.1:396-1136 Monkeypox virus isolate ANT-LDSP-ANT-MPX-23315-L, partial genome reverse complement	63	39	60	30		90	102	0.666667	0.617647
	>OP477454.1:396-1136 Monkeypox virus isolate ANT-LDSP-ANT-MPX-23267-O, partial genome reverse complement	63	39	60	30		90	102	0.666667	0.617647
	>OP477453.1:782-1522 Monkeypox virus isolate ANT-LDSP-ANT-MPX-23188-L, partial genome reverse complement	63	39	60	30		90	102	0.666667	0.617647
	>OP477452.1:782-1522 Monkeypox virus isolate ANT-LDSP-ANT-MPX-23265-C, partial genome reverse complement	63	39	60	30		90	102	0.666667	0.617647
	>OP477451.1:396-1136 Monkeypox virus isolate ANT-LDSP-ANT-MPX-23202-C, partial genome reverse complement	63	39	60	30		90	102	0.666667	0.617647
	>OP477450.1:782-1522 Monkeypox virus isolate ANT-LDSP-ANT-MPX-23114-C, partial genome reverse complement	63	39	60	30		90	102	0.666667	0.617647
	>OP477447.1:782-1522 Monkeypox virus isolate ANT-LDSP-ANT-MPX-23062-L, partial genome reverse complement	63	39	60	30		90	102	0.666667	0.617647
	>OP470374.1:456-1196 Monkeypox virus isolate hMPXV/USA/NC-UNC-0001/2022, partial genome reverse complement	63	39	60	30		90	102	0.666667	0.617647
	>OP414381.2:242-982 Monkeypox virus isolate Monkeypox/PT0354/2022, partial genome reverse complement	63	39	60	30		90	102	0.666667	0.617647
	>OP414367.2:242-982 Monkeypox virus isolate Monkeypox/PT0338/2022, partial genome reverse complement	63	39	60	30		90	102	0.666667	0.617647
	>OP414359.2:463-1203 Monkeypox virus isolate Monkeypox/PT0327/2022, partial genome reverse complement	63	39	60	30		90	102	0.666667	0.617647
	>OP414353.2:463-1203 Monkeypox virus isolate Monkeypox/PT0321/2022, partial genome reverse complement	63	39	60	30		90	102	0.666667	0.617647
	>OP414351.2:426-1166 Monkeypox virus isolate Monkeypox/PT0319/2022, partial genome reverse complement	63	39	60	30		90	102	0.666667	0.617647
	>OP414347.2:484-1224 Monkeypox virus isolate Monkeypox/PT0314/2022, partial genome reverse complement	63	39	60	30		90	102	0.666667	0.617647
	>OP414341.2:445-1185 Monkeypox virus isolate Monkeypox/PT0307/2022, partial genome reverse complement	63	39	60	30		90	102	0.666667	0.617647
	>OP414320.2:463-1203 Monkeypox virus isolate Monkeypox/PT0281/2022, partial genome reverse complement	63	39	60	30		90	102	0.666667	0.617647
	>OP414315.2:459-1199 Monkeypox virus isolate Monkeypox/PT0275/2022, partial genome reverse complement	63	39	60	30		90	102	0.666667	0.617647
	>OP414296.2:453-1193 Monkeypox virus isolate Monkeypox/PT0255/2022, partial genome reverse complement	63	39	60	30		90	102	0.666667	0.617647
	>OP414294.2:52-792 Monkeypox virus isolate Monkeypox/PT0253/2022, partial genome reverse complement	63	39	60	30		90	102	0.666667	0.617647
	>OP414293.2:58-798 Monkeypox virus isolate Monkeypox/PT0252/2022, partial genome reverse complement	63	39	60	30		90	102	0.666667	0.617647
	>OP414292.2:63-803 Monkeypox virus isolate Monkeypox/PT0251/2022, partial genome reverse complement	63	39	60	30		90	102	0.666667	0.617647
	>OP414285.2:431-1171 Monkeypox virus isolate Monkeypox/PT0241/2022, partial genome reverse complement	63	39	60	30		90	102	0.666667	0.617647
	>OP324546.2:431-1171 Monkeypox virus isolate Monkeypox/PT0238/2022, partial genome reverse complement	63	39	60	30		90	102	0.666667	0.617647
	>OP324544.2:40-780 Monkeypox virus isolate Monkeypox/PT0236/2022, partial genome reverse complement	63	39	60	30		90	102	0.666667	0.617647
	>OP324538.2:339-1079 Monkeypox virus isolate Monkeypox/PT0229/2022, partial genome reverse complement	63	39	60	30		90	102	0.666667	0.617647
	>OP324533.2:373-1113 Monkeypox virus isolate Monkeypox/PT0223/2022, partial genome reverse complement	63	39	60	30		90	102	0.666667	0.617647
	>OP324521.2:107-847 Monkeypox virus isolate Monkeypox/PT0211/2022, partial genome reverse complement	63	39	60	30		90	102	0.666667	0.617647
	>OP324507.2:398-1138 Monkeypox virus isolate Monkeypox/PT0194/2022, partial genome reverse complement	63	39	60	30		90	102	0.666667	0.617647
	>OP324453.2:242-982 Monkeypox virus isolate Monkeypox/PT0129/2022, partial genome reverse complement	63	39	60	30		90	102	0.666667	0.617647
	>OP245352.2:398-1138 Monkeypox virus isolate MPX/PT0119/2022, partial genome reverse complement	63	39	60	30		90	102	0.666667	0.617647
	>OP245351.2:45-785 Monkeypox virus isolate MPX/PT0118/2022, partial genome reverse complement	63	39	60	30		90	102	0.666667	0.617647
	>OP245344.2:41-781 Monkeypox virus isolate MPX/PT0110/2022, partial genome reverse complement	63	39	60	30		90	102	0.666667	0.617647
	>OP459220.1:767-1507 Monkeypox virus isolate ANT-LDSP-ANT-MPX-23697-L, partial genome reverse complement	63	39	60	30		90	102	0.666667	0.617647
	>OP459218.1:782-1522 Monkeypox virus isolate ANT-LDSP-ANT-MPX-23655-L, partial genome reverse complement	63	39	60	30		90	102	0.666667	0.617647
	>OP459217.1:782-1522 Monkeypox virus isolate ANT-LDSP-ANT-MPX-23654-O, partial genome reverse complement	63	39	60	30		90	102	0.666667	0.617647
	>OP459216.1:396-1136 Monkeypox virus isolate ANT-LDSP-ANT-MPX-23651-L, partial genome reverse complement	63	39	60	30		90	102	0.666667	0.617647
	>OP459215.1:396-1136 Monkeypox virus isolate ANT-LDSP-ANT-MPX-23645-L, partial genome reverse complement	63	39	60	30		90	102	0.666667	0.617647
	>OP459214.1:383-1123 Monkeypox virus isolate ANT-LDSP-ANT-MPX-23631-L, partial genome reverse complement	63	39	60	30		90	102	0.666667	0.617647
	>OP459213.1:396-1136 Monkeypox virus isolate ANT-LDSP-ANT-MPX-23628-C, partial genome reverse complement	63	39	60	30		90	102	0.666667	0.617647
	>OP459211.1:782-1522 Monkeypox virus isolate ANT-LDSP-ANT-MPX-23596-O, partial genome reverse complement	63	39	60	30		90	102	0.666667	0.617647
	>OP459210.1:396-1136 Monkeypox virus isolate ANT-LDSP-ANT-MPX-23553-C, partial genome reverse complement	63	39	60	30		90	102	0.666667	0.617647
	>OP459209.1:396-1136 Monkeypox virus isolate ANT-LDSP-ANT-MPX-23551-O, partial genome reverse complement	63	39	60	30		90	102	0.666667	0.617647
	>OP459202.1:843-1583 Monkeypox virus isolate MPXV_USA_2022_GA0005, complete genome reverse complement	63	39	60	30		90	102	0.666667	0.617647
	>OP451016.1:844-1584 Monkeypox virus isolate MPXV_USA_2022_CA0043 reverse complement	63	39	60	30		90	102	0.666667	0.617647
	>OP451015.1:843-1583 Monkeypox virus isolate MPXV_USA_2022_CA0044 reverse complement	63	39	60	30		90	102	0.666667	0.617647
	>OP451014.1:843-1583 Monkeypox virus isolate MPXV_USA_2022_CA0056 reverse complement	63	39	60	30		90	102	0.666667	0.617647
	>OP451013.1:839-1579 Monkeypox virus isolate MPXV_USA_2022_CA0057 reverse complement	63	39	60	30		90	102	0.666667	0.617647
	>OP451012.1:831-1571 Monkeypox virus isolate MPXV_USA_2022_CA0055 reverse complement	63	39	60	30		90	102	0.666667	0.617647
	>OP451011.1:844-1584 Monkeypox virus isolate MPXV_USA_2022_CT0001 reverse complement	63	39	60	30		90	102	0.666667	0.617647
	>OP451010.1:844-1584 Monkeypox virus isolate MPXV_USA_2022_DC0011 reverse complement	63	39	60	30		90	102	0.666667	0.617647
	>OP451009.1:828-1568 Monkeypox virus isolate MPXV_USA_2022_CT0002 reverse complement	63	39	60	30		90	102	0.666667	0.617647
	>OP451008.1:843-1583 Monkeypox virus isolate MPXV_USA_2022_CT0003 reverse complement	63	39	60	30		90	102	0.666667	0.617647
	>OP451007.1:837-1577 Monkeypox virus isolate MPXV_USA_2022_GA0009 reverse complement	63	39	60	30		90	102	0.666667	0.617647
	>OP451006.1:844-1584 Monkeypox virus isolate MPXV_USA_2022_GA0012 reverse complement	63	39	60	30		90	102	0.666667	0.617647
	>OP451005.1:833-1573 Monkeypox virus isolate MPXV_USA_2022_LA0001 reverse complement	63	39	60	30		90	102	0.666667	0.617647
	>OP451004.1:843-1583 Monkeypox virus isolate MPXV_USA_2022_MN0005 reverse complement	63	39	60	30		90	102	0.666667	0.617647
	>OP451003.1:838-1578 Monkeypox virus isolate MPXV_USA_2022_MN0006 reverse complement	63	39	60	30		90	102	0.666667	0.617647
	>OP451002.1:843-1583 Monkeypox virus isolate MPXV_USA_2022_NC0006 reverse complement	63	39	60	30		90	102	0.666667	0.617647
	>OP451001.1:839-1579 Monkeypox virus isolate MPXV_USA_2022_NJ0002 reverse complement	63	39	60	30		90	102	0.666667	0.617647
	>OP451000.1:843-1583 Monkeypox virus isolate MPXV_USA_2022_NJ0018 reverse complement	63	39	60	30		90	102	0.666667	0.617647
	>OP450999.1:840-1580 Monkeypox virus isolate MPXV_USA_2022_NJ0016 reverse complement	63	39	60	30		90	102	0.666667	0.617647
	>OP450998.1:844-1584 Monkeypox virus isolate MPXV_USA_2022_SC0002 reverse complement	63	39	60	30		90	102	0.666667	0.617647
	>OP450996.1:843-1583 Monkeypox virus isolate MPXV_USA_2022_TN0002 reverse complement	63	39	60	30		90	102	0.666667	0.617647
	>OP450995.1:843-1583 Monkeypox virus isolate MPXV_USA_2022_TN0001 reverse complement	63	39	60	30		90	102	0.666667	0.617647
	>OP450994.1:844-1584 Monkeypox virus isolate MPXV_USA_2022_IL0045 reverse complement	63	39	60	30		90	102	0.666667	0.617647
	>OP450993.1:832-1572 Monkeypox virus isolate MPXV_USA_2022_NC0004 reverse complement	63	39	60	30		90	102	0.666667	0.617647
	>OP450992.1:843-1583 Monkeypox virus isolate MPXV_USA_2022_TN0005 reverse complement	63	39	60	30		90	102	0.666667	0.617647
	>OP450991.1:822-1562 Monkeypox virus isolate MPXV_USA_2022_TX0018 reverse complement	63	39	60	30		90	102	0.666667	0.617647
	>OP450990.1:843-1583 Monkeypox virus isolate MPXV_USA_2022_NV0001 reverse complement	63	39	60	30		90	102	0.666667	0.617647
	>OP450989.1:838-1578 Monkeypox virus isolate MPXV_USA_2022_NV0002 reverse complement	63	39	60	30		90	102	0.666667	0.617647
	>OP450988.1:844-1584 Monkeypox virus isolate MPXV_USA_2022_TN0004 reverse complement	63	39	60	30		90	102	0.666667	0.617647
	>OP450987.1:844-1584 Monkeypox virus isolate MPXV_USA_2022_WA0009 reverse complement	63	39	60	30		90	102	0.666667	0.617647
	>OP450986.1:844-1584 Monkeypox virus isolate MPXV_USA_2022_TX0015 reverse complement	63	39	60	30		90	102	0.666667	0.617647
	>OP450985.1:844-1584 Monkeypox virus isolate MPXV_USA_2022_TX0019 reverse complement	63	39	60	30		90	102	0.666667	0.617647
	>OP442947.1:851-1591 Monkeypox virus isolate MpxV/human/USA/WA-UW-088793/2022, complete genome reverse complement	63	39	60	30		90	102	0.666667	0.617647
	>OP442945.1:852-1592 Monkeypox virus isolate MpxV/human/USA/WA-UW-083698/2022, complete genome reverse complement	63	39	60	30		90	102	0.666667	0.617647
	>OP442944.1:852-1592 Monkeypox virus isolate MpxV/human/USA/WA-UW-081469/2022, partial genome reverse complement	63	39	60	30		90	102	0.666667	0.617647
	>OP442943.1:833-1573 Monkeypox virus isolate MpxV/human/USA/WA-UW-086026/2022, partial genome reverse complement	63	39	60	30		90	102	0.666667	0.617647
	>OP442942.1:833-1573 Monkeypox virus isolate MpxV/human/USA/WA-UW-084331/2022, complete genome reverse complement	63	39	60	30		90	102	0.666667	0.617647
	>OP442941.1:833-1573 Monkeypox virus isolate MpxV/human/USA/WA-UW-082488/2022, complete genome reverse complement	63	39	60	30		90	102	0.666667	0.617647
	>OP442940.1:852-1592 Monkeypox virus isolate MpxV/human/USA/OH-UW-086376/2022, complete genome reverse complement	63	39	60	30		90	102	0.666667	0.617647
	>OP442939.1:832-1572 Monkeypox virus isolate MpxV/human/USA/OH-UW-078962/2022, complete genome reverse complement	63	39	60	30		90	102	0.666667	0.617647
	>OP442938.1:832-1572 Monkeypox virus isolate MpxV/human/USA/OH-UW-071048/2022, complete genome reverse complement	63	39	60	30		90	102	0.666667	0.617647
	>OP442937.1:832-1572 Monkeypox virus isolate MpxV/human/USA/OH-UW-070832/2022, complete genome reverse complement	63	39	60	30		90	102	0.666667	0.617647
	>OP442936.1:832-1572 Monkeypox virus isolate MpxV/human/USA/OH-UW-070197/2022, complete genome reverse complement	63	39	60	30		90	102	0.666667	0.617647
	>OP442569.1:448-1188 Monkeypox virus isolate hMPX/Human/USA/CA-LACPHL-MA00090/2022, partial genome reverse complement	63	39	60	30		90	102	0.666667	0.617647
	>OP442568.1:479-1219 Monkeypox virus isolate hMPX/Human/USA/CA-LACPHL-MA00040/2022, partial genome reverse complement	63	39	60	30		90	102	0.666667	0.617647
	>OP442567.1:68-808 Monkeypox virus isolate hMPX/Human/USA/CA-LACPHL-MA00095/2022, partial genome reverse complement	63	39	60	30		90	102	0.666667	0.617647
	>OP442566.1:65-805 Monkeypox virus isolate hMPX/Human/USA/CA-LACPHL-MA00077/2022, partial genome reverse complement	63	39	60	30		90	102	0.666667	0.617647
	>OP442565.1:469-1209 Monkeypox virus isolate hMPX/Human/USA/CA-LACPHL-MA00097/2022, partial genome reverse complement	63	39	60	30		90	102	0.666667	0.617647
	>OP442564.1:362-1102 Monkeypox virus isolate hMPX/Human/USA/CA-LACPHL-MA00096/2022, partial genome reverse complement	63	39	60	30		90	102	0.666667	0.617647
	>OP442563.1:479-1219 Monkeypox virus isolate hMPX/Human/USA/CA-LACPHL-MA00094/2022, partial genome reverse complement	63	39	60	30		90	102	0.666667	0.617647
	>OP442562.1:65-805 Monkeypox virus isolate hMPX/Human/USA/CA-LACPHL-MA00093/2022, partial genome reverse complement	63	39	60	30		90	102	0.666667	0.617647
	>OP442560.1:407-1147 Monkeypox virus isolate hMPX/Human/USA/CA-LACPHL-MA00092/2022, partial genome reverse complement	63	39	60	30		90	102	0.666667	0.617647
	>OP442559.1:479-1219 Monkeypox virus isolate hMPX/Human/USA/CA-LACPHL-MA00091/2022, partial genome reverse complement	63	39	60	30		90	102	0.666667	0.617647
	>OP442556.1:430-1170 Monkeypox virus isolate hMPX/Human/USA/CA-LACPHL-MA00089/2022, partial genome reverse complement	63	39	60	30		90	102	0.666667	0.617647
	>OP442554.1:68-808 Monkeypox virus isolate hMPX/Human/USA/CA-LACPHL-MA00088/2022, partial genome reverse complement	63	39	60	30		90	102	0.666667	0.617647
	>OP442553.1:65-805 Monkeypox virus isolate hMPX/Human/USA/CA-LACPHL-MA00086/2022, partial genome reverse complement	63	39	60	30		90	102	0.666667	0.617647
	>OP442552.1:392-1132 Monkeypox virus isolate hMPX/Human/USA/CA-LACPHL-MA00085/2022, partial genome reverse complement	63	39	60	30		90	102	0.666667	0.617647
	>OP442551.1:68-808 Monkeypox virus isolate hMPX/Human/USA/CA-LACPHL-MA00084/2022, partial genome reverse complement	63	39	60	30		90	102	0.666667	0.617647
	>OP442550.1:479-1219 Monkeypox virus isolate hMPX/Human/USA/CA-LACPHL-MA00083/2022, partial genome reverse complement	63	39	60	30		90	102	0.666667	0.617647
	>OP442549.1:68-808 Monkeypox virus isolate hMPX/Human/USA/CA-LACPHL-MA00081/2022, partial genome reverse complement	63	39	60	30		90	102	0.666667	0.617647
	>OP442548.1:68-808 Monkeypox virus isolate hMPX/Human/USA/CA-LACPHL-MA00072/2022, partial genome reverse complement	63	39	60	30		90	102	0.666667	0.617647
	>OP442547.1:394-1134 Monkeypox virus isolate hMPX/Human/USA/CA-LACPHL-MA00071/2022, partial genome reverse complement	63	39	60	30		90	102	0.666667	0.617647
	>OP442546.1:68-808 Monkeypox virus isolate hMPX/Human/USA/CA-LACPHL-MA00070/2022, partial genome reverse complement	63	39	60	30		90	102	0.666667	0.617647
	>OP442545.1:68-808 Monkeypox virus isolate hMPX/Human/USA/CA-LACPHL-MA00069/2022, partial genome reverse complement	63	39	60	30		90	102	0.666667	0.617647
	>OP442544.1:65-805 Monkeypox virus isolate hMPX/Human/USA/CA-LACPHL-MA00068/2022, partial genome reverse complement	63	39	60	30		90	102	0.666667	0.617647
	>OP442543.1:68-808 Monkeypox virus isolate hMPX/Human/USA/CA-LACPHL-MA00067/2022, partial genome reverse complement	63	39	60	30		90	102	0.666667	0.617647
	>OP442542.1:68-808 Monkeypox virus isolate hMPX/Human/USA/CA-LACPHL-MA00066/2022, partial genome reverse complement	63	39	60	30		90	102	0.666667	0.617647
	>OP442541.1:68-808 Monkeypox virus isolate hMPX/Human/USA/CA-LACPHL-MA00080/2022, partial genome reverse complement	63	39	60	30		90	102	0.666667	0.617647
	>OP442540.1:68-808 Monkeypox virus isolate hMPX/Human/USA/CA-LACPHL-MA00079/2022, partial genome reverse complement	63	39	60	30		90	102	0.666667	0.617647
	>OP442539.1:68-808 Monkeypox virus isolate hMPX/Human/USA/CA-LACPHL-MA00078/2022, partial genome reverse complement	63	39	60	30		90	102	0.666667	0.617647
	>OP440600.1:68-808 Monkeypox virus isolate hMPX/Human/USA/CA-LACPHL-MA00027/2022, partial genome reverse complement	63	39	60	30		90	102	0.666667	0.617647
	>OP440598.1:68-808 Monkeypox virus isolate hMPX/Human/USA/CA-LACPHL-MA00025/2022, partial genome reverse complement	63	39	60	30		90	102	0.666667	0.617647
	>OP440597.1:69-809 Monkeypox virus isolate hMPX/Human/USA/CA-LACPHL-MA00024/2022, partial genome reverse complement	63	39	60	30		90	102	0.666667	0.617647
	>OP440596.1:68-808 Monkeypox virus isolate hMPX/Human/USA/CA-LACPHL-MA00016/2022, partial genome reverse complement	63	39	60	30		90	102	0.666667	0.617647
	>OP440594.1:69-809 Monkeypox virus isolate hMPX/Human/USA/CA-LACPHL-MA00023/2022, partial genome reverse complement	63	39	60	30		90	102	0.666667	0.617647
	>OP440593.1:368-1108 Monkeypox virus isolate hMPX/Human/USA/CA-LACPHL-MA00014/2022, partial genome reverse complement	63	39	60	30		90	102	0.666667	0.617647
	>OP440592.1:448-1188 Monkeypox virus isolate hMPX/Human/USA/CA-LACPHL-MA00013/2022, partial genome reverse complement	63	39	60	30		90	102	0.666667	0.617647
	>OP440590.1:68-808 Monkeypox virus isolate hMPX/Human/USA/CA-LACPHL-MA00021/2022, partial genome reverse complement	63	39	60	30		90	102	0.666667	0.617647
	>OP440589.1:70-810 Monkeypox virus isolate hMPX/Human/USA/CA-LACPHL-MA00020/2022, partial genome reverse complement	63	39	60	30		90	102	0.666667	0.617647
	>OP440588.1:68-808 Monkeypox virus isolate hMPX/Human/USA/CA-LACPHL-MA00019/2022, partial genome reverse complement	63	39	60	30		90	102	0.666667	0.617647
	>OP440587.1:259-999 Monkeypox virus isolate hMPX/Human/USA/CA-LACPHL-MA00018/2022, partial genome reverse complement	63	39	60	30		90	102	0.666667	0.617647
	>OP440586.1:68-808 Monkeypox virus isolate hMPX/Human/USA/CA-LACPHL-MA00017/2022, partial genome reverse complement	63	39	60	30		90	102	0.666667	0.617647
	>OP440585.1:60-800 Monkeypox virus isolate hMPX/Human/USA/CA-LACPHL-MA00012/2022, partial genome reverse complement	63	39	60	30		90	102	0.666667	0.617647
	>OP440584.1:68-808 Monkeypox virus isolate hMPX/Human/USA/CA-LACPHL-MA00011/2022, partial genome reverse complement	63	39	60	30		90	102	0.666667	0.617647
	>OP440583.1:68-808 Monkeypox virus isolate hMPX/Human/USA/CA-LACPHL-MA00010/2022, partial genome reverse complement	63	39	60	30		90	102	0.666667	0.617647
	>OP440582.1:68-808 Monkeypox virus isolate hMPX/Human/USA/CA-LACPHL-MA00009/2022, partial genome reverse complement	63	39	60	30		90	102	0.666667	0.617647
	>OP440563.1:68-808 Monkeypox virus isolate hMPX/Human/USA/CA-LACPHL-MA00061/2022, partial genome reverse complement	63	39	60	30		90	102	0.666667	0.617647
	>OP440562.1:68-808 Monkeypox virus isolate hMPX/Human/USA/CA-LACPHL-MA00039/2022, partial genome reverse complement	63	39	60	30		90	102	0.666667	0.617647
	>OP440561.1:474-1214 Monkeypox virus isolate hMPX/Human/USA/CA-LACPHL-MA00038/2022, partial genome reverse complement	63	39	60	30		90	102	0.666667	0.617647
	>OP440560.1:68-808 Monkeypox virus isolate hMPX/Human/USA/CA-LACPHL-MA00060/2022, partial genome reverse complement	63	39	60	30		90	102	0.666667	0.617647
	>OP440559.1:58-798 Monkeypox virus isolate hMPX/Human/USA/CA-LACPHL-MA00059/2022, partial genome reverse complement	63	39	60	30		90	102	0.666667	0.617647
	>OP440558.1:173-913 Monkeypox virus isolate hMPX/Human/USA/CA-LACPHL-MA00037/2022, partial genome reverse complement	63	39	60	30		90	102	0.666667	0.617647
	>OP440557.1:479-1219 Monkeypox virus isolate hMPX/Human/USA/CA-LACPHL-MA00036/2022, partial genome reverse complement	63	39	60	30		90	102	0.666667	0.617647
	>OP440556.1:65-805 Monkeypox virus isolate hMPX/Human/USA/CA-LACPHL-MA00048/2022, partial genome reverse complement	63	39	60	30		90	102	0.666667	0.617647
	>OP440555.1:68-808 Monkeypox virus isolate hMPX/Human/USA/CA-LACPHL-MA00047/2022, partial genome reverse complement	63	39	60	30		90	102	0.666667	0.617647
	>OP440554.1:68-808 Monkeypox virus isolate hMPX/Human/USA/CA-LACPHL-MA00058/2022, partial genome reverse complement	63	39	60	30		90	102	0.666667	0.617647
	>OP440553.1:68-808 Monkeypox virus isolate hMPX/Human/USA/CA-LACPHL-MA00057/2022, partial genome reverse complement	63	39	60	30		90	102	0.666667	0.617647
	>OP440552.1:68-808 Monkeypox virus isolate hMPX/Human/USA/CA-LACPHL-MA00046/2022, partial genome reverse complement	63	39	60	30		90	102	0.666667	0.617647
	>OP440551.1:68-808 Monkeypox virus isolate hMPX/Human/USA/CA-LACPHL-MA00056/2022, partial genome reverse complement	63	39	60	30		90	102	0.666667	0.617647
	>OP440550.1:479-1219 Monkeypox virus isolate hMPX/Human/USA/CA-LACPHL-MA00035/2022, partial genome reverse complement	63	39	60	30		90	102	0.666667	0.617647
	>OP440549.1:474-1214 Monkeypox virus isolate hMPX/Human/USA/CA-LACPHL-MA00034/2022, partial genome reverse complement	63	39	60	30		90	102	0.666667	0.617647
	>OP440548.1:479-1219 Monkeypox virus isolate hMPX/Human/USA/CA-LACPHL-MA00055/2022, partial genome reverse complement	63	39	60	30		90	102	0.666667	0.617647
	>OP440547.1:68-808 Monkeypox virus isolate hMPX/Human/USA/CA-LACPHL-MA00054/2022, partial genome reverse complement	63	39	60	30		90	102	0.666667	0.617647
	>OP440546.1:68-808 Monkeypox virus isolate hMPX/Human/USA/CA-LACPHL-MA00045/2022, partial genome reverse complement	63	39	60	30		90	102	0.666667	0.617647
	>OP440545.1:68-808 Monkeypox virus isolate hMPX/Human/USA/CA-LACPHL-MA00044/2022, partial genome reverse complement	63	39	60	30		90	102	0.666667	0.617647
	>OP440544.1:68-808 Monkeypox virus isolate hMPX/Human/USA/CA-LACPHL-MA00053/2022, partial genome reverse complement	63	39	60	30		90	102	0.666667	0.617647
	>OP440543.1:68-808 Monkeypox virus isolate hMPX/Human/USA/CA-LACPHL-MA00052/2022, partial genome reverse complement	63	39	60	30		90	102	0.666667	0.617647
	>OP440542.1:402-1142 Monkeypox virus isolate hMPX/Human/USA/CA-LACPHL-MA00033/2022, partial genome reverse complement	63	39	60	30		90	102	0.666667	0.617647
	>OP440541.1:479-1219 Monkeypox virus isolate hMPX/Human/USA/CA-LACPHL-MA00032/2022, partial genome reverse complement	63	39	60	30		90	102	0.666667	0.617647
	>OP440540.1:68-808 Monkeypox virus isolate hMPX/Human/USA/CA-LACPHL-MA00031/2022, partial genome reverse complement	63	39	60	30		90	102	0.666667	0.617647
	>OP440539.1:68-808 Monkeypox virus isolate hMPX/Human/USA/CA-LACPHL-MA00030/2022, partial genome reverse complement	63	39	60	30		90	102	0.666667	0.617647
	>OP440538.1:60-800 Monkeypox virus isolate hMPX/Human/USA/CA-LACPHL-MA00029/2022, partial genome reverse complement	63	39	60	30		90	102	0.666667	0.617647
	>OP440537.1:68-808 Monkeypox virus isolate hMPX/Human/USA/CA-LACPHL-MA00028/2022, partial genome reverse complement	63	39	60	30		90	102	0.666667	0.617647
	>OP440536.1:68-808 Monkeypox virus isolate hMPX/Human/USA/CA-LACPHL-MA00043/2022, partial genome reverse complement	63	39	60	30		90	102	0.666667	0.617647
	>OP440535.1:479-1219 Monkeypox virus isolate hMPX/Human/USA/CA-LACPHL-MA00042/2022, partial genome reverse complement	63	39	60	30		90	102	0.666667	0.617647
	>OP440534.1:68-808 Monkeypox virus isolate hMPX/Human/USA/CA-LACPHL-MA00041/2022, partial genome reverse complement	63	39	60	30		90	102	0.666667	0.617647
	>OP440533.1:68-808 Monkeypox virus isolate hMPX/Human/USA/CA-LACPHL-MA00051/2022, partial genome reverse complement	63	39	60	30		90	102	0.666667	0.617647
	>OP440532.1:479-1219 Monkeypox virus isolate hMPX/Human/USA/CA-LACPHL-MA00050/2022, partial genome reverse complement	63	39	60	30		90	102	0.666667	0.617647
	>OP440531.1:68-808 Monkeypox virus isolate hMPX/Human/USA/CA-LACPHL-MA00049/2022, partial genome reverse complement	63	39	60	30		90	102	0.666667	0.617647
	>OP440572.1:66-806 Monkeypox virus isolate hMPX/Human/USA/CA-LACPHL-MA00008/2022, partial genome reverse complement	63	39	60	30		90	102	0.666667	0.617647
	>OP440571.1:407-1147 Monkeypox virus isolate hMPX/Human/USA/CA-LACPHL-MA00007/2022, partial genome reverse complement	63	39	60	30		90	102	0.666667	0.617647
	>OP440570.1:68-808 Monkeypox virus isolate hMPX/Human/USA/CA-LACPHL-MA00006/2022, partial genome reverse complement	63	39	60	30		90	102	0.666667	0.617647
	>OP440569.1:479-1219 Monkeypox virus isolate hMPX/Human/USA/CA-LACPHL-MA00005/2022, partial genome reverse complement	63	39	60	30		90	102	0.666667	0.617647
	>MK783029.1_UNVERIFIED:_Monkeypox_virus_strain_3029_complete_genome reverse complement	63	39	60	30		90	102	0.666667	0.617647
	>MK783030.1_UNVERIFIED:_Monkeypox_virus_strain_3025_complete_genome reverse complement	63	39	60	30		90	102	0.666667	0.617647
	>MK783031.1_UNVERIFIED:_Monkeypox_virus_strain_3020_complete_genome reverse complement	63	39	60	30		90	102	0.666667	0.617647
	>MK783032.1_UNVERIFIED:_Monkeypox_virus_strain_3030_complete_genome reverse complement	63	39	60	30		90	102	0.666667	0.617647
	>MK783033.1_UNVERIFIED:_Monkeypox_virus_strain_2920_partial_genome reverse complement	63	39	60	30		90	102	0.666667	0.617647
	>MN648051.1_Monkeypox_virus_strain_Israel_2018_complete_genome reverse complement	63	39	60	30		90	102	0.666667	0.617647
	>MT250197.1_Monkeypox_virus_strain_Singapore_2019_partial_genome reverse complement	63	39	60	30		90	102	0.666667	0.617647
	>MT903337.1_Monkeypox_virus_isolate_MPXV-M2940_FCT_complete_genome reverse complement	63	39	60	30		90	102	0.666667	0.617647
	>MT903339.1_Monkeypox_virus_isolate_MPXV-M3021_Delta_complete_genome reverse complement	63	39	60	30		90	102	0.666667	0.617647
	>MT903340.1_Monkeypox_virus_isolate_MPXV-M5312_HM12_Rivers_complete_genome reverse complement	63	39	60	30		90	102	0.666667	0.617647
	>MT903342.1_Monkeypox_virus_isolate_MPXV-Singapore_complete_genome reverse complement	63	39	60	30		90	102	0.666667	0.617647
	>MT903343.1_Monkeypox_virus_isolate_MPXV-UK_P1_complete_genome reverse complement	63	39	60	30		90	102	0.666667	0.617647
	>MT903344.1_Monkeypox_virus_isolate_MPXV-UK_P2_complete_genome reverse complement	63	39	60	30		90	102	0.666667	0.617647
	>MT903345.1_Monkeypox_virus_isolate_MPXV-UK_P3_complete_genome reverse complement	63	39	60	30		90	102	0.666667	0.617647
	>NC_063383.1_Monkeypox_virus_complete_genome reverse complement	63	39	60	30		90	102	0.666667	0.617647
	>ON674051.1_Monkeypox_virus_isolate_MPXV_USA_2022_FL001_complete_genome reverse complement	63	39	60	30		90	102	0.666667	0.617647
	>ON675438.1_Monkeypox_virus_isolate_MPXV_USA_2022_VA001_complete_genome reverse complement	63	39	60	30		90	102	0.666667	0.617647
	>ON676707.1_Monkeypox_virus_isolate_MPXV_USA_2021_TX_complete_genome reverse complement	63	39	60	30		90	102	0.666667	0.617647
	>ON676708.1_Monkeypox_virus_isolate_MPXV_USA_2021_MD_complete_genome reverse complement	63	39	60	30		90	102	0.666667	0.617647

## Sheet: MPXVgp002
MPXVgp002		A3	T3	G3	C3		G3+C3	A3+T3	G3/G3+C3	A3/A3+T3
	>OP626139.1:194393-195442 Monkeypox virus isolate MPXV/Germany/2022/RKI501, complete genome	88	79	53	52		105	167	0.504762	0.526946
	>OP626138.1:194393-195442 Monkeypox virus isolate MPXV/Germany/2022/RKI499, complete genome	88	79	53	52		105	167	0.504762	0.526946
	>OP626137.1:194393-195442 Monkeypox virus isolate MPXV/Germany/2022/RKI498, complete genome	88	79	53	52		105	167	0.504762	0.526946
	>OP626136.1:194393-195442 Monkeypox virus isolate MPXV/Germany/2022/RKI497, complete genome	88	79	53	52		105	167	0.504762	0.526946
	>OP626135.1:194392-195441 Monkeypox virus isolate MPXV/Germany/2022/RKI496, complete genome	88	79	53	52		105	167	0.504762	0.526946
	>OP626134.1:194393-195442 Monkeypox virus isolate MPXV/Germany/2022/RKI500, complete genome	88	79	53	52		105	167	0.504762	0.526946
	>OP626133.1:194393-195442 Monkeypox virus isolate MPXV/Germany/2022/RKI495, complete genome	88	79	53	52		105	167	0.504762	0.526946
	>OP626132.1:194393-195442 Monkeypox virus isolate MPXV/Germany/2022/RKI494, complete genome	88	79	53	52		105	167	0.504762	0.526946
	>OP626131.1:194393-195442 Monkeypox virus isolate MPXV/Germany/2022/RKI493, partial genome	88	79	53	52		105	167	0.504762	0.526946
	>OP626130.1:194393-195442 Monkeypox virus isolate MPXV/Germany/2022/RKI492, complete genome	88	79	53	52		105	167	0.504762	0.526946
	>OP626129.1:194393-195442 Monkeypox virus isolate MPXV/Germany/2022/RKI491, partial genome	88	79	53	52		105	167	0.504762	0.526946
	>OP626128.1:194393-195442 Monkeypox virus isolate MPXV/Germany/2022/RKI490, complete genome	88	79	53	52		105	167	0.504762	0.526946
	>OP626127.1:194393-195442 Monkeypox virus isolate MPXV/Germany/2022/RKI489, complete genome	88	79	53	52		105	167	0.504762	0.526946
	>OP626126.1:194393-195442 Monkeypox virus isolate MPXV/Germany/2022/RKI488, complete genome	88	79	53	52		105	167	0.504762	0.526946
	>OP626125.1:194393-195442 Monkeypox virus isolate MPXV/Germany/2022/RKI487, complete genome	88	79	53	52		105	167	0.504762	0.526946
	>OP626124.1:194393-195442 Monkeypox virus isolate MPXV/Germany/2022/RKI486, complete genome	88	79	53	52		105	167	0.504762	0.526946
	>OP626123.1:194393-195442 Monkeypox virus isolate MPXV/Germany/2022/RKI485, complete genome	88	79	53	52		105	167	0.504762	0.526946
	>OP626122.1:194393-195442 Monkeypox virus isolate MPXV/Germany/2022/RKI484, complete genome	88	79	53	52		105	167	0.504762	0.526946
	>OP626121.1:194393-195442 Monkeypox virus isolate MPXV/Germany/2022/RKI483, complete genome	88	79	53	52		105	167	0.504762	0.526946
	>OP626120.1:194393-195442 Monkeypox virus isolate MPXV/Germany/2022/RKI482, partial genome	88	79	53	52		105	167	0.504762	0.526946
	>OP626119.1:194393-195442 Monkeypox virus isolate MPXV/Germany/2022/RKI481, partial genome	88	79	53	52		105	167	0.504762	0.526946
	>OP626118.1:194393-195442 Monkeypox virus isolate MPXV/Germany/2022/RKI480, complete genome	88	79	53	52		105	167	0.504762	0.526946
	>OP626117.1:194393-195442 Monkeypox virus isolate MPXV/Germany/2022/RKI479, complete genome	88	79	53	52		105	167	0.504762	0.526946
	>OP626116.1:194393-195442 Monkeypox virus isolate MPXV/Germany/2022/RKI478, complete genome	88	79	53	52		105	167	0.504762	0.526946
	>OP626115.1:194393-195442 Monkeypox virus isolate MPXV/Germany/2022/RKI477, complete genome	88	79	53	52		105	167	0.504762	0.526946
	>OP626114.1:194393-195442 Monkeypox virus isolate MPXV/Germany/2022/RKI476, complete genome	88	79	53	52		105	167	0.504762	0.526946
	>OP626113.1:194393-195442 Monkeypox virus isolate MPXV/Germany/2022/RKI475, complete genome	88	79	53	52		105	167	0.504762	0.526946
	>OP626112.1:194393-195442 Monkeypox virus isolate MPXV/Germany/2022/RKI474, complete genome	88	79	53	52		105	167	0.504762	0.526946
	>OP626111.1:194393-195442 Monkeypox virus isolate MPXV/Germany/2022/RKI473, complete genome	88	79	53	52		105	167	0.504762	0.526946
	>OP626110.1:194393-195442 Monkeypox virus isolate MPXV/Germany/2022/RKI472, complete genome	88	79	53	52		105	167	0.504762	0.526946
	>OP626109.1:194393-195442 Monkeypox virus isolate MPXV/Germany/2022/RKI471, complete genome	88	79	53	52		105	167	0.504762	0.526946
	>OP626108.1:194393-195442 Monkeypox virus isolate MPXV/Germany/2022/RKI470, complete genome	88	79	53	52		105	167	0.504762	0.526946
	>OP626107.1:194393-195442 Monkeypox virus isolate MPXV/Germany/2022/RKI469, partial genome	88	79	53	52		105	167	0.504762	0.526946
	>OP626106.1:194393-195442 Monkeypox virus isolate MPXV/Germany/2022/RKI468, complete genome	88	79	53	52		105	167	0.504762	0.526946
	>OP626105.1:194393-195442 Monkeypox virus isolate MPXV/Germany/2022/RKI467, complete genome	88	79	53	52		105	167	0.504762	0.526946
	>OP626104.1:194393-195442 Monkeypox virus isolate MPXV/Germany/2022/RKI466, complete genome	88	79	53	52		105	167	0.504762	0.526946
	>OP615278.1:193622-194671 Monkeypox virus isolate MPX/Human/USA/CA-LACPHL-MA00205/2022, partial genome	88	79	53	52		105	167	0.504762	0.526946
	>OP615277.1:193623-194672 Monkeypox virus isolate MPX/Human/USA/CA-LACPHL-MA00204/2022, partial genome	88	79	53	52		105	167	0.504762	0.526946
	>OP615276.1:193619-194668 Monkeypox virus isolate MPX/Human/USA/CA-LACPHL-MA00203/2022, partial genome	88	79	53	52		105	167	0.504762	0.526946
	>OP615275.1:193623-194672 Monkeypox virus isolate MPX/Human/USA/CA-LACPHL-MA00202/2022, partial genome	88	79	53	52		105	167	0.504762	0.526946
	>OP615274.1:193622-194671 Monkeypox virus isolate MPX/Human/USA/CA-LACPHL-MA00201/2022, partial genome	88	79	53	52		105	167	0.504762	0.526946
	>OP615273.1:192950-193999 Monkeypox virus isolate MPX/Human/USA/CA-LACPHL-MA00200/2022, partial genome	88	79	53	52		105	167	0.504762	0.526946
	>OP615272.1:193622-194671 Monkeypox virus isolate MPX/Human/USA/CA-LACPHL-MA00199/2022, partial genome	88	79	53	52		105	167	0.504762	0.526946
	>OP615271.1:193623-194672 Monkeypox virus isolate MPX/Human/USA/CA-LACPHL-MA00198/2022, partial genome	88	79	53	52		105	167	0.504762	0.526946
	>OP615270.1:194003-195052 Monkeypox virus isolate MPX/Human/USA/CA-LACPHL-MA00197/2022, partial genome	88	79	53	52		105	167	0.504762	0.526946
	>OP615269.1:193623-194672 Monkeypox virus isolate MPX/Human/USA/CA-LACPHL-MA00196/2022, partial genome	88	79	53	52		105	167	0.504762	0.526946
	>OP615268.1:193976-195025 Monkeypox virus isolate MPX/Human/USA/CA-LACPHL-MA00195/2022, partial genome	88	79	53	52		105	167	0.504762	0.526946
	>OP615267.1:193622-194671 Monkeypox virus isolate MPX/Human/USA/CA-LACPHL-MA00194/2022, partial genome	88	79	53	52		105	167	0.504762	0.526946
	>OP615266.1:193622-194671 Monkeypox virus isolate MPX/Human/USA/CA-LACPHL-MA00193/2022, partial genome	88	79	53	52		105	167	0.504762	0.526946
	>OP615265.1:193623-194672 Monkeypox virus isolate MPX/Human/USA/CA-LACPHL-MA00192/2022, partial genome	88	79	53	52		105	167	0.504762	0.526946
	>OP615264.1:193949-194998 Monkeypox virus isolate MPX/Human/USA/CA-LACPHL-MA00191/2022, partial genome	88	79	53	52		105	167	0.504762	0.526946
	>OP615263.1:193622-194671 Monkeypox virus isolate MPX/Human/USA/CA-LACPHL-MA00190/2022, partial genome	88	79	53	52		105	167	0.504762	0.526946
	>OP615262.1:193622-194671 Monkeypox virus isolate MPX/Human/USA/CA-LACPHL-MA00189/2022, partial genome	88	79	53	52		105	167	0.504762	0.526946
	>OP615261.1:193622-194671 Monkeypox virus isolate MPX/Human/USA/CA-LACPHL-MA00188/2022, partial genome	88	79	53	52		105	167	0.504762	0.526946
	>OP615260.1:193616-194665 Monkeypox virus isolate MPX/Human/USA/CA-LACPHL-MA00187/2022, partial genome	88	79	53	52		105	167	0.504762	0.526946
	>OP615259.1:193623-194672 Monkeypox virus isolate MPX/Human/USA/CA-LACPHL-MA00186/2022, partial genome	88	79	53	52		105	167	0.504762	0.526946
	>OP615258.1:193617-194666 Monkeypox virus isolate MPX/Human/USA/CA-LACPHL-MA00185/2022, partial genome	88	79	53	52		105	167	0.504762	0.526946
	>OP615257.1:193619-194668 Monkeypox virus isolate MPX/Human/USA/CA-LACPHL-MA00184/2022, partial genome	88	79	53	52		105	167	0.504762	0.526946
	>OP615256.1:193622-194671 Monkeypox virus isolate MPX/Human/USA/CA-LACPHL-MA00183/2022, partial genome	88	79	53	52		105	167	0.504762	0.526946
	>OP615255.1:193622-194671 Monkeypox virus isolate MPX/Human/USA/CA-LACPHL-MA00182/2022, partial genome	88	79	53	52		105	167	0.504762	0.526946
	>OP615254.1:193590-194639 Monkeypox virus isolate MPX/Human/USA/CA-LACPHL-MA00181/2022, partial genome	88	79	53	52		105	167	0.504762	0.526946
	>OP605588.1:194563-195612 Monkeypox virus isolate Slovenia-MPXV-47-2022, partial genome	88	79	53	52		105	167	0.504762	0.526946
	>OP605587.1:197725-198774 Monkeypox virus isolate Slovenia-MPXV-46-2022, partial genome	88	79	53	52		105	167	0.504762	0.526946
	>OP605586.1:226111-227160 Monkeypox virus isolate Slovenia-MPXV-45-2022, partial genome	88	79	53	52		105	167	0.504762	0.526946
	>OP605585.1:194892-195941 Monkeypox virus isolate Slovenia-MPXV-44-2022, partial genome	88	79	53	52		105	167	0.504762	0.526946
	>OP605584.1:194877-195926 Monkeypox virus isolate Slovenia-MPXV-43-2022, partial genome	88	79	53	52		105	167	0.504762	0.526946
	>OP605583.1:194842-195891 Monkeypox virus isolate Slovenia-MPXV-42-2022, partial genome	88	79	53	52		105	167	0.504762	0.526946
	>OP605582.1:194895-195944 Monkeypox virus isolate Slovenia-MPXV-41-2022, partial genome	88	79	53	52		105	167	0.504762	0.526946
	>OP605581.1:194845-195894 Monkeypox virus isolate Slovenia-MPXV-40-2022, partial genome	88	79	53	52		105	167	0.504762	0.526946
	>OP605579.1:195410-196459 Monkeypox virus isolate Slovenia-MPXV-37-2022, partial genome	88	79	53	52		105	167	0.504762	0.526946
	>OP605578.1:196873-197922 Monkeypox virus isolate Slovenia-MPXV-36-2022, partial genome	88	79	53	52		105	167	0.504762	0.526946
	>OP605577.1:194646-195695 Monkeypox virus isolate Slovenia-MPXV-35-2022, partial genome	88	79	53	52		105	167	0.504762	0.526946
	>OP605576.1:214765-215814 Monkeypox virus isolate Slovenia-MPXV-34-2022, partial genome	88	79	53	52		105	167	0.504762	0.526946
	>OP605575.1:194440-195489 Monkeypox virus isolate Slovenia-MPXV-33-2022, partial genome	88	79	53	52		105	167	0.504762	0.526946
	>OP605574.1:195274-196323 Monkeypox virus isolate Slovenia-MPXV-32-2022, partial genome	88	79	53	52		105	167	0.504762	0.526946
	>OP605573.1:194848-195897 Monkeypox virus isolate Slovenia-MPXV-31-2022, partial genome	88	79	53	52		105	167	0.504762	0.526946
	>OP605571.1:194878-195927 Monkeypox virus isolate Slovenia-MPXV-29-2022, partial genome	88	79	53	52		105	167	0.504762	0.526946
	>OP605570.1:194618-195667 Monkeypox virus isolate Slovenia-MPXV-28-2022, partial genome	88	79	53	52		105	167	0.504762	0.526946
	>OP605569.1:194604-195653 Monkeypox virus isolate Slovenia-MPXV-27-2022, partial genome	88	79	53	52		105	167	0.504762	0.526946
	>OP605568.1:194245-195294 Monkeypox virus isolate Slovenia-MPXV-26-2022, partial genome	88	79	53	52		105	167	0.504762	0.526946
	>OP605567.1:194258-195307 Monkeypox virus isolate Slovenia-MPXV-25-2022, partial genome	88	79	53	52		105	167	0.504762	0.526946
	>OP605566.1:194306-195355 Monkeypox virus isolate Slovenia-MPXV-24-2022, partial genome	88	79	53	52		105	167	0.504762	0.526946
	>OP605565.1:194010-195059 Monkeypox virus isolate Slovenia-MPXV-23-2022, partial genome	88	79	53	52		105	167	0.504762	0.526946
	>OP605564.1:194302-195351 Monkeypox virus isolate Slovenia-MPXV-22-2022, partial genome	88	79	53	52		105	167	0.504762	0.526946
	>OP605563.1:194439-195488 Monkeypox virus isolate Slovenia-MPXV-21-2022, partial genome	88	79	53	52		105	167	0.504762	0.526946
	>OP605562.1:194870-195919 Monkeypox virus isolate Slovenia-MPXV-20-2022, partial genome	88	79	53	52		105	167	0.504762	0.526946
	>OP605561.1:194220-195269 Monkeypox virus isolate Slovenia-MPXV-19-2022, partial genome	88	79	53	52		105	167	0.504762	0.526946
	>OP605560.1:194208-195257 Monkeypox virus isolate Slovenia-MPXV-18-2022, partial genome	88	79	53	52		105	167	0.504762	0.526946
	>OP605559.1:194306-195355 Monkeypox virus isolate Slovenia-MPXV-17-2022, partial genome	88	79	53	52		105	167	0.504762	0.526946
	>OP605558.1:194224-195273 Monkeypox virus isolate Slovenia-MPXV-16-2022, partial genome	88	79	53	52		105	167	0.504762	0.526946
	>OP605557.1:194160-195209 Monkeypox virus isolate Slovenia-MPXV-14-2022, partial genome	88	79	53	52		105	167	0.504762	0.526946
	>OP605556.1:194489-195538 Monkeypox virus isolate Slovenia-MPXV-13-2022, partial genome	88	79	53	52		105	167	0.504762	0.526946
	>OP605555.1:194364-195413 Monkeypox virus isolate Slovenia-MPXV-12-2022, partial genome	88	79	53	52		105	167	0.504762	0.526946
	>OP605554.1:194187-195236 Monkeypox virus isolate Slovenia-MPXV-11-2022, partial genome	88	79	53	52		105	167	0.504762	0.526946
	>OP605553.1:194331-195380 Monkeypox virus isolate Slovenia-MPXV-10-2022, partial genome	88	79	53	52		105	167	0.504762	0.526946
	>OP605552.1:194879-195928 Monkeypox virus isolate Slovenia-MPXV-09-2022, partial genome	88	79	53	52		105	167	0.504762	0.526946
	>OP605551.1:194882-195931 Monkeypox virus isolate Slovenia-MPXV-08-2022, partial genome	88	79	53	52		105	167	0.504762	0.526946
	>OP604569.1:194449-195498 Monkeypox virus isolate MPXV22/human/USA-OK-302, complete genome	88	79	53	52		105	167	0.504762	0.526946
	>OP604568.1:194449-195498 Monkeypox virus isolate MPXV22/human/USA-OK-301, complete genome	88	79	53	52		105	167	0.504762	0.526946
	>OP604567.1:194446-195495 Monkeypox virus isolate MPXV22/human/USA-OK-288, complete genome	88	79	53	52		105	167	0.504762	0.526946
	>OP604566.1:194455-195504 Monkeypox virus isolate MPXV22/human/USA-NE-230, complete genome	88	79	53	52		105	167	0.504762	0.526946
	>OP604565.1:194438-195487 Monkeypox virus isolate MPXV22/human/USA-NE-211, complete genome	88	79	53	52		105	167	0.504762	0.526946
	>OP604533.1:194405-195454 Monkeypox virus isolate MPXV_USA_2022_MN0005, complete genome	88	79	53	52		105	167	0.504762	0.526946
	>OP604532.1:194426-195475 Monkeypox virus isolate MPXV_USA_2022_MN0004, complete genome	88	79	53	52		105	167	0.504762	0.526946
	>OP604531.1:194446-195495 Monkeypox virus isolate MPXV_USA_2022_MN0013, complete genome	88	79	53	52		105	167	0.504762	0.526946
	>OP604530.1:194438-195487 Monkeypox virus isolate MPXV_USA_2022_MN0014, complete genome	88	79	53	52		105	167	0.504762	0.526946
	>OP604529.1:194406-195455 Monkeypox virus isolate MPXV_USA_2022_MN0006, complete genome	88	79	53	52		105	167	0.504762	0.526946
	>OP604528.1:194463-195512 Monkeypox virus isolate MPXV_USA_2022_MN0003, complete genome	88	79	53	52		105	167	0.504762	0.526946
	>OP604527.1:194483-195532 Monkeypox virus isolate MPXV_USA_2022_MN0002, complete genome	88	79	53	52		105	167	0.504762	0.526946
	>OP604526.1:194422-195471 Monkeypox virus isolate MPXV_USA_2022_MN0007, complete genome	88	79	53	52		105	167	0.504762	0.526946
	>OP604525.1:194440-195489 Monkeypox virus isolate MPXV_USA_2022_MN0012, complete genome	88	79	53	52		105	167	0.504762	0.526946
	>OP604524.1:194490-195539 Monkeypox virus isolate MPXV_USA_2022_MN0016, complete genome	88	79	53	52		105	167	0.504762	0.526946
	>OP604523.1:194460-195509 Monkeypox virus isolate MPXV_USA_2022_MN0010, complete genome	88	79	53	52		105	167	0.504762	0.526946
	>OP604522.1:194419-195468 Monkeypox virus isolate MPXV_USA_2022_MN0009, complete genome	88	79	53	52		105	167	0.504762	0.526946
	>OP604521.1:194354-195403 Monkeypox virus isolate MPXV_USA_2022_MN0011, complete genome	88	79	53	52		105	167	0.504762	0.526946
	>OP604520.1:191052-192101 Monkeypox virus isolate MPXV_USA_2022_MN0015, complete genome	88	79	53	52		105	167	0.504762	0.526946
	>OP604519.1:194440-195489 Monkeypox virus isolate MPXV_USA_2022_MN0008, complete genome	88	79	53	52		105	167	0.504762	0.526946
	>OP603018.1:194379-195428 Monkeypox virus isolate MPXV_USA_2022_CA0031, complete genome	88	79	53	52		105	167	0.504762	0.526946
	>OP603017.1:194376-195425 Monkeypox virus isolate MPXV_USA_2022_CA0033, complete genome	88	79	53	52		105	167	0.504762	0.526946
	>OP603016.1:194449-195498 Monkeypox virus isolate MPXV_USA_2022_CA0032, complete genome	88	79	53	52		105	167	0.504762	0.526946
	>OP603015.1:194448-195497 Monkeypox virus isolate MPXV_USA_2022_GA0017, complete genome	88	79	53	52		105	167	0.504762	0.526946
	>OP603014.1:194395-195444 Monkeypox virus isolate MPXV_USA_2022_NY0021, complete genome	88	79	53	52		105	167	0.504762	0.526946
	>OP603013.1:194414-195463 Monkeypox virus isolate MPXV_USA_2022_AZ0002, complete genome	88	79	53	52		105	167	0.504762	0.526946
	>OP603012.1:194423-195472 Monkeypox virus isolate MPXV_USA_2022_CA0034, complete genome	88	79	53	52		105	167	0.504762	0.526946
	>OP603011.1:194474-195523 Monkeypox virus isolate MPXV_USA_2022_IN0005, complete genome	88	79	53	52		105	167	0.504762	0.526946
	>OP603010.1:194420-195469 Monkeypox virus isolate MPXV_USA_2022_MI0002, complete genome	88	79	53	52		105	167	0.504762	0.526946
	>OP603009.1:194414-195463 Monkeypox virus isolate MPXV_USA_2022_AZ0003, complete genome	88	79	53	52		105	167	0.504762	0.526946
	>OP603008.1:194421-195470 Monkeypox virus isolate MPXV_USA_2022_NY0022, complete genome	88	79	53	52		105	167	0.504762	0.526946
	>OP603007.1:194415-195464 Monkeypox virus isolate MPXV_USA_2022_PA0007, complete genome	88	79	53	52		105	167	0.504762	0.526946
	>OP603006.1:194417-195466 Monkeypox virus isolate MPXV_USA_2022_NJ0003, complete genome	88	79	53	52		105	167	0.504762	0.526946
	>OP603005.1:194413-195462 Monkeypox virus isolate MPXV_USA_2022_SC0003, complete genome	88	79	53	52		105	167	0.504762	0.526946
	>OP603004.1:194400-195449 Monkeypox virus isolate MPXV_USA_2022_MN0004, complete genome	88	79	53	52		105	167	0.504762	0.526946
	>OP603003.1:194381-195430 Monkeypox virus isolate MPXV_USA_2022_GA0016, complete genome	88	79	53	52		105	167	0.504762	0.526946
	>OP603002.1:194326-195375 Monkeypox virus isolate MPXV_USA_2022_WI0001, complete genome	88	79	53	52		105	167	0.504762	0.526946
	>OP603001.1:194464-195513 Monkeypox virus isolate MPXV_USA_2022_AR0001, complete genome	88	79	53	52		105	167	0.504762	0.526946
	>OX344900.1:195688-196737 Monkeypox virus isolate MPXV_418_SP_2022 genome assembly, chromosome: MPXV_418_SP_2022	88	79	53	52		105	167	0.504762	0.526946
	>OX344899.1:195688-196737 Monkeypox virus isolate MPXV_900_SP_2022 genome assembly, chromosome: MPXV_900_SP_2022	88	79	53	52		105	167	0.504762	0.526946
	>OX344898.1:195688-196737 Monkeypox virus isolate MPXV_416_SP_2022 genome assembly, chromosome: MPXV_416_SP_2022	88	79	53	52		105	167	0.504762	0.526946
	>OX344897.1:195688-196737 Monkeypox virus isolate MPXV_411_SP_2022 genome assembly, chromosome: MPXV_411_SP_2022	88	79	53	52		105	167	0.504762	0.526946
	>OX344896.1:195688-196737 Monkeypox virus isolate MPXV_641_SP_2022 genome assembly, chromosome: MPXV_641_SP_2022	88	79	53	52		105	167	0.504762	0.526946
	>OX344894.1:195688-196737 Monkeypox virus isolate MPXV_2370_SP_2022 genome assembly, chromosome: MPXV_2370_SP_2022	88	79	53	52		105	167	0.504762	0.526946
	>OX344893.1:195688-196737 Monkeypox virus isolate MPXV_2437_SP_2022 genome assembly, chromosome: MPXV_2437_SP_2022	88	79	53	52		105	167	0.504762	0.526946
	>OX344892.1:195688-196737 Monkeypox virus isolate MPXV_698_SP_2022 genome assembly, chromosome: MPXV_698_SP_2022	88	79	53	52		105	167	0.504762	0.526946
	>OX344891.1:195688-196737 Monkeypox virus isolate MPXV_2362_SP_2022 genome assembly, chromosome: MPXV_2362_SP_2022	88	79	53	52		105	167	0.504762	0.526946
	>OX344890.1:195689-196738 Monkeypox virus isolate MPXV_2309_SP_2022 genome assembly, chromosome: MPXV_2309_SP_2022	88	79	53	52		105	167	0.504762	0.526946
	>OX344889.1:195688-196737 Monkeypox virus isolate MPXV_420_SP_2022 genome assembly, chromosome: MPXV_420_SP_2022	88	79	53	52		105	167	0.504762	0.526946
	>OX344888.1:195688-196737 Monkeypox virus isolate MPXV_1075_SP_2022 genome assembly, chromosome: MPXV_1075_SP_2022	88	79	53	52		105	167	0.504762	0.526946
	>OX344887.1:195688-196737 Monkeypox virus isolate MPXV_438_SP_2022 genome assembly, chromosome: MPXV_438_SP_2022	88	79	53	52		105	167	0.504762	0.526946
	>OX344886.1:195688-196737 Monkeypox virus isolate MPXV_1081_SP_2022 genome assembly, chromosome: MPXV_1081_SP_2022	88	79	53	52		105	167	0.504762	0.526946
	>OX344885.1:195688-196737 Monkeypox virus isolate MPXV_2318_SP_2022 genome assembly, chromosome: MPXV_2318_SP_2022	88	79	53	52		105	167	0.504762	0.526946
	>OX344884.1:195688-196737 Monkeypox virus isolate MPXV_1579_SP_2022 genome assembly, chromosome: MPXV_1579_SP_2022	88	79	53	52		105	167	0.504762	0.526946
	>OX344883.1:195688-196737 Monkeypox virus isolate MPXV_2307_SP_2022 genome assembly, chromosome: MPXV_2307_SP_2022	88	79	53	52		105	167	0.504762	0.526946
	>OX344882.1:195688-196737 Monkeypox virus isolate MPXV_2286_SP_2022 genome assembly, chromosome: MPXV_2286_SP_2022	88	79	53	52		105	167	0.504762	0.526946
	>OX344880.1:195688-196737 Monkeypox virus isolate MPXV_2369_SP_2022 genome assembly, chromosome: MPXV_2369_SP_2022	88	79	53	52		105	167	0.504762	0.526946
	>OX344879.1:195685-196734 Monkeypox virus isolate MPXV_2388_SP_2022 genome assembly, chromosome: MPXV_2388_SP_2022	88	79	53	52		105	167	0.504762	0.526946
	>OX344878.1:195688-196737 Monkeypox virus isolate MPXV_2317_SP_2022 genome assembly, chromosome: MPXV_2317_SP_2022	88	79	53	52		105	167	0.504762	0.526946
	>OX344877.1:195688-196737 Monkeypox virus isolate MPXV_2345_SP_2022 genome assembly, chromosome: MPXV_2345_SP_2022	88	79	53	52		105	167	0.504762	0.526946
	>OX344875.1:195687-196736 Monkeypox virus isolate MPXV_2434_SP_2022 genome assembly, chromosome: MPXV_2434_SP_2022	88	79	53	52		105	167	0.504762	0.526946
	>OX344874.1:195688-196737 Monkeypox virus isolate MPXV_431_SP_2022 genome assembly, chromosome: MPXV_431_SP_2022	88	79	53	52		105	167	0.504762	0.526946
	>OX344873.1:195688-196737 Monkeypox virus isolate MPXV_435_SP_2022 genome assembly, chromosome: MPXV_435_SP_2022	88	79	53	52		105	167	0.504762	0.526946
	>OX344872.1:195688-196737 Monkeypox virus isolate MPXV_347_R_SP_2022 genome assembly, chromosome: MPXV_347_R_SP_2022	88	79	53	52		105	167	0.504762	0.526946
	>OX344871.1:195688-196737 Monkeypox virus isolate MPXV_417_SP_2022 genome assembly, chromosome: MPXV_417_SP_2022	88	79	53	52		105	167	0.504762	0.526946
	>OX344870.1:195688-196737 Monkeypox virus isolate MPXV_415_SP_2022 genome assembly, chromosome: MPXV_415_SP_2022	88	79	53	52		105	167	0.504762	0.526946
	>OX344869.1:195688-196737 Monkeypox virus isolate MPXV_441_SP_2022 genome assembly, chromosome: MPXV_441_SP_2022	88	79	53	52		105	167	0.504762	0.526946
	>OX344868.1:195688-196737 Monkeypox virus isolate MPXV_1300_SP_2022 genome assembly, chromosome: MPXV_1300_SP_2022	88	79	53	52		105	167	0.504762	0.526946
	>OX344867.1:195688-196737 Monkeypox virus isolate MPXV_419_SP_2022 genome assembly, chromosome: MPXV_419_SP_2022	88	79	53	52		105	167	0.504762	0.526946
	>OX344866.1:195688-196737 Monkeypox virus isolate MPXV_1077_SP_2022 genome assembly, chromosome: MPXV_1077_SP_2022	88	79	53	52		105	167	0.504762	0.526946
	>OX344865.1:195688-196737 Monkeypox virus isolate MPXV_13555_SP_2022 genome assembly, chromosome: MPXV_13555_SP_2022	88	79	53	52		105	167	0.504762	0.526946
	>OX344864.1:195688-196737 Monkeypox virus isolate MPXV_2428_SP_2022 genome assembly, chromosome: MPXV_2428_SP_2022	88	79	53	52		105	167	0.504762	0.526946
	>OX044348.2:195689-196738 Monkeypox virus isolate MPXV_407_SP_2022 genome assembly, chromosome: MPXV_407_SP_2022	88	79	53	52		105	167	0.504762	0.526946
	>OX044347.2:195688-196737 Monkeypox virus isolate MPXV_457_SP_2022 genome assembly, chromosome: MPXV_457_SP_2022	88	79	53	52		105	167	0.504762	0.526946
	>OX044346.2:195688-196737 Monkeypox virus isolate MPXV_403_SP_2022 genome assembly, chromosome: MPXV_403_SP_2022	88	79	53	52		105	167	0.504762	0.526946
	>OX044345.2:195688-196737 Monkeypox virus isolate MPXV_395_SP_2022 genome assembly, chromosome: MPXV_395_SP_2022	88	79	53	52		105	167	0.504762	0.526946
	>OX044344.2:195688-196737 Monkeypox virus isolate MPXV_453_SP_2022 genome assembly, chromosome: MPXV_453_SP_2022	88	79	53	52		105	167	0.504762	0.526946
	>OX044343.2:195688-196737 Monkeypox virus isolate MPXV_399_SP_2022 genome assembly, chromosome: MPXV_399_SP_2022	88	79	53	52		105	167	0.504762	0.526946
	>OX044342.2:195688-196737 Monkeypox virus isolate MPXV_349_R_SP_2022 genome assembly, chromosome: MPXV_349_R_SP_2022	88	79	53	52		105	167	0.504762	0.526946
	>OX044341.2:195688-196737 Monkeypox virus isolate MPXV_352_R_SP_2022 genome assembly, chromosome: MPXV_352_R_SP_2022	88	79	53	52		105	167	0.504762	0.526946
	>OX044340.2:195688-196737 Monkeypox virus isolate MPXV_350_R_SP_2022 genome assembly, chromosome: MPXV_350_R_SP_2022	88	79	53	52		105	167	0.504762	0.526946
	>OX044337.2:195688-196737 Monkeypox virus isolate MPXV_351_R_SP_2022 genome assembly, chromosome: MPXV_351_R_SP_2022	88	79	53	52		105	167	0.504762	0.526946
	>OX044336.2:195688-196737 Monkeypox virus isolate MPXV_353_R_SP_2022 genome assembly, chromosome: MPXV_353_R_SP_2022	88	79	53	52		105	167	0.504762	0.526946
	>OP598104.1:193677-194726 Monkeypox virus isolate MPXV/Human/USA/MA-USAFSAM-M0002/2022, partial genome	88	79	53	52		105	167	0.504762	0.526946
	>OP598103.1:193677-194726 Monkeypox virus isolate MPXV/Human/USA/AL-USAFSAM-M0001b/2022, partial genome	88	79	53	52		105	167	0.504762	0.526946
	>OP598102.1:193674-194723 Monkeypox virus isolate MPXV/Human/USA/AL-USAFSAM-M0001a/2022, partial genome	88	79	53	52		105	167	0.504762	0.526946
	>OP597799.1:193632-194681 Monkeypox virus isolate MN-MDH-MPXV_0025, partial genome	88	79	53	52		105	167	0.504762	0.526946
	>OP597798.1:193638-194687 Monkeypox virus isolate MN-MDH-MPXV_0024, partial genome	88	79	53	52		105	167	0.504762	0.526946
	>OP597797.1:193638-194687 Monkeypox virus isolate MN-MDH-MPXV_0023, partial genome	88	79	53	52		105	167	0.504762	0.526946
	>OP597796.1:193632-194681 Monkeypox virus isolate MN-MDH-MPXV_0022, partial genome	88	79	53	52		105	167	0.504762	0.526946
	>OP597795.1:193635-194684 Monkeypox virus isolate MN-MDH-MPXV_0021, partial genome	88	79	53	52		105	167	0.504762	0.526946
	>OP597794.1:193624-194673 Monkeypox virus isolate MN-MDH-MPXV_0020, partial genome	88	79	53	52		105	167	0.504762	0.526946
	>OP597793.1:193638-194687 Monkeypox virus isolate MN-MDH-MPXV_0019, partial genome	88	79	53	52		105	167	0.504762	0.526946
	>OP597792.1:193631-194680 Monkeypox virus isolate MN-MDH-MPXV_0018, partial genome	88	79	53	52		105	167	0.504762	0.526946
	>OP597791.1:193631-194680 Monkeypox virus isolate MN-MDH-MPXV_0017, partial genome	88	79	53	52		105	167	0.504762	0.526946
	>OP597790.1:193632-194681 Monkeypox virus isolate MN-MDH-MPXV_0016, partial genome	88	79	53	52		105	167	0.504762	0.526946
	>OP597789.1:193628-194677 Monkeypox virus isolate MN-MDH-MPXV_0015, partial genome	88	79	53	52		105	167	0.504762	0.526946
	>OP597788.1:193622-194671 Monkeypox virus isolate MN-MDH-MPXV_0014, partial genome	88	79	53	52		105	167	0.504762	0.526946
	>OP597787.1:193632-194681 Monkeypox virus isolate MN-MDH-MPXV_0013, partial genome	88	79	53	52		105	167	0.504762	0.526946
	>OP597786.1:194005-195054 Monkeypox virus isolate MN-MDH-MPXV_0012, partial genome	88	79	53	52		105	167	0.504762	0.526946
	>OP597785.1:193635-194684 Monkeypox virus isolate MN-MDH-MPXV_0011, partial genome	88	79	53	52		105	167	0.504762	0.526946
	>OP597784.1:194043-195092 Monkeypox virus isolate MN-MDH-MPXV_0010, partial genome	88	79	53	52		105	167	0.504762	0.526946
	>OP597783.1:194043-195092 Monkeypox virus isolate MN-MDH-MPXV_0009, partial genome	88	79	53	52		105	167	0.504762	0.526946
	>OP597782.1:193624-194673 Monkeypox virus isolate MN-MDH-MPXV_0008, partial genome	88	79	53	52		105	167	0.504762	0.526946
	>OP597781.1:193633-194682 Monkeypox virus isolate MN-MDH-MPXV_0007, partial genome	88	79	53	52		105	167	0.504762	0.526946
	>OP597780.1:193625-194674 Monkeypox virus isolate MN-MDH-MPXV_0006, partial genome	88	79	53	52		105	167	0.504762	0.526946
	>OP597779.1:193636-194685 Monkeypox virus isolate MN-MDH-MPXV_0005, partial genome	88	79	53	52		105	167	0.504762	0.526946
	>OP597778.1:193632-194681 Monkeypox virus isolate MN-MDH-MPXV_0004, partial genome	88	79	53	52		105	167	0.504762	0.526946
	>OP597777.1:193632-194681 Monkeypox virus isolate MN-MDH-MPXV_0003, partial genome	88	79	53	52		105	167	0.504762	0.526946
	>OP597776.1:194014-195063 Monkeypox virus isolate MN-MDH-MPXV_0002, partial genome	88	79	53	52		105	167	0.504762	0.526946
	>OP597775.1:194029-195078 Monkeypox virus isolate MN-MDH-MPXV_0001, partial genome	88	79	53	52		105	167	0.504762	0.526946
	>OP594208.1:194393-195442 Monkeypox virus isolate MPXV/Germany/2022/RKI444, partial genome	88	79	53	52		105	167	0.504762	0.526946
	>OP594207.1:194392-195441 Monkeypox virus isolate MPXV/Germany/2022/RKI443, complete genome	88	79	53	52		105	167	0.504762	0.526946
	>OP594206.1:194389-195438 Monkeypox virus isolate MPXV/Germany/2022/RKI442, partial genome	88	79	53	52		105	167	0.504762	0.526946
	>OP594205.1:194392-195441 Monkeypox virus isolate MPXV/Germany/2022/RKI441, partial genome	88	79	53	52		105	167	0.504762	0.526946
	>OP594204.1:194393-195442 Monkeypox virus isolate MPXV/Germany/2022/RKI440, complete genome	88	79	53	52		105	167	0.504762	0.526946
	>OP594203.1:194392-195441 Monkeypox virus isolate MPXV/Germany/2022/RKI439, complete genome	88	79	53	52		105	167	0.504762	0.526946
	>OP594202.1:194392-195441 Monkeypox virus isolate MPXV/Germany/2022/RKI438, partial genome	88	79	53	52		105	167	0.504762	0.526946
	>OP594201.1:194392-195441 Monkeypox virus isolate MPXV/Germany/2022/RKI437, partial genome	88	79	53	52		105	167	0.504762	0.526946
	>OP594200.1:194392-195441 Monkeypox virus isolate MPXV/Germany/2022/RKI436, partial genome	88	79	53	52		105	167	0.504762	0.526946
	>OP594199.1:194393-195442 Monkeypox virus isolate MPXV/Germany/2022/RKI435, partial genome	88	79	53	52		105	167	0.504762	0.526946
	>OP594198.1:194392-195441 Monkeypox virus isolate MPXV/Germany/2022/RKI434, partial genome	88	79	53	52		105	167	0.504762	0.526946
	>OP594197.1:194392-195441 Monkeypox virus isolate MPXV/Germany/2022/RKI433, complete genome	88	79	53	52		105	167	0.504762	0.526946
	>OP594196.1:194393-195442 Monkeypox virus isolate MPXV/Germany/2022/RKI432, complete genome	88	79	53	52		105	167	0.504762	0.526946
	>OP594195.1:194392-195441 Monkeypox virus isolate MPXV/Germany/2022/RKI431, complete genome	88	79	53	52		105	167	0.504762	0.526946
	>OP594194.1:194393-195442 Monkeypox virus isolate MPXV/Germany/2022/RKI430, partial genome	88	79	53	52		105	167	0.504762	0.526946
	>OP594193.1:194392-195441 Monkeypox virus isolate MPXV/Germany/2022/RKI429, complete genome	88	79	53	52		105	167	0.504762	0.526946
	>OP594192.1:194393-195442 Monkeypox virus isolate MPXV/Germany/2022/RKI428, complete genome	88	79	53	52		105	167	0.504762	0.526946
	>OP594191.1:194392-195441 Monkeypox virus isolate MPXV/Germany/2022/RKI427, partial genome	88	79	53	52		105	167	0.504762	0.526946
	>OP594190.1:194393-195442 Monkeypox virus isolate MPXV/Germany/2022/RKI426, partial genome	88	79	53	52		105	167	0.504762	0.526946
	>OP594189.1:194392-195441 Monkeypox virus isolate MPXV/Germany/2022/RKI425, partial genome	88	79	53	52		105	167	0.504762	0.526946
	>OP594188.1:194393-195442 Monkeypox virus isolate MPXV/Germany/2022/RKI424, partial genome	88	79	53	52		105	167	0.504762	0.526946
	>OP594187.1:194393-195442 Monkeypox virus isolate MPXV/Germany/2022/RKI423, partial genome	88	79	53	52		105	167	0.504762	0.526946
	>OP594186.1:194392-195441 Monkeypox virus isolate MPXV/Germany/2022/RKI422, partial genome	88	79	53	52		105	167	0.504762	0.526946
	>OP587264.1:193703-194752 Monkeypox virus isolate MPXV/Human/USA/CA-CDPH-MPX000040/2022, complete genome	88	79	53	52		105	167	0.504762	0.526946
	>OP587261.1:193996-195045 Monkeypox virus isolate MPXV/Human/USA/CA-CDPH-MPX000039/2022, partial genome	88	79	53	52		105	167	0.504762	0.526946
	>OP587260.1:193618-194667 Monkeypox virus isolate MPXV/Human/USA/CA-CDPH-MPX000038/2022, complete genome	88	79	53	52		105	167	0.504762	0.526946
	>OP587259.1:194044-195093 Monkeypox virus isolate MPXV/Human/USA/CA-CDPH-MPX000037/2022, complete genome	88	79	53	52		105	167	0.504762	0.526946
	>OP587258.1:194004-195053 Monkeypox virus isolate MPXV/Human/USA/CA-CDPH-MPX000036/2022, partial genome	88	79	53	52		105	167	0.504762	0.526946
	>OP587257.1:193663-194712 Monkeypox virus isolate MPXV/Human/USA/CA-CDPH-MPX000033/2022, complete genome	88	79	53	52		105	167	0.504762	0.526946
	>OP587256.1:193630-194679 Monkeypox virus isolate MPXV/Human/USA/CA-CDPH-MPX000028/2022, partial genome	88	79	53	52		105	167	0.504762	0.526946
	>OP587255.1:193640-194689 Monkeypox virus isolate MPXV/Human/USA/CA-CDPH-MPX000027/2022, partial genome	88	79	53	52		105	167	0.504762	0.526946
	>OP587254.1:193641-194690 Monkeypox virus isolate MPXV/Human/USA/CA-CDPH-MPX000025/2022, partial genome	88	79	53	52		105	167	0.504762	0.526946
	>OP587253.1:193627-194676 Monkeypox virus isolate MPXV/Human/USA/CA-CDPH-MPX000024/2022, partial genome	88	79	53	52		105	167	0.504762	0.526946
	>OP587252.1:193630-194679 Monkeypox virus isolate MPXV/Human/USA/CA-CDPH-MPX000023/2022, complete genome	88	79	53	52		105	167	0.504762	0.526946
	>OP587251.1:194015-195064 Monkeypox virus isolate MPXV/Human/USA/CA-CDPH-MPX000022/2022, partial genome	88	79	53	52		105	167	0.504762	0.526946
	>OP587250.1:193630-194679 Monkeypox virus isolate MPXV/Human/USA/CA-CDPH-MPX000021/2022, partial genome	88	79	53	52		105	167	0.504762	0.526946
	>OP587249.1:193640-194689 Monkeypox virus isolate MPXV/Human/USA/CA-CDPH-MPX000020/2022, partial genome	88	79	53	52		105	167	0.504762	0.526946
	>OP587248.1:193640-194689 Monkeypox virus isolate MPXV/Human/USA/CA-CDPH-MPX000019/2022, partial genome	88	79	53	52		105	167	0.504762	0.526946
	>OP587247.1:193641-194690 Monkeypox virus isolate MPXV/Human/USA/CA-CDPH-MPX000018/2022, partial genome	88	79	53	52		105	167	0.504762	0.526946
	>OP587246.1:193637-194686 Monkeypox virus isolate MPXV/Human/USA/CA-CDPH-MPX000017/2022, partial genome	88	79	53	52		105	167	0.504762	0.526946
	>OP587245.1:193640-194689 Monkeypox virus isolate MPXV/Human/USA/CA-CDPH-MPX000016/2022, partial genome	88	79	53	52		105	167	0.504762	0.526946
	>OP587244.1:193637-194686 Monkeypox virus isolate MPXV/Human/USA/CA-CDPH-MPX000015/2022, partial genome	88	79	53	52		105	167	0.504762	0.526946
	>OP587243.1:193640-194689 Monkeypox virus isolate MPXV/Human/USA/CA-CDPH-MPX000013/2022, partial genome	88	79	53	52		105	167	0.504762	0.526946
	>OP587242.1:193640-194689 Monkeypox virus isolate MPXV/Human/USA/CA-CDPH-MPX000012/2022, partial genome	88	79	53	52		105	167	0.504762	0.526946
	>OP587241.1:193640-194689 Monkeypox virus isolate MPXV/Human/USA/CA-CDPH-MPX000011/2022, partial genome	88	79	53	52		105	167	0.504762	0.526946
	>OP587240.1:193642-194691 Monkeypox virus isolate MPXV/Human/USA/CA-CDPH-MPX000008/2022, partial genome	88	79	53	52		105	167	0.504762	0.526946
	>OP588946.1:194459-195508 Monkeypox virus isolate hMpxV/USA/NY-URMC-2207A102/2022, complete genome	88	79	53	52		105	167	0.504762	0.526946
	>OP588945.1:194459-195508 Monkeypox virus isolate hMpxV/USA/NY-URMC-2207A101/2022, complete genome	88	79	53	52		105	167	0.504762	0.526946
	>OP586622.1:194437-195486 Monkeypox virus isolate MpxV/human/CAN/UN-NML-3440/2022, partial genome	88	79	53	52		105	167	0.504762	0.526946
	>OP580613.1:194033-195082 Monkeypox virus isolate hMPX/USA/CA-LACPHL-MA00180/2022, partial genome	88	79	53	52		105	167	0.504762	0.526946
	>OP580612.1:193996-195045 Monkeypox virus isolate hMPX/USA/CA-LACPHL-MA00179/2022, partial genome	88	79	53	52		105	167	0.504762	0.526946
	>OP580611.1:193624-194673 Monkeypox virus isolate hMPX/USA/CA-LACPHL-MA00178/2022, partial genome	88	79	53	52		105	167	0.504762	0.526946
	>OP580610.1:193623-194672 Monkeypox virus isolate hMPX/USA/CA-LACPHL-MA00177/2022, partial genome	88	79	53	52		105	167	0.504762	0.526946
	>OP580609.1:194033-195082 Monkeypox virus isolate hMPX/USA/CA-LACPHL-MA00176/2022, partial genome	88	79	53	52		105	167	0.504762	0.526946
	>OP580608.1:193622-194671 Monkeypox virus isolate hMPX/USA/CA-LACPHL-MA00175/2022, partial genome	88	79	53	52		105	167	0.504762	0.526946
	>OP580607.1:193626-194675 Monkeypox virus isolate hMPX/USA/CA-LACPHL-MA00174/2022, partial genome	88	79	53	52		105	167	0.504762	0.526946
	>OP580606.1:193622-194671 Monkeypox virus isolate hMPX/USA/CA-LACPHL-MA00173/2022, partial genome	88	79	53	52		105	167	0.504762	0.526946
	>OP580605.1:194034-195083 Monkeypox virus isolate hMPX/USA/CA-LACPHL-MA00172/2022, partial genome	88	79	53	52		105	167	0.504762	0.526946
	>OP580604.1:193622-194671 Monkeypox virus isolate hMPX/USA/CA-LACPHL-MA00171/2022, partial genome	88	79	53	52		105	167	0.504762	0.526946
	>OP580603.1:194031-195080 Monkeypox virus isolate hMPX/USA/CA-LACPHL-MA00170/2022, partial genome	88	79	53	52		105	167	0.504762	0.526946
	>OP580602.1:193619-194668 Monkeypox virus isolate hMPX/USA/CA-LACPHL-MA00169/2022, partial genome	88	79	53	52		105	167	0.504762	0.526946
	>OP580601.1:193922-194971 Monkeypox virus isolate hMPX/USA/CA-LACPHL-MA00168/2022, partial genome	88	79	53	52		105	167	0.504762	0.526946
	>OP580600.1:193622-194671 Monkeypox virus isolate hMPX/USA/CA-LACPHL-MA00167/2022, partial genome	88	79	53	52		105	167	0.504762	0.526946
	>OP580599.1:193624-194673 Monkeypox virus isolate hMPX/USA/CA-LACPHL-MA00166/2022, partial genome	88	79	53	52		105	167	0.504762	0.526946
	>OP580598.1:193621-194670 Monkeypox virus isolate hMPX/USA/CA-LACPHL-MA00165/2022, partial genome	88	79	53	52		105	167	0.504762	0.526946
	>OP580597.1:193763-194812 Monkeypox virus isolate hMPX/USA/CA-LACPHL-MA00164/2022, partial genome	88	79	53	52		105	167	0.504762	0.526946
	>OP580596.1:193622-194671 Monkeypox virus isolate hMPX/USA/CA-LACPHL-MA00163/2022, partial genome	88	79	53	52		105	167	0.504762	0.526946
	>OP580595.1:193622-194671 Monkeypox virus isolate hMPX/USA/CA-LACPHL-MA00162/2022, partial genome	88	79	53	52		105	167	0.504762	0.526946
	>OP580594.1:193622-194671 Monkeypox virus isolate hMPX/USA/CA-LACPHL-MA00161/2022, partial genome	88	79	53	52		105	167	0.504762	0.526946
	>OP580593.1:193624-194673 Monkeypox virus isolate hMPX/USA/CA-LACPHL-MA00160/2022, partial genome	88	79	53	52		105	167	0.504762	0.526946
	>OP580592.1:193622-194671 Monkeypox virus isolate hMPX/USA/CA-LACPHL-MA00159/2022, partial genome	88	79	53	52		105	167	0.504762	0.526946
	>OP580591.1:193622-194671 Monkeypox virus isolate hMPX/USA/CA-LACPHL-MA00158/2022, partial genome	88	79	53	52		105	167	0.504762	0.526946
	>OP580590.1:194033-195082 Monkeypox virus isolate hMPX/USA/CA-LACPHL-MA00157/2022, partial genome	88	79	53	52		105	167	0.504762	0.526946
	>OP580589.1:193629-194678 Monkeypox virus isolate hMPX/USA/CA-LACPHL-MA00156/2022, partial genome	88	79	53	52		105	167	0.504762	0.526946
	>OP580588.1:193622-194671 Monkeypox virus isolate hMPX/USA/CA-LACPHL-MA00155/2022, partial genome	88	79	53	52		105	167	0.504762	0.526946
	>OP580587.1:193624-194673 Monkeypox virus isolate hMPX/USA/CA-LACPHL-MA00154/2022, partial genome	88	79	53	52		105	167	0.504762	0.526946
	>OP555662.1:193655-194704 Monkeypox virus isolate Monkeypox/PT0595/2022, partial genome	88	79	53	52		105	167	0.504762	0.526946
	>OP555661.1:193768-194817 Monkeypox virus isolate Monkeypox/PT0594/2022, partial genome	88	79	53	52		105	167	0.504762	0.526946
	>OP555660.1:193655-194704 Monkeypox virus isolate Monkeypox/PT0593/2022, partial genome	88	79	53	52		105	167	0.504762	0.526946
	>OP555659.1:194006-195055 Monkeypox virus isolate Monkeypox/PT0592/2022, partial genome	88	79	53	52		105	167	0.504762	0.526946
	>OP555658.1:193775-194824 Monkeypox virus isolate Monkeypox/PT0591/2022, partial genome	88	79	53	52		105	167	0.504762	0.526946
	>OP555656.1:194039-195088 Monkeypox virus isolate Monkeypox/PT0588/2022, partial genome	88	79	53	52		105	167	0.504762	0.526946
	>OP555655.1:194084-195133 Monkeypox virus isolate Monkeypox/PT0586/2022, partial genome	88	79	53	52		105	167	0.504762	0.526946
	>OP555654.1:194069-195118 Monkeypox virus isolate Monkeypox/PT0585/2022, partial genome	88	79	53	52		105	167	0.504762	0.526946
	>OP555653.1:194073-195122 Monkeypox virus isolate Monkeypox/PT0583/2022, partial genome	88	79	53	52		105	167	0.504762	0.526946
	>OP555652.1:194062-195111 Monkeypox virus isolate Monkeypox/PT0581/2022, partial genome	88	79	53	52		105	167	0.504762	0.526946
	>OP555651.1:193653-194702 Monkeypox virus isolate Monkeypox/PT0580/2022, partial genome	88	79	53	52		105	167	0.504762	0.526946
	>OP555650.1:193649-194698 Monkeypox virus isolate Monkeypox/PT0579/2022, partial genome	88	79	53	52		105	167	0.504762	0.526946
	>OP555649.1:193656-194705 Monkeypox virus isolate Monkeypox/PT0578/2022, partial genome	88	79	53	52		105	167	0.504762	0.526946
	>OP555647.1:194068-195117 Monkeypox virus isolate Monkeypox/PT0576/2022, partial genome	88	79	53	52		105	167	0.504762	0.526946
	>OP555646.1:193850-194899 Monkeypox virus isolate Monkeypox/PT0575/2022, partial genome	88	79	53	52		105	167	0.504762	0.526946
	>OP555645.1:193672-194721 Monkeypox virus isolate Monkeypox/PT0574/2022, partial genome	88	79	53	52		105	167	0.504762	0.526946
	>OP555644.1:193862-194911 Monkeypox virus isolate Monkeypox/PT0573/2022, partial genome	88	79	53	52		105	167	0.504762	0.526946
	>OP555643.1:194059-195108 Monkeypox virus isolate Monkeypox/PT0572/2022, partial genome	88	79	53	52		105	167	0.504762	0.526946
	>OP555642.1:194082-195131 Monkeypox virus isolate Monkeypox/PT0571/2022, partial genome	88	79	53	52		105	167	0.504762	0.526946
	>OP555641.1:194041-195090 Monkeypox virus isolate Monkeypox/PT0570/2022, partial genome	88	79	53	52		105	167	0.504762	0.526946
	>OP555640.1:194071-195120 Monkeypox virus isolate Monkeypox/PT0569/2022, partial genome	88	79	53	52		105	167	0.504762	0.526946
	>OP555639.1:193657-194706 Monkeypox virus isolate Monkeypox/PT0568/2022, partial genome	88	79	53	52		105	167	0.504762	0.526946
	>OP555638.1:193962-195011 Monkeypox virus isolate Monkeypox/PT0567/2022, partial genome	88	79	53	52		105	167	0.504762	0.526946
	>OP555637.1:194073-195122 Monkeypox virus isolate Monkeypox/PT0566/2022, partial genome	88	79	53	52		105	167	0.504762	0.526946
	>OP555636.1:194019-195068 Monkeypox virus isolate Monkeypox/PT0565/2022, partial genome	88	79	53	52		105	167	0.504762	0.526946
	>OP555635.1:193989-195038 Monkeypox virus isolate Monkeypox/PT0564/2022, partial genome	88	79	53	52		105	167	0.504762	0.526946
	>OP555634.1:194024-195073 Monkeypox virus isolate Monkeypox/PT0563/2022, partial genome	88	79	53	52		105	167	0.504762	0.526946
	>OP555633.1:193675-194724 Monkeypox virus isolate Monkeypox/PT0562/2022, partial genome	88	79	53	52		105	167	0.504762	0.526946
	>OP555632.1:193862-194911 Monkeypox virus isolate Monkeypox/PT0561/2022, partial genome	88	79	53	52		105	167	0.504762	0.526946
	>OP555631.1:193863-194912 Monkeypox virus isolate Monkeypox/PT0560/2022, partial genome	88	79	53	52		105	167	0.504762	0.526946
	>OP555630.1:193668-194717 Monkeypox virus isolate Monkeypox/PT0559/2022, partial genome	88	79	53	52		105	167	0.504762	0.526946
	>OP555629.1:193950-194999 Monkeypox virus isolate Monkeypox/PT0558/2022, partial genome	88	79	53	52		105	167	0.504762	0.526946
	>OP555628.1:193989-195038 Monkeypox virus isolate Monkeypox/PT0557/2022, partial genome	88	79	53	52		105	167	0.504762	0.526946
	>OP555627.1:193951-195000 Monkeypox virus isolate Monkeypox/PT0556/2022, partial genome	88	79	53	52		105	167	0.504762	0.526946
	>OP555626.1:194067-195116 Monkeypox virus isolate Monkeypox/PT0555/2022, partial genome	88	79	53	52		105	167	0.504762	0.526946
	>OP555625.1:194007-195056 Monkeypox virus isolate Monkeypox/PT0554/2022, partial genome	88	79	53	52		105	167	0.504762	0.526946
	>OP555624.1:193678-194727 Monkeypox virus isolate Monkeypox/PT0553/2022, partial genome	88	79	53	52		105	167	0.504762	0.526946
	>OP555623.1:193944-194993 Monkeypox virus isolate Monkeypox/PT0552/2022, partial genome	88	79	53	52		105	167	0.504762	0.526946
	>OP555622.1:194080-195129 Monkeypox virus isolate Monkeypox/PT0551/2022, partial genome	88	79	53	52		105	167	0.504762	0.526946
	>OP555621.1:194095-195144 Monkeypox virus isolate Monkeypox/PT0550/2022, partial genome	88	79	53	52		105	167	0.504762	0.526946
	>OP555620.1:193985-195034 Monkeypox virus isolate Monkeypox/PT0549/2022, partial genome	88	79	53	52		105	167	0.504762	0.526946
	>OP555619.1:193958-195007 Monkeypox virus isolate Monkeypox/PT0548/2022, partial genome	88	79	53	52		105	167	0.504762	0.526946
	>OP555618.1:194039-195088 Monkeypox virus isolate Monkeypox/PT0547/2022, partial genome	88	79	53	52		105	167	0.504762	0.526946
	>OP555617.1:194068-195117 Monkeypox virus isolate Monkeypox/PT0546/2022, partial genome	88	79	53	52		105	167	0.504762	0.526946
	>OP555616.1:194085-195134 Monkeypox virus isolate Monkeypox/PT0545/2022, partial genome	88	79	53	52		105	167	0.504762	0.526946
	>OP555615.1:194024-195073 Monkeypox virus isolate Monkeypox/PT0544/2022, partial genome	88	79	53	52		105	167	0.504762	0.526946
	>OP555614.1:193982-195031 Monkeypox virus isolate Monkeypox/PT0543/2022, partial genome	88	79	53	52		105	167	0.504762	0.526946
	>OP555613.1:193650-194699 Monkeypox virus isolate Monkeypox/PT0542/2022, partial genome	88	79	53	52		105	167	0.504762	0.526946
	>OP555612.1:194054-195103 Monkeypox virus isolate Monkeypox/PT0541/2022, partial genome	88	79	53	52		105	167	0.504762	0.526946
	>OP555611.1:194054-195103 Monkeypox virus isolate Monkeypox/PT0540/2022, partial genome	88	79	53	52		105	167	0.504762	0.526946
	>OP555610.1:193962-195011 Monkeypox virus isolate Monkeypox/PT0539/2022, partial genome	88	79	53	52		105	167	0.504762	0.526946
	>OP555609.1:193960-195009 Monkeypox virus isolate Monkeypox/PT0538/2022, partial genome	88	79	53	52		105	167	0.504762	0.526946
	>OP555608.1:194067-195116 Monkeypox virus isolate Monkeypox/PT0537/2022, partial genome	88	79	53	52		105	167	0.504762	0.526946
	>OP555607.1:194069-195118 Monkeypox virus isolate Monkeypox/PT0536/2022, partial genome	88	79	53	52		105	167	0.504762	0.526946
	>OP555606.1:193965-195014 Monkeypox virus isolate Monkeypox/PT0535/2022, partial genome	88	79	53	52		105	167	0.504762	0.526946
	>OP555605.1:193662-194711 Monkeypox virus isolate Monkeypox/PT0534/2022, partial genome	88	79	53	52		105	167	0.504762	0.526946
	>OP555604.1:193845-194894 Monkeypox virus isolate Monkeypox/PT0533/2022, partial genome	88	79	53	52		105	167	0.504762	0.526946
	>OP555603.1:194037-195086 Monkeypox virus isolate Monkeypox/PT0532/2022, partial genome	88	79	53	52		105	167	0.504762	0.526946
	>OP555602.1:193650-194699 Monkeypox virus isolate Monkeypox/PT0531/2022, partial genome	88	79	53	52		105	167	0.504762	0.526946
	>OP555601.1:194031-195080 Monkeypox virus isolate Monkeypox/PT0530/2022, partial genome	88	79	53	52		105	167	0.504762	0.526946
	>OP555600.1:194081-195130 Monkeypox virus isolate Monkeypox/PT0529/2022, partial genome	88	79	53	52		105	167	0.504762	0.526946
	>OP555599.1:194039-195088 Monkeypox virus isolate Monkeypox/PT0528/2022, partial genome	88	79	53	52		105	167	0.504762	0.526946
	>OP555598.1:193650-194699 Monkeypox virus isolate Monkeypox/PT0527/2022, partial genome	88	79	53	52		105	167	0.504762	0.526946
	>OP555597.1:194073-195122 Monkeypox virus isolate Monkeypox/PT0526/2022, partial genome	88	79	53	52		105	167	0.504762	0.526946
	>OP555596.1:193647-194696 Monkeypox virus isolate Monkeypox/PT0525/2022, partial genome	88	79	53	52		105	167	0.504762	0.526946
	>OP555595.1:193647-194696 Monkeypox virus isolate Monkeypox/PT0524/2022, partial genome	88	79	53	52		105	167	0.504762	0.526946
	>OP555594.1:194026-195075 Monkeypox virus isolate Monkeypox/PT0523/2022, partial genome	88	79	53	52		105	167	0.504762	0.526946
	>OP555593.1:193646-194695 Monkeypox virus isolate Monkeypox/PT0522/2022, partial genome	88	79	53	52		105	167	0.504762	0.526946
	>OP555592.1:194104-195153 Monkeypox virus isolate Monkeypox/PT0521/2022, partial genome	88	79	53	52		105	167	0.504762	0.526946
	>OP555591.1:193983-195032 Monkeypox virus isolate Monkeypox/PT0520/2022, partial genome	88	79	53	52		105	167	0.504762	0.526946
	>OP555590.1:194018-195067 Monkeypox virus isolate Monkeypox/PT0519/2022, partial genome	88	79	53	52		105	167	0.504762	0.526946
	>OP555589.1:194024-195073 Monkeypox virus isolate Monkeypox/PT0518/2022, partial genome	88	79	53	52		105	167	0.504762	0.526946
	>OP555588.1:194015-195064 Monkeypox virus isolate Monkeypox/PT0517/2022, partial genome	88	79	53	52		105	167	0.504762	0.526946
	>OP555587.1:193959-195008 Monkeypox virus isolate Monkeypox/PT0516/2022, partial genome	88	79	53	52		105	167	0.504762	0.526946
	>OP555586.1:193693-194742 Monkeypox virus isolate Monkeypox/PT0515/2022, partial genome	88	79	53	52		105	167	0.504762	0.526946
	>OP555585.1:193647-194696 Monkeypox virus isolate Monkeypox/PT0514/2022, partial genome	88	79	53	52		105	167	0.504762	0.526946
	>OP555584.1:194032-195081 Monkeypox virus isolate Monkeypox/PT0512/2022, partial genome	88	79	53	52		105	167	0.504762	0.526946
	>OP555583.1:194011-195060 Monkeypox virus isolate Monkeypox/PT0511/2022, partial genome	88	79	53	52		105	167	0.504762	0.526946
	>OP555582.1:193135-194184 Monkeypox virus isolate Monkeypox/PT0510/2022, partial genome	88	79	53	52		105	167	0.504762	0.526946
	>OP555581.1:193672-194721 Monkeypox virus isolate Monkeypox/PT0508/2022, partial genome	88	79	53	52		105	167	0.504762	0.526946
	>OP555580.1:193686-194735 Monkeypox virus isolate Monkeypox/PT0507/2022, partial genome	88	79	53	52		105	167	0.504762	0.526946
	>OP555579.1:193941-194990 Monkeypox virus isolate Monkeypox/PT0506/2022, partial genome	88	79	53	52		105	167	0.504762	0.526946
	>OP555578.1:193653-194702 Monkeypox virus isolate Monkeypox/PT0504/2022, partial genome	88	79	53	52		105	167	0.504762	0.526946
	>OP555577.1:194073-195122 Monkeypox virus isolate Monkeypox/PT0503/2022, partial genome	88	79	53	52		105	167	0.504762	0.526946
	>OP555576.1:194079-195128 Monkeypox virus isolate Monkeypox/PT0502/2022, partial genome	88	79	53	52		105	167	0.504762	0.526946
	>OP555575.1:193989-195038 Monkeypox virus isolate Monkeypox/PT0501/2022, partial genome	88	79	53	52		105	167	0.504762	0.526946
	>OP555574.1:194071-195120 Monkeypox virus isolate Monkeypox/PT0500/2022, partial genome	88	79	53	52		105	167	0.504762	0.526946
	>OP555573.1:193650-194699 Monkeypox virus isolate Monkeypox/PT0499/2022, partial genome	88	79	53	52		105	167	0.504762	0.526946
	>OP555572.1:194108-195157 Monkeypox virus isolate Monkeypox/PT0498/2022, partial genome	88	79	53	52		105	167	0.504762	0.526946
	>OP555571.1:194026-195075 Monkeypox virus isolate Monkeypox/PT0497/2022, partial genome	88	79	53	52		105	167	0.504762	0.526946
	>OP555570.1:194032-195081 Monkeypox virus isolate Monkeypox/PT0496/2022, partial genome	88	79	53	52		105	167	0.504762	0.526946
	>OP555569.1:194067-195116 Monkeypox virus isolate Monkeypox/PT0494/2022, partial genome	88	79	53	52		105	167	0.504762	0.526946
	>OP555568.1:194031-195080 Monkeypox virus isolate Monkeypox/PT0493/2022, partial genome	88	79	53	52		105	167	0.504762	0.526946
	>OP555567.1:193780-194829 Monkeypox virus isolate Monkeypox/PT0492/2022, partial genome	88	79	53	52		105	167	0.504762	0.526946
	>OP555566.1:194111-195160 Monkeypox virus isolate Monkeypox/PT0490/2022, partial genome	88	79	53	52		105	167	0.504762	0.526946
	>OP555565.1:194030-195079 Monkeypox virus isolate Monkeypox/PT0489/2022, partial genome	88	79	53	52		105	167	0.504762	0.526946
	>OP555564.1:194020-195069 Monkeypox virus isolate Monkeypox/PT0488/2022, partial genome	88	79	53	52		105	167	0.504762	0.526946
	>OP555563.1:194093-195142 Monkeypox virus isolate Monkeypox/PT0487/2022, partial genome	88	79	53	52		105	167	0.504762	0.526946
	>OP555562.1:193654-194703 Monkeypox virus isolate Monkeypox/PT0486/2022, partial genome	88	79	53	52		105	167	0.504762	0.526946
	>OP555561.1:193666-194715 Monkeypox virus isolate Monkeypox/PT0483/2022, partial genome	88	79	53	52		105	167	0.504762	0.526946
	>OP555560.1:194068-195117 Monkeypox virus isolate Monkeypox/PT0482/2022, partial genome	88	79	53	52		105	167	0.504762	0.526946
	>OP555559.1:194078-195127 Monkeypox virus isolate Monkeypox/PT0480/2022, partial genome	88	79	53	52		105	167	0.504762	0.526946
	>OP555558.1:194074-195123 Monkeypox virus isolate Monkeypox/PT0479/2022, partial genome	88	79	53	52		105	167	0.504762	0.526946
	>OP555557.1:193653-194702 Monkeypox virus isolate Monkeypox/PT0478/2022, partial genome	88	79	53	52		105	167	0.504762	0.526946
	>OP555556.1:193653-194702 Monkeypox virus isolate Monkeypox/PT0477/2022, partial genome	88	79	53	52		105	167	0.504762	0.526946
	>OP555555.1:193672-194721 Monkeypox virus isolate Monkeypox/PT0476/2022, partial genome	88	79	53	52		105	167	0.504762	0.526946
	>OP555554.1:193772-194821 Monkeypox virus isolate Monkeypox/PT0475/2022, partial genome	88	79	53	52		105	167	0.504762	0.526946
	>OP555553.1:194027-195076 Monkeypox virus isolate Monkeypox/PT0474/2022, partial genome	88	79	53	52		105	167	0.504762	0.526946
	>OP555552.1:193732-194781 Monkeypox virus isolate Monkeypox/PT0473/2022, partial genome	88	79	53	52		105	167	0.504762	0.526946
	>OP555551.1:194066-195115 Monkeypox virus isolate Monkeypox/PT0472/2022, partial genome	88	79	53	52		105	167	0.504762	0.526946
	>OP555550.1:193768-194817 Monkeypox virus isolate Monkeypox/PT0471/2022, partial genome	88	79	53	52		105	167	0.504762	0.526946
	>OP555549.1:193671-194720 Monkeypox virus isolate Monkeypox/PT0470/2022, partial genome	88	79	53	52		105	167	0.504762	0.526946
	>OP555548.1:193726-194775 Monkeypox virus isolate Monkeypox/PT0469/2022, partial genome	88	79	53	52		105	167	0.504762	0.526946
	>OP555547.1:194015-195064 Monkeypox virus isolate Monkeypox/PT0468/2022, partial genome	88	79	53	52		105	167	0.504762	0.526946
	>OP555546.1:193769-194818 Monkeypox virus isolate Monkeypox/PT0467/2022, partial genome	88	79	53	52		105	167	0.504762	0.526946
	>OP555545.1:193650-194699 Monkeypox virus isolate Monkeypox/PT0466/2022, partial genome	88	79	53	52		105	167	0.504762	0.526946
	>OP555544.1:194069-195118 Monkeypox virus isolate Monkeypox/PT0465/2022, partial genome	88	79	53	52		105	167	0.504762	0.526946
	>OP555543.1:194082-195131 Monkeypox virus isolate Monkeypox/PT0464/2022, partial genome	88	79	53	52		105	167	0.504762	0.526946
	>OP555542.1:194030-195079 Monkeypox virus isolate Monkeypox/PT0462/2022, partial genome	88	79	53	52		105	167	0.504762	0.526946
	>OP555541.1:194054-195103 Monkeypox virus isolate Monkeypox/PT0460/2022, partial genome	88	79	53	52		105	167	0.504762	0.526946
	>OP555540.1:194046-195095 Monkeypox virus isolate Monkeypox/PT0459/2022, partial genome	88	79	53	52		105	167	0.504762	0.526946
	>OP555539.1:194019-195068 Monkeypox virus isolate Monkeypox/PT0458/2022, partial genome	88	79	53	52		105	167	0.504762	0.526946
	>OP555538.1:193985-195034 Monkeypox virus isolate Monkeypox/PT0457/2022, partial genome	88	79	53	52		105	167	0.504762	0.526946
	>OP555537.1:194059-195108 Monkeypox virus isolate Monkeypox/PT0456/2022, partial genome	88	79	53	52		105	167	0.504762	0.526946
	>OP555536.1:193859-194908 Monkeypox virus isolate Monkeypox/PT0455/2022, partial genome	88	79	53	52		105	167	0.504762	0.526946
	>OP555535.1:193862-194911 Monkeypox virus isolate Monkeypox/PT0454/2022, partial genome	88	79	53	52		105	167	0.504762	0.526946
	>OP555534.1:194079-195128 Monkeypox virus isolate Monkeypox/PT0453/2022, partial genome	88	79	53	52		105	167	0.504762	0.526946
	>OP555533.1:193865-194914 Monkeypox virus isolate Monkeypox/PT0452/2022, partial genome	88	79	53	52		105	167	0.504762	0.526946
	>OP555532.1:192740-193789 Monkeypox virus isolate Monkeypox/PT0451/2022, partial genome	88	79	53	52		105	167	0.504762	0.526946
	>OP555531.1:194001-195050 Monkeypox virus isolate Monkeypox/PT0450/2022, partial genome	88	79	53	52		105	167	0.504762	0.526946
	>OP555530.1:194072-195121 Monkeypox virus isolate Monkeypox/PT0449/2022, partial genome	88	79	53	52		105	167	0.504762	0.526946
	>OP555529.1:193968-195017 Monkeypox virus isolate Monkeypox/PT0448/2022, partial genome	88	79	53	52		105	167	0.504762	0.526946
	>OP555528.1:194083-195132 Monkeypox virus isolate Monkeypox/PT0447/2022, partial genome	88	79	53	52		105	167	0.504762	0.526946
	>OP555527.1:193862-194911 Monkeypox virus isolate Monkeypox/PT0446/2022, partial genome	88	79	53	52		105	167	0.504762	0.526946
	>OP555526.1:194075-195124 Monkeypox virus isolate Monkeypox/PT0445/2022, partial genome	88	79	53	52		105	167	0.504762	0.526946
	>OP555525.1:193657-194706 Monkeypox virus isolate Monkeypox/PT0443/2022, partial genome	88	79	53	52		105	167	0.504762	0.526946
	>OP555524.1:194023-195072 Monkeypox virus isolate Monkeypox/PT0442/2022, partial genome	88	79	53	52		105	167	0.504762	0.526946
	>OP555523.1:194107-195156 Monkeypox virus isolate Monkeypox/PT0439/2022, partial genome	88	79	53	52		105	167	0.504762	0.526946
	>OP555522.1:194113-195162 Monkeypox virus isolate Monkeypox/PT0438/2022, partial genome	88	79	53	52		105	167	0.504762	0.526946
	>OP555521.1:194042-195091 Monkeypox virus isolate Monkeypox/PT0437/2022, partial genome	88	79	53	52		105	167	0.504762	0.526946
	>OP555520.1:193998-195047 Monkeypox virus isolate Monkeypox/PT0435/2022, partial genome	88	79	53	52		105	167	0.504762	0.526946
	>OP555519.1:194117-195166 Monkeypox virus isolate Monkeypox/PT0434/2022, partial genome	88	79	53	52		105	167	0.504762	0.526946
	>OP555518.1:193960-195009 Monkeypox virus isolate Monkeypox/PT0433/2022, partial genome	88	79	53	52		105	167	0.504762	0.526946
	>OP555517.1:193960-195009 Monkeypox virus isolate Monkeypox/PT0432/2022, partial genome	88	79	53	52		105	167	0.504762	0.526946
	>OP555516.1:194072-195121 Monkeypox virus isolate Monkeypox/PT0431/2022, partial genome	88	79	53	52		105	167	0.504762	0.526946
	>OP555514.1:194080-195129 Monkeypox virus isolate Monkeypox/PT0427/2022, partial genome	88	79	53	52		105	167	0.504762	0.526946
	>OP555513.1:194057-195106 Monkeypox virus isolate Monkeypox/PT0426/2022, partial genome	88	79	53	52		105	167	0.504762	0.526946
	>OP555512.1:194010-195059 Monkeypox virus isolate Monkeypox/PT0424/2022, partial genome	88	79	53	52		105	167	0.504762	0.526946
	>OP555511.1:194113-195162 Monkeypox virus isolate Monkeypox/PT0421/2022, partial genome	88	79	53	52		105	167	0.504762	0.526946
	>OP555510.1:194076-195125 Monkeypox virus isolate Monkeypox/PT0418/2022, partial genome	88	79	53	52		105	167	0.504762	0.526946
	>OP555509.1:194108-195157 Monkeypox virus isolate Monkeypox/PT0417/2022, partial genome	88	79	53	52		105	167	0.504762	0.526946
	>OP555508.1:194068-195117 Monkeypox virus isolate Monkeypox/PT0416/2022, partial genome	88	79	53	52		105	167	0.504762	0.526946
	>OP555507.1:194037-195086 Monkeypox virus isolate Monkeypox/PT0414/2022, partial genome	88	79	53	52		105	167	0.504762	0.526946
	>OP555506.1:193658-194707 Monkeypox virus isolate Monkeypox/PT0413/2022, partial genome	88	79	53	52		105	167	0.504762	0.526946
	>OP555505.1:193862-194911 Monkeypox virus isolate Monkeypox/PT0412/2022, partial genome	88	79	53	52		105	167	0.504762	0.526946
	>OP555504.1:194031-195080 Monkeypox virus isolate Monkeypox/PT0411/2022, partial genome	88	79	53	52		105	167	0.504762	0.526946
	>OP555503.1:193780-194829 Monkeypox virus isolate Monkeypox/PT0409/2022, partial genome	88	79	53	52		105	167	0.504762	0.526946
	>OP555502.1:194047-195096 Monkeypox virus isolate Monkeypox/PT0408/2022, partial genome	88	79	53	52		105	167	0.504762	0.526946
	>OP555501.1:194029-195078 Monkeypox virus isolate Monkeypox/PT0406/2022, partial genome	88	79	53	52		105	167	0.504762	0.526946
	>OP555500.1:194113-195162 Monkeypox virus isolate Monkeypox/PT0404/2022, partial genome	88	79	53	52		105	167	0.504762	0.526946
	>OP555499.1:193653-194702 Monkeypox virus isolate Monkeypox/PT0403/2022, partial genome	88	79	53	52		105	167	0.504762	0.526946
	>OP555498.1:193650-194699 Monkeypox virus isolate Monkeypox/PT0402/2022, partial genome	88	79	53	52		105	167	0.504762	0.526946
	>OP555497.1:194038-195087 Monkeypox virus isolate Monkeypox/PT0401/2022, partial genome	88	79	53	52		105	167	0.504762	0.526946
	>OP555496.1:194038-195087 Monkeypox virus isolate Monkeypox/PT0400/2022, partial genome	88	79	53	52		105	167	0.504762	0.526946
	>OP555495.1:193678-194727 Monkeypox virus isolate Monkeypox/PT0399/2022, partial genome	88	79	53	52		105	167	0.504762	0.526946
	>OP555494.1:194036-195085 Monkeypox virus isolate Monkeypox/PT0398/2022, partial genome	88	79	53	52		105	167	0.504762	0.526946
	>OP555493.1:194113-195162 Monkeypox virus isolate Monkeypox/PT0397/2022, partial genome	88	79	53	52		105	167	0.504762	0.526946
	>OP555492.1:193865-194914 Monkeypox virus isolate Monkeypox/PT0396/2022, partial genome	88	79	53	52		105	167	0.504762	0.526946
	>OP555491.1:193862-194911 Monkeypox virus isolate Monkeypox/PT0395/2022, partial genome	88	79	53	52		105	167	0.504762	0.526946
	>OP555490.1:194039-195088 Monkeypox virus isolate Monkeypox/PT0394/2022, partial genome	88	79	53	52		105	167	0.504762	0.526946
	>OP555489.1:194068-195117 Monkeypox virus isolate Monkeypox/PT0393/2022, partial genome	88	79	53	52		105	167	0.504762	0.526946
	>OP555488.1:193650-194699 Monkeypox virus isolate Monkeypox/PT0392/2022, partial genome	88	79	53	52		105	167	0.504762	0.526946
	>OP555487.1:194058-195107 Monkeypox virus isolate Monkeypox/PT0391/2022, partial genome	88	79	53	52		105	167	0.504762	0.526946
	>OP555486.1:193678-194727 Monkeypox virus isolate Monkeypox/PT0390/2022, partial genome	88	79	53	52		105	167	0.504762	0.526946
	>OP555485.1:193179-194228 Monkeypox virus isolate Monkeypox/PT0389/2022, partial genome	88	79	53	52		105	167	0.504762	0.526946
	>OP555483.1:194077-195126 Monkeypox virus isolate Monkeypox/PT0387/2022, partial genome	88	79	53	52		105	167	0.504762	0.526946
	>OP555482.1:194038-195087 Monkeypox virus isolate Monkeypox/PT0386/2022, partial genome	88	79	53	52		105	167	0.504762	0.526946
	>OP555481.1:193098-194147 Monkeypox virus isolate Monkeypox/PT0385/2022, partial genome	88	79	53	52		105	167	0.504762	0.526946
	>OP555480.1:194038-195087 Monkeypox virus isolate Monkeypox/PT0384/2022, partial genome	88	79	53	52		105	167	0.504762	0.526946
	>OP555479.1:194051-195100 Monkeypox virus isolate Monkeypox/PT0383/2022, partial genome	88	79	53	52		105	167	0.504762	0.526946
	>OP555478.1:193950-194999 Monkeypox virus isolate Monkeypox/PT0382/2022, partial genome	88	79	53	52		105	167	0.504762	0.526946
	>OP555477.1:194083-195132 Monkeypox virus isolate Monkeypox/PT0381/2022, partial genome	88	79	53	52		105	167	0.504762	0.526946
	>OP555475.1:194046-195095 Monkeypox virus isolate Monkeypox/PT0379/2022, partial genome	88	79	53	52		105	167	0.504762	0.526946
	>OP555474.1:194026-195075 Monkeypox virus isolate Monkeypox/PT0378/2022, partial genome	88	79	53	52		105	167	0.504762	0.526946
	>OP555473.1:194024-195073 Monkeypox virus isolate Monkeypox/PT0377/2022, partial genome	88	79	53	52		105	167	0.504762	0.526946
	>OP555472.1:194021-195070 Monkeypox virus isolate Monkeypox/PT0376/2022, partial genome	88	79	53	52		105	167	0.504762	0.526946
	>OP555471.1:194042-195091 Monkeypox virus isolate Monkeypox/PT0375/2022, partial genome	88	79	53	52		105	167	0.504762	0.526946
	>OP555470.1:194060-195109 Monkeypox virus isolate Monkeypox/PT0374/2022, partial genome	88	79	53	52		105	167	0.504762	0.526946
	>OP555469.1:194104-195153 Monkeypox virus isolate Monkeypox/PT0373/2022, partial genome	88	79	53	52		105	167	0.504762	0.526946
	>OP555468.1:194080-195129 Monkeypox virus isolate Monkeypox/PT0372/2022, partial genome	88	79	53	52		105	167	0.504762	0.526946
	>OP555467.1:193996-195045 Monkeypox virus isolate Monkeypox/PT0371/2022, partial genome	88	79	53	52		105	167	0.504762	0.526946
	>OP555466.1:194003-195052 Monkeypox virus isolate Monkeypox/PT0370/2022, partial genome	88	79	53	52		105	167	0.504762	0.526946
	>OP555465.1:194099-195148 Monkeypox virus isolate Monkeypox/PT0369/2022, partial genome	88	79	53	52		105	167	0.504762	0.526946
	>OP555464.1:194057-195106 Monkeypox virus isolate Monkeypox/PT0367/2022, partial genome	88	79	53	52		105	167	0.504762	0.526946
	>OP539939.1:193992-195041 Monkeypox virus isolate MPX/Human/USA/CA-LACPHL-MA00153/2022, partial genome	88	79	53	52		105	167	0.504762	0.526946
	>OP539938.1:193614-194663 Monkeypox virus isolate MPX/Human/USA/CA-LACPHL-MA00152/2022, partial genome	88	79	53	52		105	167	0.504762	0.526946
	>OP539937.1:193620-194669 Monkeypox virus isolate MPX/Human/USA/CA-LACPHL-MA00151/2022, partial genome	88	79	53	52		105	167	0.504762	0.526946
	>OP539936.1:193623-194672 Monkeypox virus isolate MPX/Human/USA/CA-LACPHL-MA00150/2022, partial genome	88	79	53	52		105	167	0.504762	0.526946
	>OP539935.1:193623-194672 Monkeypox virus isolate MPX/Human/USA/CA-LACPHL-MA00149/2022, partial genome	88	79	53	52		105	167	0.504762	0.526946
	>OP539934.1:193618-194667 Monkeypox virus isolate MPX/Human/USA/CA-LACPHL-MA00098/2022, partial genome	88	79	53	52		105	167	0.504762	0.526946
	>OP539933.1:193629-194678 Monkeypox virus isolate MPX/Human/USA/CA-LACPHL-MA00148/2022, partial genome	88	79	53	52		105	167	0.504762	0.526946
	>OP539932.1:193622-194671 Monkeypox virus isolate MPX/Human/USA/CA-LACPHL-MA00147/2022, partial genome	88	79	53	52		105	167	0.504762	0.526946
	>OP539931.1:193823-194872 Monkeypox virus isolate MPX/Human/USA/CA-LACPHL-MA00146/2022, partial genome	88	79	53	52		105	167	0.504762	0.526946
	>OP539930.1:194033-195082 Monkeypox virus isolate MPX/Human/USA/CA-LACPHL-MA00145/2022, partial genome	88	79	53	52		105	167	0.504762	0.526946
	>OP539929.1:193623-194672 Monkeypox virus isolate MPX/Human/USA/CA-LACPHL-MA00144/2022, partial genome	88	79	53	52		105	167	0.504762	0.526946
	>OP539928.1:194034-195083 Monkeypox virus isolate MPX/Human/USA/CA-LACPHL-MA00143/2022, partial genome	88	79	53	52		105	167	0.504762	0.526946
	>OP539927.1:193622-194671 Monkeypox virus isolate MPX/Human/USA/CA-LACPHL-MA00142/2022, partial genome	88	79	53	52		105	167	0.504762	0.526946
	>OP539926.1:193621-194670 Monkeypox virus isolate MPX/Human/USA/CA-LACPHL-MA00141/2022, partial genome	88	79	53	52		105	167	0.504762	0.526946
	>OP539925.1:193622-194671 Monkeypox virus isolate MPX/Human/USA/CA-LACPHL-MA00140/2022, partial genome	88	79	53	52		105	167	0.504762	0.526946
	>OP539924.1:193624-194673 Monkeypox virus isolate MPX/Human/USA/CA-LACPHL-MA00139/2022, partial genome	88	79	53	52		105	167	0.504762	0.526946
	>OP539923.1:193622-194671 Monkeypox virus isolate MPX/Human/USA/CA-LACPHL-MA00138/2022, partial genome	88	79	53	52		105	167	0.504762	0.526946
	>OP539922.1:193621-194670 Monkeypox virus isolate MPX/Human/USA/CA-LACPHL-MA00137/2022, partial genome	88	79	53	52		105	167	0.504762	0.526946
	>OP539921.1:193622-194671 Monkeypox virus isolate MPX/Human/USA/CA-LACPHL-MA00136/2022, partial genome	88	79	53	52		105	167	0.504762	0.526946
	>OP539920.1:193622-194671 Monkeypox virus isolate MPX/Human/USA/CA-LACPHL-MA00135/2022, partial genome	88	79	53	52		105	167	0.504762	0.526946
	>OP539919.1:193627-194676 Monkeypox virus isolate MPX/Human/USA/CA-LACPHL-MA00134/2022, partial genome	88	79	53	52		105	167	0.504762	0.526946
	>OP539918.1:193622-194671 Monkeypox virus isolate MPX/Human/USA/CA-LACPHL-MA00133/2022, partial genome	88	79	53	52		105	167	0.504762	0.526946
	>OP539917.1:194033-195082 Monkeypox virus isolate MPX/Human/USA/CA-LACPHL-MA00132/2022, partial genome	88	79	53	52		105	167	0.504762	0.526946
	>OP539916.1:193975-195024 Monkeypox virus isolate MPX/Human/USA/CA-LACPHL-MA00131/2022, partial genome	88	79	53	52		105	167	0.504762	0.526946
	>OP539915.1:193623-194672 Monkeypox virus isolate MPX/Human/USA/CA-LACPHL-MA00130/2022, partial genome	88	79	53	52		105	167	0.504762	0.526946
	>OP539914.1:193622-194671 Monkeypox virus isolate MPX/Human/USA/CA-LACPHL-MA00129/2022, partial genome	88	79	53	52		105	167	0.504762	0.526946
	>OP539913.1:193624-194673 Monkeypox virus isolate MPX/Human/USA/CA-LACPHL-MA00128/2022, partial genome	88	79	53	52		105	167	0.504762	0.526946
	>OP539912.1:194033-195082 Monkeypox virus isolate MPX/Human/USA/CA-LACPHL-MA00127/2022, partial genome	88	79	53	52		105	167	0.504762	0.526946
	>OP539911.1:194033-195082 Monkeypox virus isolate MPX/Human/USA/CA-LACPHL-MA00126/2022, partial genome	88	79	53	52		105	167	0.504762	0.526946
	>OP539910.1:194034-195083 Monkeypox virus isolate MPX/Human/USA/CA-LACPHL-MA00125/2022, partial genome	88	79	53	52		105	167	0.504762	0.526946
	>OP539909.1:194033-195082 Monkeypox virus isolate MPX/Human/USA/CA-LACPHL-MA00124/2022, partial genome	88	79	53	52		105	167	0.504762	0.526946
	>OP539908.1:194028-195077 Monkeypox virus isolate MPX/Human/USA/CA-LACPHL-MA00123/2022, partial genome	88	79	53	52		105	167	0.504762	0.526946
	>OP539907.1:193598-194647 Monkeypox virus isolate MPX/Human/USA/CA-LACPHL-MA00122/2022, partial genome	88	79	53	52		105	167	0.504762	0.526946
	>OP539906.1:194035-195084 Monkeypox virus isolate MPX/Human/USA/CA-LACPHL-MA00121/2022, partial genome	88	79	53	52		105	167	0.504762	0.526946
	>OP539905.1:193622-194671 Monkeypox virus isolate MPX/Human/USA/CA-LACPHL-MA00120/2022, partial genome	88	79	53	52		105	167	0.504762	0.526946
	>OP539904.1:193630-194679 Monkeypox virus isolate MPX/Human/USA/CA-LACPHL-MA00119/2022, partial genome	88	79	53	52		105	167	0.504762	0.526946
	>OP539903.1:193625-194674 Monkeypox virus isolate MPX/Human/USA/CA-LACPHL-MA00118/2022, partial genome	88	79	53	52		105	167	0.504762	0.526946
	>OP539902.1:194004-195053 Monkeypox virus isolate MPX/Human/USA/CA-LACPHL-MA00117/2022, partial genome	88	79	53	52		105	167	0.504762	0.526946
	>OP539899.1:193620-194669 Monkeypox virus isolate MPX/Human/USA/CA-LACPHL-MA00114/2022, partial genome	88	79	53	52		105	167	0.504762	0.526946
	>OP539898.1:193623-194672 Monkeypox virus isolate MPX/Human/USA/CA-LACPHL-MA00113/2022, partial genome	88	79	53	52		105	167	0.504762	0.526946
	>OP539897.1:194034-195083 Monkeypox virus isolate MPX/Human/USA/CA-LACPHL-MA00112/2022, partial genome	88	79	53	52		105	167	0.504762	0.526946
	>OP539896.1:194034-195083 Monkeypox virus isolate MPX/Human/USA/CA-LACPHL-MA00111/2022, partial genome	88	79	53	52		105	167	0.504762	0.526946
	>OP539895.1:193622-194671 Monkeypox virus isolate MPX/Human/USA/CA-LACPHL-MA00110/2022, partial genome	88	79	53	52		105	167	0.504762	0.526946
	>OP539894.1:193622-194671 Monkeypox virus isolate MPX/Human/USA/CA-LACPHL-MA00109/2022, partial genome	88	79	53	52		105	167	0.504762	0.526946
	>OP539893.1:193622-194671 Monkeypox virus isolate MPX/Human/USA/CA-LACPHL-MA00108/2022, partial genome	88	79	53	52		105	167	0.504762	0.526946
	>OP539892.1:193628-194677 Monkeypox virus isolate MPX/Human/USA/CA-LACPHL-MA00107/2022, partial genome	88	79	53	52		105	167	0.504762	0.526946
	>OP539891.1:193622-194671 Monkeypox virus isolate MPX/Human/USA/CA-LACPHL-MA00106/2022, partial genome	88	79	53	52		105	167	0.504762	0.526946
	>OP539890.1:194033-195082 Monkeypox virus isolate MPX/Human/USA/CA-LACPHL-MA00105/2022, partial genome	88	79	53	52		105	167	0.504762	0.526946
	>OP539889.1:193623-194672 Monkeypox virus isolate MPX/Human/USA/CA-LACPHL-MA00104/2022, partial genome	88	79	53	52		105	167	0.504762	0.526946
	>OP539888.1:194034-195083 Monkeypox virus isolate MPX/Human/USA/CA-LACPHL-MA00103/2022, partial genome	88	79	53	52		105	167	0.504762	0.526946
	>OP539887.1:193625-194674 Monkeypox virus isolate MPX/Human/USA/CA-LACPHL-MA00102/2022, partial genome	88	79	53	52		105	167	0.504762	0.526946
	>OP539886.1:193623-194672 Monkeypox virus isolate MPX/Human/USA/CA-LACPHL-MA00101/2022, partial genome	88	79	53	52		105	167	0.504762	0.526946
	>OP539885.1:194033-195082 Monkeypox virus isolate MPX/Human/USA/CA-LACPHL-MA00100/2022, partial genome	88	79	53	52		105	167	0.504762	0.526946
	>OP539884.1:194034-195083 Monkeypox virus isolate MPX/Human/USA/CA-LACPHL-MA00099/2022, partial genome	88	79	53	52		105	167	0.504762	0.526946
	>OP536815.1:194446-195495 Monkeypox virus isolate 9000453, partial genome	88	79	53	52		105	167	0.504762	0.526946
	>OP536814.1:194447-195496 Monkeypox virus isolate 9000452, partial genome	88	79	53	52		105	167	0.504762	0.526946
	>OP536813.1:194449-195498 Monkeypox virus isolate 9000451, partial genome	88	79	53	52		105	167	0.504762	0.526946
	>OP536811.1:194447-195496 Monkeypox virus isolate 9000448, partial genome	88	79	53	52		105	167	0.504762	0.526946
	>OP536810.1:194448-195497 Monkeypox virus isolate 9000445, partial genome	88	79	53	52		105	167	0.504762	0.526946
	>OP536809.1:194446-195495 Monkeypox virus isolate 9000444, partial genome	88	79	53	52		105	167	0.504762	0.526946
	>OP536808.1:194446-195495 Monkeypox virus isolate 9000442, partial genome	88	79	53	52		105	167	0.504762	0.526946
	>OP536807.1:194447-195496 Monkeypox virus isolate 9000438, partial genome	88	79	53	52		105	167	0.504762	0.526946
	>OP536806.1:194452-195501 Monkeypox virus isolate 9000437, partial genome	88	79	53	52		105	167	0.504762	0.526946
	>OP536805.1:194447-195496 Monkeypox virus isolate 9000435, partial genome	88	79	53	52		105	167	0.504762	0.526946
	>OP536804.1:194446-195495 Monkeypox virus isolate 9000432, partial genome	88	79	53	52		105	167	0.504762	0.526946
	>OP536803.1:194446-195495 Monkeypox virus isolate 9000431, partial genome	88	79	53	52		105	167	0.504762	0.526946
	>OP536802.1:194448-195497 Monkeypox virus isolate 9000430, partial genome	88	79	53	52		105	167	0.504762	0.526946
	>OP536801.1:194447-195496 Monkeypox virus isolate 9000429, partial genome	88	79	53	52		105	167	0.504762	0.526946
	>OP536800.1:194446-195495 Monkeypox virus isolate 9000426, partial genome	88	79	53	52		105	167	0.504762	0.526946
	>OP536799.1:194439-195488 Monkeypox virus isolate 9000425, partial genome	88	79	53	52		105	167	0.504762	0.526946
	>OP536798.1:194448-195497 Monkeypox virus isolate 9000424, partial genome	88	79	53	52		105	167	0.504762	0.526946
	>OP536797.1:194447-195496 Monkeypox virus isolate 9000423, partial genome	88	79	53	52		105	167	0.504762	0.526946
	>OP536796.1:194446-195495 Monkeypox virus isolate 9000422, partial genome	88	79	53	52		105	167	0.504762	0.526946
	>OP536795.1:194447-195496 Monkeypox virus isolate 9000421, partial genome	88	79	53	52		105	167	0.504762	0.526946
	>OP536794.1:194438-195487 Monkeypox virus isolate 9000420, partial genome	88	79	53	52		105	167	0.504762	0.526946
	>OP536793.1:194448-195497 Monkeypox virus isolate 9000419, partial genome	88	79	53	52		105	167	0.504762	0.526946
	>OP536792.1:194447-195496 Monkeypox virus isolate 9000418, partial genome	88	79	53	52		105	167	0.504762	0.526946
	>OP536791.1:194446-195495 Monkeypox virus isolate 9000417, partial genome	88	79	53	52		105	167	0.504762	0.526946
	>OP536790.1:194446-195495 Monkeypox virus isolate 9000416, partial genome	88	79	53	52		105	167	0.504762	0.526946
	>OP536789.1:194448-195497 Monkeypox virus isolate 9000415, partial genome	88	79	53	52		105	167	0.504762	0.526946
	>OP536788.1:194448-195497 Monkeypox virus isolate 9000413, partial genome	88	79	53	52		105	167	0.504762	0.526946
	>OP536787.1:194446-195495 Monkeypox virus isolate 9000412, partial genome	88	79	53	52		105	167	0.504762	0.526946
	>OP536786.1:194447-195496 Monkeypox virus isolate 9000411, partial genome	88	79	53	52		105	167	0.504762	0.526946
	>OP536785.1:194449-195498 Monkeypox virus isolate 9000409, partial genome	88	79	53	52		105	167	0.504762	0.526946
	>OP536784.1:194447-195496 Monkeypox virus isolate 9000408, partial genome	88	79	53	52		105	167	0.504762	0.526946
	>OP536783.1:194439-195488 Monkeypox virus isolate 9000407, partial genome	88	79	53	52		105	167	0.504762	0.526946
	>OP536782.1:194447-195496 Monkeypox virus isolate 9000406, partial genome	88	79	53	52		105	167	0.504762	0.526946
	>OP536781.1:194446-195495 Monkeypox virus isolate 9000405, partial genome	88	79	53	52		105	167	0.504762	0.526946
	>OP536780.1:194445-195494 Monkeypox virus isolate 9000404, partial genome	88	79	53	52		105	167	0.504762	0.526946
	>OP536779.1:194445-195494 Monkeypox virus isolate 9000403, partial genome	88	79	53	52		105	167	0.504762	0.526946
	>OP536778.1:194443-195492 Monkeypox virus isolate 9000400, partial genome	88	79	53	52		105	167	0.504762	0.526946
	>OP536777.1:194447-195496 Monkeypox virus isolate 9000399, partial genome	88	79	53	52		105	167	0.504762	0.526946
	>OP536776.1:194447-195496 Monkeypox virus isolate 9000398, partial genome	88	79	53	52		105	167	0.504762	0.526946
	>OP536775.1:194448-195497 Monkeypox virus isolate 9000397, partial genome	88	79	53	52		105	167	0.504762	0.526946
	>OP536774.1:194448-195497 Monkeypox virus isolate 9000396, partial genome	88	79	53	52		105	167	0.504762	0.526946
	>OP536773.1:194449-195498 Monkeypox virus isolate 9000395, partial genome	88	79	53	52		105	167	0.504762	0.526946
	>OP536772.1:194447-195496 Monkeypox virus isolate 9000394, partial genome	88	79	53	52		105	167	0.504762	0.526946
	>OP536771.1:194448-195497 Monkeypox virus isolate 9000393, partial genome	88	79	53	52		105	167	0.504762	0.526946
	>OP536770.1:194449-195498 Monkeypox virus isolate 9000392, partial genome	88	79	53	52		105	167	0.504762	0.526946
	>OP536769.1:194448-195497 Monkeypox virus isolate 9000391, partial genome	88	79	53	52		105	167	0.504762	0.526946
	>OP536768.1:194447-195496 Monkeypox virus isolate 9000390, partial genome	88	79	53	52		105	167	0.504762	0.526946
	>OP536767.1:194448-195497 Monkeypox virus isolate 9000389, partial genome	88	79	53	52		105	167	0.504762	0.526946
	>OP536766.1:194447-195496 Monkeypox virus isolate 9000388, partial genome	88	79	53	52		105	167	0.504762	0.526946
	>OP536765.1:194447-195496 Monkeypox virus isolate 9000387, partial genome	88	79	53	52		105	167	0.504762	0.526946
	>OP536764.1:194446-195495 Monkeypox virus isolate 9000385, partial genome	88	79	53	52		105	167	0.504762	0.526946
	>OP536763.1:194447-195496 Monkeypox virus isolate 9000384, partial genome	88	79	53	52		105	167	0.504762	0.526946
	>OP536762.1:194447-195496 Monkeypox virus isolate 9000383, partial genome	88	79	53	52		105	167	0.504762	0.526946
	>OP536761.1:194447-195496 Monkeypox virus isolate 9000382, partial genome	88	79	53	52		105	167	0.504762	0.526946
	>OP536760.1:194447-195496 Monkeypox virus isolate 9000381, partial genome	88	79	53	52		105	167	0.504762	0.526946
	>OP536759.1:194448-195497 Monkeypox virus isolate 9000380, partial genome	88	79	53	52		105	167	0.504762	0.526946
	>OP536758.1:194447-195496 Monkeypox virus isolate 9000378, partial genome	88	79	53	52		105	167	0.504762	0.526946
	>OP536757.1:194446-195495 Monkeypox virus isolate 9000377, partial genome	88	79	53	52		105	167	0.504762	0.526946
	>OP536756.1:194447-195496 Monkeypox virus isolate 9000376, partial genome	88	79	53	52		105	167	0.504762	0.526946
	>OP536755.1:194447-195496 Monkeypox virus isolate 9000375, partial genome	88	79	53	52		105	167	0.504762	0.526946
	>OP536754.1:194447-195496 Monkeypox virus isolate 9000374, partial genome	88	79	53	52		105	167	0.504762	0.526946
	>OP536753.1:194441-195490 Monkeypox virus isolate 9000373, partial genome	88	79	53	52		105	167	0.504762	0.526946
	>OP536752.1:194446-195495 Monkeypox virus isolate 9000372, partial genome	88	79	53	52		105	167	0.504762	0.526946
	>OP536751.1:194446-195495 Monkeypox virus isolate 9000370, partial genome	88	79	53	52		105	167	0.504762	0.526946
	>OP536750.1:194447-195496 Monkeypox virus isolate 9000369, partial genome	88	79	53	52		105	167	0.504762	0.526946
	>OP536749.1:194448-195497 Monkeypox virus isolate 9000368, partial genome	88	79	53	52		105	167	0.504762	0.526946
	>OP536748.1:194446-195495 Monkeypox virus isolate 9000366, partial genome	88	79	53	52		105	167	0.504762	0.526946
	>OP536747.1:194447-195496 Monkeypox virus isolate 9000365, partial genome	88	79	53	52		105	167	0.504762	0.526946
	>OP536746.1:194444-195493 Monkeypox virus isolate 9000364, partial genome	88	79	53	52		105	167	0.504762	0.526946
	>OP536741.1:194383-195432 Monkeypox virus isolate MPXV-USA-IL-IDPH-080, partial genome	88	79	53	52		105	167	0.504762	0.526946
	>OP536734.1:194383-195432 Monkeypox virus isolate MPXV-USA-IL-IDPH-073, partial genome	88	79	53	52		105	167	0.504762	0.526946
	>OP536726.1:194383-195432 Monkeypox virus isolate MPXV-USA-IL-IDPH-065, partial genome	88	79	53	52		105	167	0.504762	0.526946
	>OP536725.1:194383-195432 Monkeypox virus isolate MPXV-USA-IL-IDPH-064, partial genome	88	79	53	52		105	167	0.504762	0.526946
	>OP536724.1:194383-195432 Monkeypox virus isolate MPXV-USA-IL-IDPH-063, partial genome	88	79	53	52		105	167	0.504762	0.526946
	>OP536721.1:194383-195432 Monkeypox virus isolate MPXV-USA-IL-IDPH-060, partial genome	88	79	53	52		105	167	0.504762	0.526946
	>OP536718.1:194383-195432 Monkeypox virus isolate MPXV-USA-IL-IDPH-057, partial genome	88	79	53	52		105	167	0.504762	0.526946
	>OP536669.1:194383-195432 Monkeypox virus isolate MPXV-USA-IL-IDPH-008, partial genome	88	79	53	52		105	167	0.504762	0.526946
	>OP536663.1:194383-195432 Monkeypox virus isolate MPXV-USA-IL-IDPH-002, partial genome	88	79	53	52		105	167	0.504762	0.526946
	>OP536662.1:194383-195432 Monkeypox virus isolate MPXV-USA-IL-IDPH-001, partial genome	88	79	53	52		105	167	0.504762	0.526946
	>OP531895.1:193614-194663 Monkeypox virus isolate B969965re, partial genome	88	79	53	52		105	167	0.504762	0.526946
	>OP531894.1:193623-194672 Monkeypox virus isolate B969962RERE, partial genome	88	79	53	52		105	167	0.504762	0.526946
	>OP531893.1:193622-194671 Monkeypox virus isolate B1221102, partial genome	88	79	53	52		105	167	0.504762	0.526946
	>OP531892.1:193624-194673 Monkeypox virus isolate B1118457re, partial genome	88	79	53	52		105	167	0.504762	0.526946
	>OP531891.1:193584-194633 Monkeypox virus isolate B1118450re, partial genome	88	79	53	52		105	167	0.504762	0.526946
	>OP531888.1:193612-194661 Monkeypox virus isolate B1118313, partial genome	88	79	53	52		105	167	0.504762	0.526946
	>OP531887.1:193608-194657 Monkeypox virus isolate B1118307, partial genome	88	79	53	52		105	167	0.504762	0.526946
	>OP526862.1:192665-193714 Monkeypox virus isolate MPXV_USA_2022_DC0013, complete genome	88	79	53	52		105	167	0.504762	0.526946
	>OP526861.1:208172-209221 Monkeypox virus isolate MPXV_USA_2022_FL0019, complete genome	88	79	53	52		105	167	0.504762	0.526946
	>OP526860.1:204056-205105 Monkeypox virus isolate MPXV_USA_2022_RI0001, complete genome	88	79	53	52		105	167	0.504762	0.526946
	>OP526859.1:192663-193712 Monkeypox virus isolate MPXV_USA_2022_MD0005, complete genome	88	79	53	52		105	167	0.504762	0.526946
	>OP526858.1:197268-198317 Monkeypox virus isolate MPXV_USA_2022_FL0065, complete genome	88	79	53	52		105	167	0.504762	0.526946
	>OP526856.1:202285-203334 Monkeypox virus isolate MPXV_USA_2022_MN0001, complete genome	88	79	53	52		105	167	0.504762	0.526946
	>OP524012.1:194392-195441 Monkeypox virus isolate MPXV/Germany/2022/RKI410, complete genome	88	79	53	52		105	167	0.504762	0.526946
	>OP524011.1:194393-195442 Monkeypox virus isolate MPXV/Germany/2022/RKI409, complete genome	88	79	53	52		105	167	0.504762	0.526946
	>OP524010.1:194392-195441 Monkeypox virus isolate MPXV/Germany/2022/RKI408, complete genome	88	79	53	52		105	167	0.504762	0.526946
	>OP524009.1:194392-195441 Monkeypox virus isolate MPXV/Germany/2022/RKI407, complete genome	88	79	53	52		105	167	0.504762	0.526946
	>OP524008.1:194393-195442 Monkeypox virus isolate MPXV/Germany/2022/RKI406, complete genome	88	79	53	52		105	167	0.504762	0.526946
	>OP524007.1:194392-195441 Monkeypox virus isolate MPXV/Germany/2022/RKI405, complete genome	88	79	53	52		105	167	0.504762	0.526946
	>OP524006.1:194393-195442 Monkeypox virus isolate MPXV/Germany/2022/RKI404, partial genome	88	79	53	52		105	167	0.504762	0.526946
	>OP524005.1:194393-195442 Monkeypox virus isolate MPXV/Germany/2022/RKI400, partial genome	88	79	53	52		105	167	0.504762	0.526946
	>OP524004.1:194392-195441 Monkeypox virus isolate MPXV/Germany/2022/RKI403, complete genome	88	79	53	52		105	167	0.504762	0.526946
	>OP524003.1:194392-195441 Monkeypox virus isolate MPXV/Germany/2022/RKI402, complete genome	88	79	53	52		105	167	0.504762	0.526946
	>OP524002.1:194392-195441 Monkeypox virus isolate MPXV/Germany/2022/RKI401, partial genome	88	79	53	52		105	167	0.504762	0.526946
	>OP524001.1:194396-195445 Monkeypox virus isolate MPXV/Germany/2022/RKI399, complete genome	88	79	53	52		105	167	0.504762	0.526946
	>OP524000.1:194392-195441 Monkeypox virus isolate MPXV/Germany/2022/RKI398, partial genome	88	79	53	52		105	167	0.504762	0.526946
	>OP523999.1:194389-195438 Monkeypox virus isolate MPXV/Germany/2022/RKI396, complete genome	88	79	53	52		105	167	0.504762	0.526946
	>OP523998.1:194393-195442 Monkeypox virus isolate MPXV/Germany/2022/RKI395, complete genome	88	79	53	52		105	167	0.504762	0.526946
	>OP523997.1:194392-195441 Monkeypox virus isolate MPXV/Germany/2022/RKI394, complete genome	88	79	53	52		105	167	0.504762	0.526946
	>OP523996.1:194393-195442 Monkeypox virus isolate MPXV/Germany/2022/RKI397, partial genome	88	79	53	52		105	167	0.504762	0.526946
	>OP523995.1:194393-195442 Monkeypox virus isolate MPXV/Germany/2022/RKI393, complete genome	88	79	53	52		105	167	0.504762	0.526946
	>OP523994.1:194393-195442 Monkeypox virus isolate MPXV/Germany/2022/RKI392, complete genome	88	79	53	52		105	167	0.504762	0.526946
	>OP523993.1:194392-195441 Monkeypox virus isolate MPXV/Germany/2022/RKI391, complete genome	88	79	53	52		105	167	0.504762	0.526946
	>OP523992.1:194392-195441 Monkeypox virus isolate MPXV/Germany/2022/RKI390, complete genome	88	79	53	52		105	167	0.504762	0.526946
	>OP523991.1:194392-195441 Monkeypox virus isolate MPXV/Germany/2022/RKI389, partial genome	88	79	53	52		105	167	0.504762	0.526946
	>OP523990.1:194392-195441 Monkeypox virus isolate MPXV/Germany/2022/RKI388, complete genome	88	79	53	52		105	167	0.504762	0.526946
	>OP523989.1:194393-195442 Monkeypox virus isolate MPXV/Germany/2022/RKI387, complete genome	88	79	53	52		105	167	0.504762	0.526946
	>OP523988.1:194392-195441 Monkeypox virus isolate MPXV/Germany/2022/RKI386, complete genome	88	79	53	52		105	167	0.504762	0.526946
	>OP523987.1:194393-195442 Monkeypox virus isolate MPXV/Germany/2022/RKI385, complete genome	88	79	53	52		105	167	0.504762	0.526946
	>OP523986.1:194393-195442 Monkeypox virus isolate MPXV/Germany/2022/RKI384, complete genome	88	79	53	52		105	167	0.504762	0.526946
	>OP523985.1:194392-195441 Monkeypox virus isolate MPXV/Germany/2022/RKI383, partial genome	88	79	53	52		105	167	0.504762	0.526946
	>OP523984.1:193480-194529 Monkeypox virus isolate MPXV/Germany/2022/RKI382, complete genome	88	79	53	52		105	167	0.504762	0.526946
	>OP523983.1:194395-195444 Monkeypox virus isolate MPXV/Germany/2022/RKI381, complete genome	88	79	53	52		105	167	0.504762	0.526946
	>OP523982.1:194392-195441 Monkeypox virus isolate MPXV/Germany/2022/RKI380, complete genome	88	79	53	52		105	167	0.504762	0.526946
	>OP523981.1:194393-195442 Monkeypox virus isolate MPXV/Germany/2022/RKI379, complete genome	88	79	53	52		105	167	0.504762	0.526946
	>OP523980.1:194392-195441 Monkeypox virus isolate MPXV/Germany/2022/RKI378, complete genome	88	79	53	52		105	167	0.504762	0.526946
	>OP523979.1:194424-195473 Monkeypox virus isolate MPXV/Germany/2022/RKI377, complete genome	88	79	53	52		105	167	0.504762	0.526946
	>OX044339.2:195688-196737 Monkeypox virus isolate MPXV_345_R_SP_2022 genome assembly, chromosome: MPXV_345_R_SP_2022	88	79	53	52		105	167	0.504762	0.526946
	>OX336038.1:194362-195411 Monkeypox virus isolate RNA genome assembly, complete genome: monopartite	88	79	53	52		105	167	0.504762	0.526946
	>OX336004.1:194356-195405 Monkeypox virus isolate RNA genome assembly, complete genome: monopartite	88	79	53	52		105	167	0.504762	0.526946
	>OP431829.2:194449-195498 Monkeypox virus isolate MPXV22/human/USA-NE-199, complete genome	88	79	53	52		105	167	0.504762	0.526946
	>OP431828.2:194449-195498 Monkeypox virus isolate MPXV22/human/USA-NE-181, complete genome	88	79	53	52		105	167	0.504762	0.526946
	>OP431827.2:194449-195498 Monkeypox virus isolate MPXV22/human/USA-NE-176, complete genome	88	79	53	52		105	167	0.504762	0.526946
	>OP431826.2:194449-195498 Monkeypox virus isolate MPXV22/human/USA-NE-154, complete genome	88	79	53	52		105	167	0.504762	0.526946
	>OP431825.2:194449-195498 Monkeypox virus isolate MPXV22/human/USA-NE-127, complete genome	88	79	53	52		105	167	0.504762	0.526946
	>OP314961.2:194432-195481 Monkeypox virus isolate MPXV22/human/USA-NE-152, complete genome	88	79	53	52		105	167	0.504762	0.526946
	>OP314960.2:194432-195481 Monkeypox virus isolate MPXV22/human/USA-NE-115, complete genome	88	79	53	52		105	167	0.504762	0.526946
	>OP314959.2:194449-195498 Monkeypox virus isolate MPXV22/human/USA-NE-111, complete genome	88	79	53	52		105	167	0.504762	0.526946
	>OP314957.2:194449-195498 Monkeypox virus isolate MPXV22/human/USA-NE-83, complete genome	88	79	53	52		105	167	0.504762	0.526946
	>OP171925.2:194432-195481 Monkeypox virus isolate MPXV22/human/USA-NE-75, complete genome	88	79	53	52		105	167	0.504762	0.526946
	>OP171924.2:194449-195498 Monkeypox virus isolate MPXV22/human/USA-NE-63, complete genome	88	79	53	52		105	167	0.504762	0.526946
	>OP171923.2:194432-195481 Monkeypox virus isolate MPXV22/human/USA-NE-48, complete genome	88	79	53	52		105	167	0.504762	0.526946
	>OP171922.2:194432-195481 Monkeypox virus isolate MPXV22/human/USA-NE-44, complete genome	88	79	53	52		105	167	0.504762	0.526946
	>OP171921.2:194432-195481 Monkeypox virus isolate MPXV22/human/USA-NE-43, complete genome	88	79	53	52		105	167	0.504762	0.526946
	>OP171920.2:194432-195481 Monkeypox virus isolate MPXV22/human/USA-NE-31, complete genome	88	79	53	52		105	167	0.504762	0.526946
	>OP171919.2:194432-195481 Monkeypox virus isolate MPXV22/human/USA-NE-25, complete genome	88	79	53	52		105	167	0.504762	0.526946
	>OP351287.2:194428-195477 Monkeypox virus isolate MPXV22/human/USA-OK-149, complete genome	88	79	53	52		105	167	0.504762	0.526946
	>OP351286.2:194429-195478 Monkeypox virus isolate MPXV22/human/USA-OK-134, complete genome	88	79	53	52		105	167	0.504762	0.526946
	>OP351285.2:194449-195498 Monkeypox virus isolate MPXV22/human/USA-OK-86, complete genome	88	79	53	52		105	167	0.504762	0.526946
	>OP351284.2:194432-195481 Monkeypox virus isolate MPXV22/human/USA-OK-69, complete genome	88	79	53	52		105	167	0.504762	0.526946
	>OP351283.2:194432-195481 Monkeypox virus isolate MPXV22/human/USA-OK-68, complete genome	88	79	53	52		105	167	0.504762	0.526946
	>OP351282.2:194449-195498 Monkeypox virus isolate MPXV22/human/USA-OK-67, complete genome	88	79	53	52		105	167	0.504762	0.526946
	>OP351281.2:194449-195498 Monkeypox virus isolate MPXV22/human/USA-OK-66, complete genome	88	79	53	52		105	167	0.504762	0.526946
	>OP351280.2:194449-195498 Monkeypox virus isolate MPXV22/human/USA-OK-61, complete genome	88	79	53	52		105	167	0.504762	0.526946
	>OP351279.2:194432-195481 Monkeypox virus isolate MPXV22/human/USA-OK-41, complete genome	88	79	53	52		105	167	0.504762	0.526946
	>OP351278.2:194432-195481 Monkeypox virus isolate MPXV22/human/USA-OK-21, complete genome	88	79	53	52		105	167	0.504762	0.526946
	>OP484696.1:194392-195441 Monkeypox virus isolate MPXV/Germany/2022/RKI344, complete genome	88	79	53	52		105	167	0.504762	0.526946
	>OP484695.1:194392-195441 Monkeypox virus isolate MPXV/Germany/2022/RKI342, complete genome	88	79	53	52		105	167	0.504762	0.526946
	>OP484694.1:194392-195441 Monkeypox virus isolate MPXV/Germany/2022/RKI373, complete genome	88	79	53	52		105	167	0.504762	0.526946
	>OP484693.1:194392-195441 Monkeypox virus isolate MPXV/Germany/2022/RKI372, partial genome	88	79	53	52		105	167	0.504762	0.526946
	>OP484692.1:194392-195441 Monkeypox virus isolate MPXV/Germany/2022/RKI371, partial genome	88	79	53	52		105	167	0.504762	0.526946
	>OP484691.1:194393-195442 Monkeypox virus isolate MPXV/Germany/2022/RKI370, complete genome	88	79	53	52		105	167	0.504762	0.526946
	>OP484690.1:194392-195441 Monkeypox virus isolate MPXV/Germany/2022/RKI369, partial genome	88	79	53	52		105	167	0.504762	0.526946
	>OP484689.1:194392-195441 Monkeypox virus isolate MPXV/Germany/2022/RKI368, partial genome	88	79	53	52		105	167	0.504762	0.526946
	>OP484688.1:194393-195442 Monkeypox virus isolate MPXV/Germany/2022/RKI367, partial genome	88	79	53	52		105	167	0.504762	0.526946
	>OP484687.1:194392-195441 Monkeypox virus isolate MPXV/Germany/2022/RKI366, complete genome	88	79	53	52		105	167	0.504762	0.526946
	>OP484686.1:194393-195442 Monkeypox virus isolate MPXV/Germany/2022/RKI365, partial genome	88	79	53	52		105	167	0.504762	0.526946
	>OP484685.1:194393-195442 Monkeypox virus isolate MPXV/Germany/2022/RKI364, partial genome	88	79	53	52		105	167	0.504762	0.526946
	>OP484684.1:194392-195441 Monkeypox virus isolate MPXV/Germany/2022/RKI363, complete genome	88	79	53	52		105	167	0.504762	0.526946
	>OP484683.1:194393-195442 Monkeypox virus isolate MPXV/Germany/2022/RKI362, complete genome	88	79	53	52		105	167	0.504762	0.526946
	>OP484682.1:194392-195441 Monkeypox virus isolate MPXV/Germany/2022/RKI361, complete genome	88	79	53	52		105	167	0.504762	0.526946
	>OP484681.1:194392-195441 Monkeypox virus isolate MPXV/Germany/2022/RKI360, complete genome	88	79	53	52		105	167	0.504762	0.526946
	>OP484680.1:194392-195441 Monkeypox virus isolate MPXV/Germany/2022/RKI359, complete genome	88	79	53	52		105	167	0.504762	0.526946
	>OP484679.1:194393-195442 Monkeypox virus isolate MPXV/Germany/2022/RKI358, complete genome	88	79	53	52		105	167	0.504762	0.526946
	>OP484678.1:194393-195442 Monkeypox virus isolate MPXV/Germany/2022/RKI357, complete genome	88	79	53	52		105	167	0.504762	0.526946
	>OP484677.1:194393-195442 Monkeypox virus isolate MPXV/Germany/2022/RKI356, complete genome	88	79	53	52		105	167	0.504762	0.526946
	>OP484676.1:194426-195475 Monkeypox virus isolate MPXV/Germany/2022/RKI355, complete genome	88	79	53	52		105	167	0.504762	0.526946
	>OP484675.1:194392-195441 Monkeypox virus isolate MPXV/Germany/2022/RKI354, complete genome	88	79	53	52		105	167	0.504762	0.526946
	>OP484674.1:194392-195441 Monkeypox virus isolate MPXV/Germany/2022/RKI353, complete genome	88	79	53	52		105	167	0.504762	0.526946
	>OP484673.1:193479-194528 Monkeypox virus isolate MPXV/Germany/2022/RKI352, complete genome	88	79	53	52		105	167	0.504762	0.526946
	>OP484672.1:194393-195442 Monkeypox virus isolate MPXV/Germany/2022/RKI351, complete genome	88	79	53	52		105	167	0.504762	0.526946
	>OP484671.1:194392-195441 Monkeypox virus isolate MPXV/Germany/2022/RKI350, complete genome	88	79	53	52		105	167	0.504762	0.526946
	>OP484670.1:194392-195441 Monkeypox virus isolate MPXV/Germany/2022/RKI349, complete genome	88	79	53	52		105	167	0.504762	0.526946
	>OP484669.1:194393-195442 Monkeypox virus isolate MPXV/Germany/2022/RKI348, complete genome	88	79	53	52		105	167	0.504762	0.526946
	>OP484668.1:194392-195441 Monkeypox virus isolate MPXV/Germany/2022/RKI347, complete genome	88	79	53	52		105	167	0.504762	0.526946
	>OP484667.1:194392-195441 Monkeypox virus isolate MPXV/Germany/2022/RKI346, complete genome	88	79	53	52		105	167	0.504762	0.526946
	>OP484666.1:194392-195441 Monkeypox virus isolate MPXV/Germany/2022/RKI345, complete genome	88	79	53	52		105	167	0.504762	0.526946
	>OP484665.1:194392-195441 Monkeypox virus isolate MPXV/Germany/2022/RKI343, partial genome	88	79	53	52		105	167	0.504762	0.526946
	>OP484664.1:194392-195441 Monkeypox virus isolate MPXV/Germany/2022/RKI341, partial genome	88	79	53	52		105	167	0.504762	0.526946
	>OP484663.1:194392-195441 Monkeypox virus isolate MPXV/Germany/2022/RKI340, complete genome	88	79	53	52		105	167	0.504762	0.526946
	>OP484341.1:194452-195501 Monkeypox virus isolate MPXV22/human/USA-OK-180, complete genome	88	79	53	52		105	167	0.504762	0.526946
	>OP484340.1:194449-195498 Monkeypox virus isolate MPXV22/human/USA-OK-104, complete genome	88	79	53	52		105	167	0.504762	0.526946
	>OP480421.1:194241-195290 Monkeypox virus isolate hMPXV/USA/NC-UNC-0022/2022, partial genome	88	79	53	52		105	167	0.504762	0.526946
	>OP480420.1:194032-195081 Monkeypox virus isolate hMPXV/USA/NC-UNC-0021/2022, partial genome	88	79	53	52		105	167	0.504762	0.526946
	>OP480419.1:194256-195305 Monkeypox virus isolate hMPXV/USA/NC-UNC-0020/2022, partial genome	88	79	53	52		105	167	0.504762	0.526946
	>OP480418.1:194288-195337 Monkeypox virus isolate hMPXV/USA/NC-UNC-0019/2022, partial genome	88	79	53	52		105	167	0.504762	0.526946
	>OP480417.1:194306-195355 Monkeypox virus isolate hMPXV/USA/NC-UNC-0018/2022, partial genome	88	79	53	52		105	167	0.504762	0.526946
	>OP480415.1:194329-195378 Monkeypox virus isolate hMPXV/USA/NC-UNC-0015/2022, partial genome	88	79	53	52		105	167	0.504762	0.526946
	>OP480414.1:193857-194906 Monkeypox virus isolate hMPXV/USA/NC-UNC-0014/2022, partial genome	88	79	53	52		105	167	0.504762	0.526946
	>OP480413.1:194302-195351 Monkeypox virus isolate hMPXV/USA/NC-UNC-0013/2022, partial genome	88	79	53	52		105	167	0.504762	0.526946
	>OP480411.1:194208-195257 Monkeypox virus isolate hMPXV/USA/NC-UNC-0011/2022, partial genome	88	79	53	52		105	167	0.504762	0.526946
	>OP480410.1:194307-195356 Monkeypox virus isolate hMPXV/USA/NC-UNC-0009/2022, partial genome	88	79	53	52		105	167	0.504762	0.526946
	>OP480409.1:194219-195268 Monkeypox virus isolate hMPXV/USA/NC-UNC-0008/2022, partial genome	88	79	53	52		105	167	0.504762	0.526946
	>OP480408.1:194303-195352 Monkeypox virus isolate hMPXV/USA/NC-UNC-0007/2022, partial genome	88	79	53	52		105	167	0.504762	0.526946
	>OP480407.1:194308-195357 Monkeypox virus isolate hMPXV/USA/NC-UNC-0006/2022, partial genome	88	79	53	52		105	167	0.504762	0.526946
	>OP480406.1:194051-195100 Monkeypox virus isolate hMPXV/USA/NC-UNC-0005/2022, partial genome	88	79	53	52		105	167	0.504762	0.526946
	>OP480405.1:194377-195426 Monkeypox virus isolate hMPXV/USA/NC-UNC-0004/2022, partial genome	88	79	53	52		105	167	0.504762	0.526946
	>OP480404.1:194450-195499 Monkeypox virus isolate hMPXV/USA/NC-UNC-0003/2022, partial genome	88	79	53	52		105	167	0.504762	0.526946
	>OP470374.1:194053-195102 Monkeypox virus isolate hMPXV/USA/NC-UNC-0001/2022, partial genome	88	79	53	52		105	167	0.504762	0.526946
	>OP414381.2:192949-193998 Monkeypox virus isolate Monkeypox/PT0354/2022, partial genome	88	79	53	52		105	167	0.504762	0.526946
	>OP414367.2:192949-193998 Monkeypox virus isolate Monkeypox/PT0338/2022, partial genome	88	79	53	52		105	167	0.504762	0.526946
	>OP414359.2:193170-194219 Monkeypox virus isolate Monkeypox/PT0327/2022, partial genome	88	79	53	52		105	167	0.504762	0.526946
	>OP414353.2:193170-194219 Monkeypox virus isolate Monkeypox/PT0321/2022, partial genome	88	79	53	52		105	167	0.504762	0.526946
	>OP414351.2:193133-194182 Monkeypox virus isolate Monkeypox/PT0319/2022, partial genome	88	79	53	52		105	167	0.504762	0.526946
	>OP414347.2:193191-194240 Monkeypox virus isolate Monkeypox/PT0314/2022, partial genome	88	79	53	52		105	167	0.504762	0.526946
	>OP414341.2:193152-194201 Monkeypox virus isolate Monkeypox/PT0307/2022, partial genome	88	79	53	52		105	167	0.504762	0.526946
	>OP414320.2:193170-194219 Monkeypox virus isolate Monkeypox/PT0281/2022, partial genome	88	79	53	52		105	167	0.504762	0.526946
	>OP414315.2:193166-194215 Monkeypox virus isolate Monkeypox/PT0275/2022, partial genome	88	79	53	52		105	167	0.504762	0.526946
	>OP414296.2:193160-194209 Monkeypox virus isolate Monkeypox/PT0255/2022, partial genome	88	79	53	52		105	167	0.504762	0.526946
	>OP414294.2:192759-193808 Monkeypox virus isolate Monkeypox/PT0253/2022, partial genome	88	79	53	52		105	167	0.504762	0.526946
	>OP414293.2:192765-193814 Monkeypox virus isolate Monkeypox/PT0252/2022, partial genome	88	79	53	52		105	167	0.504762	0.526946
	>OP414292.2:192770-193819 Monkeypox virus isolate Monkeypox/PT0251/2022, partial genome	88	79	53	52		105	167	0.504762	0.526946
	>OP414287.2:193085-194134 Monkeypox virus isolate Monkeypox/PT0243/2022, partial genome	88	79	53	52		105	167	0.504762	0.526946
	>OP414285.2:193138-194187 Monkeypox virus isolate Monkeypox/PT0241/2022, partial genome	88	79	53	52		105	167	0.504762	0.526946
	>OP324546.2:193138-194187 Monkeypox virus isolate Monkeypox/PT0238/2022, partial genome	88	79	53	52		105	167	0.504762	0.526946
	>OP324544.2:192747-193796 Monkeypox virus isolate Monkeypox/PT0236/2022, partial genome	88	79	53	52		105	167	0.504762	0.526946
	>OP324538.2:193046-194095 Monkeypox virus isolate Monkeypox/PT0229/2022, partial genome	88	79	53	52		105	167	0.504762	0.526946
	>OP324533.2:193080-194129 Monkeypox virus isolate Monkeypox/PT0223/2022, partial genome	88	79	53	52		105	167	0.504762	0.526946
	>OP324521.2:192814-193863 Monkeypox virus isolate Monkeypox/PT0211/2022, partial genome	88	79	53	52		105	167	0.504762	0.526946
	>OP324507.2:193105-194154 Monkeypox virus isolate Monkeypox/PT0194/2022, partial genome	88	79	53	52		105	167	0.504762	0.526946
	>OP324453.2:192949-193998 Monkeypox virus isolate Monkeypox/PT0129/2022, partial genome	88	79	53	52		105	167	0.504762	0.526946
	>OP245352.2:193102-194151 Monkeypox virus isolate MPX/PT0119/2022, partial genome	88	79	53	52		105	167	0.504762	0.526946
	>OP245351.2:192752-193801 Monkeypox virus isolate MPX/PT0118/2022, partial genome	88	79	53	52		105	167	0.504762	0.526946
	>OP245344.2:192748-193797 Monkeypox virus isolate MPX/PT0110/2022, partial genome	88	79	53	52		105	167	0.504762	0.526946
	>ON950045.2:188326-189375 Monkeypox virus isolate MPXV/ITM_pt_31/Belgium/27-May-2022, partial genome	88	79	53	52		105	167	0.504762	0.526946
	>OP459202.1:194466-195515 Monkeypox virus isolate MPXV_USA_2022_GA0005, complete genome	88	79	53	52		105	167	0.504762	0.526946
	>OP451016.1:194458-195507 Monkeypox virus isolate MPXV_USA_2022_CA0043	88	79	53	52		105	167	0.504762	0.526946
	>OP451015.1:194484-195533 Monkeypox virus isolate MPXV_USA_2022_CA0044	88	79	53	52		105	167	0.504762	0.526946
	>OP451014.1:194603-195652 Monkeypox virus isolate MPXV_USA_2022_CA0056	88	79	53	52		105	167	0.504762	0.526946
	>OP451013.1:194464-195513 Monkeypox virus isolate MPXV_USA_2022_CA0057	88	79	53	52		105	167	0.504762	0.526946
	>OP451012.1:194410-195459 Monkeypox virus isolate MPXV_USA_2022_CA0055	88	79	53	52		105	167	0.504762	0.526946
	>OP451011.1:194475-195524 Monkeypox virus isolate MPXV_USA_2022_CT0001	88	79	53	52		105	167	0.504762	0.526946
	>OP451010.1:194489-195538 Monkeypox virus isolate MPXV_USA_2022_DC0011	88	79	53	52		105	167	0.504762	0.526946
	>OP451009.1:194406-195455 Monkeypox virus isolate MPXV_USA_2022_CT0002	88	79	53	52		105	167	0.504762	0.526946
	>OP451008.1:194436-195485 Monkeypox virus isolate MPXV_USA_2022_CT0003	88	79	53	52		105	167	0.504762	0.526946
	>OP451007.1:194467-195516 Monkeypox virus isolate MPXV_USA_2022_GA0009	88	79	53	52		105	167	0.504762	0.526946
	>OP451006.1:194471-195520 Monkeypox virus isolate MPXV_USA_2022_GA0012	88	79	53	52		105	167	0.504762	0.526946
	>OP451005.1:194386-195435 Monkeypox virus isolate MPXV_USA_2022_LA0001	88	79	53	52		105	167	0.504762	0.526946
	>OP451004.1:194452-195501 Monkeypox virus isolate MPXV_USA_2022_MN0005	88	79	53	52		105	167	0.504762	0.526946
	>OP451003.1:194391-195440 Monkeypox virus isolate MPXV_USA_2022_MN0006	88	79	53	52		105	167	0.504762	0.526946
	>OP451002.1:194467-195516 Monkeypox virus isolate MPXV_USA_2022_NC0006	88	79	53	52		105	167	0.504762	0.526946
	>OP451001.1:194448-195497 Monkeypox virus isolate MPXV_USA_2022_NJ0002	88	79	53	52		105	167	0.504762	0.526946
	>OP451000.1:194463-195512 Monkeypox virus isolate MPXV_USA_2022_NJ0018	88	79	53	52		105	167	0.504762	0.526946
	>OP450999.1:194399-195448 Monkeypox virus isolate MPXV_USA_2022_NJ0016	88	79	53	52		105	167	0.504762	0.526946
	>OP450998.1:194457-195506 Monkeypox virus isolate MPXV_USA_2022_SC0002	88	79	53	52		105	167	0.504762	0.526946
	>OP450996.1:194456-195505 Monkeypox virus isolate MPXV_USA_2022_TN0002	88	79	53	52		105	167	0.504762	0.526946
	>OP450995.1:194437-195486 Monkeypox virus isolate MPXV_USA_2022_TN0001	88	79	53	52		105	167	0.504762	0.526946
	>OP450994.1:194479-195528 Monkeypox virus isolate MPXV_USA_2022_IL0045	88	79	53	52		105	167	0.504762	0.526946
	>OP450993.1:194281-195330 Monkeypox virus isolate MPXV_USA_2022_NC0004	88	79	53	52		105	167	0.504762	0.526946
	>OP450992.1:194471-195520 Monkeypox virus isolate MPXV_USA_2022_TN0005	88	79	53	52		105	167	0.504762	0.526946
	>OP450991.1:194439-195488 Monkeypox virus isolate MPXV_USA_2022_TX0018	88	79	53	52		105	167	0.504762	0.526946
	>OP450990.1:194711-195760 Monkeypox virus isolate MPXV_USA_2022_NV0001	88	79	53	52		105	167	0.504762	0.526946
	>OP450989.1:194450-195499 Monkeypox virus isolate MPXV_USA_2022_NV0002	88	79	53	52		105	167	0.504762	0.526946
	>OP450988.1:194472-195521 Monkeypox virus isolate MPXV_USA_2022_TN0004	88	79	53	52		105	167	0.504762	0.526946
	>OP450987.1:194466-195515 Monkeypox virus isolate MPXV_USA_2022_WA0009	88	79	53	52		105	167	0.504762	0.526946
	>OP450986.1:194472-195521 Monkeypox virus isolate MPXV_USA_2022_TX0015	88	79	53	52		105	167	0.504762	0.526946
	>OP450985.1:194457-195506 Monkeypox virus isolate MPXV_USA_2022_TX0019	88	79	53	52		105	167	0.504762	0.526946
	>OP442947.1:194435-195484 Monkeypox virus isolate MpxV/human/USA/WA-UW-088793/2022, complete genome	88	79	53	52		105	167	0.504762	0.526946
	>OP442946.1:194438-195487 Monkeypox virus isolate MpxV/human/USA/WA-UW-085393/2022, complete genome	88	79	53	52		105	167	0.504762	0.526946
	>OP442945.1:194435-195484 Monkeypox virus isolate MpxV/human/USA/WA-UW-083698/2022, complete genome	88	79	53	52		105	167	0.504762	0.526946
	>OP442944.1:194438-195487 Monkeypox virus isolate MpxV/human/USA/WA-UW-081469/2022, partial genome	88	79	53	52		105	167	0.504762	0.526946
	>OP442943.1:194429-195478 Monkeypox virus isolate MpxV/human/USA/WA-UW-086026/2022, partial genome	88	79	53	52		105	167	0.504762	0.526946
	>OP442942.1:194430-195479 Monkeypox virus isolate MpxV/human/USA/WA-UW-084331/2022, complete genome	88	79	53	52		105	167	0.504762	0.526946
	>OP442941.1:194430-195479 Monkeypox virus isolate MpxV/human/USA/WA-UW-082488/2022, complete genome	88	79	53	52		105	167	0.504762	0.526946
	>OP442940.1:194436-195485 Monkeypox virus isolate MpxV/human/USA/OH-UW-086376/2022, complete genome	88	79	53	52		105	167	0.504762	0.526946
	>OP442939.1:194423-195472 Monkeypox virus isolate MpxV/human/USA/OH-UW-078962/2022, complete genome	88	79	53	52		105	167	0.504762	0.526946
	>OP442938.1:194430-195479 Monkeypox virus isolate MpxV/human/USA/OH-UW-071048/2022, complete genome	88	79	53	52		105	167	0.504762	0.526946
	>OP442937.1:194423-195472 Monkeypox virus isolate MpxV/human/USA/OH-UW-070832/2022, complete genome	88	79	53	52		105	167	0.504762	0.526946
	>OP442936.1:194428-195477 Monkeypox virus isolate MpxV/human/USA/OH-UW-070197/2022, complete genome	88	79	53	52		105	167	0.504762	0.526946
	>OP442569.1:194003-195052 Monkeypox virus isolate hMPX/Human/USA/CA-LACPHL-MA00090/2022, partial genome	88	79	53	52		105	167	0.504762	0.526946
	>OP442568.1:194033-195082 Monkeypox virus isolate hMPX/Human/USA/CA-LACPHL-MA00040/2022, partial genome	88	79	53	52		105	167	0.504762	0.526946
	>OP442567.1:193622-194671 Monkeypox virus isolate hMPX/Human/USA/CA-LACPHL-MA00095/2022, partial genome	88	79	53	52		105	167	0.504762	0.526946
	>OP442566.1:193619-194668 Monkeypox virus isolate hMPX/Human/USA/CA-LACPHL-MA00077/2022, partial genome	88	79	53	52		105	167	0.504762	0.526946
	>OP442565.1:194025-195074 Monkeypox virus isolate hMPX/Human/USA/CA-LACPHL-MA00097/2022, partial genome	88	79	53	52		105	167	0.504762	0.526946
	>OP442564.1:193916-194965 Monkeypox virus isolate hMPX/Human/USA/CA-LACPHL-MA00096/2022, partial genome	88	79	53	52		105	167	0.504762	0.526946
	>OP442563.1:194034-195083 Monkeypox virus isolate hMPX/Human/USA/CA-LACPHL-MA00094/2022, partial genome	88	79	53	52		105	167	0.504762	0.526946
	>OP442562.1:193620-194669 Monkeypox virus isolate hMPX/Human/USA/CA-LACPHL-MA00093/2022, partial genome	88	79	53	52		105	167	0.504762	0.526946
	>OP442560.1:193961-195010 Monkeypox virus isolate hMPX/Human/USA/CA-LACPHL-MA00092/2022, partial genome	88	79	53	52		105	167	0.504762	0.526946
	>OP442559.1:194030-195079 Monkeypox virus isolate hMPX/Human/USA/CA-LACPHL-MA00091/2022, partial genome	88	79	53	52		105	167	0.504762	0.526946
	>OP442556.1:193984-195033 Monkeypox virus isolate hMPX/Human/USA/CA-LACPHL-MA00089/2022, partial genome	88	79	53	52		105	167	0.504762	0.526946
	>OP442554.1:193622-194671 Monkeypox virus isolate hMPX/Human/USA/CA-LACPHL-MA00088/2022, partial genome	88	79	53	52		105	167	0.504762	0.526946
	>OP442553.1:193619-194668 Monkeypox virus isolate hMPX/Human/USA/CA-LACPHL-MA00086/2022, partial genome	88	79	53	52		105	167	0.504762	0.526946
	>OP442552.1:193946-194995 Monkeypox virus isolate hMPX/Human/USA/CA-LACPHL-MA00085/2022, partial genome	88	79	53	52		105	167	0.504762	0.526946
	>OP442551.1:193622-194671 Monkeypox virus isolate hMPX/Human/USA/CA-LACPHL-MA00084/2022, partial genome	88	79	53	52		105	167	0.504762	0.526946
	>OP442550.1:194035-195084 Monkeypox virus isolate hMPX/Human/USA/CA-LACPHL-MA00083/2022, partial genome	88	79	53	52		105	167	0.504762	0.526946
	>OP442549.1:193622-194671 Monkeypox virus isolate hMPX/Human/USA/CA-LACPHL-MA00081/2022, partial genome	88	79	53	52		105	167	0.504762	0.526946
	>OP442548.1:193622-194671 Monkeypox virus isolate hMPX/Human/USA/CA-LACPHL-MA00072/2022, partial genome	88	79	53	52		105	167	0.504762	0.526946
	>OP442547.1:193945-194994 Monkeypox virus isolate hMPX/Human/USA/CA-LACPHL-MA00071/2022, partial genome	88	79	53	52		105	167	0.504762	0.526946
	>OP442546.1:193622-194671 Monkeypox virus isolate hMPX/Human/USA/CA-LACPHL-MA00070/2022, partial genome	88	79	53	52		105	167	0.504762	0.526946
	>OP442545.1:193622-194671 Monkeypox virus isolate hMPX/Human/USA/CA-LACPHL-MA00069/2022, partial genome	88	79	53	52		105	167	0.504762	0.526946
	>OP442543.1:193620-194669 Monkeypox virus isolate hMPX/Human/USA/CA-LACPHL-MA00067/2022, partial genome	88	79	53	52		105	167	0.504762	0.526946
	>OP442542.1:193622-194671 Monkeypox virus isolate hMPX/Human/USA/CA-LACPHL-MA00066/2022, partial genome	88	79	53	52		105	167	0.504762	0.526946
	>OP442541.1:193622-194671 Monkeypox virus isolate hMPX/Human/USA/CA-LACPHL-MA00080/2022, partial genome	88	79	53	52		105	167	0.504762	0.526946
	>OP442540.1:193625-194674 Monkeypox virus isolate hMPX/Human/USA/CA-LACPHL-MA00079/2022, partial genome	88	79	53	52		105	167	0.504762	0.526946
	>OP442539.1:193623-194672 Monkeypox virus isolate hMPX/Human/USA/CA-LACPHL-MA00078/2022, partial genome	88	79	53	52		105	167	0.504762	0.526946
	>OP440600.1:193622-194671 Monkeypox virus isolate hMPX/Human/USA/CA-LACPHL-MA00027/2022, partial genome	88	79	53	52		105	167	0.504762	0.526946
	>OP440599.1:193622-194671 Monkeypox virus isolate hMPX/Human/USA/CA-LACPHL-MA00026/2022, partial genome	88	79	53	52		105	167	0.504762	0.526946
	>OP440598.1:193626-194675 Monkeypox virus isolate hMPX/Human/USA/CA-LACPHL-MA00025/2022, partial genome	88	79	53	52		105	167	0.504762	0.526946
	>OP440597.1:193625-194674 Monkeypox virus isolate hMPX/Human/USA/CA-LACPHL-MA00024/2022, partial genome	88	79	53	52		105	167	0.504762	0.526946
	>OP440596.1:193623-194672 Monkeypox virus isolate hMPX/Human/USA/CA-LACPHL-MA00016/2022, partial genome	88	79	53	52		105	167	0.504762	0.526946
	>OP440594.1:193624-194673 Monkeypox virus isolate hMPX/Human/USA/CA-LACPHL-MA00023/2022, partial genome	88	79	53	52		105	167	0.504762	0.526946
	>OP440593.1:193932-194981 Monkeypox virus isolate hMPX/Human/USA/CA-LACPHL-MA00014/2022, partial genome	88	79	53	52		105	167	0.504762	0.526946
	>OP440592.1:194002-195051 Monkeypox virus isolate hMPX/Human/USA/CA-LACPHL-MA00013/2022, partial genome	88	79	53	52		105	167	0.504762	0.526946
	>OP440590.1:193623-194672 Monkeypox virus isolate hMPX/Human/USA/CA-LACPHL-MA00021/2022, partial genome	88	79	53	52		105	167	0.504762	0.526946
	>OP440589.1:193625-194674 Monkeypox virus isolate hMPX/Human/USA/CA-LACPHL-MA00020/2022, partial genome	88	79	53	52		105	167	0.504762	0.526946
	>OP440588.1:193622-194671 Monkeypox virus isolate hMPX/Human/USA/CA-LACPHL-MA00019/2022, partial genome	88	79	53	52		105	167	0.504762	0.526946
	>OP440587.1:193816-194865 Monkeypox virus isolate hMPX/Human/USA/CA-LACPHL-MA00018/2022, partial genome	88	79	53	52		105	167	0.504762	0.526946
	>OP440586.1:193633-194682 Monkeypox virus isolate hMPX/Human/USA/CA-LACPHL-MA00017/2022, partial genome	88	79	53	52		105	167	0.504762	0.526946
	>OP440585.1:193614-194663 Monkeypox virus isolate hMPX/Human/USA/CA-LACPHL-MA00012/2022, partial genome	88	79	53	52		105	167	0.504762	0.526946
	>OP440584.1:193622-194671 Monkeypox virus isolate hMPX/Human/USA/CA-LACPHL-MA00011/2022, partial genome	88	79	53	52		105	167	0.504762	0.526946
	>OP440583.1:193622-194671 Monkeypox virus isolate hMPX/Human/USA/CA-LACPHL-MA00010/2022, partial genome	88	79	53	52		105	167	0.504762	0.526946
	>OP440582.1:193622-194671 Monkeypox virus isolate hMPX/Human/USA/CA-LACPHL-MA00009/2022, partial genome	88	79	53	52		105	167	0.504762	0.526946
	>OP440562.1:193623-194672 Monkeypox virus isolate hMPX/Human/USA/CA-LACPHL-MA00039/2022, partial genome	88	79	53	52		105	167	0.504762	0.526946
	>OP440561.1:194028-195077 Monkeypox virus isolate hMPX/Human/USA/CA-LACPHL-MA00038/2022, partial genome	88	79	53	52		105	167	0.504762	0.526946
	>OP440560.1:193623-194672 Monkeypox virus isolate hMPX/Human/USA/CA-LACPHL-MA00060/2022, partial genome	88	79	53	52		105	167	0.504762	0.526946
	>OP440559.1:193612-194661 Monkeypox virus isolate hMPX/Human/USA/CA-LACPHL-MA00059/2022, partial genome	88	79	53	52		105	167	0.504762	0.526946
	>OP440558.1:193728-194777 Monkeypox virus isolate hMPX/Human/USA/CA-LACPHL-MA00037/2022, partial genome	88	79	53	52		105	167	0.504762	0.526946
	>OP440557.1:194035-195084 Monkeypox virus isolate hMPX/Human/USA/CA-LACPHL-MA00036/2022, partial genome	88	79	53	52		105	167	0.504762	0.526946
	>OP440556.1:193617-194666 Monkeypox virus isolate hMPX/Human/USA/CA-LACPHL-MA00048/2022, partial genome	88	79	53	52		105	167	0.504762	0.526946
	>OP440555.1:193619-194668 Monkeypox virus isolate hMPX/Human/USA/CA-LACPHL-MA00047/2022, partial genome	88	79	53	52		105	167	0.504762	0.526946
	>OP440554.1:193622-194671 Monkeypox virus isolate hMPX/Human/USA/CA-LACPHL-MA00058/2022, partial genome	88	79	53	52		105	167	0.504762	0.526946
	>OP440553.1:193622-194671 Monkeypox virus isolate hMPX/Human/USA/CA-LACPHL-MA00057/2022, partial genome	88	79	53	52		105	167	0.504762	0.526946
	>OP440552.1:193625-194674 Monkeypox virus isolate hMPX/Human/USA/CA-LACPHL-MA00046/2022, partial genome	88	79	53	52		105	167	0.504762	0.526946
	>OP440551.1:193622-194671 Monkeypox virus isolate hMPX/Human/USA/CA-LACPHL-MA00056/2022, partial genome	88	79	53	52		105	167	0.504762	0.526946
	>OP440548.1:194033-195082 Monkeypox virus isolate hMPX/Human/USA/CA-LACPHL-MA00055/2022, partial genome	88	79	53	52		105	167	0.504762	0.526946
	>OP440547.1:193622-194671 Monkeypox virus isolate hMPX/Human/USA/CA-LACPHL-MA00054/2022, partial genome	88	79	53	52		105	167	0.504762	0.526946
	>OP440546.1:193622-194671 Monkeypox virus isolate hMPX/Human/USA/CA-LACPHL-MA00045/2022, partial genome	88	79	53	52		105	167	0.504762	0.526946
	>OP440545.1:193622-194671 Monkeypox virus isolate hMPX/Human/USA/CA-LACPHL-MA00044/2022, partial genome	88	79	53	52		105	167	0.504762	0.526946
	>OP440544.1:193622-194671 Monkeypox virus isolate hMPX/Human/USA/CA-LACPHL-MA00053/2022, partial genome	88	79	53	52		105	167	0.504762	0.526946
	>OP440543.1:193622-194671 Monkeypox virus isolate hMPX/Human/USA/CA-LACPHL-MA00052/2022, partial genome	88	79	53	52		105	167	0.504762	0.526946
	>OP440542.1:193957-195006 Monkeypox virus isolate hMPX/Human/USA/CA-LACPHL-MA00033/2022, partial genome	88	79	53	52		105	167	0.504762	0.526946
	>OP440541.1:194033-195082 Monkeypox virus isolate hMPX/Human/USA/CA-LACPHL-MA00032/2022, partial genome	88	79	53	52		105	167	0.504762	0.526946
	>OP440540.1:193632-194681 Monkeypox virus isolate hMPX/Human/USA/CA-LACPHL-MA00031/2022, partial genome	88	79	53	52		105	167	0.504762	0.526946
	>OP440539.1:193634-194683 Monkeypox virus isolate hMPX/Human/USA/CA-LACPHL-MA00030/2022, partial genome	88	79	53	52		105	167	0.504762	0.526946
	>OP440538.1:193615-194664 Monkeypox virus isolate hMPX/Human/USA/CA-LACPHL-MA00029/2022, partial genome	88	79	53	52		105	167	0.504762	0.526946
	>OP440537.1:193623-194672 Monkeypox virus isolate hMPX/Human/USA/CA-LACPHL-MA00028/2022, partial genome	88	79	53	52		105	167	0.504762	0.526946
	>OP440536.1:193622-194671 Monkeypox virus isolate hMPX/Human/USA/CA-LACPHL-MA00043/2022, partial genome	88	79	53	52		105	167	0.504762	0.526946
	>OP440535.1:194034-195083 Monkeypox virus isolate hMPX/Human/USA/CA-LACPHL-MA00042/2022, partial genome	88	79	53	52		105	167	0.504762	0.526946
	>OP440534.1:193624-194673 Monkeypox virus isolate hMPX/Human/USA/CA-LACPHL-MA00041/2022, partial genome	88	79	53	52		105	167	0.504762	0.526946
	>OP440533.1:193622-194671 Monkeypox virus isolate hMPX/Human/USA/CA-LACPHL-MA00051/2022, partial genome	88	79	53	52		105	167	0.504762	0.526946
	>OP440572.1:193621-194670 Monkeypox virus isolate hMPX/Human/USA/CA-LACPHL-MA00008/2022, partial genome	88	79	53	52		105	167	0.504762	0.526946
	>OP440571.1:193971-195020 Monkeypox virus isolate hMPX/Human/USA/CA-LACPHL-MA00007/2022, partial genome	88	79	53	52		105	167	0.504762	0.526946
	>OP440570.1:193622-194671 Monkeypox virus isolate hMPX/Human/USA/CA-LACPHL-MA00006/2022, partial genome	88	79	53	52		105	167	0.504762	0.526946
	>OP440569.1:194034-195083 Monkeypox virus isolate hMPX/Human/USA/CA-LACPHL-MA00005/2022, partial genome	88	79	53	52		105	167	0.504762	0.526946
	>OP440568.1:193620-194669 Monkeypox virus isolate hMPX/Human/USA/CA-LACPHL-MA00004/2022, partial genome	88	79	53	52		105	167	0.504762	0.526946
	>OP440567.1:193623-194672 Monkeypox virus isolate hMPX/Human/USA/CA-LACPHL-MA00003/2022, partial genome	88	79	53	52		105	167	0.504762	0.526946
	>OP440566.1:193631-194680 Monkeypox virus isolate hMPX/Human/USA/CA-LACPHL-MA00002/2022, partial genome	88	79	53	52		105	167	0.504762	0.526946
	>OP440565.1:193632-194681 Monkeypox virus isolate hMPX/Human/USA/CA-LACPHL-MA00001/2022, partial genome	88	79	53	52		105	167	0.504762	0.526946
	>OP434519.1:187547-188596 Monkeypox virus isolate MpxV/human/USA/WA-UW-074978/2022, complete genome	88	79	53	52		105	167	0.504762	0.526946
	>OP381209.2:194033-195082 Monkeypox virus isolate hMpxV/USA/ID-IBL-843782/2022, partial genome	88	79	53	52		105	167	0.504762	0.526946
	>OP381208.2:193823-194872 Monkeypox virus isolate hMpxV/USA/ID-IBL-843593/2022, partial genome	88	79	53	52		105	167	0.504762	0.526946
	>OP381207.2:194023-195072 Monkeypox virus isolate hMpxV/USA/ID-IBL-843375/2022, partial genome	88	79	53	52		105	167	0.504762	0.526946
	>OP381206.2:193876-194925 Monkeypox virus isolate hMpxV/USA/ID-IBL-842580/2022, partial genome	88	79	53	52		105	167	0.504762	0.526946
	>OP381204.2:193604-194653 Monkeypox virus isolate hMpxV/USA/ID-IBL-841127/2022, partial genome	88	79	53	52		105	167	0.504762	0.526946
	>OP381203.2:194031-195080 Monkeypox virus isolate hMpxV/USA/ID-IBL-839943/2022, partial genome	88	79	53	52		105	167	0.504762	0.526946
	>OP381202.2:193679-194728 Monkeypox virus isolate hMpxV/USA/ID-IBL-839458/2022, partial genome	88	79	53	52		105	167	0.504762	0.526946
	>OP381201.2:194022-195071 Monkeypox virus isolate hMpxV/USA/ID-IBL-839457/2022, partial genome	88	79	53	52		105	167	0.504762	0.526946
	>OP422343.1:194438-195487 Monkeypox virus isolate hMPXV/Austria/MUW1540386/2022, complete genome	88	79	53	52		105	167	0.504762	0.526946
	>OP422342.1:194438-195487 Monkeypox virus isolate hMPXV/Austria/MUW1539124/2022, complete genome	88	79	53	52		105	167	0.504762	0.526946
	>OP422341.1:194438-195487 Monkeypox virus isolate hMPXV/Austria/MUW1538395/2022, complete genome	88	79	53	52		105	167	0.504762	0.526946
	>OP422340.1:194438-195487 Monkeypox virus isolate hMPXV/Austria/MUW1533948/2022, complete genome	88	79	53	52		105	167	0.504762	0.526946
	>OP422245.1:194418-195467 Monkeypox virus isolate hMPXV-CH-38212023/2022, partial genome	88	79	53	52		105	167	0.504762	0.526946
	>OP415283.1:194439-195488 Monkeypox virus isolate MPX_QfgFmq_9000359, complete genome	88	79	53	52		105	167	0.504762	0.526946
	>OP415282.1:194438-195487 Monkeypox virus isolate MPX_yttrq1_9000358, complete genome	88	79	53	52		105	167	0.504762	0.526946
	>OP415281.1:194438-195487 Monkeypox virus isolate MPX_hSAaEl_9000356, complete genome	88	79	53	52		105	167	0.504762	0.526946
	>OP415280.1:194438-195487 Monkeypox virus isolate MPX_3LjZEY_9000355, complete genome	88	79	53	52		105	167	0.504762	0.526946
	>OP415279.1:194407-195456 Monkeypox virus isolate MPX_3LjZEY_9000354, partial genome	88	79	53	52		105	167	0.504762	0.526946
	>OP415278.1:194438-195487 Monkeypox virus isolate MPX_ev2D41_9000352, complete genome	88	79	53	52		105	167	0.504762	0.526946
	>OP415277.1:194438-195487 Monkeypox virus isolate MPX_znBYiF_9000350, complete genome	88	79	53	52		105	167	0.504762	0.526946
	>OP415276.1:194418-195467 Monkeypox virus isolate MPX_KV9qz9_9000349, complete genome	88	79	53	52		105	167	0.504762	0.526946
	>OP415275.1:194419-195468 Monkeypox virus isolate MPX_o3VuSh_9000348, partial genome	88	79	53	52		105	167	0.504762	0.526946
	>OP415274.1:194438-195487 Monkeypox virus isolate MPX_i96eY5_9000346, complete genome	88	79	53	52		105	167	0.504762	0.526946
	>OP415273.1:194438-195487 Monkeypox virus isolate MPX_L0aaxP_9000335, complete genome	88	79	53	52		105	167	0.504762	0.526946
	>OP415272.1:194438-195487 Monkeypox virus isolate MPX_bSkpM3_9000334, complete genome	88	79	53	52		105	167	0.504762	0.526946
	>OP415271.1:194438-195487 Monkeypox virus isolate MPX_Mfh7qh_9000333, complete genome	88	79	53	52		105	167	0.504762	0.526946
	>OP415270.1:194437-195486 Monkeypox virus isolate MPX_LaJWw4_9000332, partial genome	88	79	53	52		105	167	0.504762	0.526946
	>OP415269.1:194438-195487 Monkeypox virus isolate MPX_i0Eo3X_9000331, complete genome	88	79	53	52		105	167	0.504762	0.526946
	>OP415268.1:194439-195488 Monkeypox virus isolate MPX_Qjmiyl_9000330, complete genome	88	79	53	52		105	167	0.504762	0.526946
	>OP415267.1:194438-195487 Monkeypox virus isolate MPX_rYdyAi_9000329, complete genome	88	79	53	52		105	167	0.504762	0.526946
	>OP415266.1:194441-195490 Monkeypox virus isolate MPX_ElGfGw_9000328, complete genome	88	79	53	52		105	167	0.504762	0.526946
	>OP415265.1:194438-195487 Monkeypox virus isolate MPX_7eECz2_9000326, complete genome	88	79	53	52		105	167	0.504762	0.526946
	>OP415264.1:194417-195466 Monkeypox virus isolate MPX_Tga3e9_9000325, complete genome	88	79	53	52		105	167	0.504762	0.526946
	>OP415263.1:194438-195487 Monkeypox virus isolate MPX_1bN2W6_9000324, complete genome	88	79	53	52		105	167	0.504762	0.526946
	>OP415262.1:194439-195488 Monkeypox virus isolate MPX_Gb1XpC_9000323, complete genome	88	79	53	52		105	167	0.504762	0.526946
	>OP415261.1:194438-195487 Monkeypox virus isolate MPX_1bN2W6_9000321, complete genome	88	79	53	52		105	167	0.504762	0.526946
	>OP415260.1:194438-195487 Monkeypox virus isolate MPX_PZ8OdF_9000319, complete genome	88	79	53	52		105	167	0.504762	0.526946
	>OP415259.1:194438-195487 Monkeypox virus isolate MPX_VghSe2_9000318, complete genome	88	79	53	52		105	167	0.504762	0.526946
	>OP415258.1:194434-195483 Monkeypox virus isolate MPX_XAF7gk_9000317, complete genome	88	79	53	52		105	167	0.504762	0.526946
	>OP415257.1:194438-195487 Monkeypox virus isolate MPX_eunRrC_9000312, complete genome	88	79	53	52		105	167	0.504762	0.526946
	>OP415256.1:194438-195487 Monkeypox virus isolate MPX_jTHLhj_9000307, complete genome	88	79	53	52		105	167	0.504762	0.526946
	>OP415255.1:194437-195486 Monkeypox virus isolate MPX_GZUtx9_9000301, complete genome	88	79	53	52		105	167	0.504762	0.526946
	>OP415254.1:194438-195487 Monkeypox virus isolate MPX_imBNaw_9000300, complete genome	88	79	53	52		105	167	0.504762	0.526946
	>OP415253.1:194438-195487 Monkeypox virus isolate MPX_cbQgLw_9000299, complete genome	88	79	53	52		105	167	0.504762	0.526946
	>OP415252.1:194438-195487 Monkeypox virus isolate MPX_WOcPOH_9000297, complete genome	88	79	53	52		105	167	0.504762	0.526946
	>OP415251.1:194438-195487 Monkeypox virus isolate MPX_eobXCZ_9000296, complete genome	88	79	53	52		105	167	0.504762	0.526946
	>OP415250.1:194437-195486 Monkeypox virus isolate MPX_xSF5DR_9000295, complete genome	88	79	53	52		105	167	0.504762	0.526946
	>OP415249.1:194438-195487 Monkeypox virus isolate MPX_nKUAZz_9000294, complete genome	88	79	53	52		105	167	0.504762	0.526946
	>OP415248.1:194425-195474 Monkeypox virus isolate MPX_XJRG9b_9000293, complete genome	88	79	53	52		105	167	0.504762	0.526946
	>OP415247.1:194438-195487 Monkeypox virus isolate MPX_J6xzTO_9000287, complete genome	88	79	53	52		105	167	0.504762	0.526946
	>OP415246.1:194438-195487 Monkeypox virus isolate MPX_J6xzTO_9000286, complete genome	88	79	53	52		105	167	0.504762	0.526946
	>OP415245.1:194439-195488 Monkeypox virus isolate MPX_jW1uT9_9000283, complete genome	88	79	53	52		105	167	0.504762	0.526946
	>OP415244.1:194437-195486 Monkeypox virus isolate MPX_z0MIuQ_9000282, complete genome	88	79	53	52		105	167	0.504762	0.526946
	>OP415243.1:194438-195487 Monkeypox virus isolate MPX_vSkiJH_9000281, complete genome	88	79	53	52		105	167	0.504762	0.526946
	>MK783029.1_UNVERIFIED:_Monkeypox_virus_strain_3029_complete_genome reverse complement	88	79	53	52		105	167	0.504762	0.526946
	>MK783030.1_UNVERIFIED:_Monkeypox_virus_strain_3025_complete_genome reverse complement	88	79	53	52		105	167	0.504762	0.526946
	>MK783031.1_UNVERIFIED:_Monkeypox_virus_strain_3020_complete_genome reverse complement	88	79	53	52		105	167	0.504762	0.526946
	>MK783032.1_UNVERIFIED:_Monkeypox_virus_strain_3030_complete_genome reverse complement	88	79	53	52		105	167	0.504762	0.526946
	>MK783033.1_UNVERIFIED:_Monkeypox_virus_strain_2920_partial_genome reverse complement	88	79	53	52		105	167	0.504762	0.526946
	>MN648051.1_Monkeypox_virus_strain_Israel_2018_complete_genome reverse complement	88	79	53	52		105	167	0.504762	0.526946
	>MT250197.1_Monkeypox_virus_strain_Singapore_2019_partial_genome reverse complement	88	79	53	52		105	167	0.504762	0.526946
	>MT903337.1_Monkeypox_virus_isolate_MPXV-M2940_FCT_complete_genome reverse complement	88	79	53	52		105	167	0.504762	0.526946
	>MT903339.1_Monkeypox_virus_isolate_MPXV-M3021_Delta_complete_genome reverse complement	88	79	53	52		105	167	0.504762	0.526946
	>MT903340.1_Monkeypox_virus_isolate_MPXV-M5312_HM12_Rivers_complete_genome reverse complement	88	79	53	52		105	167	0.504762	0.526946
	>MT903342.1_Monkeypox_virus_isolate_MPXV-Singapore_complete_genome reverse complement	88	79	53	52		105	167	0.504762	0.526946
	>MT903343.1_Monkeypox_virus_isolate_MPXV-UK_P1_complete_genome reverse complement	88	79	53	52		105	167	0.504762	0.526946
	>MT903344.1_Monkeypox_virus_isolate_MPXV-UK_P2_complete_genome reverse complement	88	79	53	52		105	167	0.504762	0.526946
	>MT903345.1_Monkeypox_virus_isolate_MPXV-UK_P3_complete_genome reverse complement	88	79	53	52		105	167	0.504762	0.526946
	>NC_063383.1_Monkeypox_virus_complete_genome reverse complement	88	79	53	52		105	167	0.504762	0.526946
	>ON631963.1_Monkeypox_virus_isolate_MPxV/VIDRL01/2022_complete_genome reverse complement	88	79	53	52		105	167	0.504762	0.526946
	>ON674051.1_Monkeypox_virus_isolate_MPXV_USA_2022_FL001_complete_genome reverse complement	88	79	53	52		105	167	0.504762	0.526946
	>ON675438.1_Monkeypox_virus_isolate_MPXV_USA_2022_VA001_complete_genome reverse complement	88	79	53	52		105	167	0.504762	0.526946
	>ON676707.1_Monkeypox_virus_isolate_MPXV_USA_2021_TX_complete_genome reverse complement	88	79	53	52		105	167	0.504762	0.526946
	>ON676708.1_Monkeypox_virus_isolate_MPXV_USA_2021_MD_complete_genome reverse complement	88	79	53	52		105	167	0.504762	0.526946

## Sheet: MPXVgp003
MPXVgp003		A3	T3	G3	C3		G3+C3	A3+T3	G3/G3+C3	A3/A3+T3
	>OP626139.1:192537-194303 Monkeypox virus isolate MPXV/Germany/2022/RKI501, complete genome	121	129	94	119		213	250	0.441315	0.484
	>OP626138.1:192537-194303 Monkeypox virus isolate MPXV/Germany/2022/RKI499, complete genome	121	129	94	119		213	250	0.441315	0.484
	>OP626137.1:192537-194303 Monkeypox virus isolate MPXV/Germany/2022/RKI498, complete genome	121	129	94	119		213	250	0.441315	0.484
	>OP626136.1:192537-194303 Monkeypox virus isolate MPXV/Germany/2022/RKI497, complete genome	121	129	94	119		213	250	0.441315	0.484
	>OP626135.1:192536-194302 Monkeypox virus isolate MPXV/Germany/2022/RKI496, complete genome	121	129	94	119		213	250	0.441315	0.484
	>OP626134.1:192537-194303 Monkeypox virus isolate MPXV/Germany/2022/RKI500, complete genome	121	129	94	119		213	250	0.441315	0.484
	>OP626133.1:192537-194303 Monkeypox virus isolate MPXV/Germany/2022/RKI495, complete genome	121	129	94	119		213	250	0.441315	0.484
	>OP626132.1:192537-194303 Monkeypox virus isolate MPXV/Germany/2022/RKI494, complete genome	121	129	94	119		213	250	0.441315	0.484
	>OP626131.1:192537-194303 Monkeypox virus isolate MPXV/Germany/2022/RKI493, partial genome	121	129	94	119		213	250	0.441315	0.484
	>OP626130.1:192537-194303 Monkeypox virus isolate MPXV/Germany/2022/RKI492, complete genome	121	129	94	119		213	250	0.441315	0.484
	>OP626129.1:192537-194303 Monkeypox virus isolate MPXV/Germany/2022/RKI491, partial genome	121	129	94	119		213	250	0.441315	0.484
	>OP626128.1:192537-194303 Monkeypox virus isolate MPXV/Germany/2022/RKI490, complete genome	121	129	94	119		213	250	0.441315	0.484
	>OP626127.1:192537-194303 Monkeypox virus isolate MPXV/Germany/2022/RKI489, complete genome	121	129	94	119		213	250	0.441315	0.484
	>OP626126.1:192537-194303 Monkeypox virus isolate MPXV/Germany/2022/RKI488, complete genome	121	129	94	119		213	250	0.441315	0.484
	>OP626125.1:192537-194303 Monkeypox virus isolate MPXV/Germany/2022/RKI487, complete genome	121	129	94	119		213	250	0.441315	0.484
	>OP626124.1:192537-194303 Monkeypox virus isolate MPXV/Germany/2022/RKI486, complete genome	121	129	94	119		213	250	0.441315	0.484
	>OP626123.1:192537-194303 Monkeypox virus isolate MPXV/Germany/2022/RKI485, complete genome	121	129	94	119		213	250	0.441315	0.484
	>OP626122.1:192537-194303 Monkeypox virus isolate MPXV/Germany/2022/RKI484, complete genome	121	129	94	119		213	250	0.441315	0.484
	>OP626121.1:192537-194303 Monkeypox virus isolate MPXV/Germany/2022/RKI483, complete genome	121	129	94	119		213	250	0.441315	0.484
	>OP626119.1:192537-194303 Monkeypox virus isolate MPXV/Germany/2022/RKI481, partial genome	121	129	94	119		213	250	0.441315	0.484
	>OP626118.1:192537-194303 Monkeypox virus isolate MPXV/Germany/2022/RKI480, complete genome	121	129	94	119		213	250	0.441315	0.484
	>OP626117.1:192537-194303 Monkeypox virus isolate MPXV/Germany/2022/RKI479, complete genome	121	129	94	119		213	250	0.441315	0.484
	>OP626116.1:192537-194303 Monkeypox virus isolate MPXV/Germany/2022/RKI478, complete genome	121	129	94	119		213	250	0.441315	0.484
	>OP626115.1:192537-194303 Monkeypox virus isolate MPXV/Germany/2022/RKI477, complete genome	121	129	94	119		213	250	0.441315	0.484
	>OP626114.1:192537-194303 Monkeypox virus isolate MPXV/Germany/2022/RKI476, complete genome	121	129	94	119		213	250	0.441315	0.484
	>OP626113.1:192537-194303 Monkeypox virus isolate MPXV/Germany/2022/RKI475, complete genome	121	129	94	119		213	250	0.441315	0.484
	>OP626112.1:192537-194303 Monkeypox virus isolate MPXV/Germany/2022/RKI474, complete genome	121	129	94	119		213	250	0.441315	0.484
	>OP626111.1:192537-194303 Monkeypox virus isolate MPXV/Germany/2022/RKI473, complete genome	121	129	94	119		213	250	0.441315	0.484
	>OP626110.1:192537-194303 Monkeypox virus isolate MPXV/Germany/2022/RKI472, complete genome	121	129	94	119		213	250	0.441315	0.484
	>OP626109.1:192537-194303 Monkeypox virus isolate MPXV/Germany/2022/RKI471, complete genome	121	129	94	119		213	250	0.441315	0.484
	>OP626108.1:192537-194303 Monkeypox virus isolate MPXV/Germany/2022/RKI470, complete genome	121	129	94	119		213	250	0.441315	0.484
	>OP626107.1:192537-194303 Monkeypox virus isolate MPXV/Germany/2022/RKI469, partial genome	121	129	94	119		213	250	0.441315	0.484
	>OP626106.1:192537-194303 Monkeypox virus isolate MPXV/Germany/2022/RKI468, complete genome	121	129	94	119		213	250	0.441315	0.484
	>OP626105.1:192537-194303 Monkeypox virus isolate MPXV/Germany/2022/RKI467, complete genome	121	129	94	119		213	250	0.441315	0.484
	>OP626104.1:192537-194303 Monkeypox virus isolate MPXV/Germany/2022/RKI466, complete genome	121	129	94	119		213	250	0.441315	0.484
	>OP623593.1:192512-194278 Monkeypox virus isolate BOL-UNIMOL-MPX-293264-L, partial genome	121	129	94	119		213	250	0.441315	0.484
	>OP623592.1:192512-194278 Monkeypox virus isolate BOL-UNIMOL-MPX-293165-L, partial genome	121	129	94	119		213	250	0.441315	0.484
	>OP623591.1:192512-194278 Monkeypox virus isolate BOL-UNIMOL-MPX-293136-L, partial genome	121	129	94	119		213	250	0.441315	0.484
	>OP623590.1:192512-194278 Monkeypox virus isolate BOL-UNIMOL-MPX-293130-L, partial genome	121	129	94	119		213	250	0.441315	0.484
	>OP623589.1:192512-194278 Monkeypox virus isolate BOL-UNIMOL-MPX-293064-O, partial genome	121	129	94	119		213	250	0.441315	0.484
	>OP615280.1:190622-192388 Monkeypox virus isolate MPX/Human/USA/CA-LACPHL-MA00207/2022, partial genome	121	129	94	119		213	250	0.441315	0.484
	>OP615278.1:191766-193532 Monkeypox virus isolate MPX/Human/USA/CA-LACPHL-MA00205/2022, partial genome	121	129	94	119		213	250	0.441315	0.484
	>OP615276.1:191763-193529 Monkeypox virus isolate MPX/Human/USA/CA-LACPHL-MA00203/2022, partial genome	121	129	94	119		213	250	0.441315	0.484
	>OP615275.1:191767-193533 Monkeypox virus isolate MPX/Human/USA/CA-LACPHL-MA00202/2022, partial genome	121	129	94	119		213	250	0.441315	0.484
	>OP615274.1:191766-193532 Monkeypox virus isolate MPX/Human/USA/CA-LACPHL-MA00201/2022, partial genome	121	129	94	119		213	250	0.441315	0.484
	>OP615272.1:191766-193532 Monkeypox virus isolate MPX/Human/USA/CA-LACPHL-MA00199/2022, partial genome	121	129	94	119		213	250	0.441315	0.484
	>OP615271.1:191767-193533 Monkeypox virus isolate MPX/Human/USA/CA-LACPHL-MA00198/2022, partial genome	121	129	94	119		213	250	0.441315	0.484
	>OP615270.1:192147-193913 Monkeypox virus isolate MPX/Human/USA/CA-LACPHL-MA00197/2022, partial genome	121	129	94	119		213	250	0.441315	0.484
	>OP615269.1:191767-193533 Monkeypox virus isolate MPX/Human/USA/CA-LACPHL-MA00196/2022, partial genome	121	129	94	119		213	250	0.441315	0.484
	>OP615268.1:192120-193886 Monkeypox virus isolate MPX/Human/USA/CA-LACPHL-MA00195/2022, partial genome	121	129	94	119		213	250	0.441315	0.484
	>OP615267.1:191766-193532 Monkeypox virus isolate MPX/Human/USA/CA-LACPHL-MA00194/2022, partial genome	121	129	94	119		213	250	0.441315	0.484
	>OP615266.1:191766-193532 Monkeypox virus isolate MPX/Human/USA/CA-LACPHL-MA00193/2022, partial genome	121	129	94	119		213	250	0.441315	0.484
	>OP615265.1:191767-193533 Monkeypox virus isolate MPX/Human/USA/CA-LACPHL-MA00192/2022, partial genome	121	129	94	119		213	250	0.441315	0.484
	>OP615264.1:192093-193859 Monkeypox virus isolate MPX/Human/USA/CA-LACPHL-MA00191/2022, partial genome	121	129	94	119		213	250	0.441315	0.484
	>OP615263.1:191766-193532 Monkeypox virus isolate MPX/Human/USA/CA-LACPHL-MA00190/2022, partial genome	121	129	94	119		213	250	0.441315	0.484
	>OP615262.1:191766-193532 Monkeypox virus isolate MPX/Human/USA/CA-LACPHL-MA00189/2022, partial genome	121	129	94	119		213	250	0.441315	0.484
	>OP615261.1:191766-193532 Monkeypox virus isolate MPX/Human/USA/CA-LACPHL-MA00188/2022, partial genome	121	129	94	119		213	250	0.441315	0.484
	>OP615260.1:191760-193526 Monkeypox virus isolate MPX/Human/USA/CA-LACPHL-MA00187/2022, partial genome	121	129	94	119		213	250	0.441315	0.484
	>OP615259.1:191767-193533 Monkeypox virus isolate MPX/Human/USA/CA-LACPHL-MA00186/2022, partial genome	121	129	94	119		213	250	0.441315	0.484
	>OP615258.1:191761-193527 Monkeypox virus isolate MPX/Human/USA/CA-LACPHL-MA00185/2022, partial genome	121	129	94	119		213	250	0.441315	0.484
	>OP615257.1:191763-193529 Monkeypox virus isolate MPX/Human/USA/CA-LACPHL-MA00184/2022, partial genome	121	129	94	119		213	250	0.441315	0.484
	>OP615256.1:191766-193532 Monkeypox virus isolate MPX/Human/USA/CA-LACPHL-MA00183/2022, partial genome	121	129	94	119		213	250	0.441315	0.484
	>OP615255.1:191766-193532 Monkeypox virus isolate MPX/Human/USA/CA-LACPHL-MA00182/2022, partial genome	121	129	94	119		213	250	0.441315	0.484
	>OP615254.1:191734-193500 Monkeypox virus isolate MPX/Human/USA/CA-LACPHL-MA00181/2022, partial genome	121	129	94	119		213	250	0.441315	0.484
	>OP605587.1:195869-197635 Monkeypox virus isolate Slovenia-MPXV-46-2022, partial genome	121	129	94	119		213	250	0.441315	0.484
	>OP605586.1:224255-226021 Monkeypox virus isolate Slovenia-MPXV-45-2022, partial genome	121	129	94	119		213	250	0.441315	0.484
	>OP605585.1:193036-194802 Monkeypox virus isolate Slovenia-MPXV-44-2022, partial genome	121	129	94	119		213	250	0.441315	0.484
	>OP605584.1:193021-194787 Monkeypox virus isolate Slovenia-MPXV-43-2022, partial genome	121	129	94	119		213	250	0.441315	0.484
	>OP605583.1:192986-194752 Monkeypox virus isolate Slovenia-MPXV-42-2022, partial genome	121	129	94	119		213	250	0.441315	0.484
	>OP605582.1:193039-194805 Monkeypox virus isolate Slovenia-MPXV-41-2022, partial genome	121	129	94	119		213	250	0.441315	0.484
	>OP605581.1:192989-194755 Monkeypox virus isolate Slovenia-MPXV-40-2022, partial genome	121	129	94	119		213	250	0.441315	0.484
	>OP605579.1:193554-195320 Monkeypox virus isolate Slovenia-MPXV-37-2022, partial genome	121	129	94	119		213	250	0.441315	0.484
	>OP605578.1:195017-196783 Monkeypox virus isolate Slovenia-MPXV-36-2022, partial genome	121	129	94	119		213	250	0.441315	0.484
	>OP605577.1:192790-194556 Monkeypox virus isolate Slovenia-MPXV-35-2022, partial genome	121	129	94	119		213	250	0.441315	0.484
	>OP605575.1:192584-194350 Monkeypox virus isolate Slovenia-MPXV-33-2022, partial genome	121	129	94	119		213	250	0.441315	0.484
	>OP605574.1:193418-195184 Monkeypox virus isolate Slovenia-MPXV-32-2022, partial genome	121	129	94	119		213	250	0.441315	0.484
	>OP605573.1:192992-194758 Monkeypox virus isolate Slovenia-MPXV-31-2022, partial genome	121	129	94	119		213	250	0.441315	0.484
	>OP605571.1:193022-194788 Monkeypox virus isolate Slovenia-MPXV-29-2022, partial genome	121	129	94	119		213	250	0.441315	0.484
	>OP605570.1:192762-194528 Monkeypox virus isolate Slovenia-MPXV-28-2022, partial genome	121	129	94	119		213	250	0.441315	0.484
	>OP605569.1:192748-194514 Monkeypox virus isolate Slovenia-MPXV-27-2022, partial genome	121	129	94	119		213	250	0.441315	0.484
	>OP605568.1:192389-194155 Monkeypox virus isolate Slovenia-MPXV-26-2022, partial genome	121	129	94	119		213	250	0.441315	0.484
	>OP605567.1:192402-194168 Monkeypox virus isolate Slovenia-MPXV-25-2022, partial genome	121	129	94	119		213	250	0.441315	0.484
	>OP605566.1:192450-194216 Monkeypox virus isolate Slovenia-MPXV-24-2022, partial genome	121	129	94	119		213	250	0.441315	0.484
	>OP605565.1:192154-193920 Monkeypox virus isolate Slovenia-MPXV-23-2022, partial genome	121	129	94	119		213	250	0.441315	0.484
	>OP605564.1:192446-194212 Monkeypox virus isolate Slovenia-MPXV-22-2022, partial genome	121	129	94	119		213	250	0.441315	0.484
	>OP605563.1:192583-194349 Monkeypox virus isolate Slovenia-MPXV-21-2022, partial genome	121	129	94	119		213	250	0.441315	0.484
	>OP605562.1:193014-194780 Monkeypox virus isolate Slovenia-MPXV-20-2022, partial genome	121	129	94	119		213	250	0.441315	0.484
	>OP605561.1:192364-194130 Monkeypox virus isolate Slovenia-MPXV-19-2022, partial genome	121	129	94	119		213	250	0.441315	0.484
	>OP605559.1:192450-194216 Monkeypox virus isolate Slovenia-MPXV-17-2022, partial genome	121	129	94	119		213	250	0.441315	0.484
	>OP605558.1:192368-194134 Monkeypox virus isolate Slovenia-MPXV-16-2022, partial genome	121	129	94	119		213	250	0.441315	0.484
	>OP605557.1:192304-194070 Monkeypox virus isolate Slovenia-MPXV-14-2022, partial genome	121	129	94	119		213	250	0.441315	0.484
	>OP605556.1:192633-194399 Monkeypox virus isolate Slovenia-MPXV-13-2022, partial genome	121	129	94	119		213	250	0.441315	0.484
	>OP605555.1:192508-194274 Monkeypox virus isolate Slovenia-MPXV-12-2022, partial genome	121	129	94	119		213	250	0.441315	0.484
	>OP605554.1:192331-194097 Monkeypox virus isolate Slovenia-MPXV-11-2022, partial genome	121	129	94	119		213	250	0.441315	0.484
	>OP605553.1:192475-194241 Monkeypox virus isolate Slovenia-MPXV-10-2022, partial genome	121	129	94	119		213	250	0.441315	0.484
	>OP605552.1:193023-194789 Monkeypox virus isolate Slovenia-MPXV-09-2022, partial genome	121	129	94	119		213	250	0.441315	0.484
	>OP605551.1:193026-194792 Monkeypox virus isolate Slovenia-MPXV-08-2022, partial genome	121	129	94	119		213	250	0.441315	0.484
	>OP604569.1:192593-194359 Monkeypox virus isolate MPXV22/human/USA-OK-302, complete genome	121	129	94	119		213	250	0.441315	0.484
	>OP604568.1:192593-194359 Monkeypox virus isolate MPXV22/human/USA-OK-301, complete genome	121	129	94	119		213	250	0.441315	0.484
	>OP604566.1:192599-194365 Monkeypox virus isolate MPXV22/human/USA-NE-230, complete genome	121	129	94	119		213	250	0.441315	0.484
	>OP604565.1:192582-194348 Monkeypox virus isolate MPXV22/human/USA-NE-211, complete genome	121	129	94	119		213	250	0.441315	0.484
	>OP604533.1:192549-194315 Monkeypox virus isolate MPXV_USA_2022_MN0005, complete genome	121	129	94	119		213	250	0.441315	0.484
	>OP604532.1:192570-194336 Monkeypox virus isolate MPXV_USA_2022_MN0004, complete genome	121	129	94	119		213	250	0.441315	0.484
	>OP604531.1:192590-194356 Monkeypox virus isolate MPXV_USA_2022_MN0013, complete genome	121	129	94	119		213	250	0.441315	0.484
	>OP604530.1:192582-194348 Monkeypox virus isolate MPXV_USA_2022_MN0014, complete genome	121	129	94	119		213	250	0.441315	0.484
	>OP604529.1:192550-194316 Monkeypox virus isolate MPXV_USA_2022_MN0006, complete genome	121	129	94	119		213	250	0.441315	0.484
	>OP604528.1:192607-194373 Monkeypox virus isolate MPXV_USA_2022_MN0003, complete genome	121	129	94	119		213	250	0.441315	0.484
	>OP604527.1:192627-194393 Monkeypox virus isolate MPXV_USA_2022_MN0002, complete genome	121	129	94	119		213	250	0.441315	0.484
	>OP604526.1:192566-194332 Monkeypox virus isolate MPXV_USA_2022_MN0007, complete genome	121	129	94	119		213	250	0.441315	0.484
	>OP604525.1:192584-194350 Monkeypox virus isolate MPXV_USA_2022_MN0012, complete genome	121	129	94	119		213	250	0.441315	0.484
	>OP604524.1:192634-194400 Monkeypox virus isolate MPXV_USA_2022_MN0016, complete genome	121	129	94	119		213	250	0.441315	0.484
	>OP604523.1:192604-194370 Monkeypox virus isolate MPXV_USA_2022_MN0010, complete genome	121	129	94	119		213	250	0.441315	0.484
	>OP604522.1:192563-194329 Monkeypox virus isolate MPXV_USA_2022_MN0009, complete genome	121	129	94	119		213	250	0.441315	0.484
	>OP604521.1:192498-194264 Monkeypox virus isolate MPXV_USA_2022_MN0011, complete genome	121	129	94	119		213	250	0.441315	0.484
	>OP604520.1:189196-190962 Monkeypox virus isolate MPXV_USA_2022_MN0015, complete genome	121	129	94	119		213	250	0.441315	0.484
	>OP604519.1:192584-194350 Monkeypox virus isolate MPXV_USA_2022_MN0008, complete genome	121	129	94	119		213	250	0.441315	0.484
	>OP603018.1:192523-194289 Monkeypox virus isolate MPXV_USA_2022_CA0031, complete genome	121	129	94	119		213	250	0.441315	0.484
	>OP603017.1:192520-194286 Monkeypox virus isolate MPXV_USA_2022_CA0033, complete genome	121	129	94	119		213	250	0.441315	0.484
	>OP603016.1:192593-194359 Monkeypox virus isolate MPXV_USA_2022_CA0032, complete genome	121	129	94	119		213	250	0.441315	0.484
	>OP603015.1:192592-194358 Monkeypox virus isolate MPXV_USA_2022_GA0017, complete genome	121	129	94	119		213	250	0.441315	0.484
	>OP603014.1:192539-194305 Monkeypox virus isolate MPXV_USA_2022_NY0021, complete genome	121	129	94	119		213	250	0.441315	0.484
	>OP603013.1:192558-194324 Monkeypox virus isolate MPXV_USA_2022_AZ0002, complete genome	121	129	94	119		213	250	0.441315	0.484
	>OP603012.1:192567-194333 Monkeypox virus isolate MPXV_USA_2022_CA0034, complete genome	121	129	94	119		213	250	0.441315	0.484
	>OP603011.1:192618-194384 Monkeypox virus isolate MPXV_USA_2022_IN0005, complete genome	121	129	94	119		213	250	0.441315	0.484
	>OP603010.1:192564-194330 Monkeypox virus isolate MPXV_USA_2022_MI0002, complete genome	121	129	94	119		213	250	0.441315	0.484
	>OP603009.1:192558-194324 Monkeypox virus isolate MPXV_USA_2022_AZ0003, complete genome	121	129	94	119		213	250	0.441315	0.484
	>OP603008.1:192565-194331 Monkeypox virus isolate MPXV_USA_2022_NY0022, complete genome	121	129	94	119		213	250	0.441315	0.484
	>OP603007.1:192559-194325 Monkeypox virus isolate MPXV_USA_2022_PA0007, complete genome	121	129	94	119		213	250	0.441315	0.484
	>OP603006.1:192561-194327 Monkeypox virus isolate MPXV_USA_2022_NJ0003, complete genome	121	129	94	119		213	250	0.441315	0.484
	>OP603005.1:192557-194323 Monkeypox virus isolate MPXV_USA_2022_SC0003, complete genome	121	129	94	119		213	250	0.441315	0.484
	>OP603004.1:192544-194310 Monkeypox virus isolate MPXV_USA_2022_MN0004, complete genome	121	129	94	119		213	250	0.441315	0.484
	>OP603003.1:192525-194291 Monkeypox virus isolate MPXV_USA_2022_GA0016, complete genome	121	129	94	119		213	250	0.441315	0.484
	>OP603002.1:192470-194236 Monkeypox virus isolate MPXV_USA_2022_WI0001, complete genome	121	129	94	119		213	250	0.441315	0.484
	>OP603001.1:192608-194374 Monkeypox virus isolate MPXV_USA_2022_AR0001, complete genome	121	129	94	119		213	250	0.441315	0.484
	>OX344900.1:193832-195598 Monkeypox virus isolate MPXV_418_SP_2022 genome assembly, chromosome: MPXV_418_SP_2022	121	129	94	119		213	250	0.441315	0.484
	>OX344899.1:193832-195598 Monkeypox virus isolate MPXV_900_SP_2022 genome assembly, chromosome: MPXV_900_SP_2022	121	129	94	119		213	250	0.441315	0.484
	>OX344898.1:193832-195598 Monkeypox virus isolate MPXV_416_SP_2022 genome assembly, chromosome: MPXV_416_SP_2022	121	129	94	119		213	250	0.441315	0.484
	>OX344897.1:193832-195598 Monkeypox virus isolate MPXV_411_SP_2022 genome assembly, chromosome: MPXV_411_SP_2022	121	129	94	119		213	250	0.441315	0.484
	>OX344896.1:193832-195598 Monkeypox virus isolate MPXV_641_SP_2022 genome assembly, chromosome: MPXV_641_SP_2022	121	129	94	119		213	250	0.441315	0.484
	>OX344894.1:193832-195598 Monkeypox virus isolate MPXV_2370_SP_2022 genome assembly, chromosome: MPXV_2370_SP_2022	121	129	94	119		213	250	0.441315	0.484
	>OX344893.1:193832-195598 Monkeypox virus isolate MPXV_2437_SP_2022 genome assembly, chromosome: MPXV_2437_SP_2022	121	129	94	119		213	250	0.441315	0.484
	>OX344892.1:193832-195598 Monkeypox virus isolate MPXV_698_SP_2022 genome assembly, chromosome: MPXV_698_SP_2022	121	129	94	119		213	250	0.441315	0.484
	>OX344891.1:193832-195598 Monkeypox virus isolate MPXV_2362_SP_2022 genome assembly, chromosome: MPXV_2362_SP_2022	121	129	94	119		213	250	0.441315	0.484
	>OX344890.1:193833-195599 Monkeypox virus isolate MPXV_2309_SP_2022 genome assembly, chromosome: MPXV_2309_SP_2022	121	129	94	119		213	250	0.441315	0.484
	>OX344889.1:193832-195598 Monkeypox virus isolate MPXV_420_SP_2022 genome assembly, chromosome: MPXV_420_SP_2022	121	129	94	119		213	250	0.441315	0.484
	>OX344888.1:193832-195598 Monkeypox virus isolate MPXV_1075_SP_2022 genome assembly, chromosome: MPXV_1075_SP_2022	121	129	94	119		213	250	0.441315	0.484
	>OX344887.1:193832-195598 Monkeypox virus isolate MPXV_438_SP_2022 genome assembly, chromosome: MPXV_438_SP_2022	121	129	94	119		213	250	0.441315	0.484
	>OX344886.1:193832-195598 Monkeypox virus isolate MPXV_1081_SP_2022 genome assembly, chromosome: MPXV_1081_SP_2022	121	129	94	119		213	250	0.441315	0.484
	>OX344885.1:193832-195598 Monkeypox virus isolate MPXV_2318_SP_2022 genome assembly, chromosome: MPXV_2318_SP_2022	121	129	94	119		213	250	0.441315	0.484
	>OX344884.1:193832-195598 Monkeypox virus isolate MPXV_1579_SP_2022 genome assembly, chromosome: MPXV_1579_SP_2022	121	129	94	119		213	250	0.441315	0.484
	>OX344883.1:193832-195598 Monkeypox virus isolate MPXV_2307_SP_2022 genome assembly, chromosome: MPXV_2307_SP_2022	121	129	94	119		213	250	0.441315	0.484
	>OX344882.1:193832-195598 Monkeypox virus isolate MPXV_2286_SP_2022 genome assembly, chromosome: MPXV_2286_SP_2022	121	129	94	119		213	250	0.441315	0.484
	>OX344880.1:193832-195598 Monkeypox virus isolate MPXV_2369_SP_2022 genome assembly, chromosome: MPXV_2369_SP_2022	121	129	94	119		213	250	0.441315	0.484
	>OX344879.1:193829-195595 Monkeypox virus isolate MPXV_2388_SP_2022 genome assembly, chromosome: MPXV_2388_SP_2022	121	129	94	119		213	250	0.441315	0.484
	>OX344878.1:193832-195598 Monkeypox virus isolate MPXV_2317_SP_2022 genome assembly, chromosome: MPXV_2317_SP_2022	121	129	94	119		213	250	0.441315	0.484
	>OX344877.1:193832-195598 Monkeypox virus isolate MPXV_2345_SP_2022 genome assembly, chromosome: MPXV_2345_SP_2022	121	129	94	119		213	250	0.441315	0.484
	>OX344875.1:193831-195597 Monkeypox virus isolate MPXV_2434_SP_2022 genome assembly, chromosome: MPXV_2434_SP_2022	121	129	94	119		213	250	0.441315	0.484
	>OX344874.1:193832-195598 Monkeypox virus isolate MPXV_431_SP_2022 genome assembly, chromosome: MPXV_431_SP_2022	121	129	94	119		213	250	0.441315	0.484
	>OX344873.1:193832-195598 Monkeypox virus isolate MPXV_435_SP_2022 genome assembly, chromosome: MPXV_435_SP_2022	121	129	94	119		213	250	0.441315	0.484
	>OX344872.1:193832-195598 Monkeypox virus isolate MPXV_347_R_SP_2022 genome assembly, chromosome: MPXV_347_R_SP_2022	121	129	94	119		213	250	0.441315	0.484
	>OX344871.1:193832-195598 Monkeypox virus isolate MPXV_417_SP_2022 genome assembly, chromosome: MPXV_417_SP_2022	121	129	94	119		213	250	0.441315	0.484
	>OX344870.1:193832-195598 Monkeypox virus isolate MPXV_415_SP_2022 genome assembly, chromosome: MPXV_415_SP_2022	121	129	94	119		213	250	0.441315	0.484
	>OX344869.1:193832-195598 Monkeypox virus isolate MPXV_441_SP_2022 genome assembly, chromosome: MPXV_441_SP_2022	121	129	94	119		213	250	0.441315	0.484
	>OX344868.1:193832-195598 Monkeypox virus isolate MPXV_1300_SP_2022 genome assembly, chromosome: MPXV_1300_SP_2022	121	129	94	119		213	250	0.441315	0.484
	>OX344867.1:193832-195598 Monkeypox virus isolate MPXV_419_SP_2022 genome assembly, chromosome: MPXV_419_SP_2022	121	129	94	119		213	250	0.441315	0.484
	>OX344866.1:193832-195598 Monkeypox virus isolate MPXV_1077_SP_2022 genome assembly, chromosome: MPXV_1077_SP_2022	121	129	94	119		213	250	0.441315	0.484
	>OX344865.1:193832-195598 Monkeypox virus isolate MPXV_13555_SP_2022 genome assembly, chromosome: MPXV_13555_SP_2022	121	129	94	119		213	250	0.441315	0.484
	>OX344864.1:193832-195598 Monkeypox virus isolate MPXV_2428_SP_2022 genome assembly, chromosome: MPXV_2428_SP_2022	121	129	94	119		213	250	0.441315	0.484
	>OX044348.2:193833-195599 Monkeypox virus isolate MPXV_407_SP_2022 genome assembly, chromosome: MPXV_407_SP_2022	121	129	94	119		213	250	0.441315	0.484
	>OX044347.2:193832-195598 Monkeypox virus isolate MPXV_457_SP_2022 genome assembly, chromosome: MPXV_457_SP_2022	121	129	94	119		213	250	0.441315	0.484
	>OX044346.2:193832-195598 Monkeypox virus isolate MPXV_403_SP_2022 genome assembly, chromosome: MPXV_403_SP_2022	121	129	94	119		213	250	0.441315	0.484
	>OX044345.2:193832-195598 Monkeypox virus isolate MPXV_395_SP_2022 genome assembly, chromosome: MPXV_395_SP_2022	121	129	94	119		213	250	0.441315	0.484
	>OX044344.2:193832-195598 Monkeypox virus isolate MPXV_453_SP_2022 genome assembly, chromosome: MPXV_453_SP_2022	121	129	94	119		213	250	0.441315	0.484
	>OX044343.2:193832-195598 Monkeypox virus isolate MPXV_399_SP_2022 genome assembly, chromosome: MPXV_399_SP_2022	121	129	94	119		213	250	0.441315	0.484
	>OX044342.2:193832-195598 Monkeypox virus isolate MPXV_349_R_SP_2022 genome assembly, chromosome: MPXV_349_R_SP_2022	121	129	94	119		213	250	0.441315	0.484
	>OX044341.2:193832-195598 Monkeypox virus isolate MPXV_352_R_SP_2022 genome assembly, chromosome: MPXV_352_R_SP_2022	121	129	94	119		213	250	0.441315	0.484
	>OX044340.2:193832-195598 Monkeypox virus isolate MPXV_350_R_SP_2022 genome assembly, chromosome: MPXV_350_R_SP_2022	121	129	94	119		213	250	0.441315	0.484
	>OX044337.2:193832-195598 Monkeypox virus isolate MPXV_351_R_SP_2022 genome assembly, chromosome: MPXV_351_R_SP_2022	121	129	94	119		213	250	0.441315	0.484
	>OX044336.2:193832-195598 Monkeypox virus isolate MPXV_353_R_SP_2022 genome assembly, chromosome: MPXV_353_R_SP_2022	121	129	94	119		213	250	0.441315	0.484
	>OP598104.1:191821-193587 Monkeypox virus isolate MPXV/Human/USA/MA-USAFSAM-M0002/2022, partial genome	121	129	94	119		213	250	0.441315	0.484
	>OP598103.1:191821-193587 Monkeypox virus isolate MPXV/Human/USA/AL-USAFSAM-M0001b/2022, partial genome	121	129	94	119		213	250	0.441315	0.484
	>OP598102.1:191818-193584 Monkeypox virus isolate MPXV/Human/USA/AL-USAFSAM-M0001a/2022, partial genome	121	129	94	119		213	250	0.441315	0.484
	>OP597799.1:191776-193542 Monkeypox virus isolate MN-MDH-MPXV_0025, partial genome	121	129	94	119		213	250	0.441315	0.484
	>OP597798.1:191782-193548 Monkeypox virus isolate MN-MDH-MPXV_0024, partial genome	121	129	94	119		213	250	0.441315	0.484
	>OP597797.1:191782-193548 Monkeypox virus isolate MN-MDH-MPXV_0023, partial genome	121	129	94	119		213	250	0.441315	0.484
	>OP597796.1:191776-193542 Monkeypox virus isolate MN-MDH-MPXV_0022, partial genome	121	129	94	119		213	250	0.441315	0.484
	>OP597795.1:191779-193545 Monkeypox virus isolate MN-MDH-MPXV_0021, partial genome	121	129	94	119		213	250	0.441315	0.484
	>OP597794.1:191768-193534 Monkeypox virus isolate MN-MDH-MPXV_0020, partial genome	121	129	94	119		213	250	0.441315	0.484
	>OP597793.1:191782-193548 Monkeypox virus isolate MN-MDH-MPXV_0019, partial genome	121	129	94	119		213	250	0.441315	0.484
	>OP597792.1:191775-193541 Monkeypox virus isolate MN-MDH-MPXV_0018, partial genome	121	129	94	119		213	250	0.441315	0.484
	>OP597791.1:191775-193541 Monkeypox virus isolate MN-MDH-MPXV_0017, partial genome	121	129	94	119		213	250	0.441315	0.484
	>OP597790.1:191776-193542 Monkeypox virus isolate MN-MDH-MPXV_0016, partial genome	121	129	94	119		213	250	0.441315	0.484
	>OP597789.1:191772-193538 Monkeypox virus isolate MN-MDH-MPXV_0015, partial genome	121	129	94	119		213	250	0.441315	0.484
	>OP597788.1:191766-193532 Monkeypox virus isolate MN-MDH-MPXV_0014, partial genome	121	129	94	119		213	250	0.441315	0.484
	>OP597787.1:191776-193542 Monkeypox virus isolate MN-MDH-MPXV_0013, partial genome	121	129	94	119		213	250	0.441315	0.484
	>OP597786.1:192149-193915 Monkeypox virus isolate MN-MDH-MPXV_0012, partial genome	121	129	94	119		213	250	0.441315	0.484
	>OP597785.1:191779-193545 Monkeypox virus isolate MN-MDH-MPXV_0011, partial genome	121	129	94	119		213	250	0.441315	0.484
	>OP597784.1:192187-193953 Monkeypox virus isolate MN-MDH-MPXV_0010, partial genome	121	129	94	119		213	250	0.441315	0.484
	>OP597783.1:192187-193953 Monkeypox virus isolate MN-MDH-MPXV_0009, partial genome	121	129	94	119		213	250	0.441315	0.484
	>OP597782.1:191768-193534 Monkeypox virus isolate MN-MDH-MPXV_0008, partial genome	121	129	94	119		213	250	0.441315	0.484
	>OP597781.1:191777-193543 Monkeypox virus isolate MN-MDH-MPXV_0007, partial genome	121	129	94	119		213	250	0.441315	0.484
	>OP597780.1:191769-193535 Monkeypox virus isolate MN-MDH-MPXV_0006, partial genome	121	129	94	119		213	250	0.441315	0.484
	>OP597779.1:191780-193546 Monkeypox virus isolate MN-MDH-MPXV_0005, partial genome	121	129	94	119		213	250	0.441315	0.484
	>OP597778.1:191776-193542 Monkeypox virus isolate MN-MDH-MPXV_0004, partial genome	121	129	94	119		213	250	0.441315	0.484
	>OP597777.1:191776-193542 Monkeypox virus isolate MN-MDH-MPXV_0003, partial genome	121	129	94	119		213	250	0.441315	0.484
	>OP597776.1:192158-193924 Monkeypox virus isolate MN-MDH-MPXV_0002, partial genome	121	129	94	119		213	250	0.441315	0.484
	>OP597775.1:192173-193939 Monkeypox virus isolate MN-MDH-MPXV_0001, partial genome	121	129	94	119		213	250	0.441315	0.484
	>OP594208.1:192537-194303 Monkeypox virus isolate MPXV/Germany/2022/RKI444, partial genome	121	129	94	119		213	250	0.441315	0.484
	>OP594207.1:192536-194302 Monkeypox virus isolate MPXV/Germany/2022/RKI443, complete genome	121	129	94	119		213	250	0.441315	0.484
	>OP594206.1:192533-194299 Monkeypox virus isolate MPXV/Germany/2022/RKI442, partial genome	121	129	94	119		213	250	0.441315	0.484
	>OP594205.1:192536-194302 Monkeypox virus isolate MPXV/Germany/2022/RKI441, partial genome	121	129	94	119		213	250	0.441315	0.484
	>OP594204.1:192537-194303 Monkeypox virus isolate MPXV/Germany/2022/RKI440, complete genome	121	129	94	119		213	250	0.441315	0.484
	>OP594203.1:192536-194302 Monkeypox virus isolate MPXV/Germany/2022/RKI439, complete genome	121	129	94	119		213	250	0.441315	0.484
	>OP594202.1:192536-194302 Monkeypox virus isolate MPXV/Germany/2022/RKI438, partial genome	121	129	94	119		213	250	0.441315	0.484
	>OP594201.1:192536-194302 Monkeypox virus isolate MPXV/Germany/2022/RKI437, partial genome	121	129	94	119		213	250	0.441315	0.484
	>OP594200.1:192536-194302 Monkeypox virus isolate MPXV/Germany/2022/RKI436, partial genome	121	129	94	119		213	250	0.441315	0.484
	>OP594199.1:192537-194303 Monkeypox virus isolate MPXV/Germany/2022/RKI435, partial genome	121	129	94	119		213	250	0.441315	0.484
	>OP594197.1:192536-194302 Monkeypox virus isolate MPXV/Germany/2022/RKI433, complete genome	121	129	94	119		213	250	0.441315	0.484
	>OP594196.1:192537-194303 Monkeypox virus isolate MPXV/Germany/2022/RKI432, complete genome	121	129	94	119		213	250	0.441315	0.484
	>OP594193.1:192536-194302 Monkeypox virus isolate MPXV/Germany/2022/RKI429, complete genome	121	129	94	119		213	250	0.441315	0.484
	>OP594192.1:192537-194303 Monkeypox virus isolate MPXV/Germany/2022/RKI428, complete genome	121	129	94	119		213	250	0.441315	0.484
	>OP594191.1:192536-194302 Monkeypox virus isolate MPXV/Germany/2022/RKI427, partial genome	121	129	94	119		213	250	0.441315	0.484
	>OP594190.1:192537-194303 Monkeypox virus isolate MPXV/Germany/2022/RKI426, partial genome	121	129	94	119		213	250	0.441315	0.484
	>OP594189.1:192536-194302 Monkeypox virus isolate MPXV/Germany/2022/RKI425, partial genome	121	129	94	119		213	250	0.441315	0.484
	>OP594188.1:192537-194303 Monkeypox virus isolate MPXV/Germany/2022/RKI424, partial genome	121	129	94	119		213	250	0.441315	0.484
	>OP594187.1:192537-194303 Monkeypox virus isolate MPXV/Germany/2022/RKI423, partial genome	121	129	94	119		213	250	0.441315	0.484
	>OP594186.1:192536-194302 Monkeypox virus isolate MPXV/Germany/2022/RKI422, partial genome	121	129	94	119		213	250	0.441315	0.484
	>OP587264.1:191847-193613 Monkeypox virus isolate MPXV/Human/USA/CA-CDPH-MPX000040/2022, complete genome	121	129	94	119		213	250	0.441315	0.484
	>OP587263.1:191724-193490 Monkeypox virus isolate MPXV/Human/USA/CA-CDPH-MPX000042/2022, partial genome	121	129	94	119		213	250	0.441315	0.484
	>OP587262.1:191626-193392 Monkeypox virus isolate MPXV/Human/USA/CA-CDPH-MPX000041/2022, partial genome	121	129	94	119		213	250	0.441315	0.484
	>OP587261.1:192140-193906 Monkeypox virus isolate MPXV/Human/USA/CA-CDPH-MPX000039/2022, partial genome	121	129	94	119		213	250	0.441315	0.484
	>OP587260.1:191762-193528 Monkeypox virus isolate MPXV/Human/USA/CA-CDPH-MPX000038/2022, complete genome	121	129	94	119		213	250	0.441315	0.484
	>OP587259.1:192188-193954 Monkeypox virus isolate MPXV/Human/USA/CA-CDPH-MPX000037/2022, complete genome	121	129	94	119		213	250	0.441315	0.484
	>OP587258.1:192148-193914 Monkeypox virus isolate MPXV/Human/USA/CA-CDPH-MPX000036/2022, partial genome	121	129	94	119		213	250	0.441315	0.484
	>OP587257.1:191807-193573 Monkeypox virus isolate MPXV/Human/USA/CA-CDPH-MPX000033/2022, complete genome	121	129	94	119		213	250	0.441315	0.484
	>OP587256.1:191774-193540 Monkeypox virus isolate MPXV/Human/USA/CA-CDPH-MPX000028/2022, partial genome	121	129	94	119		213	250	0.441315	0.484
	>OP587255.1:191784-193550 Monkeypox virus isolate MPXV/Human/USA/CA-CDPH-MPX000027/2022, partial genome	121	129	94	119		213	250	0.441315	0.484
	>OP587254.1:191785-193551 Monkeypox virus isolate MPXV/Human/USA/CA-CDPH-MPX000025/2022, partial genome	121	129	94	119		213	250	0.441315	0.484
	>OP587253.1:191771-193537 Monkeypox virus isolate MPXV/Human/USA/CA-CDPH-MPX000024/2022, partial genome	121	129	94	119		213	250	0.441315	0.484
	>OP587252.1:191774-193540 Monkeypox virus isolate MPXV/Human/USA/CA-CDPH-MPX000023/2022, complete genome	121	129	94	119		213	250	0.441315	0.484
	>OP587251.1:192159-193925 Monkeypox virus isolate MPXV/Human/USA/CA-CDPH-MPX000022/2022, partial genome	121	129	94	119		213	250	0.441315	0.484
	>OP587250.1:191774-193540 Monkeypox virus isolate MPXV/Human/USA/CA-CDPH-MPX000021/2022, partial genome	121	129	94	119		213	250	0.441315	0.484
	>OP587249.1:191784-193550 Monkeypox virus isolate MPXV/Human/USA/CA-CDPH-MPX000020/2022, partial genome	121	129	94	119		213	250	0.441315	0.484
	>OP587248.1:191784-193550 Monkeypox virus isolate MPXV/Human/USA/CA-CDPH-MPX000019/2022, partial genome	121	129	94	119		213	250	0.441315	0.484
	>OP587246.1:191781-193547 Monkeypox virus isolate MPXV/Human/USA/CA-CDPH-MPX000017/2022, partial genome	121	129	94	119		213	250	0.441315	0.484
	>OP587245.1:191784-193550 Monkeypox virus isolate MPXV/Human/USA/CA-CDPH-MPX000016/2022, partial genome	121	129	94	119		213	250	0.441315	0.484
	>OP587244.1:191781-193547 Monkeypox virus isolate MPXV/Human/USA/CA-CDPH-MPX000015/2022, partial genome	121	129	94	119		213	250	0.441315	0.484
	>OP587243.1:191784-193550 Monkeypox virus isolate MPXV/Human/USA/CA-CDPH-MPX000013/2022, partial genome	121	129	94	119		213	250	0.441315	0.484
	>OP587242.1:191784-193550 Monkeypox virus isolate MPXV/Human/USA/CA-CDPH-MPX000012/2022, partial genome	121	129	94	119		213	250	0.441315	0.484
	>OP587241.1:191784-193550 Monkeypox virus isolate MPXV/Human/USA/CA-CDPH-MPX000011/2022, partial genome	121	129	94	119		213	250	0.441315	0.484
	>OP587240.1:191786-193552 Monkeypox virus isolate MPXV/Human/USA/CA-CDPH-MPX000008/2022, partial genome	121	129	94	119		213	250	0.441315	0.484
	>OP588946.1:192603-194369 Monkeypox virus isolate hMpxV/USA/NY-URMC-2207A102/2022, complete genome	121	129	94	119		213	250	0.441315	0.484
	>OP588945.1:192603-194369 Monkeypox virus isolate hMpxV/USA/NY-URMC-2207A101/2022, complete genome	121	129	94	119		213	250	0.441315	0.484
	>OP586622.1:192581-194347 Monkeypox virus isolate MpxV/human/CAN/UN-NML-3440/2022, partial genome	121	129	94	119		213	250	0.441315	0.484
	>OP580613.1:192177-193943 Monkeypox virus isolate hMPX/USA/CA-LACPHL-MA00180/2022, partial genome	121	129	94	119		213	250	0.441315	0.484
	>OP580612.1:192140-193906 Monkeypox virus isolate hMPX/USA/CA-LACPHL-MA00179/2022, partial genome	121	129	94	119		213	250	0.441315	0.484
	>OP580611.1:191768-193534 Monkeypox virus isolate hMPX/USA/CA-LACPHL-MA00178/2022, partial genome	121	129	94	119		213	250	0.441315	0.484
	>OP580610.1:191767-193533 Monkeypox virus isolate hMPX/USA/CA-LACPHL-MA00177/2022, partial genome	121	129	94	119		213	250	0.441315	0.484
	>OP580609.1:192177-193943 Monkeypox virus isolate hMPX/USA/CA-LACPHL-MA00176/2022, partial genome	121	129	94	119		213	250	0.441315	0.484
	>OP580608.1:191766-193532 Monkeypox virus isolate hMPX/USA/CA-LACPHL-MA00175/2022, partial genome	121	129	94	119		213	250	0.441315	0.484
	>OP580607.1:191770-193536 Monkeypox virus isolate hMPX/USA/CA-LACPHL-MA00174/2022, partial genome	121	129	94	119		213	250	0.441315	0.484
	>OP580606.1:191766-193532 Monkeypox virus isolate hMPX/USA/CA-LACPHL-MA00173/2022, partial genome	121	129	94	119		213	250	0.441315	0.484
	>OP580605.1:192178-193944 Monkeypox virus isolate hMPX/USA/CA-LACPHL-MA00172/2022, partial genome	121	129	94	119		213	250	0.441315	0.484
	>OP580603.1:192175-193941 Monkeypox virus isolate hMPX/USA/CA-LACPHL-MA00170/2022, partial genome	121	129	94	119		213	250	0.441315	0.484
	>OP580602.1:191763-193529 Monkeypox virus isolate hMPX/USA/CA-LACPHL-MA00169/2022, partial genome	121	129	94	119		213	250	0.441315	0.484
	>OP580601.1:192066-193832 Monkeypox virus isolate hMPX/USA/CA-LACPHL-MA00168/2022, partial genome	121	129	94	119		213	250	0.441315	0.484
	>OP580600.1:191766-193532 Monkeypox virus isolate hMPX/USA/CA-LACPHL-MA00167/2022, partial genome	121	129	94	119		213	250	0.441315	0.484
	>OP580598.1:191765-193531 Monkeypox virus isolate hMPX/USA/CA-LACPHL-MA00165/2022, partial genome	121	129	94	119		213	250	0.441315	0.484
	>OP580597.1:191907-193673 Monkeypox virus isolate hMPX/USA/CA-LACPHL-MA00164/2022, partial genome	121	129	94	119		213	250	0.441315	0.484
	>OP580596.1:191766-193532 Monkeypox virus isolate hMPX/USA/CA-LACPHL-MA00163/2022, partial genome	121	129	94	119		213	250	0.441315	0.484
	>OP580595.1:191766-193532 Monkeypox virus isolate hMPX/USA/CA-LACPHL-MA00162/2022, partial genome	121	129	94	119		213	250	0.441315	0.484
	>OP580594.1:191766-193532 Monkeypox virus isolate hMPX/USA/CA-LACPHL-MA00161/2022, partial genome	121	129	94	119		213	250	0.441315	0.484
	>OP580593.1:191768-193534 Monkeypox virus isolate hMPX/USA/CA-LACPHL-MA00160/2022, partial genome	121	129	94	119		213	250	0.441315	0.484
	>OP580592.1:191766-193532 Monkeypox virus isolate hMPX/USA/CA-LACPHL-MA00159/2022, partial genome	121	129	94	119		213	250	0.441315	0.484
	>OP580591.1:191766-193532 Monkeypox virus isolate hMPX/USA/CA-LACPHL-MA00158/2022, partial genome	121	129	94	119		213	250	0.441315	0.484
	>OP580590.1:192177-193943 Monkeypox virus isolate hMPX/USA/CA-LACPHL-MA00157/2022, partial genome	121	129	94	119		213	250	0.441315	0.484
	>OP580589.1:191773-193539 Monkeypox virus isolate hMPX/USA/CA-LACPHL-MA00156/2022, partial genome	121	129	94	119		213	250	0.441315	0.484
	>OP580588.1:191766-193532 Monkeypox virus isolate hMPX/USA/CA-LACPHL-MA00155/2022, partial genome	121	129	94	119		213	250	0.441315	0.484
	>OP580587.1:191768-193534 Monkeypox virus isolate hMPX/USA/CA-LACPHL-MA00154/2022, partial genome	121	129	94	119		213	250	0.441315	0.484
	>OP555662.1:191799-193565 Monkeypox virus isolate Monkeypox/PT0595/2022, partial genome	121	129	94	119		213	250	0.441315	0.484
	>OP555661.1:191912-193678 Monkeypox virus isolate Monkeypox/PT0594/2022, partial genome	121	129	94	119		213	250	0.441315	0.484
	>OP555660.1:191799-193565 Monkeypox virus isolate Monkeypox/PT0593/2022, partial genome	121	129	94	119		213	250	0.441315	0.484
	>OP555659.1:192150-193916 Monkeypox virus isolate Monkeypox/PT0592/2022, partial genome	121	129	94	119		213	250	0.441315	0.484
	>OP555658.1:191919-193685 Monkeypox virus isolate Monkeypox/PT0591/2022, partial genome	121	129	94	119		213	250	0.441315	0.484
	>OP555657.1:192220-193986 Monkeypox virus isolate Monkeypox/PT0589/2022, partial genome	121	129	94	119		213	250	0.441315	0.484
	>OP555656.1:192183-193949 Monkeypox virus isolate Monkeypox/PT0588/2022, partial genome	121	129	94	119		213	250	0.441315	0.484
	>OP555655.1:192228-193994 Monkeypox virus isolate Monkeypox/PT0586/2022, partial genome	121	129	94	119		213	250	0.441315	0.484
	>OP555653.1:192217-193983 Monkeypox virus isolate Monkeypox/PT0583/2022, partial genome	121	129	94	119		213	250	0.441315	0.484
	>OP555652.1:192206-193972 Monkeypox virus isolate Monkeypox/PT0581/2022, partial genome	121	129	94	119		213	250	0.441315	0.484
	>OP555651.1:191797-193563 Monkeypox virus isolate Monkeypox/PT0580/2022, partial genome	121	129	94	119		213	250	0.441315	0.484
	>OP555650.1:191793-193559 Monkeypox virus isolate Monkeypox/PT0579/2022, partial genome	121	129	94	119		213	250	0.441315	0.484
	>OP555649.1:191800-193566 Monkeypox virus isolate Monkeypox/PT0578/2022, partial genome	121	129	94	119		213	250	0.441315	0.484
	>OP555648.1:191819-193585 Monkeypox virus isolate Monkeypox/PT0577/2022, partial genome	121	129	94	119		213	250	0.441315	0.484
	>OP555647.1:192212-193978 Monkeypox virus isolate Monkeypox/PT0576/2022, partial genome	121	129	94	119		213	250	0.441315	0.484
	>OP555646.1:191994-193760 Monkeypox virus isolate Monkeypox/PT0575/2022, partial genome	121	129	94	119		213	250	0.441315	0.484
	>OP555645.1:191816-193582 Monkeypox virus isolate Monkeypox/PT0574/2022, partial genome	121	129	94	119		213	250	0.441315	0.484
	>OP555644.1:192006-193772 Monkeypox virus isolate Monkeypox/PT0573/2022, partial genome	121	129	94	119		213	250	0.441315	0.484
	>OP555643.1:192203-193969 Monkeypox virus isolate Monkeypox/PT0572/2022, partial genome	121	129	94	119		213	250	0.441315	0.484
	>OP555642.1:192226-193992 Monkeypox virus isolate Monkeypox/PT0571/2022, partial genome	121	129	94	119		213	250	0.441315	0.484
	>OP555641.1:192185-193951 Monkeypox virus isolate Monkeypox/PT0570/2022, partial genome	121	129	94	119		213	250	0.441315	0.484
	>OP555640.1:192215-193981 Monkeypox virus isolate Monkeypox/PT0569/2022, partial genome	121	129	94	119		213	250	0.441315	0.484
	>OP555639.1:191801-193567 Monkeypox virus isolate Monkeypox/PT0568/2022, partial genome	121	129	94	119		213	250	0.441315	0.484
	>OP555638.1:192106-193872 Monkeypox virus isolate Monkeypox/PT0567/2022, partial genome	121	129	94	119		213	250	0.441315	0.484
	>OP555637.1:192217-193983 Monkeypox virus isolate Monkeypox/PT0566/2022, partial genome	121	129	94	119		213	250	0.441315	0.484
	>OP555636.1:192163-193929 Monkeypox virus isolate Monkeypox/PT0565/2022, partial genome	121	129	94	119		213	250	0.441315	0.484
	>OP555635.1:192133-193899 Monkeypox virus isolate Monkeypox/PT0564/2022, partial genome	121	129	94	119		213	250	0.441315	0.484
	>OP555634.1:192168-193934 Monkeypox virus isolate Monkeypox/PT0563/2022, partial genome	121	129	94	119		213	250	0.441315	0.484
	>OP555633.1:191819-193585 Monkeypox virus isolate Monkeypox/PT0562/2022, partial genome	121	129	94	119		213	250	0.441315	0.484
	>OP555632.1:192006-193772 Monkeypox virus isolate Monkeypox/PT0561/2022, partial genome	121	129	94	119		213	250	0.441315	0.484
	>OP555631.1:192007-193773 Monkeypox virus isolate Monkeypox/PT0560/2022, partial genome	121	129	94	119		213	250	0.441315	0.484
	>OP555630.1:191812-193578 Monkeypox virus isolate Monkeypox/PT0559/2022, partial genome	121	129	94	119		213	250	0.441315	0.484
	>OP555629.1:192094-193860 Monkeypox virus isolate Monkeypox/PT0558/2022, partial genome	121	129	94	119		213	250	0.441315	0.484
	>OP555628.1:192133-193899 Monkeypox virus isolate Monkeypox/PT0557/2022, partial genome	121	129	94	119		213	250	0.441315	0.484
	>OP555627.1:192095-193861 Monkeypox virus isolate Monkeypox/PT0556/2022, partial genome	121	129	94	119		213	250	0.441315	0.484
	>OP555626.1:192211-193977 Monkeypox virus isolate Monkeypox/PT0555/2022, partial genome	121	129	94	119		213	250	0.441315	0.484
	>OP555625.1:192151-193917 Monkeypox virus isolate Monkeypox/PT0554/2022, partial genome	121	129	94	119		213	250	0.441315	0.484
	>OP555624.1:191822-193588 Monkeypox virus isolate Monkeypox/PT0553/2022, partial genome	121	129	94	119		213	250	0.441315	0.484
	>OP555623.1:192088-193854 Monkeypox virus isolate Monkeypox/PT0552/2022, partial genome	121	129	94	119		213	250	0.441315	0.484
	>OP555622.1:192224-193990 Monkeypox virus isolate Monkeypox/PT0551/2022, partial genome	121	129	94	119		213	250	0.441315	0.484
	>OP555621.1:192239-194005 Monkeypox virus isolate Monkeypox/PT0550/2022, partial genome	121	129	94	119		213	250	0.441315	0.484
	>OP555620.1:192129-193895 Monkeypox virus isolate Monkeypox/PT0549/2022, partial genome	121	129	94	119		213	250	0.441315	0.484
	>OP555619.1:192102-193868 Monkeypox virus isolate Monkeypox/PT0548/2022, partial genome	121	129	94	119		213	250	0.441315	0.484
	>OP555618.1:192183-193949 Monkeypox virus isolate Monkeypox/PT0547/2022, partial genome	121	129	94	119		213	250	0.441315	0.484
	>OP555617.1:192212-193978 Monkeypox virus isolate Monkeypox/PT0546/2022, partial genome	121	129	94	119		213	250	0.441315	0.484
	>OP555616.1:192229-193995 Monkeypox virus isolate Monkeypox/PT0545/2022, partial genome	121	129	94	119		213	250	0.441315	0.484
	>OP555615.1:192168-193934 Monkeypox virus isolate Monkeypox/PT0544/2022, partial genome	121	129	94	119		213	250	0.441315	0.484
	>OP555614.1:192126-193892 Monkeypox virus isolate Monkeypox/PT0543/2022, partial genome	121	129	94	119		213	250	0.441315	0.484
	>OP555613.1:191794-193560 Monkeypox virus isolate Monkeypox/PT0542/2022, partial genome	121	129	94	119		213	250	0.441315	0.484
	>OP555612.1:192198-193964 Monkeypox virus isolate Monkeypox/PT0541/2022, partial genome	121	129	94	119		213	250	0.441315	0.484
	>OP555611.1:192198-193964 Monkeypox virus isolate Monkeypox/PT0540/2022, partial genome	121	129	94	119		213	250	0.441315	0.484
	>OP555610.1:192106-193872 Monkeypox virus isolate Monkeypox/PT0539/2022, partial genome	121	129	94	119		213	250	0.441315	0.484
	>OP555609.1:192104-193870 Monkeypox virus isolate Monkeypox/PT0538/2022, partial genome	121	129	94	119		213	250	0.441315	0.484
	>OP555608.1:192211-193977 Monkeypox virus isolate Monkeypox/PT0537/2022, partial genome	121	129	94	119		213	250	0.441315	0.484
	>OP555607.1:192213-193979 Monkeypox virus isolate Monkeypox/PT0536/2022, partial genome	121	129	94	119		213	250	0.441315	0.484
	>OP555606.1:192109-193875 Monkeypox virus isolate Monkeypox/PT0535/2022, partial genome	121	129	94	119		213	250	0.441315	0.484
	>OP555605.1:191806-193572 Monkeypox virus isolate Monkeypox/PT0534/2022, partial genome	121	129	94	119		213	250	0.441315	0.484
	>OP555604.1:191989-193755 Monkeypox virus isolate Monkeypox/PT0533/2022, partial genome	121	129	94	119		213	250	0.441315	0.484
	>OP555603.1:192181-193947 Monkeypox virus isolate Monkeypox/PT0532/2022, partial genome	121	129	94	119		213	250	0.441315	0.484
	>OP555602.1:191794-193560 Monkeypox virus isolate Monkeypox/PT0531/2022, partial genome	121	129	94	119		213	250	0.441315	0.484
	>OP555601.1:192175-193941 Monkeypox virus isolate Monkeypox/PT0530/2022, partial genome	121	129	94	119		213	250	0.441315	0.484
	>OP555600.1:192225-193991 Monkeypox virus isolate Monkeypox/PT0529/2022, partial genome	121	129	94	119		213	250	0.441315	0.484
	>OP555599.1:192183-193949 Monkeypox virus isolate Monkeypox/PT0528/2022, partial genome	121	129	94	119		213	250	0.441315	0.484
	>OP555598.1:191794-193560 Monkeypox virus isolate Monkeypox/PT0527/2022, partial genome	121	129	94	119		213	250	0.441315	0.484
	>OP555597.1:192217-193983 Monkeypox virus isolate Monkeypox/PT0526/2022, partial genome	121	129	94	119		213	250	0.441315	0.484
	>OP555596.1:191791-193557 Monkeypox virus isolate Monkeypox/PT0525/2022, partial genome	121	129	94	119		213	250	0.441315	0.484
	>OP555595.1:191791-193557 Monkeypox virus isolate Monkeypox/PT0524/2022, partial genome	121	129	94	119		213	250	0.441315	0.484
	>OP555594.1:192170-193936 Monkeypox virus isolate Monkeypox/PT0523/2022, partial genome	121	129	94	119		213	250	0.441315	0.484
	>OP555593.1:191790-193556 Monkeypox virus isolate Monkeypox/PT0522/2022, partial genome	121	129	94	119		213	250	0.441315	0.484
	>OP555592.1:192248-194014 Monkeypox virus isolate Monkeypox/PT0521/2022, partial genome	121	129	94	119		213	250	0.441315	0.484
	>OP555591.1:192127-193893 Monkeypox virus isolate Monkeypox/PT0520/2022, partial genome	121	129	94	119		213	250	0.441315	0.484
	>OP555590.1:192162-193928 Monkeypox virus isolate Monkeypox/PT0519/2022, partial genome	121	129	94	119		213	250	0.441315	0.484
	>OP555589.1:192168-193934 Monkeypox virus isolate Monkeypox/PT0518/2022, partial genome	121	129	94	119		213	250	0.441315	0.484
	>OP555588.1:192159-193925 Monkeypox virus isolate Monkeypox/PT0517/2022, partial genome	121	129	94	119		213	250	0.441315	0.484
	>OP555587.1:192103-193869 Monkeypox virus isolate Monkeypox/PT0516/2022, partial genome	121	129	94	119		213	250	0.441315	0.484
	>OP555586.1:191837-193603 Monkeypox virus isolate Monkeypox/PT0515/2022, partial genome	121	129	94	119		213	250	0.441315	0.484
	>OP555585.1:191791-193557 Monkeypox virus isolate Monkeypox/PT0514/2022, partial genome	121	129	94	119		213	250	0.441315	0.484
	>OP555584.1:192176-193942 Monkeypox virus isolate Monkeypox/PT0512/2022, partial genome	121	129	94	119		213	250	0.441315	0.484
	>OP555583.1:192155-193921 Monkeypox virus isolate Monkeypox/PT0511/2022, partial genome	121	129	94	119		213	250	0.441315	0.484
	>OP555582.1:191279-193045 Monkeypox virus isolate Monkeypox/PT0510/2022, partial genome	121	129	94	119		213	250	0.441315	0.484
	>OP555581.1:191816-193582 Monkeypox virus isolate Monkeypox/PT0508/2022, partial genome	121	129	94	119		213	250	0.441315	0.484
	>OP555580.1:191830-193596 Monkeypox virus isolate Monkeypox/PT0507/2022, partial genome	121	129	94	119		213	250	0.441315	0.484
	>OP555579.1:192085-193851 Monkeypox virus isolate Monkeypox/PT0506/2022, partial genome	121	129	94	119		213	250	0.441315	0.484
	>OP555578.1:191797-193563 Monkeypox virus isolate Monkeypox/PT0504/2022, partial genome	121	129	94	119		213	250	0.441315	0.484
	>OP555577.1:192217-193983 Monkeypox virus isolate Monkeypox/PT0503/2022, partial genome	121	129	94	119		213	250	0.441315	0.484
	>OP555576.1:192223-193989 Monkeypox virus isolate Monkeypox/PT0502/2022, partial genome	121	129	94	119		213	250	0.441315	0.484
	>OP555575.1:192133-193899 Monkeypox virus isolate Monkeypox/PT0501/2022, partial genome	121	129	94	119		213	250	0.441315	0.484
	>OP555574.1:192215-193981 Monkeypox virus isolate Monkeypox/PT0500/2022, partial genome	121	129	94	119		213	250	0.441315	0.484
	>OP555572.1:192252-194018 Monkeypox virus isolate Monkeypox/PT0498/2022, partial genome	121	129	94	119		213	250	0.441315	0.484
	>OP555571.1:192170-193936 Monkeypox virus isolate Monkeypox/PT0497/2022, partial genome	121	129	94	119		213	250	0.441315	0.484
	>OP555570.1:192176-193942 Monkeypox virus isolate Monkeypox/PT0496/2022, partial genome	121	129	94	119		213	250	0.441315	0.484
	>OP555569.1:192211-193977 Monkeypox virus isolate Monkeypox/PT0494/2022, partial genome	121	129	94	119		213	250	0.441315	0.484
	>OP555568.1:192175-193941 Monkeypox virus isolate Monkeypox/PT0493/2022, partial genome	121	129	94	119		213	250	0.441315	0.484
	>OP555567.1:191924-193690 Monkeypox virus isolate Monkeypox/PT0492/2022, partial genome	121	129	94	119		213	250	0.441315	0.484
	>OP555566.1:192255-194021 Monkeypox virus isolate Monkeypox/PT0490/2022, partial genome	121	129	94	119		213	250	0.441315	0.484
	>OP555565.1:192174-193940 Monkeypox virus isolate Monkeypox/PT0489/2022, partial genome	121	129	94	119		213	250	0.441315	0.484
	>OP555564.1:192164-193930 Monkeypox virus isolate Monkeypox/PT0488/2022, partial genome	121	129	94	119		213	250	0.441315	0.484
	>OP555563.1:192237-194003 Monkeypox virus isolate Monkeypox/PT0487/2022, partial genome	121	129	94	119		213	250	0.441315	0.484
	>OP555562.1:191798-193564 Monkeypox virus isolate Monkeypox/PT0486/2022, partial genome	121	129	94	119		213	250	0.441315	0.484
	>OP555561.1:191810-193576 Monkeypox virus isolate Monkeypox/PT0483/2022, partial genome	121	129	94	119		213	250	0.441315	0.484
	>OP555560.1:192212-193978 Monkeypox virus isolate Monkeypox/PT0482/2022, partial genome	121	129	94	119		213	250	0.441315	0.484
	>OP555559.1:192222-193988 Monkeypox virus isolate Monkeypox/PT0480/2022, partial genome	121	129	94	119		213	250	0.441315	0.484
	>OP555558.1:192218-193984 Monkeypox virus isolate Monkeypox/PT0479/2022, partial genome	121	129	94	119		213	250	0.441315	0.484
	>OP555557.1:191797-193563 Monkeypox virus isolate Monkeypox/PT0478/2022, partial genome	121	129	94	119		213	250	0.441315	0.484
	>OP555556.1:191797-193563 Monkeypox virus isolate Monkeypox/PT0477/2022, partial genome	121	129	94	119		213	250	0.441315	0.484
	>OP555555.1:191816-193582 Monkeypox virus isolate Monkeypox/PT0476/2022, partial genome	121	129	94	119		213	250	0.441315	0.484
	>OP555554.1:191916-193682 Monkeypox virus isolate Monkeypox/PT0475/2022, partial genome	121	129	94	119		213	250	0.441315	0.484
	>OP555553.1:192171-193937 Monkeypox virus isolate Monkeypox/PT0474/2022, partial genome	121	129	94	119		213	250	0.441315	0.484
	>OP555552.1:191876-193642 Monkeypox virus isolate Monkeypox/PT0473/2022, partial genome	121	129	94	119		213	250	0.441315	0.484
	>OP555551.1:192210-193976 Monkeypox virus isolate Monkeypox/PT0472/2022, partial genome	121	129	94	119		213	250	0.441315	0.484
	>OP555550.1:191912-193678 Monkeypox virus isolate Monkeypox/PT0471/2022, partial genome	121	129	94	119		213	250	0.441315	0.484
	>OP555549.1:191815-193581 Monkeypox virus isolate Monkeypox/PT0470/2022, partial genome	121	129	94	119		213	250	0.441315	0.484
	>OP555548.1:191870-193636 Monkeypox virus isolate Monkeypox/PT0469/2022, partial genome	121	129	94	119		213	250	0.441315	0.484
	>OP555547.1:192159-193925 Monkeypox virus isolate Monkeypox/PT0468/2022, partial genome	121	129	94	119		213	250	0.441315	0.484
	>OP555546.1:191913-193679 Monkeypox virus isolate Monkeypox/PT0467/2022, partial genome	121	129	94	119		213	250	0.441315	0.484
	>OP555545.1:191794-193560 Monkeypox virus isolate Monkeypox/PT0466/2022, partial genome	121	129	94	119		213	250	0.441315	0.484
	>OP555544.1:192213-193979 Monkeypox virus isolate Monkeypox/PT0465/2022, partial genome	121	129	94	119		213	250	0.441315	0.484
	>OP555543.1:192226-193992 Monkeypox virus isolate Monkeypox/PT0464/2022, partial genome	121	129	94	119		213	250	0.441315	0.484
	>OP555542.1:192174-193940 Monkeypox virus isolate Monkeypox/PT0462/2022, partial genome	121	129	94	119		213	250	0.441315	0.484
	>OP555541.1:192198-193964 Monkeypox virus isolate Monkeypox/PT0460/2022, partial genome	121	129	94	119		213	250	0.441315	0.484
	>OP555540.1:192190-193956 Monkeypox virus isolate Monkeypox/PT0459/2022, partial genome	121	129	94	119		213	250	0.441315	0.484
	>OP555539.1:192163-193929 Monkeypox virus isolate Monkeypox/PT0458/2022, partial genome	121	129	94	119		213	250	0.441315	0.484
	>OP555538.1:192129-193895 Monkeypox virus isolate Monkeypox/PT0457/2022, partial genome	121	129	94	119		213	250	0.441315	0.484
	>OP555537.1:192203-193969 Monkeypox virus isolate Monkeypox/PT0456/2022, partial genome	121	129	94	119		213	250	0.441315	0.484
	>OP555536.1:192003-193769 Monkeypox virus isolate Monkeypox/PT0455/2022, partial genome	121	129	94	119		213	250	0.441315	0.484
	>OP555535.1:192006-193772 Monkeypox virus isolate Monkeypox/PT0454/2022, partial genome	121	129	94	119		213	250	0.441315	0.484
	>OP555534.1:192223-193989 Monkeypox virus isolate Monkeypox/PT0453/2022, partial genome	121	129	94	119		213	250	0.441315	0.484
	>OP555533.1:192009-193775 Monkeypox virus isolate Monkeypox/PT0452/2022, partial genome	121	129	94	119		213	250	0.441315	0.484
	>OP555532.1:190884-192650 Monkeypox virus isolate Monkeypox/PT0451/2022, partial genome	121	129	94	119		213	250	0.441315	0.484
	>OP555531.1:192145-193911 Monkeypox virus isolate Monkeypox/PT0450/2022, partial genome	121	129	94	119		213	250	0.441315	0.484
	>OP555530.1:192216-193982 Monkeypox virus isolate Monkeypox/PT0449/2022, partial genome	121	129	94	119		213	250	0.441315	0.484
	>OP555529.1:192112-193878 Monkeypox virus isolate Monkeypox/PT0448/2022, partial genome	121	129	94	119		213	250	0.441315	0.484
	>OP555528.1:192227-193993 Monkeypox virus isolate Monkeypox/PT0447/2022, partial genome	121	129	94	119		213	250	0.441315	0.484
	>OP555527.1:192006-193772 Monkeypox virus isolate Monkeypox/PT0446/2022, partial genome	121	129	94	119		213	250	0.441315	0.484
	>OP555526.1:192219-193985 Monkeypox virus isolate Monkeypox/PT0445/2022, partial genome	121	129	94	119		213	250	0.441315	0.484
	>OP555525.1:191801-193567 Monkeypox virus isolate Monkeypox/PT0443/2022, partial genome	121	129	94	119		213	250	0.441315	0.484
	>OP555524.1:192167-193933 Monkeypox virus isolate Monkeypox/PT0442/2022, partial genome	121	129	94	119		213	250	0.441315	0.484
	>OP555523.1:192251-194017 Monkeypox virus isolate Monkeypox/PT0439/2022, partial genome	121	129	94	119		213	250	0.441315	0.484
	>OP555522.1:192257-194023 Monkeypox virus isolate Monkeypox/PT0438/2022, partial genome	121	129	94	119		213	250	0.441315	0.484
	>OP555521.1:192186-193952 Monkeypox virus isolate Monkeypox/PT0437/2022, partial genome	121	129	94	119		213	250	0.441315	0.484
	>OP555520.1:192142-193908 Monkeypox virus isolate Monkeypox/PT0435/2022, partial genome	121	129	94	119		213	250	0.441315	0.484
	>OP555519.1:192261-194027 Monkeypox virus isolate Monkeypox/PT0434/2022, partial genome	121	129	94	119		213	250	0.441315	0.484
	>OP555518.1:192104-193870 Monkeypox virus isolate Monkeypox/PT0433/2022, partial genome	121	129	94	119		213	250	0.441315	0.484
	>OP555517.1:192104-193870 Monkeypox virus isolate Monkeypox/PT0432/2022, partial genome	121	129	94	119		213	250	0.441315	0.484
	>OP555516.1:192216-193982 Monkeypox virus isolate Monkeypox/PT0431/2022, partial genome	121	129	94	119		213	250	0.441315	0.484
	>OP555514.1:192224-193990 Monkeypox virus isolate Monkeypox/PT0427/2022, partial genome	121	129	94	119		213	250	0.441315	0.484
	>OP555513.1:192201-193967 Monkeypox virus isolate Monkeypox/PT0426/2022, partial genome	121	129	94	119		213	250	0.441315	0.484
	>OP555512.1:192154-193920 Monkeypox virus isolate Monkeypox/PT0424/2022, partial genome	121	129	94	119		213	250	0.441315	0.484
	>OP555511.1:192257-194023 Monkeypox virus isolate Monkeypox/PT0421/2022, partial genome	121	129	94	119		213	250	0.441315	0.484
	>OP555510.1:192220-193986 Monkeypox virus isolate Monkeypox/PT0418/2022, partial genome	121	129	94	119		213	250	0.441315	0.484
	>OP555509.1:192252-194018 Monkeypox virus isolate Monkeypox/PT0417/2022, partial genome	121	129	94	119		213	250	0.441315	0.484
	>OP555508.1:192212-193978 Monkeypox virus isolate Monkeypox/PT0416/2022, partial genome	121	129	94	119		213	250	0.441315	0.484
	>OP555507.1:192181-193947 Monkeypox virus isolate Monkeypox/PT0414/2022, partial genome	121	129	94	119		213	250	0.441315	0.484
	>OP555506.1:191802-193568 Monkeypox virus isolate Monkeypox/PT0413/2022, partial genome	121	129	94	119		213	250	0.441315	0.484
	>OP555505.1:192006-193772 Monkeypox virus isolate Monkeypox/PT0412/2022, partial genome	121	129	94	119		213	250	0.441315	0.484
	>OP555504.1:192175-193941 Monkeypox virus isolate Monkeypox/PT0411/2022, partial genome	121	129	94	119		213	250	0.441315	0.484
	>OP555503.1:191924-193690 Monkeypox virus isolate Monkeypox/PT0409/2022, partial genome	121	129	94	119		213	250	0.441315	0.484
	>OP555502.1:192191-193957 Monkeypox virus isolate Monkeypox/PT0408/2022, partial genome	121	129	94	119		213	250	0.441315	0.484
	>OP555501.1:192173-193939 Monkeypox virus isolate Monkeypox/PT0406/2022, partial genome	121	129	94	119		213	250	0.441315	0.484
	>OP555500.1:192257-194023 Monkeypox virus isolate Monkeypox/PT0404/2022, partial genome	121	129	94	119		213	250	0.441315	0.484
	>OP555499.1:191797-193563 Monkeypox virus isolate Monkeypox/PT0403/2022, partial genome	121	129	94	119		213	250	0.441315	0.484
	>OP555498.1:191794-193560 Monkeypox virus isolate Monkeypox/PT0402/2022, partial genome	121	129	94	119		213	250	0.441315	0.484
	>OP555496.1:192182-193948 Monkeypox virus isolate Monkeypox/PT0400/2022, partial genome	121	129	94	119		213	250	0.441315	0.484
	>OP555495.1:191822-193588 Monkeypox virus isolate Monkeypox/PT0399/2022, partial genome	121	129	94	119		213	250	0.441315	0.484
	>OP555494.1:192180-193946 Monkeypox virus isolate Monkeypox/PT0398/2022, partial genome	121	129	94	119		213	250	0.441315	0.484
	>OP555493.1:192257-194023 Monkeypox virus isolate Monkeypox/PT0397/2022, partial genome	121	129	94	119		213	250	0.441315	0.484
	>OP555492.1:192009-193775 Monkeypox virus isolate Monkeypox/PT0396/2022, partial genome	121	129	94	119		213	250	0.441315	0.484
	>OP555491.1:192006-193772 Monkeypox virus isolate Monkeypox/PT0395/2022, partial genome	121	129	94	119		213	250	0.441315	0.484
	>OP555490.1:192183-193949 Monkeypox virus isolate Monkeypox/PT0394/2022, partial genome	121	129	94	119		213	250	0.441315	0.484
	>OP555489.1:192212-193978 Monkeypox virus isolate Monkeypox/PT0393/2022, partial genome	121	129	94	119		213	250	0.441315	0.484
	>OP555488.1:191794-193560 Monkeypox virus isolate Monkeypox/PT0392/2022, partial genome	121	129	94	119		213	250	0.441315	0.484
	>OP555487.1:192202-193968 Monkeypox virus isolate Monkeypox/PT0391/2022, partial genome	121	129	94	119		213	250	0.441315	0.484
	>OP555486.1:191822-193588 Monkeypox virus isolate Monkeypox/PT0390/2022, partial genome	121	129	94	119		213	250	0.441315	0.484
	>OP555485.1:191323-193089 Monkeypox virus isolate Monkeypox/PT0389/2022, partial genome	121	129	94	119		213	250	0.441315	0.484
	>OP555484.1:192190-193956 Monkeypox virus isolate Monkeypox/PT0388/2022, partial genome	121	129	94	119		213	250	0.441315	0.484
	>OP555483.1:192221-193987 Monkeypox virus isolate Monkeypox/PT0387/2022, partial genome	121	129	94	119		213	250	0.441315	0.484
	>OP555482.1:192182-193948 Monkeypox virus isolate Monkeypox/PT0386/2022, partial genome	121	129	94	119		213	250	0.441315	0.484
	>OP555481.1:191242-193008 Monkeypox virus isolate Monkeypox/PT0385/2022, partial genome	121	129	94	119		213	250	0.441315	0.484
	>OP555480.1:192182-193948 Monkeypox virus isolate Monkeypox/PT0384/2022, partial genome	121	129	94	119		213	250	0.441315	0.484
	>OP555479.1:192195-193961 Monkeypox virus isolate Monkeypox/PT0383/2022, partial genome	121	129	94	119		213	250	0.441315	0.484
	>OP555477.1:192227-193993 Monkeypox virus isolate Monkeypox/PT0381/2022, partial genome	121	129	94	119		213	250	0.441315	0.484
	>OP555476.1:192218-193984 Monkeypox virus isolate Monkeypox/PT0380/2022, partial genome	121	129	94	119		213	250	0.441315	0.484
	>OP555475.1:192190-193956 Monkeypox virus isolate Monkeypox/PT0379/2022, partial genome	121	129	94	119		213	250	0.441315	0.484
	>OP555474.1:192170-193936 Monkeypox virus isolate Monkeypox/PT0378/2022, partial genome	121	129	94	119		213	250	0.441315	0.484
	>OP555473.1:192168-193934 Monkeypox virus isolate Monkeypox/PT0377/2022, partial genome	121	129	94	119		213	250	0.441315	0.484
	>OP555472.1:192165-193931 Monkeypox virus isolate Monkeypox/PT0376/2022, partial genome	121	129	94	119		213	250	0.441315	0.484
	>OP555471.1:192186-193952 Monkeypox virus isolate Monkeypox/PT0375/2022, partial genome	121	129	94	119		213	250	0.441315	0.484
	>OP555470.1:192204-193970 Monkeypox virus isolate Monkeypox/PT0374/2022, partial genome	121	129	94	119		213	250	0.441315	0.484
	>OP555469.1:192248-194014 Monkeypox virus isolate Monkeypox/PT0373/2022, partial genome	121	129	94	119		213	250	0.441315	0.484
	>OP555466.1:192147-193913 Monkeypox virus isolate Monkeypox/PT0370/2022, partial genome	121	129	94	119		213	250	0.441315	0.484
	>OP555465.1:192243-194009 Monkeypox virus isolate Monkeypox/PT0369/2022, partial genome	121	129	94	119		213	250	0.441315	0.484
	>OP555464.1:192201-193967 Monkeypox virus isolate Monkeypox/PT0367/2022, partial genome	121	129	94	119		213	250	0.441315	0.484
	>OP539939.1:192136-193902 Monkeypox virus isolate MPX/Human/USA/CA-LACPHL-MA00153/2022, partial genome	121	129	94	119		213	250	0.441315	0.484
	>OP539938.1:191758-193524 Monkeypox virus isolate MPX/Human/USA/CA-LACPHL-MA00152/2022, partial genome	121	129	94	119		213	250	0.441315	0.484
	>OP539937.1:191764-193530 Monkeypox virus isolate MPX/Human/USA/CA-LACPHL-MA00151/2022, partial genome	121	129	94	119		213	250	0.441315	0.484
	>OP539936.1:191767-193533 Monkeypox virus isolate MPX/Human/USA/CA-LACPHL-MA00150/2022, partial genome	121	129	94	119		213	250	0.441315	0.484
	>OP539935.1:191767-193533 Monkeypox virus isolate MPX/Human/USA/CA-LACPHL-MA00149/2022, partial genome	121	129	94	119		213	250	0.441315	0.484
	>OP539934.1:191762-193528 Monkeypox virus isolate MPX/Human/USA/CA-LACPHL-MA00098/2022, partial genome	121	129	94	119		213	250	0.441315	0.484
	>OP539933.1:191773-193539 Monkeypox virus isolate MPX/Human/USA/CA-LACPHL-MA00148/2022, partial genome	121	129	94	119		213	250	0.441315	0.484
	>OP539932.1:191766-193532 Monkeypox virus isolate MPX/Human/USA/CA-LACPHL-MA00147/2022, partial genome	121	129	94	119		213	250	0.441315	0.484
	>OP539931.1:191967-193733 Monkeypox virus isolate MPX/Human/USA/CA-LACPHL-MA00146/2022, partial genome	121	129	94	119		213	250	0.441315	0.484
	>OP539930.1:192177-193943 Monkeypox virus isolate MPX/Human/USA/CA-LACPHL-MA00145/2022, partial genome	121	129	94	119		213	250	0.441315	0.484
	>OP539929.1:191767-193533 Monkeypox virus isolate MPX/Human/USA/CA-LACPHL-MA00144/2022, partial genome	121	129	94	119		213	250	0.441315	0.484
	>OP539928.1:192178-193944 Monkeypox virus isolate MPX/Human/USA/CA-LACPHL-MA00143/2022, partial genome	121	129	94	119		213	250	0.441315	0.484
	>OP539927.1:191766-193532 Monkeypox virus isolate MPX/Human/USA/CA-LACPHL-MA00142/2022, partial genome	121	129	94	119		213	250	0.441315	0.484
	>OP539926.1:191765-193531 Monkeypox virus isolate MPX/Human/USA/CA-LACPHL-MA00141/2022, partial genome	121	129	94	119		213	250	0.441315	0.484
	>OP539925.1:191766-193532 Monkeypox virus isolate MPX/Human/USA/CA-LACPHL-MA00140/2022, partial genome	121	129	94	119		213	250	0.441315	0.484
	>OP539924.1:191768-193534 Monkeypox virus isolate MPX/Human/USA/CA-LACPHL-MA00139/2022, partial genome	121	129	94	119		213	250	0.441315	0.484
	>OP539923.1:191766-193532 Monkeypox virus isolate MPX/Human/USA/CA-LACPHL-MA00138/2022, partial genome	121	129	94	119		213	250	0.441315	0.484
	>OP539922.1:191765-193531 Monkeypox virus isolate MPX/Human/USA/CA-LACPHL-MA00137/2022, partial genome	121	129	94	119		213	250	0.441315	0.484
	>OP539921.1:191766-193532 Monkeypox virus isolate MPX/Human/USA/CA-LACPHL-MA00136/2022, partial genome	121	129	94	119		213	250	0.441315	0.484
	>OP539920.1:191766-193532 Monkeypox virus isolate MPX/Human/USA/CA-LACPHL-MA00135/2022, partial genome	121	129	94	119		213	250	0.441315	0.484
	>OP539919.1:191771-193537 Monkeypox virus isolate MPX/Human/USA/CA-LACPHL-MA00134/2022, partial genome	121	129	94	119		213	250	0.441315	0.484
	>OP539918.1:191766-193532 Monkeypox virus isolate MPX/Human/USA/CA-LACPHL-MA00133/2022, partial genome	121	129	94	119		213	250	0.441315	0.484
	>OP539917.1:192177-193943 Monkeypox virus isolate MPX/Human/USA/CA-LACPHL-MA00132/2022, partial genome	121	129	94	119		213	250	0.441315	0.484
	>OP539916.1:192119-193885 Monkeypox virus isolate MPX/Human/USA/CA-LACPHL-MA00131/2022, partial genome	121	129	94	119		213	250	0.441315	0.484
	>OP539915.1:191767-193533 Monkeypox virus isolate MPX/Human/USA/CA-LACPHL-MA00130/2022, partial genome	121	129	94	119		213	250	0.441315	0.484
	>OP539914.1:191766-193532 Monkeypox virus isolate MPX/Human/USA/CA-LACPHL-MA00129/2022, partial genome	121	129	94	119		213	250	0.441315	0.484
	>OP539913.1:191768-193534 Monkeypox virus isolate MPX/Human/USA/CA-LACPHL-MA00128/2022, partial genome	121	129	94	119		213	250	0.441315	0.484
	>OP539912.1:192177-193943 Monkeypox virus isolate MPX/Human/USA/CA-LACPHL-MA00127/2022, partial genome	121	129	94	119		213	250	0.441315	0.484
	>OP539911.1:192177-193943 Monkeypox virus isolate MPX/Human/USA/CA-LACPHL-MA00126/2022, partial genome	121	129	94	119		213	250	0.441315	0.484
	>OP539910.1:192178-193944 Monkeypox virus isolate MPX/Human/USA/CA-LACPHL-MA00125/2022, partial genome	121	129	94	119		213	250	0.441315	0.484
	>OP539909.1:192177-193943 Monkeypox virus isolate MPX/Human/USA/CA-LACPHL-MA00124/2022, partial genome	121	129	94	119		213	250	0.441315	0.484
	>OP539908.1:192172-193938 Monkeypox virus isolate MPX/Human/USA/CA-LACPHL-MA00123/2022, partial genome	121	129	94	119		213	250	0.441315	0.484
	>OP539907.1:191742-193508 Monkeypox virus isolate MPX/Human/USA/CA-LACPHL-MA00122/2022, partial genome	121	129	94	119		213	250	0.441315	0.484
	>OP539906.1:192179-193945 Monkeypox virus isolate MPX/Human/USA/CA-LACPHL-MA00121/2022, partial genome	121	129	94	119		213	250	0.441315	0.484
	>OP539905.1:191766-193532 Monkeypox virus isolate MPX/Human/USA/CA-LACPHL-MA00120/2022, partial genome	121	129	94	119		213	250	0.441315	0.484
	>OP539904.1:191774-193540 Monkeypox virus isolate MPX/Human/USA/CA-LACPHL-MA00119/2022, partial genome	121	129	94	119		213	250	0.441315	0.484
	>OP539903.1:191769-193535 Monkeypox virus isolate MPX/Human/USA/CA-LACPHL-MA00118/2022, partial genome	121	129	94	119		213	250	0.441315	0.484
	>OP539902.1:192148-193914 Monkeypox virus isolate MPX/Human/USA/CA-LACPHL-MA00117/2022, partial genome	121	129	94	119		213	250	0.441315	0.484
	>OP539901.1:191769-193535 Monkeypox virus isolate MPX/Human/USA/CA-LACPHL-MA00116/2022, partial genome	121	129	94	119		213	250	0.441315	0.484
	>OP539900.1:191769-193535 Monkeypox virus isolate MPX/Human/USA/CA-LACPHL-MA00115/2022, partial genome	121	129	94	119		213	250	0.441315	0.484
	>OP539899.1:191764-193530 Monkeypox virus isolate MPX/Human/USA/CA-LACPHL-MA00114/2022, partial genome	121	129	94	119		213	250	0.441315	0.484
	>OP539898.1:191767-193533 Monkeypox virus isolate MPX/Human/USA/CA-LACPHL-MA00113/2022, partial genome	121	129	94	119		213	250	0.441315	0.484
	>OP539897.1:192178-193944 Monkeypox virus isolate MPX/Human/USA/CA-LACPHL-MA00112/2022, partial genome	121	129	94	119		213	250	0.441315	0.484
	>OP539896.1:192178-193944 Monkeypox virus isolate MPX/Human/USA/CA-LACPHL-MA00111/2022, partial genome	121	129	94	119		213	250	0.441315	0.484
	>OP539895.1:191766-193532 Monkeypox virus isolate MPX/Human/USA/CA-LACPHL-MA00110/2022, partial genome	121	129	94	119		213	250	0.441315	0.484
	>OP539894.1:191766-193532 Monkeypox virus isolate MPX/Human/USA/CA-LACPHL-MA00109/2022, partial genome	121	129	94	119		213	250	0.441315	0.484
	>OP539893.1:191766-193532 Monkeypox virus isolate MPX/Human/USA/CA-LACPHL-MA00108/2022, partial genome	121	129	94	119		213	250	0.441315	0.484
	>OP539892.1:191772-193538 Monkeypox virus isolate MPX/Human/USA/CA-LACPHL-MA00107/2022, partial genome	121	129	94	119		213	250	0.441315	0.484
	>OP539891.1:191766-193532 Monkeypox virus isolate MPX/Human/USA/CA-LACPHL-MA00106/2022, partial genome	121	129	94	119		213	250	0.441315	0.484
	>OP539890.1:192177-193943 Monkeypox virus isolate MPX/Human/USA/CA-LACPHL-MA00105/2022, partial genome	121	129	94	119		213	250	0.441315	0.484
	>OP539889.1:191767-193533 Monkeypox virus isolate MPX/Human/USA/CA-LACPHL-MA00104/2022, partial genome	121	129	94	119		213	250	0.441315	0.484
	>OP539888.1:192178-193944 Monkeypox virus isolate MPX/Human/USA/CA-LACPHL-MA00103/2022, partial genome	121	129	94	119		213	250	0.441315	0.484
	>OP539887.1:191769-193535 Monkeypox virus isolate MPX/Human/USA/CA-LACPHL-MA00102/2022, partial genome	121	129	94	119		213	250	0.441315	0.484
	>OP539886.1:191767-193533 Monkeypox virus isolate MPX/Human/USA/CA-LACPHL-MA00101/2022, partial genome	121	129	94	119		213	250	0.441315	0.484
	>OP539885.1:192177-193943 Monkeypox virus isolate MPX/Human/USA/CA-LACPHL-MA00100/2022, partial genome	121	129	94	119		213	250	0.441315	0.484
	>OP539884.1:192178-193944 Monkeypox virus isolate MPX/Human/USA/CA-LACPHL-MA00099/2022, partial genome	121	129	94	119		213	250	0.441315	0.484
	>OP536815.1:192590-194356 Monkeypox virus isolate 9000453, partial genome	121	129	94	119		213	250	0.441315	0.484
	>OP536814.1:192591-194357 Monkeypox virus isolate 9000452, partial genome	121	129	94	119		213	250	0.441315	0.484
	>OP536813.1:192593-194359 Monkeypox virus isolate 9000451, partial genome	121	129	94	119		213	250	0.441315	0.484
	>OP536811.1:192591-194357 Monkeypox virus isolate 9000448, partial genome	121	129	94	119		213	250	0.441315	0.484
	>OP536810.1:192592-194358 Monkeypox virus isolate 9000445, partial genome	121	129	94	119		213	250	0.441315	0.484
	>OP536809.1:192590-194356 Monkeypox virus isolate 9000444, partial genome	121	129	94	119		213	250	0.441315	0.484
	>OP536808.1:192590-194356 Monkeypox virus isolate 9000442, partial genome	121	129	94	119		213	250	0.441315	0.484
	>OP536807.1:192591-194357 Monkeypox virus isolate 9000438, partial genome	121	129	94	119		213	250	0.441315	0.484
	>OP536806.1:192596-194362 Monkeypox virus isolate 9000437, partial genome	121	129	94	119		213	250	0.441315	0.484
	>OP536805.1:192591-194357 Monkeypox virus isolate 9000435, partial genome	121	129	94	119		213	250	0.441315	0.484
	>OP536804.1:192590-194356 Monkeypox virus isolate 9000432, partial genome	121	129	94	119		213	250	0.441315	0.484
	>OP536803.1:192590-194356 Monkeypox virus isolate 9000431, partial genome	121	129	94	119		213	250	0.441315	0.484
	>OP536802.1:192592-194358 Monkeypox virus isolate 9000430, partial genome	121	129	94	119		213	250	0.441315	0.484
	>OP536801.1:192591-194357 Monkeypox virus isolate 9000429, partial genome	121	129	94	119		213	250	0.441315	0.484
	>OP536800.1:192590-194356 Monkeypox virus isolate 9000426, partial genome	121	129	94	119		213	250	0.441315	0.484
	>OP536799.1:192583-194349 Monkeypox virus isolate 9000425, partial genome	121	129	94	119		213	250	0.441315	0.484
	>OP536798.1:192592-194358 Monkeypox virus isolate 9000424, partial genome	121	129	94	119		213	250	0.441315	0.484
	>OP536797.1:192591-194357 Monkeypox virus isolate 9000423, partial genome	121	129	94	119		213	250	0.441315	0.484
	>OP536796.1:192590-194356 Monkeypox virus isolate 9000422, partial genome	121	129	94	119		213	250	0.441315	0.484
	>OP536795.1:192591-194357 Monkeypox virus isolate 9000421, partial genome	121	129	94	119		213	250	0.441315	0.484
	>OP536794.1:192582-194348 Monkeypox virus isolate 9000420, partial genome	121	129	94	119		213	250	0.441315	0.484
	>OP536793.1:192592-194358 Monkeypox virus isolate 9000419, partial genome	121	129	94	119		213	250	0.441315	0.484
	>OP536792.1:192591-194357 Monkeypox virus isolate 9000418, partial genome	121	129	94	119		213	250	0.441315	0.484
	>OP536791.1:192590-194356 Monkeypox virus isolate 9000417, partial genome	121	129	94	119		213	250	0.441315	0.484
	>OP536790.1:192590-194356 Monkeypox virus isolate 9000416, partial genome	121	129	94	119		213	250	0.441315	0.484
	>OP536789.1:192592-194358 Monkeypox virus isolate 9000415, partial genome	121	129	94	119		213	250	0.441315	0.484
	>OP536788.1:192592-194358 Monkeypox virus isolate 9000413, partial genome	121	129	94	119		213	250	0.441315	0.484
	>OP536787.1:192590-194356 Monkeypox virus isolate 9000412, partial genome	121	129	94	119		213	250	0.441315	0.484
	>OP536786.1:192591-194357 Monkeypox virus isolate 9000411, partial genome	121	129	94	119		213	250	0.441315	0.484
	>OP536785.1:192593-194359 Monkeypox virus isolate 9000409, partial genome	121	129	94	119		213	250	0.441315	0.484
	>OP536784.1:192591-194357 Monkeypox virus isolate 9000408, partial genome	121	129	94	119		213	250	0.441315	0.484
	>OP536783.1:192583-194349 Monkeypox virus isolate 9000407, partial genome	121	129	94	119		213	250	0.441315	0.484
	>OP536782.1:192591-194357 Monkeypox virus isolate 9000406, partial genome	121	129	94	119		213	250	0.441315	0.484
	>OP536781.1:192590-194356 Monkeypox virus isolate 9000405, partial genome	121	129	94	119		213	250	0.441315	0.484
	>OP536780.1:192589-194355 Monkeypox virus isolate 9000404, partial genome	121	129	94	119		213	250	0.441315	0.484
	>OP536779.1:192589-194355 Monkeypox virus isolate 9000403, partial genome	121	129	94	119		213	250	0.441315	0.484
	>OP536778.1:192587-194353 Monkeypox virus isolate 9000400, partial genome	121	129	94	119		213	250	0.441315	0.484
	>OP536777.1:192591-194357 Monkeypox virus isolate 9000399, partial genome	121	129	94	119		213	250	0.441315	0.484
	>OP536776.1:192591-194357 Monkeypox virus isolate 9000398, partial genome	121	129	94	119		213	250	0.441315	0.484
	>OP536775.1:192592-194358 Monkeypox virus isolate 9000397, partial genome	121	129	94	119		213	250	0.441315	0.484
	>OP536774.1:192592-194358 Monkeypox virus isolate 9000396, partial genome	121	129	94	119		213	250	0.441315	0.484
	>OP536773.1:192593-194359 Monkeypox virus isolate 9000395, partial genome	121	129	94	119		213	250	0.441315	0.484
	>OP536771.1:192592-194358 Monkeypox virus isolate 9000393, partial genome	121	129	94	119		213	250	0.441315	0.484
	>OP536770.1:192593-194359 Monkeypox virus isolate 9000392, partial genome	121	129	94	119		213	250	0.441315	0.484
	>OP536769.1:192592-194358 Monkeypox virus isolate 9000391, partial genome	121	129	94	119		213	250	0.441315	0.484
	>OP536768.1:192591-194357 Monkeypox virus isolate 9000390, partial genome	121	129	94	119		213	250	0.441315	0.484
	>OP536765.1:192591-194357 Monkeypox virus isolate 9000387, partial genome	121	129	94	119		213	250	0.441315	0.484
	>OP536764.1:192590-194356 Monkeypox virus isolate 9000385, partial genome	121	129	94	119		213	250	0.441315	0.484
	>OP536763.1:192591-194357 Monkeypox virus isolate 9000384, partial genome	121	129	94	119		213	250	0.441315	0.484
	>OP536762.1:192591-194357 Monkeypox virus isolate 9000383, partial genome	121	129	94	119		213	250	0.441315	0.484
	>OP536761.1:192591-194357 Monkeypox virus isolate 9000382, partial genome	121	129	94	119		213	250	0.441315	0.484
	>OP536760.1:192591-194357 Monkeypox virus isolate 9000381, partial genome	121	129	94	119		213	250	0.441315	0.484
	>OP536759.1:192592-194358 Monkeypox virus isolate 9000380, partial genome	121	129	94	119		213	250	0.441315	0.484
	>OP536758.1:192591-194357 Monkeypox virus isolate 9000378, partial genome	121	129	94	119		213	250	0.441315	0.484
	>OP536757.1:192590-194356 Monkeypox virus isolate 9000377, partial genome	121	129	94	119		213	250	0.441315	0.484
	>OP536756.1:192591-194357 Monkeypox virus isolate 9000376, partial genome	121	129	94	119		213	250	0.441315	0.484
	>OP536755.1:192591-194357 Monkeypox virus isolate 9000375, partial genome	121	129	94	119		213	250	0.441315	0.484
	>OP536754.1:192591-194357 Monkeypox virus isolate 9000374, partial genome	121	129	94	119		213	250	0.441315	0.484
	>OP536752.1:192590-194356 Monkeypox virus isolate 9000372, partial genome	121	129	94	119		213	250	0.441315	0.484
	>OP536751.1:192590-194356 Monkeypox virus isolate 9000370, partial genome	121	129	94	119		213	250	0.441315	0.484
	>OP536750.1:192591-194357 Monkeypox virus isolate 9000369, partial genome	121	129	94	119		213	250	0.441315	0.484
	>OP536749.1:192592-194358 Monkeypox virus isolate 9000368, partial genome	121	129	94	119		213	250	0.441315	0.484
	>OP536748.1:192590-194356 Monkeypox virus isolate 9000366, partial genome	121	129	94	119		213	250	0.441315	0.484
	>OP536747.1:192591-194357 Monkeypox virus isolate 9000365, partial genome	121	129	94	119		213	250	0.441315	0.484
	>OP536746.1:192588-194354 Monkeypox virus isolate 9000364, partial genome	121	129	94	119		213	250	0.441315	0.484
	>OP536745.1:192527-194293 Monkeypox virus isolate MPXV-USA-IL-IDPH-084, partial genome	121	129	94	119		213	250	0.441315	0.484
	>OP536744.1:189924-191690 Monkeypox virus isolate MPXV-USA-IL-IDPH-083, partial genome	121	129	94	119		213	250	0.441315	0.484
	>OP536743.1:192416-194182 Monkeypox virus isolate MPXV-USA-IL-IDPH-082, partial genome	121	129	94	119		213	250	0.441315	0.484
	>OP536742.1:192527-194293 Monkeypox virus isolate MPXV-USA-IL-IDPH-081, partial genome	121	129	94	119		213	250	0.441315	0.484
	>OP536741.1:192527-194293 Monkeypox virus isolate MPXV-USA-IL-IDPH-080, partial genome	121	129	94	119		213	250	0.441315	0.484
	>OP536740.1:192262-194028 Monkeypox virus isolate MPXV-USA-IL-IDPH-079, partial genome	121	129	94	119		213	250	0.441315	0.484
	>OP536739.1:189924-191690 Monkeypox virus isolate MPXV-USA-IL-IDPH-078, partial genome	121	129	94	119		213	250	0.441315	0.484
	>OP536738.1:192527-194293 Monkeypox virus isolate MPXV-USA-IL-IDPH-077, partial genome	121	129	94	119		213	250	0.441315	0.484
	>OP536737.1:192508-194274 Monkeypox virus isolate MPXV-USA-IL-IDPH-076, partial genome	121	129	94	119		213	250	0.441315	0.484
	>OP536736.1:192527-194293 Monkeypox virus isolate MPXV-USA-IL-IDPH-075, partial genome	121	129	94	119		213	250	0.441315	0.484
	>OP536735.1:192527-194293 Monkeypox virus isolate MPXV-USA-IL-IDPH-074, partial genome	121	129	94	119		213	250	0.441315	0.484
	>OP536734.1:192527-194293 Monkeypox virus isolate MPXV-USA-IL-IDPH-073, partial genome	121	129	94	119		213	250	0.441315	0.484
	>OP536732.1:192527-194293 Monkeypox virus isolate MPXV-USA-IL-IDPH-071, partial genome	121	129	94	119		213	250	0.441315	0.484
	>OP536731.1:192527-194293 Monkeypox virus isolate MPXV-USA-IL-IDPH-070, partial genome	121	129	94	119		213	250	0.441315	0.484
	>OP536730.1:189924-191690 Monkeypox virus isolate MPXV-USA-IL-IDPH-069, partial genome	121	129	94	119		213	250	0.441315	0.484
	>OP536729.1:189924-191690 Monkeypox virus isolate MPXV-USA-IL-IDPH-068, partial genome	121	129	94	119		213	250	0.441315	0.484
	>OP536728.1:192527-194293 Monkeypox virus isolate MPXV-USA-IL-IDPH-067, partial genome	121	129	94	119		213	250	0.441315	0.484
	>OP536727.1:192527-194293 Monkeypox virus isolate MPXV-USA-IL-IDPH-066, partial genome	121	129	94	119		213	250	0.441315	0.484
	>OP536726.1:192527-194293 Monkeypox virus isolate MPXV-USA-IL-IDPH-065, partial genome	121	129	94	119		213	250	0.441315	0.484
	>OP536725.1:192527-194293 Monkeypox virus isolate MPXV-USA-IL-IDPH-064, partial genome	121	129	94	119		213	250	0.441315	0.484
	>OP536724.1:192527-194293 Monkeypox virus isolate MPXV-USA-IL-IDPH-063, partial genome	121	129	94	119		213	250	0.441315	0.484
	>OP536723.1:192244-194010 Monkeypox virus isolate MPXV-USA-IL-IDPH-062, partial genome	121	129	94	119		213	250	0.441315	0.484
	>OP536722.1:189894-191660 Monkeypox virus isolate MPXV-USA-IL-IDPH-061, partial genome	121	129	94	119		213	250	0.441315	0.484
	>OP536721.1:192527-194293 Monkeypox virus isolate MPXV-USA-IL-IDPH-060, partial genome	121	129	94	119		213	250	0.441315	0.484
	>OP536720.1:192527-194293 Monkeypox virus isolate MPXV-USA-IL-IDPH-059, partial genome	121	129	94	119		213	250	0.441315	0.484
	>OP536719.1:192497-194263 Monkeypox virus isolate MPXV-USA-IL-IDPH-058, partial genome	121	129	94	119		213	250	0.441315	0.484
	>OP536718.1:192527-194293 Monkeypox virus isolate MPXV-USA-IL-IDPH-057, partial genome	121	129	94	119		213	250	0.441315	0.484
	>OP536717.1:192527-194293 Monkeypox virus isolate MPXV-USA-IL-IDPH-056, partial genome	121	129	94	119		213	250	0.441315	0.484
	>OP536716.1:192527-194293 Monkeypox virus isolate MPXV-USA-IL-IDPH-055, partial genome	121	129	94	119		213	250	0.441315	0.484
	>OP536715.1:192527-194293 Monkeypox virus isolate MPXV-USA-IL-IDPH-054, partial genome	121	129	94	119		213	250	0.441315	0.484
	>OP536714.1:192527-194293 Monkeypox virus isolate MPXV-USA-IL-IDPH-053, partial genome	121	129	94	119		213	250	0.441315	0.484
	>OP536713.1:192150-193916 Monkeypox virus isolate MPXV-USA-IL-IDPH-052, partial genome	121	129	94	119		213	250	0.441315	0.484
	>OP536712.1:191879-193645 Monkeypox virus isolate MPXV-USA-IL-IDPH-051, partial genome	121	129	94	119		213	250	0.441315	0.484
	>OP536711.1:192527-194293 Monkeypox virus isolate MPXV-USA-IL-IDPH-050, partial genome	121	129	94	119		213	250	0.441315	0.484
	>OP536710.1:192527-194293 Monkeypox virus isolate MPXV-USA-IL-IDPH-049, partial genome	121	129	94	119		213	250	0.441315	0.484
	>OP536709.1:189924-191690 Monkeypox virus isolate MPXV-USA-IL-IDPH-048, partial genome	121	129	94	119		213	250	0.441315	0.484
	>OP536708.1:192527-194293 Monkeypox virus isolate MPXV-USA-IL-IDPH-047, partial genome	121	129	94	119		213	250	0.441315	0.484
	>OP536707.1:192527-194293 Monkeypox virus isolate MPXV-USA-IL-IDPH-046, partial genome	121	129	94	119		213	250	0.441315	0.484
	>OP536706.1:189924-191690 Monkeypox virus isolate MPXV-USA-IL-IDPH-045, partial genome	121	129	94	119		213	250	0.441315	0.484
	>OP536705.1:192527-194293 Monkeypox virus isolate MPXV-USA-IL-IDPH-044, partial genome	121	129	94	119		213	250	0.441315	0.484
	>OP536704.1:191492-193258 Monkeypox virus isolate MPXV-USA-IL-IDPH-043, partial genome	121	129	94	119		213	250	0.441315	0.484
	>OP536703.1:189924-191690 Monkeypox virus isolate MPXV-USA-IL-IDPH-042, partial genome	121	129	94	119		213	250	0.441315	0.484
	>OP536702.1:189926-191692 Monkeypox virus isolate MPXV-USA-IL-IDPH-041, partial genome	121	129	94	119		213	250	0.441315	0.484
	>OP536701.1:192527-194293 Monkeypox virus isolate MPXV-USA-IL-IDPH-040, partial genome	121	129	94	119		213	250	0.441315	0.484
	>OP536698.1:189920-191686 Monkeypox virus isolate MPXV-USA-IL-IDPH-037, partial genome	121	129	94	119		213	250	0.441315	0.484
	>OP536697.1:192527-194293 Monkeypox virus isolate MPXV-USA-IL-IDPH-036, partial genome	121	129	94	119		213	250	0.441315	0.484
	>OP536696.1:192527-194293 Monkeypox virus isolate MPXV-USA-IL-IDPH-035, partial genome	121	129	94	119		213	250	0.441315	0.484
	>OP536695.1:192527-194293 Monkeypox virus isolate MPXV-USA-IL-IDPH-034, partial genome	121	129	94	119		213	250	0.441315	0.484
	>OP536694.1:192527-194293 Monkeypox virus isolate MPXV-USA-IL-IDPH-033, partial genome	121	129	94	119		213	250	0.441315	0.484
	>OP536693.1:192419-194185 Monkeypox virus isolate MPXV-USA-IL-IDPH-032, partial genome	121	129	94	119		213	250	0.441315	0.484
	>OP536692.1:189924-191690 Monkeypox virus isolate MPXV-USA-IL-IDPH-031, partial genome	121	129	94	119		213	250	0.441315	0.484
	>OP536691.1:192527-194293 Monkeypox virus isolate MPXV-USA-IL-IDPH-030, partial genome	121	129	94	119		213	250	0.441315	0.484
	>OP536689.1:189913-191679 Monkeypox virus isolate MPXV-USA-IL-IDPH-028, partial genome	121	129	94	119		213	250	0.441315	0.484
	>OP536688.1:192527-194293 Monkeypox virus isolate MPXV-USA-IL-IDPH-027, partial genome	121	129	94	119		213	250	0.441315	0.484
	>OP536687.1:192527-194293 Monkeypox virus isolate MPXV-USA-IL-IDPH-026, partial genome	121	129	94	119		213	250	0.441315	0.484
	>OP536686.1:189924-191690 Monkeypox virus isolate MPXV-USA-IL-IDPH-025, partial genome	121	129	94	119		213	250	0.441315	0.484
	>OP536685.1:191256-193022 Monkeypox virus isolate MPXV-USA-IL-IDPH-024, partial genome	121	129	94	119		213	250	0.441315	0.484
	>OP536684.1:192527-194293 Monkeypox virus isolate MPXV-USA-IL-IDPH-023, partial genome	121	129	94	119		213	250	0.441315	0.484
	>OP536683.1:192527-194293 Monkeypox virus isolate MPXV-USA-IL-IDPH-022, partial genome	121	129	94	119		213	250	0.441315	0.484
	>OP536682.1:192527-194293 Monkeypox virus isolate MPXV-USA-IL-IDPH-021, partial genome	121	129	94	119		213	250	0.441315	0.484
	>OP536680.1:192525-194291 Monkeypox virus isolate MPXV-USA-IL-IDPH-019, partial genome	121	129	94	119		213	250	0.441315	0.484
	>OP536679.1:192481-194247 Monkeypox virus isolate MPXV-USA-IL-IDPH-018, partial genome	121	129	94	119		213	250	0.441315	0.484
	>OP536678.1:192527-194293 Monkeypox virus isolate MPXV-USA-IL-IDPH-017, partial genome	121	129	94	119		213	250	0.441315	0.484
	>OP536677.1:192527-194293 Monkeypox virus isolate MPXV-USA-IL-IDPH-016, partial genome	121	129	94	119		213	250	0.441315	0.484
	>OP536676.1:192527-194293 Monkeypox virus isolate MPXV-USA-IL-IDPH-015, partial genome	121	129	94	119		213	250	0.441315	0.484
	>OP536675.1:192262-194028 Monkeypox virus isolate MPXV-USA-IL-IDPH-014, partial genome	121	129	94	119		213	250	0.441315	0.484
	>OP536674.1:192527-194293 Monkeypox virus isolate MPXV-USA-IL-IDPH-013, partial genome	121	129	94	119		213	250	0.441315	0.484
	>OP536673.1:192128-193894 Monkeypox virus isolate MPXV-USA-IL-IDPH-012, partial genome	121	129	94	119		213	250	0.441315	0.484
	>OP536672.1:192521-194287 Monkeypox virus isolate MPXV-USA-IL-IDPH-011, partial genome	121	129	94	119		213	250	0.441315	0.484
	>OP536671.1:192527-194293 Monkeypox virus isolate MPXV-USA-IL-IDPH-010, partial genome	121	129	94	119		213	250	0.441315	0.484
	>OP536670.1:192396-194162 Monkeypox virus isolate MPXV-USA-IL-IDPH-009, partial genome	121	129	94	119		213	250	0.441315	0.484
	>OP536669.1:192527-194293 Monkeypox virus isolate MPXV-USA-IL-IDPH-008, partial genome	121	129	94	119		213	250	0.441315	0.484
	>OP536668.1:192527-194293 Monkeypox virus isolate MPXV-USA-IL-IDPH-007, partial genome	121	129	94	119		213	250	0.441315	0.484
	>OP536667.1:192436-194202 Monkeypox virus isolate MPXV-USA-IL-IDPH-006, partial genome	121	129	94	119		213	250	0.441315	0.484
	>OP536666.1:192523-194289 Monkeypox virus isolate MPXV-USA-IL-IDPH-005, partial genome	121	129	94	119		213	250	0.441315	0.484
	>OP536665.1:192510-194276 Monkeypox virus isolate MPXV-USA-IL-IDPH-004, partial genome	121	129	94	119		213	250	0.441315	0.484
	>OP536664.1:192527-194293 Monkeypox virus isolate MPXV-USA-IL-IDPH-003, partial genome	121	129	94	119		213	250	0.441315	0.484
	>OP536663.1:192527-194293 Monkeypox virus isolate MPXV-USA-IL-IDPH-002, partial genome	121	129	94	119		213	250	0.441315	0.484
	>OP536662.1:192527-194293 Monkeypox virus isolate MPXV-USA-IL-IDPH-001, partial genome	121	129	94	119		213	250	0.441315	0.484
	>OP531895.1:191758-193524 Monkeypox virus isolate B969965re, partial genome	121	129	94	119		213	250	0.441315	0.484
	>OP531894.1:191767-193533 Monkeypox virus isolate B969962RERE, partial genome	121	129	94	119		213	250	0.441315	0.484
	>OP531893.1:191766-193532 Monkeypox virus isolate B1221102, partial genome	121	129	94	119		213	250	0.441315	0.484
	>OP531892.1:191768-193534 Monkeypox virus isolate B1118457re, partial genome	121	129	94	119		213	250	0.441315	0.484
	>OP531891.1:191728-193494 Monkeypox virus isolate B1118450re, partial genome	121	129	94	119		213	250	0.441315	0.484
	>OP531888.1:191756-193522 Monkeypox virus isolate B1118313, partial genome	121	129	94	119		213	250	0.441315	0.484
	>OP531887.1:191752-193518 Monkeypox virus isolate B1118307, partial genome	121	129	94	119		213	250	0.441315	0.484
	>OP526862.1:190809-192575 Monkeypox virus isolate MPXV_USA_2022_DC0013, complete genome	121	129	94	119		213	250	0.441315	0.484
	>OP526861.1:206316-208082 Monkeypox virus isolate MPXV_USA_2022_FL0019, complete genome	121	129	94	119		213	250	0.441315	0.484
	>OP526860.1:202200-203966 Monkeypox virus isolate MPXV_USA_2022_RI0001, complete genome	121	129	94	119		213	250	0.441315	0.484
	>OP526859.1:190807-192573 Monkeypox virus isolate MPXV_USA_2022_MD0005, complete genome	121	129	94	119		213	250	0.441315	0.484
	>OP526858.1:195412-197178 Monkeypox virus isolate MPXV_USA_2022_FL0065, complete genome	121	129	94	119		213	250	0.441315	0.484
	>OP526856.1:200429-202195 Monkeypox virus isolate MPXV_USA_2022_MN0001, complete genome	121	129	94	119		213	250	0.441315	0.484
	>OP526855.1:191947-193713 Monkeypox virus isolate MPXV_USA_2022_NY0493, complete genome	121	129	94	119		213	250	0.441315	0.484
	>OP524012.1:192536-194302 Monkeypox virus isolate MPXV/Germany/2022/RKI410, complete genome	121	129	94	119		213	250	0.441315	0.484
	>OP524011.1:192537-194303 Monkeypox virus isolate MPXV/Germany/2022/RKI409, complete genome	121	129	94	119		213	250	0.441315	0.484
	>OP524010.1:192536-194302 Monkeypox virus isolate MPXV/Germany/2022/RKI408, complete genome	121	129	94	119		213	250	0.441315	0.484
	>OP524009.1:192536-194302 Monkeypox virus isolate MPXV/Germany/2022/RKI407, complete genome	121	129	94	119		213	250	0.441315	0.484
	>OP524008.1:192537-194303 Monkeypox virus isolate MPXV/Germany/2022/RKI406, complete genome	121	129	94	119		213	250	0.441315	0.484
	>OP524007.1:192536-194302 Monkeypox virus isolate MPXV/Germany/2022/RKI405, complete genome	121	129	94	119		213	250	0.441315	0.484
	>OP524006.1:192537-194303 Monkeypox virus isolate MPXV/Germany/2022/RKI404, partial genome	121	129	94	119		213	250	0.441315	0.484
	>OP524005.1:192537-194303 Monkeypox virus isolate MPXV/Germany/2022/RKI400, partial genome	121	129	94	119		213	250	0.441315	0.484
	>OP524004.1:192536-194302 Monkeypox virus isolate MPXV/Germany/2022/RKI403, complete genome	121	129	94	119		213	250	0.441315	0.484
	>OP524003.1:192536-194302 Monkeypox virus isolate MPXV/Germany/2022/RKI402, complete genome	121	129	94	119		213	250	0.441315	0.484
	>OP524001.1:192540-194306 Monkeypox virus isolate MPXV/Germany/2022/RKI399, complete genome	121	129	94	119		213	250	0.441315	0.484
	>OP524000.1:192536-194302 Monkeypox virus isolate MPXV/Germany/2022/RKI398, partial genome	121	129	94	119		213	250	0.441315	0.484
	>OP523999.1:192533-194299 Monkeypox virus isolate MPXV/Germany/2022/RKI396, complete genome	121	129	94	119		213	250	0.441315	0.484
	>OP523998.1:192537-194303 Monkeypox virus isolate MPXV/Germany/2022/RKI395, complete genome	121	129	94	119		213	250	0.441315	0.484
	>OP523997.1:192536-194302 Monkeypox virus isolate MPXV/Germany/2022/RKI394, complete genome	121	129	94	119		213	250	0.441315	0.484
	>OP523996.1:192537-194303 Monkeypox virus isolate MPXV/Germany/2022/RKI397, partial genome	121	129	94	119		213	250	0.441315	0.484
	>OP523995.1:192537-194303 Monkeypox virus isolate MPXV/Germany/2022/RKI393, complete genome	121	129	94	119		213	250	0.441315	0.484
	>OP523994.1:192537-194303 Monkeypox virus isolate MPXV/Germany/2022/RKI392, complete genome	121	129	94	119		213	250	0.441315	0.484
	>OP523993.1:192536-194302 Monkeypox virus isolate MPXV/Germany/2022/RKI391, complete genome	121	129	94	119		213	250	0.441315	0.484
	>OP523992.1:192536-194302 Monkeypox virus isolate MPXV/Germany/2022/RKI390, complete genome	121	129	94	119		213	250	0.441315	0.484
	>OP523991.1:192536-194302 Monkeypox virus isolate MPXV/Germany/2022/RKI389, partial genome	121	129	94	119		213	250	0.441315	0.484
	>OP523990.1:192536-194302 Monkeypox virus isolate MPXV/Germany/2022/RKI388, complete genome	121	129	94	119		213	250	0.441315	0.484
	>OP523989.1:192537-194303 Monkeypox virus isolate MPXV/Germany/2022/RKI387, complete genome	121	129	94	119		213	250	0.441315	0.484
	>OP523988.1:192536-194302 Monkeypox virus isolate MPXV/Germany/2022/RKI386, complete genome	121	129	94	119		213	250	0.441315	0.484
	>OP523987.1:192537-194303 Monkeypox virus isolate MPXV/Germany/2022/RKI385, complete genome	121	129	94	119		213	250	0.441315	0.484
	>OP523986.1:192537-194303 Monkeypox virus isolate MPXV/Germany/2022/RKI384, complete genome	121	129	94	119		213	250	0.441315	0.484
	>OP523984.1:191624-193390 Monkeypox virus isolate MPXV/Germany/2022/RKI382, complete genome	121	129	94	119		213	250	0.441315	0.484
	>OP523983.1:192539-194305 Monkeypox virus isolate MPXV/Germany/2022/RKI381, complete genome	121	129	94	119		213	250	0.441315	0.484
	>OP523982.1:192536-194302 Monkeypox virus isolate MPXV/Germany/2022/RKI380, complete genome	121	129	94	119		213	250	0.441315	0.484
	>OP523981.1:192537-194303 Monkeypox virus isolate MPXV/Germany/2022/RKI379, complete genome	121	129	94	119		213	250	0.441315	0.484
	>OP523980.1:192536-194302 Monkeypox virus isolate MPXV/Germany/2022/RKI378, complete genome	121	129	94	119		213	250	0.441315	0.484
	>OP523979.1:192568-194334 Monkeypox virus isolate MPXV/Germany/2022/RKI377, complete genome	121	129	94	119		213	250	0.441315	0.484
	>OX044339.2:193832-195598 Monkeypox virus isolate MPXV_345_R_SP_2022 genome assembly, chromosome: MPXV_345_R_SP_2022	121	129	94	119		213	250	0.441315	0.484
	>OP442570.2:191577-193343 Monkeypox virus isolate hMPX/Human/USA/CA-LACPHL-MA00082/2022, partial genome	121	129	94	119		213	250	0.441315	0.484
	>OP442561.2:190494-192260 Monkeypox virus isolate hMPX/Human/USA/CA-LACPHL-MA00076/2022, partial genome	121	129	94	119		213	250	0.441315	0.484
	>OP442555.2:190494-192260 Monkeypox virus isolate hMPX/Human/USA/CA-LACPHL-MA00073/2022, partial genome	121	129	94	119		213	250	0.441315	0.484
	>OP440606.2:191557-193323 Monkeypox virus isolate hMPX/Human/USA/CA-LACPHL-MA00064/2022, partial genome	121	129	94	119		213	250	0.441315	0.484
	>OP440595.2:190494-192260 Monkeypox virus isolate hMPX/Human/USA/CA-LACPHL-MA00015/2022, partial genome	121	129	94	119		213	250	0.441315	0.484
	>OX336038.1:192506-194272 Monkeypox virus isolate RNA genome assembly, complete genome: monopartite	121	129	94	119		213	250	0.441315	0.484
	>OX336004.1:192500-194266 Monkeypox virus isolate RNA genome assembly, complete genome: monopartite	121	129	94	119		213	250	0.441315	0.484
	>OP431829.2:192593-194359 Monkeypox virus isolate MPXV22/human/USA-NE-199, complete genome	121	129	94	119		213	250	0.441315	0.484
	>OP431828.2:192593-194359 Monkeypox virus isolate MPXV22/human/USA-NE-181, complete genome	121	129	94	119		213	250	0.441315	0.484
	>OP431827.2:192593-194359 Monkeypox virus isolate MPXV22/human/USA-NE-176, complete genome	121	129	94	119		213	250	0.441315	0.484
	>OP431826.2:192593-194359 Monkeypox virus isolate MPXV22/human/USA-NE-154, complete genome	121	129	94	119		213	250	0.441315	0.484
	>OP431825.2:192593-194359 Monkeypox virus isolate MPXV22/human/USA-NE-127, complete genome	121	129	94	119		213	250	0.441315	0.484
	>OP314961.2:192576-194342 Monkeypox virus isolate MPXV22/human/USA-NE-152, complete genome	121	129	94	119		213	250	0.441315	0.484
	>OP314960.2:192576-194342 Monkeypox virus isolate MPXV22/human/USA-NE-115, complete genome	121	129	94	119		213	250	0.441315	0.484
	>OP314959.2:192593-194359 Monkeypox virus isolate MPXV22/human/USA-NE-111, complete genome	121	129	94	119		213	250	0.441315	0.484
	>OP314957.2:192593-194359 Monkeypox virus isolate MPXV22/human/USA-NE-83, complete genome	121	129	94	119		213	250	0.441315	0.484
	>OP171925.2:192576-194342 Monkeypox virus isolate MPXV22/human/USA-NE-75, complete genome	121	129	94	119		213	250	0.441315	0.484
	>OP171924.2:192593-194359 Monkeypox virus isolate MPXV22/human/USA-NE-63, complete genome	121	129	94	119		213	250	0.441315	0.484
	>OP171923.2:192576-194342 Monkeypox virus isolate MPXV22/human/USA-NE-48, complete genome	121	129	94	119		213	250	0.441315	0.484
	>OP171922.2:192576-194342 Monkeypox virus isolate MPXV22/human/USA-NE-44, complete genome	121	129	94	119		213	250	0.441315	0.484
	>OP171921.2:192576-194342 Monkeypox virus isolate MPXV22/human/USA-NE-43, complete genome	121	129	94	119		213	250	0.441315	0.484
	>OP171920.2:192576-194342 Monkeypox virus isolate MPXV22/human/USA-NE-31, complete genome	121	129	94	119		213	250	0.441315	0.484
	>OP171919.2:192576-194342 Monkeypox virus isolate MPXV22/human/USA-NE-25, complete genome	121	129	94	119		213	250	0.441315	0.484
	>OP351287.2:192572-194338 Monkeypox virus isolate MPXV22/human/USA-OK-149, complete genome	121	129	94	119		213	250	0.441315	0.484
	>OP351286.2:192573-194339 Monkeypox virus isolate MPXV22/human/USA-OK-134, complete genome	121	129	94	119		213	250	0.441315	0.484
	>OP351285.2:192593-194359 Monkeypox virus isolate MPXV22/human/USA-OK-86, complete genome	121	129	94	119		213	250	0.441315	0.484
	>OP351284.2:192576-194342 Monkeypox virus isolate MPXV22/human/USA-OK-69, complete genome	121	129	94	119		213	250	0.441315	0.484
	>OP351283.2:192576-194342 Monkeypox virus isolate MPXV22/human/USA-OK-68, complete genome	121	129	94	119		213	250	0.441315	0.484
	>OP351282.2:192593-194359 Monkeypox virus isolate MPXV22/human/USA-OK-67, complete genome	121	129	94	119		213	250	0.441315	0.484
	>OP351281.2:192593-194359 Monkeypox virus isolate MPXV22/human/USA-OK-66, complete genome	121	129	94	119		213	250	0.441315	0.484
	>OP351280.2:192593-194359 Monkeypox virus isolate MPXV22/human/USA-OK-61, complete genome	121	129	94	119		213	250	0.441315	0.484
	>OP351279.2:192576-194342 Monkeypox virus isolate MPXV22/human/USA-OK-41, complete genome	121	129	94	119		213	250	0.441315	0.484
	>OP351278.2:192576-194342 Monkeypox virus isolate MPXV22/human/USA-OK-21, complete genome	121	129	94	119		213	250	0.441315	0.484
	>OP484696.1:192536-194302 Monkeypox virus isolate MPXV/Germany/2022/RKI344, complete genome	121	129	94	119		213	250	0.441315	0.484
	>OP484695.1:192536-194302 Monkeypox virus isolate MPXV/Germany/2022/RKI342, complete genome	121	129	94	119		213	250	0.441315	0.484
	>OP484694.1:192536-194302 Monkeypox virus isolate MPXV/Germany/2022/RKI373, complete genome	121	129	94	119		213	250	0.441315	0.484
	>OP484693.1:192536-194302 Monkeypox virus isolate MPXV/Germany/2022/RKI372, partial genome	121	129	94	119		213	250	0.441315	0.484
	>OP484692.1:192536-194302 Monkeypox virus isolate MPXV/Germany/2022/RKI371, partial genome	121	129	94	119		213	250	0.441315	0.484
	>OP484691.1:192537-194303 Monkeypox virus isolate MPXV/Germany/2022/RKI370, complete genome	121	129	94	119		213	250	0.441315	0.484
	>OP484690.1:192536-194302 Monkeypox virus isolate MPXV/Germany/2022/RKI369, partial genome	121	129	94	119		213	250	0.441315	0.484
	>OP484689.1:192536-194302 Monkeypox virus isolate MPXV/Germany/2022/RKI368, partial genome	121	129	94	119		213	250	0.441315	0.484
	>OP484688.1:192537-194303 Monkeypox virus isolate MPXV/Germany/2022/RKI367, partial genome	121	129	94	119		213	250	0.441315	0.484
	>OP484687.1:192536-194302 Monkeypox virus isolate MPXV/Germany/2022/RKI366, complete genome	121	129	94	119		213	250	0.441315	0.484
	>OP484686.1:192537-194303 Monkeypox virus isolate MPXV/Germany/2022/RKI365, partial genome	121	129	94	119		213	250	0.441315	0.484
	>OP484685.1:192537-194303 Monkeypox virus isolate MPXV/Germany/2022/RKI364, partial genome	121	129	94	119		213	250	0.441315	0.484
	>OP484684.1:192536-194302 Monkeypox virus isolate MPXV/Germany/2022/RKI363, complete genome	121	129	94	119		213	250	0.441315	0.484
	>OP484683.1:192537-194303 Monkeypox virus isolate MPXV/Germany/2022/RKI362, complete genome	121	129	94	119		213	250	0.441315	0.484
	>OP484682.1:192536-194302 Monkeypox virus isolate MPXV/Germany/2022/RKI361, complete genome	121	129	94	119		213	250	0.441315	0.484
	>OP484681.1:192536-194302 Monkeypox virus isolate MPXV/Germany/2022/RKI360, complete genome	121	129	94	119		213	250	0.441315	0.484
	>OP484680.1:192536-194302 Monkeypox virus isolate MPXV/Germany/2022/RKI359, complete genome	121	129	94	119		213	250	0.441315	0.484
	>OP484679.1:192537-194303 Monkeypox virus isolate MPXV/Germany/2022/RKI358, complete genome	121	129	94	119		213	250	0.441315	0.484
	>OP484678.1:192537-194303 Monkeypox virus isolate MPXV/Germany/2022/RKI357, complete genome	121	129	94	119		213	250	0.441315	0.484
	>OP484677.1:192537-194303 Monkeypox virus isolate MPXV/Germany/2022/RKI356, complete genome	121	129	94	119		213	250	0.441315	0.484
	>OP484676.1:192570-194336 Monkeypox virus isolate MPXV/Germany/2022/RKI355, complete genome	121	129	94	119		213	250	0.441315	0.484
	>OP484675.1:192536-194302 Monkeypox virus isolate MPXV/Germany/2022/RKI354, complete genome	121	129	94	119		213	250	0.441315	0.484
	>OP484674.1:192536-194302 Monkeypox virus isolate MPXV/Germany/2022/RKI353, complete genome	121	129	94	119		213	250	0.441315	0.484
	>OP484673.1:191623-193389 Monkeypox virus isolate MPXV/Germany/2022/RKI352, complete genome	121	129	94	119		213	250	0.441315	0.484
	>OP484672.1:192537-194303 Monkeypox virus isolate MPXV/Germany/2022/RKI351, complete genome	121	129	94	119		213	250	0.441315	0.484
	>OP484671.1:192536-194302 Monkeypox virus isolate MPXV/Germany/2022/RKI350, complete genome	121	129	94	119		213	250	0.441315	0.484
	>OP484670.1:192536-194302 Monkeypox virus isolate MPXV/Germany/2022/RKI349, complete genome	121	129	94	119		213	250	0.441315	0.484
	>OP484669.1:192537-194303 Monkeypox virus isolate MPXV/Germany/2022/RKI348, complete genome	121	129	94	119		213	250	0.441315	0.484
	>OP484668.1:192536-194302 Monkeypox virus isolate MPXV/Germany/2022/RKI347, complete genome	121	129	94	119		213	250	0.441315	0.484
	>OP484667.1:192536-194302 Monkeypox virus isolate MPXV/Germany/2022/RKI346, complete genome	121	129	94	119		213	250	0.441315	0.484
	>OP484666.1:192536-194302 Monkeypox virus isolate MPXV/Germany/2022/RKI345, complete genome	121	129	94	119		213	250	0.441315	0.484
	>OP484665.1:192536-194302 Monkeypox virus isolate MPXV/Germany/2022/RKI343, partial genome	121	129	94	119		213	250	0.441315	0.484
	>OP484664.1:192536-194302 Monkeypox virus isolate MPXV/Germany/2022/RKI341, partial genome	121	129	94	119		213	250	0.441315	0.484
	>OP484663.1:192536-194302 Monkeypox virus isolate MPXV/Germany/2022/RKI340, complete genome	121	129	94	119		213	250	0.441315	0.484
	>OP484341.1:192596-194362 Monkeypox virus isolate MPXV22/human/USA-OK-180, complete genome	121	129	94	119		213	250	0.441315	0.484
	>OP484340.1:192593-194359 Monkeypox virus isolate MPXV22/human/USA-OK-104, complete genome	121	129	94	119		213	250	0.441315	0.484
	>OP480421.1:192385-194151 Monkeypox virus isolate hMPXV/USA/NC-UNC-0022/2022, partial genome	121	129	94	119		213	250	0.441315	0.484
	>OP480420.1:192176-193942 Monkeypox virus isolate hMPXV/USA/NC-UNC-0021/2022, partial genome	121	129	94	119		213	250	0.441315	0.484
	>OP480419.1:192400-194166 Monkeypox virus isolate hMPXV/USA/NC-UNC-0020/2022, partial genome	121	129	94	119		213	250	0.441315	0.484
	>OP480418.1:192432-194198 Monkeypox virus isolate hMPXV/USA/NC-UNC-0019/2022, partial genome	121	129	94	119		213	250	0.441315	0.484
	>OP480417.1:192450-194216 Monkeypox virus isolate hMPXV/USA/NC-UNC-0018/2022, partial genome	121	129	94	119		213	250	0.441315	0.484
	>OP480416.1:192447-194213 Monkeypox virus isolate hMPXV/USA/NC-UNC-0017/2022, partial genome	121	129	94	119		213	250	0.441315	0.484
	>OP480415.1:192473-194239 Monkeypox virus isolate hMPXV/USA/NC-UNC-0015/2022, partial genome	121	129	94	119		213	250	0.441315	0.484
	>OP480414.1:192001-193767 Monkeypox virus isolate hMPXV/USA/NC-UNC-0014/2022, partial genome	121	129	94	119		213	250	0.441315	0.484
	>OP480413.1:192446-194212 Monkeypox virus isolate hMPXV/USA/NC-UNC-0013/2022, partial genome	121	129	94	119		213	250	0.441315	0.484
	>OP480412.1:192391-194157 Monkeypox virus isolate hMPXV/USA/NC-UNC-0012/2022, partial genome	121	129	94	119		213	250	0.441315	0.484
	>OP480411.1:192352-194118 Monkeypox virus isolate hMPXV/USA/NC-UNC-0011/2022, partial genome	121	129	94	119		213	250	0.441315	0.484
	>OP480410.1:192451-194217 Monkeypox virus isolate hMPXV/USA/NC-UNC-0009/2022, partial genome	121	129	94	119		213	250	0.441315	0.484
	>OP480409.1:192363-194129 Monkeypox virus isolate hMPXV/USA/NC-UNC-0008/2022, partial genome	121	129	94	119		213	250	0.441315	0.484
	>OP480408.1:192447-194213 Monkeypox virus isolate hMPXV/USA/NC-UNC-0007/2022, partial genome	121	129	94	119		213	250	0.441315	0.484
	>OP480407.1:192452-194218 Monkeypox virus isolate hMPXV/USA/NC-UNC-0006/2022, partial genome	121	129	94	119		213	250	0.441315	0.484
	>OP480406.1:192195-193961 Monkeypox virus isolate hMPXV/USA/NC-UNC-0005/2022, partial genome	121	129	94	119		213	250	0.441315	0.484
	>OP480405.1:192521-194287 Monkeypox virus isolate hMPXV/USA/NC-UNC-0004/2022, partial genome	121	129	94	119		213	250	0.441315	0.484
	>OP480404.1:192594-194360 Monkeypox virus isolate hMPXV/USA/NC-UNC-0003/2022, partial genome	121	129	94	119		213	250	0.441315	0.484
	>OP477457.1:192126-193892 Monkeypox virus isolate ANT-LDSP-ANT-MPX-23266, partial genome	121	129	94	119		213	250	0.441315	0.484
	>OP477456.1:192126-193892 Monkeypox virus isolate ANT-LDSP-ANT-MPX-23315-L, partial genome	121	129	94	119		213	250	0.441315	0.484
	>OP477455.1:189903-191669 Monkeypox virus isolate ANT-LDSP-ANT-MPX-23285-L, partial genome	121	129	94	119		213	250	0.441315	0.484
	>OP477454.1:192126-193892 Monkeypox virus isolate ANT-LDSP-ANT-MPX-23267-O, partial genome	121	129	94	119		213	250	0.441315	0.484
	>OP477453.1:192512-194278 Monkeypox virus isolate ANT-LDSP-ANT-MPX-23188-L, partial genome	121	129	94	119		213	250	0.441315	0.484
	>OP477452.1:192512-194278 Monkeypox virus isolate ANT-LDSP-ANT-MPX-23265-C, partial genome	121	129	94	119		213	250	0.441315	0.484
	>OP477451.1:192126-193892 Monkeypox virus isolate ANT-LDSP-ANT-MPX-23202-C, partial genome	121	129	94	119		213	250	0.441315	0.484
	>OP477450.1:192512-194278 Monkeypox virus isolate ANT-LDSP-ANT-MPX-23114-C, partial genome	121	129	94	119		213	250	0.441315	0.484
	>OP477449.1:189904-191670 Monkeypox virus isolate ANT-LDSP-ANT-MPX-23110-C, partial genome	121	129	94	119		213	250	0.441315	0.484
	>OP477448.1:189904-191670 Monkeypox virus isolate ANT-LDSP-ANT-MPX-23106-L, partial genome	121	129	94	119		213	250	0.441315	0.484
	>OP477447.1:192512-194278 Monkeypox virus isolate ANT-LDSP-ANT-MPX-23062-L, partial genome	121	129	94	119		213	250	0.441315	0.484
	>OP477446.1:189904-191670 Monkeypox virus isolate ANT-LDSP-ANT-MPX-22980, partial genome	121	129	94	119		213	250	0.441315	0.484
	>OP477445.1:189904-191670 Monkeypox virus isolate ANT-LDSP-ANT-MPX-22816-L, partial genome	121	129	94	119		213	250	0.441315	0.484
	>OP477444.1:189904-191670 Monkeypox virus isolate ANT-LDSP-ANT-MPX-22815-L, partial genome	121	129	94	119		213	250	0.441315	0.484
	>OP470374.1:192197-193963 Monkeypox virus isolate hMPXV/USA/NC-UNC-0001/2022, partial genome	121	129	94	119		213	250	0.441315	0.484
	>OP414381.2:191093-192859 Monkeypox virus isolate Monkeypox/PT0354/2022, partial genome	121	129	94	119		213	250	0.441315	0.484
	>OP414367.2:191093-192859 Monkeypox virus isolate Monkeypox/PT0338/2022, partial genome	121	129	94	119		213	250	0.441315	0.484
	>OP414359.2:191314-193080 Monkeypox virus isolate Monkeypox/PT0327/2022, partial genome	121	129	94	119		213	250	0.441315	0.484
	>OP414353.2:191314-193080 Monkeypox virus isolate Monkeypox/PT0321/2022, partial genome	121	129	94	119		213	250	0.441315	0.484
	>OP414351.2:191277-193043 Monkeypox virus isolate Monkeypox/PT0319/2022, partial genome	121	129	94	119		213	250	0.441315	0.484
	>OP414347.2:191335-193101 Monkeypox virus isolate Monkeypox/PT0314/2022, partial genome	121	129	94	119		213	250	0.441315	0.484
	>OP414341.2:191296-193062 Monkeypox virus isolate Monkeypox/PT0307/2022, partial genome	121	129	94	119		213	250	0.441315	0.484
	>OP414320.2:191314-193080 Monkeypox virus isolate Monkeypox/PT0281/2022, partial genome	121	129	94	119		213	250	0.441315	0.484
	>OP414315.2:191310-193076 Monkeypox virus isolate Monkeypox/PT0275/2022, partial genome	121	129	94	119		213	250	0.441315	0.484
	>OP414296.2:191304-193070 Monkeypox virus isolate Monkeypox/PT0255/2022, partial genome	121	129	94	119		213	250	0.441315	0.484
	>OP414294.2:190903-192669 Monkeypox virus isolate Monkeypox/PT0253/2022, partial genome	121	129	94	119		213	250	0.441315	0.484
	>OP414293.2:190909-192675 Monkeypox virus isolate Monkeypox/PT0252/2022, partial genome	121	129	94	119		213	250	0.441315	0.484
	>OP414292.2:190914-192680 Monkeypox virus isolate Monkeypox/PT0251/2022, partial genome	121	129	94	119		213	250	0.441315	0.484
	>OP414287.2:191229-192995 Monkeypox virus isolate Monkeypox/PT0243/2022, partial genome	121	129	94	119		213	250	0.441315	0.484
	>OP414285.2:191282-193048 Monkeypox virus isolate Monkeypox/PT0241/2022, partial genome	121	129	94	119		213	250	0.441315	0.484
	>OP324546.2:191282-193048 Monkeypox virus isolate Monkeypox/PT0238/2022, partial genome	121	129	94	119		213	250	0.441315	0.484
	>OP324544.2:190891-192657 Monkeypox virus isolate Monkeypox/PT0236/2022, partial genome	121	129	94	119		213	250	0.441315	0.484
	>OP324538.2:191190-192956 Monkeypox virus isolate Monkeypox/PT0229/2022, partial genome	121	129	94	119		213	250	0.441315	0.484
	>OP324533.2:191224-192990 Monkeypox virus isolate Monkeypox/PT0223/2022, partial genome	121	129	94	119		213	250	0.441315	0.484
	>OP324521.2:190958-192724 Monkeypox virus isolate Monkeypox/PT0211/2022, partial genome	121	129	94	119		213	250	0.441315	0.484
	>OP324507.2:191249-193015 Monkeypox virus isolate Monkeypox/PT0194/2022, partial genome	121	129	94	119		213	250	0.441315	0.484
	>OP324453.2:191093-192859 Monkeypox virus isolate Monkeypox/PT0129/2022, partial genome	121	129	94	119		213	250	0.441315	0.484
	>OP245352.2:191246-193012 Monkeypox virus isolate MPX/PT0119/2022, partial genome	121	129	94	119		213	250	0.441315	0.484
	>OP245344.2:190892-192658 Monkeypox virus isolate MPX/PT0110/2022, partial genome	121	129	94	119		213	250	0.441315	0.484
	>ON950045.2:186470-188236 Monkeypox virus isolate MPXV/ITM_pt_31/Belgium/27-May-2022, partial genome	121	129	94	119		213	250	0.441315	0.484
	>OP459220.1:192497-194263 Monkeypox virus isolate ANT-LDSP-ANT-MPX-23697-L, partial genome	121	129	94	119		213	250	0.441315	0.484
	>OP459219.1:189904-191670 Monkeypox virus isolate ANT-LDSP-ANT-MPX-23683-L, partial genome	121	129	94	119		213	250	0.441315	0.484
	>OP459218.1:192512-194278 Monkeypox virus isolate ANT-LDSP-ANT-MPX-23655-L, partial genome	121	129	94	119		213	250	0.441315	0.484
	>OP459217.1:192512-194278 Monkeypox virus isolate ANT-LDSP-ANT-MPX-23654-O, partial genome	121	129	94	119		213	250	0.441315	0.484
	>OP459216.1:192126-193892 Monkeypox virus isolate ANT-LDSP-ANT-MPX-23651-L, partial genome	121	129	94	119		213	250	0.441315	0.484
	>OP459215.1:192126-193892 Monkeypox virus isolate ANT-LDSP-ANT-MPX-23645-L, partial genome	121	129	94	119		213	250	0.441315	0.484
	>OP459214.1:192113-193879 Monkeypox virus isolate ANT-LDSP-ANT-MPX-23631-L, partial genome	121	129	94	119		213	250	0.441315	0.484
	>OP459213.1:192126-193892 Monkeypox virus isolate ANT-LDSP-ANT-MPX-23628-C, partial genome	121	129	94	119		213	250	0.441315	0.484
	>OP459212.1:189903-191669 Monkeypox virus isolate ANT-LDSP-ANT-MPX-23603-O, partial genome	121	129	94	119		213	250	0.441315	0.484
	>OP459211.1:192512-194278 Monkeypox virus isolate ANT-LDSP-ANT-MPX-23596-O, partial genome	121	129	94	119		213	250	0.441315	0.484
	>OP459210.1:192126-193892 Monkeypox virus isolate ANT-LDSP-ANT-MPX-23553-C, partial genome	121	129	94	119		213	250	0.441315	0.484
	>OP459209.1:192126-193892 Monkeypox virus isolate ANT-LDSP-ANT-MPX-23551-O, partial genome	121	129	94	119		213	250	0.441315	0.484
	>OP459202.1:192610-194376 Monkeypox virus isolate MPXV_USA_2022_GA0005, complete genome	121	129	94	119		213	250	0.441315	0.484
	>OP451016.1:192602-194368 Monkeypox virus isolate MPXV_USA_2022_CA0043	121	129	94	119		213	250	0.441315	0.484
	>OP451015.1:192628-194394 Monkeypox virus isolate MPXV_USA_2022_CA0044	121	129	94	119		213	250	0.441315	0.484
	>OP451014.1:192747-194513 Monkeypox virus isolate MPXV_USA_2022_CA0056	121	129	94	119		213	250	0.441315	0.484
	>OP451013.1:192608-194374 Monkeypox virus isolate MPXV_USA_2022_CA0057	121	129	94	119		213	250	0.441315	0.484
	>OP451012.1:192554-194320 Monkeypox virus isolate MPXV_USA_2022_CA0055	121	129	94	119		213	250	0.441315	0.484
	>OP451011.1:192619-194385 Monkeypox virus isolate MPXV_USA_2022_CT0001	121	129	94	119		213	250	0.441315	0.484
	>OP451010.1:192633-194399 Monkeypox virus isolate MPXV_USA_2022_DC0011	121	129	94	119		213	250	0.441315	0.484
	>OP451009.1:192550-194316 Monkeypox virus isolate MPXV_USA_2022_CT0002	121	129	94	119		213	250	0.441315	0.484
	>OP451008.1:192580-194346 Monkeypox virus isolate MPXV_USA_2022_CT0003	121	129	94	119		213	250	0.441315	0.484
	>OP451007.1:192611-194377 Monkeypox virus isolate MPXV_USA_2022_GA0009	121	129	94	119		213	250	0.441315	0.484
	>OP451006.1:192615-194381 Monkeypox virus isolate MPXV_USA_2022_GA0012	121	129	94	119		213	250	0.441315	0.484
	>OP451005.1:192530-194296 Monkeypox virus isolate MPXV_USA_2022_LA0001	121	129	94	119		213	250	0.441315	0.484
	>OP451004.1:192596-194362 Monkeypox virus isolate MPXV_USA_2022_MN0005	121	129	94	119		213	250	0.441315	0.484
	>OP451003.1:192535-194301 Monkeypox virus isolate MPXV_USA_2022_MN0006	121	129	94	119		213	250	0.441315	0.484
	>OP451002.1:192611-194377 Monkeypox virus isolate MPXV_USA_2022_NC0006	121	129	94	119		213	250	0.441315	0.484
	>OP451001.1:192592-194358 Monkeypox virus isolate MPXV_USA_2022_NJ0002	121	129	94	119		213	250	0.441315	0.484
	>OP451000.1:192607-194373 Monkeypox virus isolate MPXV_USA_2022_NJ0018	121	129	94	119		213	250	0.441315	0.484
	>OP450999.1:192543-194309 Monkeypox virus isolate MPXV_USA_2022_NJ0016	121	129	94	119		213	250	0.441315	0.484
	>OP450998.1:192601-194367 Monkeypox virus isolate MPXV_USA_2022_SC0002	121	129	94	119		213	250	0.441315	0.484
	>OP450996.1:192600-194366 Monkeypox virus isolate MPXV_USA_2022_TN0002	121	129	94	119		213	250	0.441315	0.484
	>OP450995.1:192581-194347 Monkeypox virus isolate MPXV_USA_2022_TN0001	121	129	94	119		213	250	0.441315	0.484
	>OP450994.1:192623-194389 Monkeypox virus isolate MPXV_USA_2022_IL0045	121	129	94	119		213	250	0.441315	0.484
	>OP450993.1:192425-194191 Monkeypox virus isolate MPXV_USA_2022_NC0004	121	129	94	119		213	250	0.441315	0.484
	>OP450992.1:192615-194381 Monkeypox virus isolate MPXV_USA_2022_TN0005	121	129	94	119		213	250	0.441315	0.484
	>OP450991.1:192583-194349 Monkeypox virus isolate MPXV_USA_2022_TX0018	121	129	94	119		213	250	0.441315	0.484
	>OP450990.1:192855-194621 Monkeypox virus isolate MPXV_USA_2022_NV0001	121	129	94	119		213	250	0.441315	0.484
	>OP450989.1:192594-194360 Monkeypox virus isolate MPXV_USA_2022_NV0002	121	129	94	119		213	250	0.441315	0.484
	>OP450988.1:192616-194382 Monkeypox virus isolate MPXV_USA_2022_TN0004	121	129	94	119		213	250	0.441315	0.484
	>OP450987.1:192610-194376 Monkeypox virus isolate MPXV_USA_2022_WA0009	121	129	94	119		213	250	0.441315	0.484
	>OP450986.1:192616-194382 Monkeypox virus isolate MPXV_USA_2022_TX0015	121	129	94	119		213	250	0.441315	0.484
	>OP450985.1:192601-194367 Monkeypox virus isolate MPXV_USA_2022_TX0019	121	129	94	119		213	250	0.441315	0.484
	>OP442947.1:192579-194345 Monkeypox virus isolate MpxV/human/USA/WA-UW-088793/2022, complete genome	121	129	94	119		213	250	0.441315	0.484
	>OP442946.1:192582-194348 Monkeypox virus isolate MpxV/human/USA/WA-UW-085393/2022, complete genome	121	129	94	119		213	250	0.441315	0.484
	>OP442945.1:192579-194345 Monkeypox virus isolate MpxV/human/USA/WA-UW-083698/2022, complete genome	121	129	94	119		213	250	0.441315	0.484
	>OP442944.1:192582-194348 Monkeypox virus isolate MpxV/human/USA/WA-UW-081469/2022, partial genome	121	129	94	119		213	250	0.441315	0.484
	>OP442943.1:192573-194339 Monkeypox virus isolate MpxV/human/USA/WA-UW-086026/2022, partial genome	121	129	94	119		213	250	0.441315	0.484
	>OP442942.1:192574-194340 Monkeypox virus isolate MpxV/human/USA/WA-UW-084331/2022, complete genome	121	129	94	119		213	250	0.441315	0.484
	>OP442941.1:192574-194340 Monkeypox virus isolate MpxV/human/USA/WA-UW-082488/2022, complete genome	121	129	94	119		213	250	0.441315	0.484
	>OP442940.1:192580-194346 Monkeypox virus isolate MpxV/human/USA/OH-UW-086376/2022, complete genome	121	129	94	119		213	250	0.441315	0.484
	>OP442939.1:192567-194333 Monkeypox virus isolate MpxV/human/USA/OH-UW-078962/2022, complete genome	121	129	94	119		213	250	0.441315	0.484
	>OP442938.1:192574-194340 Monkeypox virus isolate MpxV/human/USA/OH-UW-071048/2022, complete genome	121	129	94	119		213	250	0.441315	0.484
	>OP442937.1:192567-194333 Monkeypox virus isolate MpxV/human/USA/OH-UW-070832/2022, complete genome	121	129	94	119		213	250	0.441315	0.484
	>OP442936.1:192572-194338 Monkeypox virus isolate MpxV/human/USA/OH-UW-070197/2022, complete genome	121	129	94	119		213	250	0.441315	0.484
	>OP442569.1:192147-193913 Monkeypox virus isolate hMPX/Human/USA/CA-LACPHL-MA00090/2022, partial genome	121	129	94	119		213	250	0.441315	0.484
	>OP442568.1:192177-193943 Monkeypox virus isolate hMPX/Human/USA/CA-LACPHL-MA00040/2022, partial genome	121	129	94	119		213	250	0.441315	0.484
	>OP442567.1:191766-193532 Monkeypox virus isolate hMPX/Human/USA/CA-LACPHL-MA00095/2022, partial genome	121	129	94	119		213	250	0.441315	0.484
	>OP442566.1:191763-193529 Monkeypox virus isolate hMPX/Human/USA/CA-LACPHL-MA00077/2022, partial genome	121	129	94	119		213	250	0.441315	0.484
	>OP442565.1:192169-193935 Monkeypox virus isolate hMPX/Human/USA/CA-LACPHL-MA00097/2022, partial genome	121	129	94	119		213	250	0.441315	0.484
	>OP442564.1:192060-193826 Monkeypox virus isolate hMPX/Human/USA/CA-LACPHL-MA00096/2022, partial genome	121	129	94	119		213	250	0.441315	0.484
	>OP442563.1:192178-193944 Monkeypox virus isolate hMPX/Human/USA/CA-LACPHL-MA00094/2022, partial genome	121	129	94	119		213	250	0.441315	0.484
	>OP442562.1:191764-193530 Monkeypox virus isolate hMPX/Human/USA/CA-LACPHL-MA00093/2022, partial genome	121	129	94	119		213	250	0.441315	0.484
	>OP442560.1:192105-193871 Monkeypox virus isolate hMPX/Human/USA/CA-LACPHL-MA00092/2022, partial genome	121	129	94	119		213	250	0.441315	0.484
	>OP442556.1:192128-193894 Monkeypox virus isolate hMPX/Human/USA/CA-LACPHL-MA00089/2022, partial genome	121	129	94	119		213	250	0.441315	0.484
	>OP442554.1:191766-193532 Monkeypox virus isolate hMPX/Human/USA/CA-LACPHL-MA00088/2022, partial genome	121	129	94	119		213	250	0.441315	0.484
	>OP442553.1:191763-193529 Monkeypox virus isolate hMPX/Human/USA/CA-LACPHL-MA00086/2022, partial genome	121	129	94	119		213	250	0.441315	0.484
	>OP442552.1:192090-193856 Monkeypox virus isolate hMPX/Human/USA/CA-LACPHL-MA00085/2022, partial genome	121	129	94	119		213	250	0.441315	0.484
	>OP442551.1:191766-193532 Monkeypox virus isolate hMPX/Human/USA/CA-LACPHL-MA00084/2022, partial genome	121	129	94	119		213	250	0.441315	0.484
	>OP442550.1:192179-193945 Monkeypox virus isolate hMPX/Human/USA/CA-LACPHL-MA00083/2022, partial genome	121	129	94	119		213	250	0.441315	0.484
	>OP442549.1:191766-193532 Monkeypox virus isolate hMPX/Human/USA/CA-LACPHL-MA00081/2022, partial genome	121	129	94	119		213	250	0.441315	0.484
	>OP442548.1:191766-193532 Monkeypox virus isolate hMPX/Human/USA/CA-LACPHL-MA00072/2022, partial genome	121	129	94	119		213	250	0.441315	0.484
	>OP442547.1:192089-193855 Monkeypox virus isolate hMPX/Human/USA/CA-LACPHL-MA00071/2022, partial genome	121	129	94	119		213	250	0.441315	0.484
	>OP442546.1:191766-193532 Monkeypox virus isolate hMPX/Human/USA/CA-LACPHL-MA00070/2022, partial genome	121	129	94	119		213	250	0.441315	0.484
	>OP442545.1:191766-193532 Monkeypox virus isolate hMPX/Human/USA/CA-LACPHL-MA00069/2022, partial genome	121	129	94	119		213	250	0.441315	0.484
	>OP442544.1:191760-193526 Monkeypox virus isolate hMPX/Human/USA/CA-LACPHL-MA00068/2022, partial genome	121	129	94	119		213	250	0.441315	0.484
	>OP442543.1:191764-193530 Monkeypox virus isolate hMPX/Human/USA/CA-LACPHL-MA00067/2022, partial genome	121	129	94	119		213	250	0.441315	0.484
	>OP442542.1:191766-193532 Monkeypox virus isolate hMPX/Human/USA/CA-LACPHL-MA00066/2022, partial genome	121	129	94	119		213	250	0.441315	0.484
	>OP442541.1:191766-193532 Monkeypox virus isolate hMPX/Human/USA/CA-LACPHL-MA00080/2022, partial genome	121	129	94	119		213	250	0.441315	0.484
	>OP442540.1:191769-193535 Monkeypox virus isolate hMPX/Human/USA/CA-LACPHL-MA00079/2022, partial genome	121	129	94	119		213	250	0.441315	0.484
	>OP442539.1:191767-193533 Monkeypox virus isolate hMPX/Human/USA/CA-LACPHL-MA00078/2022, partial genome	121	129	94	119		213	250	0.441315	0.484
	>OP440600.1:191766-193532 Monkeypox virus isolate hMPX/Human/USA/CA-LACPHL-MA00027/2022, partial genome	121	129	94	119		213	250	0.441315	0.484
	>OP440599.1:191766-193532 Monkeypox virus isolate hMPX/Human/USA/CA-LACPHL-MA00026/2022, partial genome	121	129	94	119		213	250	0.441315	0.484
	>OP440598.1:191770-193536 Monkeypox virus isolate hMPX/Human/USA/CA-LACPHL-MA00025/2022, partial genome	121	129	94	119		213	250	0.441315	0.484
	>OP440597.1:191769-193535 Monkeypox virus isolate hMPX/Human/USA/CA-LACPHL-MA00024/2022, partial genome	121	129	94	119		213	250	0.441315	0.484
	>OP440596.1:191767-193533 Monkeypox virus isolate hMPX/Human/USA/CA-LACPHL-MA00016/2022, partial genome	121	129	94	119		213	250	0.441315	0.484
	>OP440594.1:191768-193534 Monkeypox virus isolate hMPX/Human/USA/CA-LACPHL-MA00023/2022, partial genome	121	129	94	119		213	250	0.441315	0.484
	>OP440593.1:192076-193842 Monkeypox virus isolate hMPX/Human/USA/CA-LACPHL-MA00014/2022, partial genome	121	129	94	119		213	250	0.441315	0.484
	>OP440592.1:192146-193912 Monkeypox virus isolate hMPX/Human/USA/CA-LACPHL-MA00013/2022, partial genome	121	129	94	119		213	250	0.441315	0.484
	>OP440590.1:191767-193533 Monkeypox virus isolate hMPX/Human/USA/CA-LACPHL-MA00021/2022, partial genome	121	129	94	119		213	250	0.441315	0.484
	>OP440589.1:191769-193535 Monkeypox virus isolate hMPX/Human/USA/CA-LACPHL-MA00020/2022, partial genome	121	129	94	119		213	250	0.441315	0.484
	>OP440588.1:191766-193532 Monkeypox virus isolate hMPX/Human/USA/CA-LACPHL-MA00019/2022, partial genome	121	129	94	119		213	250	0.441315	0.484
	>OP440587.1:191960-193726 Monkeypox virus isolate hMPX/Human/USA/CA-LACPHL-MA00018/2022, partial genome	121	129	94	119		213	250	0.441315	0.484
	>OP440586.1:191777-193543 Monkeypox virus isolate hMPX/Human/USA/CA-LACPHL-MA00017/2022, partial genome	121	129	94	119		213	250	0.441315	0.484
	>OP440585.1:191758-193524 Monkeypox virus isolate hMPX/Human/USA/CA-LACPHL-MA00012/2022, partial genome	121	129	94	119		213	250	0.441315	0.484
	>OP440584.1:191766-193532 Monkeypox virus isolate hMPX/Human/USA/CA-LACPHL-MA00011/2022, partial genome	121	129	94	119		213	250	0.441315	0.484
[truncated: 162 more rows]

## Sheet: MPXVgp006
MPXVgp006		A3	T3	G3	C3		G3+C3	A3+T3	G3/G3+C3	A3/A3+T3
[truncated: 1,020 more rows]

## Sheet: MPXVgp012
MPXVgp012		A3	T3	G3	C3		G3+C3	A3+T3	G3/G3+C3	A3/A3+T3
[truncated: 1,075 more rows]

## Sheet: MPXVgp016
MPXVgp016		A3	T3	G3	C3		G3+C3	A3+T3	G3/G3+C3	A3/A3+T3
[truncated: 1,007 more rows]

[truncated: 25 more sheets: MPXVgp021, MPXVgp035, MPXVgp041, MPXVgp044, MPXVgp045, MPXVgp057, MPXVgp058, MPXVgp068, MPXVgp077, MPXVgp078, MPXVgp079, MPXVgp083, MPXVgp090, MPXVgp094, MPXVgp100, MPXVgp121, MPXVgp124, MPXVgp129, MPXVgp134, MPXVgp157 …]
